# Supplementary material for: Transcriptional repression by TGIF2 coordinates neurogenic priming and neural stem cell maintenance
Source: Sci Adv. 2026 Jun 26;12(26):eaea9974. doi: 10.1126/sciadv.aea9974 (PMC13308598; doi:10.1126/sciadv.aea9974)
Supplement: Supplementary file 2 — Tables S1 to S10 [file sciadv.aea9974_tables_s1_to_s10.zip]

Archive with 10 entries (10 files):
- aea9974_table_s1.xlsx
- aea9974_table_s2.xlsx
- aea9974_table_s3.bed
- aea9974_table_s4.bed
- aea9974_table_s5.tsv
- aea9974_table_s6.xlsx
- aea9974_table_s7.csv
- aea9974_table_s8.xlsx
- aea9974_table_s9.xlsx
- aea9974_table_s10.xlsx
