# Supplementary material for: Transcriptional repression by TGIF2 coordinates neurogenic priming and neural stem cell maintenance
Source: Sci Adv. 2026 Jun 26;12(26):eaea9974. doi: 10.1126/sciadv.aea9974 (PMC13308598; doi:10.1126/sciadv.aea9974)
Supplement: Supplementary file 2 — Tables S1 to S10 [file sciadv.aea9974_tables_s1_to_s10.zip › aea9974_table_s1.xlsx]

## Sheet: Cortical neurogenic primed gene
	Gene Name	Peak Annotation Homer
0	2410004B18Rik	Intergenic
1	Abca4	promoter-TSS (NM_007378)
2	Ablim1	intron (NM_178688, intron 8 of 24)
3	Abr	intron (NM_001346670, intron 4 of 21)
4	Abtb2	intron (NM_178890, intron 1 of 16)
5	Acadsb	Intergenic
6	Acbd6	intron (NM_028250, intron 4 of 7)
7	Ackr1	Intergenic
8	Ackr3	Intergenic
9	Acot11	Intergenic
10	Acvr1	intron (NM_007394, intron 6 of 11)
11	Adam12	intron (NM_007400, intron 3 of 22)
12	Adamts3	Intergenic
13	Adar	intron (NM_080466, intron 4 of 7)
14	Adcy1	Intergenic
15	Add2	intron (NM_001271858, intron 1 of 15)
16	Adgrl2	Intergenic
17	Adgrl3	intron (NM_001359826, intron 4 of 24),Intergenic
18	Aff2	intron (NM_008032, intron 1 of 19)
19	Aff3	intron (NM_001290814, intron 4 of 21)
20	Ahdc1	intron (NM_146155, intron 2 of 6)
21	Ahi1	Intergenic,Intergenic
22	Ajap1	Intergenic,Intergenic
23	Akap6	intron (NM_198111, intron 2 of 13)
24	Alcam	Intergenic,intron (NM_009655, intron 1 of 15)
25	Amz2	intron (NM_001252193, intron 5 of 7)
26	Ank2	intron (NM_001327938, intron 1 of 47),intron (NM_001327938, intron 1 of 47)
27	Ank3	intron (NM_170730, intron 1 of 17)
28	Ankrd29	intron (NM_001360803, intron 3 of 7)
29	Ankrd44	intron (NM_001081433, intron 3 of 27)
30	Anks1b	intron (NM_181398, intron 3 of 9)
31	Apbb2	promoter-TSS (NM_001201416)
32	App	intron (NM_007471, intron 3 of 15)
33	Arhgef28	intron (NM_012026, intron 2 of 35)
34	Arx	Intergenic
35	Asic2	intron (NM_001034013, intron 1 of 9),intron (NM_001034013, intron 1 of 9)
36	Asxl3	Intergenic
37	Atg10	intron (NM_025770, intron 2 of 7)
38	Atg4c	Intergenic,Intergenic
39	Atp6v1c1	Intergenic
40	Atp8a1	intron (NM_009727, intron 1 of 35),Intergenic
41	Atp8a2	intron (NM_015803, intron 23 of 35)
42	Atxn7l1	intron (NM_001374022, intron 3 of 10)
43	B3galnt1	intron (NM_178726, intron 1 of 3)
44	Bach2	intron (NM_001109661, intron 1 of 4),Intergenic
45	Barhl2	Intergenic,Intergenic
46	Basp1	Intergenic
47	Bcl11b	intron (NM_001079883, intron 2 of 3)
48	Bend5	intron (NM_001284190, intron 6 of 12)
49	Bmp2	Intergenic
50	Brcc3dc	intron (NM_009306, intron 3 of 10)
51	Brinp2	Intergenic
52	Brinp3	Intergenic
53	C1d	Intergenic
54	C9orf72	Intergenic
55	Cabp1	promoter-TSS (NM_001310715)
56	Cacna1a	intron (NM_007578, intron 5 of 46)
57	Cacng3	intron (NM_008855, intron 9 of 16)
58	Cadm1	Intergenic,intron (NM_207676, intron 1 of 9)
59	Cadm2	intron (NM_178721, intron 1 of 9)
60	Cadps	intron (NM_001359921, intron 3 of 29)
61	Calb1	Intergenic
62	Calhm5	intron (NM_001162937, intron 4 of 6)
63	Camk1g	Intergenic
64	Camta1	intron (NM_001081557, intron 4 of 23)
65	Car10	Intergenic,Intergenic
66	Carmil1	intron (NM_026825, intron 2 of 37)
67	Cbfa2t3	Intergenic
68	Cblb	intron (NM_001033238, intron 5 of 17)
69	Ccdc112	Intergenic
70	Ccdc121rt2	intron (NM_019982, intron 1 of 16)
71	Ccdc39	Intergenic
72	Cd83	Intergenic,Intergenic,Intergenic
73	Cd99l2	intron (NM_138309, intron 5 of 8)
74	Cdh13	Intergenic,Intergenic
75	Celf4	Intergenic
76	Celsr3	intron (NM_080437, intron 2 of 34)
77	Cers6	Intergenic
78	Cetn3	Intergenic
79	Chgb	TTS (NM_001358260)
80	Chst8	intron (NM_175140, intron 1 of 3),Intergenic
81	Ciao3	Intergenic
82	Cmc1	intron (NM_026442, intron 2 of 3)
83	Cmpk2	Intergenic
84	Cnr1	Intergenic,3' UTR (NM_001355020, exon 2 of 2)
85	Cntn2	intron (NM_177129, intron 2 of 22)
86	Cntn5	intron (NM_001170787, intron 1 of 24),intron (NM_001170787, intron 2 of 24),intron (NM_001170787, intron 2 of 24)
87	Cntnap2	intron (NM_001004357, intron 13 of 23),intron (NM_001004357, intron 3 of 23)
88	Cntnap4	intron (NM_130457, intron 7 of 23)
89	Cntnap5c	promoter-TSS (NR_160889)
90	Colgalt2	intron (NM_177756, intron 1 of 11)
91	Commd9	intron (NM_178886, intron 4 of 5),intron (NM_178886, intron 4 of 5),intron (NM_178886, intron 4 of 5),intron (NM_178886, intron 4 of 5)
92	Cox6c	intron (NM_001195748, intron 22 of 27)
93	Cpeb2	Intergenic
94	Cracd	Intergenic
95	Creb3l1	Intergenic
96	Csrnp3	intron (NM_178634, intron 2 of 5)
97	Cstpp1	intron (NM_175123, intron 2 of 8)
98	Ctif	intron (NM_201354, intron 1 of 11)
99	Ctnnd2	intron (NM_008729, intron 1 of 22)
100	Cxxc4	promoter-TSS (NM_001004367)
101	Cyld	Intergenic
102	Daam1	intron (NM_001286452, intron 20 of 24),intron (NM_001286452, intron 2 of 24)
103	Dab1	intron (NM_001369049, intron 4 of 19),intron (NM_001369046, intron 3 of 16),intron (NM_001369049, intron 4 of 19),intron (NM_001369049, intron 1 of 19)
104	Dab2ip	intron (NM_001290641, intron 3 of 15)
105	Dcc	Intergenic
106	Dclk2	intron (NM_030695, intron 49 of 56)
107	Dkk2	Intergenic
108	Dlc1	intron (NM_001194940, intron 5 of 17)
109	Dok4	promoter-TSS (NM_053246)
110	Dpf1	intron (NM_001081028, intron 16 of 22)
111	Dscam	intron (NM_031174, intron 3 of 32)
112	Dst	intron (NM_134448, intron 11 of 97)
113	Dtnbp1	intron (NM_001360281, intron 4 of 16)
114	Dusp6	Intergenic
115	Dync1i2	Intergenic
116	Edem3	intron (NM_197990, intron 5 of 5)
117	Efcab12	intron (NM_001110506, intron 1 of 8)
118	Egf	intron (NM_010113, intron 2 of 23)
119	Egr3	intron (NM_028560, intron 4 of 6)
120	Eipr1	intron (NM_001379229, intron 4 of 9)
121	Elfn1	Intergenic
122	Elmo1	intron (NM_080288, intron 1 of 21)
123	Eml1	intron (NM_001286346, intron 1 of 21),intron (NM_001364199, intron 1 of 18)
124	Enc1	Intergenic
125	Entpd6	Intergenic
126	Epb41l4a	Intergenic,intron (NM_013512, intron 2 of 23)
127	Epha5	Intergenic,Intergenic,Intergenic
128	Erbb4	intron (NM_010154, intron 1 of 26),intron (NM_010154, intron 2 of 26),intron (NM_010154, intron 1 of 26)
129	Erc2	intron (NM_177814, intron 3 of 15)
130	Esrrg	intron (NM_001357535, intron 2 of 7)
131	Ets2	Intergenic
132	Exoc6	intron (NM_175353, intron 1 of 21)
133	Exoc6b	intron (NM_177077, intron 6 of 21)
134	Eya2	intron (NM_010165, intron 9 of 15)
135	Faf1	intron (NM_007983, intron 7 of 18)
136	Fam110b	intron (NM_173426, intron 1 of 2)
137	Fam168a	intron (NM_178764, intron 2 of 8)
138	Fam169a	Intergenic
139	Fam222a	Intergenic,Intergenic
140	Fam78b	Intergenic
141	Fam83c	intron (NM_018888, intron 7 of 9)
142	Fat3	intron (NM_001080814, intron 2 of 25),intron (NM_001080814, intron 1 of 25)
143	Fat4	Intergenic,Intergenic,Intergenic
144	Faxc	Intergenic
145	Fbxo33	Intergenic
146	Fem1b	Intergenic
147	Fer	Intergenic
148	Fezf1	intron (NM_153163, intron 28 of 29),TTS (NM_028462)
149	Fezf2	intron (NM_001359921, intron 28 of 29),5' UTR (NM_080433, exon 1 of 5)
150	Fnbp1l	intron (NM_153118, intron 2 of 13)
151	Foxp1	Intergenic,intron (NM_001347345, intron 13 of 19)
152	Gabrb2	intron (NM_001347314, intron 4 of 9)
153	Gal	Intergenic
154	Galnt13	Intergenic,intron (NM_173030, intron 4 of 12)
155	Galnt18	Intergenic,intron (NM_173739, intron 2 of 10),intron (NM_173739, intron 9 of 10)
156	Garnl3	intron (NM_001355201, intron 4 of 29)
157	Gfod1	intron (NM_001033399, intron 1 of 1),intron (NM_001033399, intron 1 of 1)
158	Glrb	intron (NM_010298, intron 4 of 9)
159	Gm20491	intron (NM_177284, intron 6 of 20)
160	Gmds	intron (NM_146041, intron 1 of 10)
161	Gng2	intron (NM_001285908, intron 1 of 3)
162	Golm2	Intergenic
163	Got2	Intergenic
164	Gpm6a	intron (NM_001253756, intron 1 of 5),intron (NM_001253754, intron 1 of 6)
165	Gpr139	intron (NM_001024138, intron 1 of 1)
166	Gpr26	Intergenic
167	Greb1l	intron (NM_001083628, intron 1 of 32)
168	Grid1	intron (NM_008166, intron 2 of 15)
169	Grik3	Intergenic
170	Grm7	intron (NM_177328, intron 7 of 9)
171	Gsg1l	Intergenic
172	Hcn4	intron (NM_008684, intron 13 of 28)
173	Hivep2	intron (NM_001358783, intron 2 of 12)
174	Hivep3	Intergenic
175	Hook1	promoter-TSS (NR_045777)
176	Hs3st2	Intergenic
177	Hs3st4	Intergenic
178	Hsbp1	intron (NM_019707, intron 6 of 13)
179	Htr6	intron (NM_029857, intron 14 of 16),intron (NM_029857, intron 14 of 16)
180	Ica1	intron (NM_010492, intron 6 of 13)
181	Igbp1b	Intergenic
182	Igfbp2	Intergenic
183	Igsf9b	Intergenic
184	Iqsec1	Intergenic
185	Iqsec2	intron (NM_001005475, intron 2 of 13)
186	Jazf1	intron (NM_173406, intron 1 of 4)
187	Jph3	intron (NM_020605, intron 2 of 4)
188	Kalrn	Intergenic,intron (NM_001164268, intron 1 of 33),Intergenic,intron (NM_001164268, intron 5 of 33)
189	Kazn	intron (NM_001109684, intron 1 of 7),intron (NM_001109684, intron 1 of 7)
190	Kcnb1	intron (NM_008420, intron 1 of 1)
191	Kcnd3	Intergenic
192	Kif5c	Intergenic
193	Kirrel3	Intergenic
194	Kit	Intergenic
195	Klhdc8a	Intergenic
196	Klhl29	intron (NM_001164493, intron 2 of 13),intron (NM_001164493, intron 2 of 13)
197	Ksr1	intron (NM_013571, intron 1 of 17)
198	Lgr4	intron (NM_172671, intron 1 of 17)
199	Lingo1	intron (NM_181074, intron 2 of 6),intron (NM_181074, intron 6 of 6)
200	Lingo2	promoter-TSS (NM_001166001),Intergenic,intron (NM_001165999, intron 7 of 7)
201	Lmo3	promoter-TSS (NM_207222)
202	Lmo4	Intergenic,Intergenic,Intergenic,Intergenic
203	Lmx1a	Intergenic
204	Lrfn2	intron (NM_027452, intron 1 of 2)
205	Lrig3	Intergenic,Intergenic
206	Lrrc4	intron (NM_019776, intron 17 of 23),Intergenic
207	Lrrc4c	intron (NM_001289742, intron 5 of 7)
208	Lrrn1	Intergenic
209	Lrtm1	intron (NM_009785, intron 27 of 37)
210	Lsamp	intron (NM_001361282, intron 2 of 10),intron (NM_001347236, intron 2 of 6),intron (NM_001347236, intron 1 of 6)
211	Lypd6b	intron (NM_008449, intron 11 of 25),intron (NM_027990, intron 4 of 9)
212	Mab21l1	intron (NM_030595, intron 41 of 57),intron (NM_030595, intron 41 of 57)
213	Macir	Intergenic
214	Maf	intron (NM_019573, intron 8 of 8),Intergenic
215	Magi3	Intergenic
216	Map1b	intron (NM_008634, intron 2 of 6)
217	Map2	intron (NM_008632, intron 3 of 13)
218	Map4	intron (NM_001311164, intron 6 of 9)
219	Marchf4	intron (NM_001045533, intron 1 of 3)
220	Mast1	intron (NM_019945, intron 3 of 25)
221	Mcf2l	promoter-TSS (NM_001371043)
222	Mcub	promoter-TSS (NM_001293644)
223	Med13l	Intergenic,intron (NM_172424, intron 4 of 30)
224	Med30	Intergenic
225	Mff	intron (NM_007734, intron 34 of 51)
226	Mgat4c	intron (NM_001162369, intron 1 of 5)
227	Micall2	Intergenic
228	Mmd	Intergenic
229	Mnt	intron (NM_026197, intron 8 of 9)
230	Mpp3	intron (NM_007863, intron 11 of 18)
231	Mpped1	Intergenic
232	Mrps6	Intergenic
233	Mtcl1	intron (NM_172963, intron 3 of 13)
234	Mtmr7	Intergenic
235	Mtss1	intron (NM_144800, intron 1 of 14)
236	Mtus2	intron (NM_029920, intron 4 of 14),intron (NM_029920, intron 4 of 14)
237	Mylip	Intergenic
238	Myo3a	intron (NM_148413, intron 7 of 33)
239	Myrip	Intergenic
240	Naa11	Intergenic,Intergenic,Intergenic
241	Nab1	intron (NM_008667, intron 4 of 7)
242	Nav1	intron (NM_173437, intron 1 of 28)
243	Nbea	Intergenic
244	Ncald	intron (NM_001359844, intron 1 of 7)
245	Ncam1	Intergenic
246	Nckap5	intron (NM_176957, intron 2 of 12)
247	Ncoa2	intron (NM_008678, intron 1 of 22)
248	Ndst4	5' UTR (NM_022565, exon 1 of 14)
249	Nectin1	Intergenic,intron (NM_021424, intron 1 of 5)
250	Nefm	Intergenic
251	Negr1	intron (NM_001039094, intron 2 of 6)
252	Neurod6	exon (NM_009717, exon 2 of 2)
253	Nfib	intron (NM_008687, intron 8 of 8),intron (NM_008687, intron 2 of 8)
254	Nfil3	Intergenic
255	Nhlh2	Intergenic
256	Nin	intron (NR_104397, intron 5 of 30)
257	Nlgn1	intron (NM_138666, intron 3 of 7)
258	Nos1	intron (NM_001312914, intron 17 of 19),intron (NM_001312914, intron 13 of 19)
259	Npas3	intron (NM_001370963, intron 1 of 10),intron (NM_198111, intron 9 of 13),intron (NM_013780, intron 2 of 11)
260	Nr2f2	intron (NR_045850, intron 1 of 10)
261	Nrbf2	Intergenic
262	Nrcam	intron (NM_176930, intron 1 of 30),intron (NM_176930, intron 3 of 30),intron (NM_176930, intron 3 of 30),intron (NM_176930, intron 1 of 30)
263	Nrip1	intron (NM_001358238, intron 3 of 3)
264	Nrsn1	Intergenic
265	Ntm	intron (NM_172290, intron 2 of 7),intron (NM_172290, intron 7 of 7)
266	Ntrk3	Intergenic,intron (NM_008746, intron 12 of 16),Intergenic
267	Nxph1	intron (NM_008751, intron 1 of 1)
268	Nyap2	Intergenic
269	Oaz2	intron (NM_172536, intron 2 of 9)
270	Ogfrl1	intron (NM_001379083, intron 1 of 4)
271	Olfm2	Intergenic
272	Olfm4	Intergenic
273	Opcml	Intergenic,intron (NM_177906, intron 3 of 6),Intergenic,Intergenic
274	Otub1	intron (NM_001378919, intron 3 of 9)
275	Otud7a	intron (NM_130880, intron 1 of 13)
276	Otulinl	intron (NM_001081302, intron 34 of 56)
277	Pak3	intron (NM_008778, intron 1 of 14)
278	Pbx1	intron (NM_183355, intron 2 of 8),intron (NM_183355, intron 2 of 8),intron (NM_183355, intron 2 of 8),intron (NM_183355, intron 2 of 8),intron (NM_183355, intron 2 of 8)
279	Pcdh9	intron (NM_001346722, intron 4 of 4),Intergenic,intron (NM_001346722, intron 2 of 4)
280	Pde4b	intron (NM_001374780, intron 1 of 14)
281	Pdgfa	Intergenic,Intergenic
282	Pdzrn4	intron (NM_001164594, intron 1 of 7)
283	Pex14	intron (NM_019781, intron 2 of 8)
284	Pex3	Intergenic
285	Phactr1	Intergenic
286	Pitpnm2	intron (NM_011256, intron 1 of 24)
287	Pitpnm3	intron (NM_001024927, intron 3 of 19)
288	Pja1	Intergenic,Intergenic
289	Plxna1	intron (NM_025351, intron 6 of 7),intron (NM_025351, intron 6 of 7)
290	Pnliprp2	intron (NM_011128, intron 7 of 11)
291	Ppfia2	Intergenic
292	Ppp1r21	intron (NM_028658, intron 14 of 21)
293	Ppp1r37	intron (NM_199149, intron 1 of 12)
294	Ppp1r9a	intron (NR_156747, intron 2 of 17)
295	Ppp2r2a	Intergenic,Intergenic
296	Ppp2r2b	intron (NM_028392, intron 1 of 8)
297	Prdm1	Intergenic
298	Prkar1b	intron (NM_001359101, intron 3 of 9)
299	Prkn	intron (NM_016694, intron 2 of 11)
300	Prmt8	intron (NM_201371, intron 8 of 9)
301	Prok2	Intergenic,Intergenic,Intergenic
302	Ptch1	intron (NM_001328514, intron 20 of 23)
303	Ptger3	Intergenic
304	Ptprd	intron (NR_160919, intron 29 of 39)
305	Ptprm	intron (NM_001357625, intron 1 of 32)
306	Ptprn2	intron (NM_011215, intron 2 of 22),Intergenic
307	Rab11fip2	Intergenic,intron (NM_001164367, intron 4 of 4),Intergenic
308	Rab4a	Intergenic
309	Ralgps1	intron (NM_175211, intron 1 of 19)
310	Rap1gap	promoter-TSS (NR_138594)
311	Rapgef4	intron (NM_001355478, intron 1 of 26),intron (NM_001355478, intron 1 of 26),Intergenic
312	Rasgef1c	intron (NM_001347462, intron 1 of 13)
313	Rasl11b	Intergenic
314	Rbfox1	intron (NM_183188, intron 8 of 12)
315	Rbfox3	intron (NM_001285437, intron 2 of 13)
316	Rbms1	intron (NM_020296, intron 1 of 13)
317	Rbms3	intron (NM_001172121, intron 7 of 14)
318	Reln	intron (NM_011261, intron 2 of 63)
319	Rfk	intron (NM_001190483, intron 24 of 37)
320	Ric8b	intron (NM_183172, intron 9 of 9)
321	Rnf32	intron (NM_020295, intron 14 of 16)
322	Robo1	Intergenic
323	Rora	intron (NM_001289916, intron 1 of 9)
324	Rps6kc1	Intergenic
325	Runx1t1	intron (NM_001111027, intron 2 of 11),Intergenic
326	Sash3	Intergenic
327	Satb2	Intergenic
328	Sbk1	intron (NM_001360811, intron 1 of 3)
329	Scamp1	intron (NM_029153, intron 6 of 8)
330	Schip1	intron (NM_001113420, intron 1 of 6),intron (NM_001113420, intron 1 of 6),intron (NM_001113420, intron 1 of 6),intron (NM_001113420, intron 1 of 6)
331	Sdc3	Intergenic
332	Sec23a	Intergenic
333	Sel1l	Intergenic,Intergenic,Intergenic
334	Sema6a	intron (NM_001311097, intron 1 of 17)
335	Sh2d1a	Intergenic,Intergenic
336	Sh3bp4	intron (NM_133816, intron 1 of 5)
337	Shld1	intron (NM_028637, intron 2 of 2)
338	Slc16a7	intron (NM_011391, intron 4 of 6)
339	Slc25a33	Intergenic
340	Slc35f4	Intergenic
341	Slc41a2	intron (NM_177388, intron 8 of 10)
342	Slc44a5	intron (NM_001081263, intron 1 of 21)
343	Slc45a3	intron (NM_145977, intron 1 of 4)
344	Slc4a10	intron (NM_033552, intron 1 of 25)
345	Slc4a3	Intergenic,Intergenic
346	Slc6a6	intron (NM_009320, intron 2 of 14)
347	Slco3a1	intron (NM_023908, intron 5 of 9),Intergenic,exon (NM_001038643, exon 8 of 11)
348	Slit3	intron (NM_011412, intron 4 of 35),intron (NM_011412, intron 3 of 35)
349	Slitrk1	Intergenic
350	Smarca2	Intergenic
351	Smim18	intron (NM_001042675, intron 5 of 6)
352	Smyd3	intron (NM_027188, intron 5 of 11),intron (NM_027188, intron 1 of 11),intron (NM_027188, intron 5 of 11)
353	Sox5	Intergenic,intron (NM_001113559, intron 6 of 13),intron (NM_011444, intron 7 of 14),intron (NM_001243163, intron 2 of 13),intron (NM_011444, intron 4 of 14)
354	Spata9	intron (NM_029343, intron 3 of 4)
355	Spats2l	Intergenic
356	Spock1	intron (NM_009262, intron 7 of 11)
357	Spred2	Intergenic
358	Spring1	Intergenic
359	Spry2	Intergenic
360	Srgap3	intron (NM_080448, intron 1 of 21)
361	Srpk2	intron (NR_152854, intron 2 of 14)
362	Ssbp3	intron (NM_001355532, intron 1 of 14),intron (NM_001355532, intron 1 of 14),intron (NM_001355532, intron 1 of 14)
363	Stac	intron (NM_001324546, intron 1 of 9)
364	Stam2	Intergenic
365	Stard3nl	intron (NM_001347485, intron 2 of 7)
366	Stc1	intron (NM_009285, intron 1 of 3),Intergenic
367	Stk31	Intergenic
368	Suds3	Intergenic,Intergenic
369	Sulf2	intron (NM_001355619, intron 1 of 21),Intergenic
370	Sybu	intron (NM_176998, intron 4 of 7),intron (NM_001285843, intron 1 of 5)
371	Syn3	intron (NM_001164495, intron 2 of 6)
372	Syne1	intron (NM_001347732, intron 143 of 145)
373	Synm	intron (NM_207663, intron 2 of 4)
374	Syt14	promoter-TSS (NM_001301370)
375	Syt6	intron (NM_001276680, intron 4 of 4)
376	Syt7	intron (NM_173068, intron 2 of 10)
377	Tacc2	Intergenic
378	Tafa2	intron (NR_045514, intron 1 of 5)
379	Tceanc2	3' UTR (NM_025617, exon 5 of 5)
380	Tcerg1l	intron (NM_183289, intron 11 of 11)
381	Tcim	Intergenic
382	Tenm2	intron (NM_011856, intron 2 of 28)
383	Tenm3	intron (NM_011857, intron 2 of 28),intron (NM_011857, intron 1 of 28)
384	Tesc	intron (NM_172721, intron 8 of 10)
385	Tex50	Intergenic
386	Thsd7b	intron (NM_172485, intron 5 of 27)
387	Tiam1	intron (NM_001145886, intron 2 of 27)
388	Tiam2	intron (NM_001122998, intron 1 of 26)
389	Tle4	intron (NM_011600, intron 4 of 19)
390	Tmem135	3' UTR (NM_001360745, exon 14 of 14),Intergenic
391	Tmem163	intron (NM_028135, intron 4 of 7)
392	Tmem170b	Intergenic
393	Tmem178b	intron (NM_001360978, intron 2 of 3)
394	Tmem192	Intergenic
395	Tmem229b	intron (NM_178745, intron 1 of 2),promoter-TSS (NM_001170401)
396	Tmtc4	Intergenic
397	Tnks	Intergenic
398	Tnr	intron (NM_022312, intron 1 of 22)
399	Tnrc6a	Intergenic
400	Tox	intron (NM_001377078, intron 2 of 9)
401	Tram1l1	Intergenic
402	Trim3	intron (NM_018880, intron 1 of 11)
403	Trim32	intron (NM_207109, intron 13 of 22)
404	Triml1	Intergenic
405	Triqk	Intergenic,Intergenic
406	Tshz2	intron (NM_177659, intron 1 of 2),intron (NM_177659, intron 1 of 2)
407	Tshz3	Intergenic,Intergenic
408	Tspan5	intron (NR_121195, intron 1 of 7)
409	Ttc9	Intergenic
410	Ttll7	Intergenic,Intergenic
411	Tubb3	intron (NM_023279, intron 1 of 3)
412	Ubash3b	intron (NM_176860, intron 1 of 13)
413	Ubb-ps	Intergenic
414	Ube2e3	Intergenic
415	Ubxn10	Intergenic,Intergenic
416	Ubxn2b	Intergenic
417	Uchl1	intron (NR_102714, intron 1 of 4)
418	Vcan	Intergenic
419	Vmn2r88	Intergenic
420	Vstm2a	Intergenic
421	Wnk2	intron (NM_001290311, intron 8 of 28)
422	Wnt5a	intron (NM_177814, intron 13 of 15)
423	Xkr6	Intergenic
424	Zbtb18	Intergenic,Intergenic
425	Zbtb7c	intron (NM_145356, intron 2 of 4)
426	Zdhhc17	Intergenic
427	Zfp330	Intergenic
428	Zfp599	promoter-TSS (NR_166680)
429	Zfp704	intron (NM_133218, intron 2 of 8)
430	Zfp9	intron (NM_011763, intron 1 of 5)
431	Zkscan6	intron (NM_001099633, intron 51 of 68),intron (NM_001099633, intron 59 of 68)
432	Zswim6	Intergenic

## Sheet: Homer motif search of CNP
	Rank	Motif	Name	P-value	log P-pvalue	q-value (Benjamini)	# Target Sequences with Motif	% of Targets Sequences with Motif	# Background Sequences with Motif	% of Background Sequences with Motif	Motif File	SVG	name_simplified1
1	1	A G C T G T C A C G T A A C G T A C G T C T G A T C A G A T G C	Lhx2(Homeobox)/HFSC-Lhx2-ChIP-Seq(GSE48068)/Homer	1e-161	-372.8	0	356	63.01 %	12650.8	13.56 %	motif file (matrix)	svg	Lhx2
2	2	A G T C G A C T T G C A C G T A A C G T A C G T C T G A T C A G T A G C G A C T	Gsx2(Homeobox)/LGE-Gsx2.Flag-ChIP-Seq(GSE162589)/Homer	1e-150	-346.8	0	381	67.43 %	16293.2	17.46 %	motif file (matrix)	svg	Gsx2
3	3	A T G C T A C G A G T C G A C T T G C A C T G A G A C T A C G T C T G A T C A G	LHX9(Homeobox)/Hct116-LHX9.V5-ChIP-Seq(GSE116822)/Homer	1e-146	-337.9	0	380	67.26 %	16614.9	17.81 %	motif file (matrix)	svg	Lhx9
4	4	T A C G T A G C A G T C A G C T T G C A C G T A A C G T A C G T C T G A T C A G	Emx2(Homeobox)/Cortex-Emx2-ChIP-Seq(GSE183130)/Homer	1e-145	-336.2	0	354	62.65 %	13978.9	14.98 %	motif file (matrix)	svg	Emx2
5	5	C G T A C A T G A G T C G A C T T G C A C G T A A C G T A C G T C T G A T C A G	Lhx1(Homeobox)/EmbryoCarcinoma-Lhx1-ChIP-Seq(GSE70957)/Homer	1e-145	-334.9	0	347	61.42 %	13345.3	14.30 %	motif file (matrix)	svg	Lhx1
6	6	A T C G A T C G A T G C G A C T T C G A C G T A G C A T A G C T C T G A T A C G	DLX2(Homeobox)/BasalGanglia-Dlx2-ChIP-seq(GSE124936)/Homer	1e-133	-308.3	0	380	67.26 %	18138.8	19.44 %	motif file (matrix)	svg	Dlx2
7	7	T C A G C T A G A T G C G A C T T G C A C G T A A G C T A C G T C T G A T A C G	En1(Homeobox)/SUM149-EN1-ChIP-Seq(GSE120957)/Homer	1e-123	-285.1	0	397	70.27 %	21558.1	23.11 %	motif file (matrix)	svg	En1
8	8	C G T A C G T A A G C T G A C T T G C A G T C A A C G T A G C T C T G A T C A G	Lhx3(Homeobox)/Neuron-Lhx3-ChIP-Seq(GSE31456)/Homer	1e-120	-278.5	0	377	66.73 %	19471.4	20.87 %	motif file (matrix)	svg	Lhx3
9	9	A T G C T A C G A G C T T G C A C G T A C G A T A C G T C T G A	DLX5(Homeobox)/BasalGanglia-Dlx5-ChIP-seq(GSE124936)/Homer	1e-119	-276	0	274	48.50 %	9231.4	9.89 %	motif file (matrix)	svg	Dlx5
10	10	A T C G A T G C A G T C T A G C G A C T T C G A G C T A G C A T A G C T C T G A	DLX1(Homeobox)/BasalGanglia-Dlx1-ChIP-seq(GSE124936)/Homer	1e-116	-267.3	0	342	60.53 %	16103.1	17.26 %	motif file (matrix)	svg	Dlx1
11	11	T C G A C A G T A C T G A G C T C G T A C G T A A C G T A C G T C T G A T A G C	Dlx3(Homeobox)/Kerainocytes-Dlx3-ChIP-Seq(GSE89884)/Homer	1e-111	-255.8	0	247	43.72 %	7838.2	8.40 %	motif file (matrix)	svg	Dlx3
12	12	A C T G C A G T A C G T C G T A C G T A A C G T A C T G C T G A	Nkx6.1(Homeobox)/Islet-Nkx6.1-ChIP-Seq(GSE40975)/Homer	1e-99	-229.6	0	428	75.75 %	29937.9	32.09 %	motif file (matrix)	svg	Nkx6.1
13	13	A G T C C G A T C T G A C G T A A C G T C A G T T C A G T G A C	Isl1(Homeobox)/Neuron-Isl1-ChIP-Seq(GSE31456)/Homer	1e-82	-190.2	0	349	61.77 %	21953.4	23.53 %	motif file (matrix)	svg	Isl1
14	14	A G C T A G T C A G T C A C G T C T A G C G T A A C G T A G C T C T G A T A C G	Lhx6/Neurons-Lhx6-ChIP-seq(GSE85704)/Homer	1e-79	-182	0	276	48.85 %	14009.9	15.02 %	motif file (matrix)	svg	Lhx6
15	15	C T A G T A C G G A T C G T A C G C T A A G C T A G C T G T C A T C G A T A G C	Nanog(Homeobox)/mES-Nanog-ChIP-Seq(GSE11724)/Homer	1e-35	-81.02	0	419	74.16 %	45102.3	48.34 %	motif file (matrix)	svg	Nanog
16	16	G C A T C G T A C G A T A C T G A G T C G C T A C T G A C G T A C A G T A C T G C G T A T C A G	Oct6(POU,Homeobox)/NPC-Pou3f1-ChIP-Seq(GSE35496)/Homer	1e-22	-51.42	0	89	15.75 %	4406.3	4.72 %	motif file (matrix)	svg	2006-10-01
17	17	A G T C G C A T C T G A C T G A A G C T A G C T C G T A T C A G T G C A C A G T A G C T C G T A	Mixl1(Homeobox)/EpiBlast-Mixl1-ChIP-seq(GSE161164)/Homer	1e-21	-49.81	0	102	18.05 %	5739.3	6.15 %	motif file (matrix)	svg	Mixl1
18	18	T G C A T C G A T C G A A C G T C A T G C G T A A G T C T C A G A C G T G T A C C G T A A G C T	CREB5(bZIP)/LNCaP-CREB5.V5-ChIP-Seq(GSE137775)/Homer	1e-21	-49.6	0	70	12.39 %	2904.1	3.11 %	motif file (matrix)	svg	Creb5
19	19	G A C T C G T A A C G T A C T G A G T C C G T A C T G A C G T A C A G T A C G T G T C A T C A G	Brn1(POU,Homeobox)/NPC-Brn1-ChIP-Seq(GSE35496)/Homer	1e-18	-43.31	0	71	12.57 %	3353.3	3.59 %	motif file (matrix)	svg	Brn1
20	20	G A T C G T A C C G T A A G C T G A C T G C T A C T G A A C G T G A T C G C T A	Hoxc6(Homeobox)/EB-Hoxc6.iFlag-ChIP-Seq(GSE142377)/Homer	1e-18	-41.84	0	287	50.80 %	30561.7	32.76 %	motif file (matrix)	svg	Hoxc6
21	21	A G T C G A C T C A G T A C T G C T A G T G A C G C T A A T G C G C A T A T C G C G A T A C T G G A T C G T A C G T C A C T G A	NF1(CTF)/LNCAP-NF1-ChIP-Seq(Unpublished)/Homer	1e-17	-39.39	0	66	11.68 %	3172.6	3.40 %	motif file (matrix)	svg	Nf1
22	22	A G C T C A T G G C A T G A T C T G C A C T A G G A T C A C G T	Tgif2(Homeobox)/mES-Tgif2-ChIP-Seq(GSE55404)/Homer	1e-15	-36.69	0	287	50.80 %	31633.2	33.91 %	motif file (matrix)	svg	Tgif2
23	23	G T A C G C A T C T G A C G T A G A C T A G C T C A T G T G C A C T G A A C G T G A C T C G T A	Prop1(Homeobox)/GHFT1-PROP1.biotin-ChIP-Seq(GSE77302)/Homer	1e-14	-33.29	0	92	16.28 %	6228.4	6.68 %	motif file (matrix)	svg	Prop1
24	24	T A C G A T C G G A T C G T C A C T G A G C A T C G A T G C T A T C G A G C T A	Unknown(Homeobox)/Limb-p300-ChIP-Seq/Homer	1e-13	-31.02	0	96	16.99 %	6918.1	7.42 %	motif file (matrix)	svg	Unknown
25	25	G A C T G C A T C T A G C G A T G A T C T C G A C A T G G A T C	Tgif1(Homeobox)/mES-Tgif1-ChIP-Seq(GSE55404)/Homer	1e-13	-31.02	0	264	46.73 %	29405.3	31.52 %	motif file (matrix)	svg	Tgif1
26	26	G A T C G C A T C T G A C G T A A G C T A G C T C G T A T C G A C T G A A C G T G C A T C G T A	Phox2a(Homeobox)/Neuron-Phox2a-ChIP-Seq(GSE31456)/Homer	1e-12	-27.66	0	63	11.15 %	3786.6	4.06 %	motif file (matrix)	svg	Phox2a
27	27	G A C T G T A C T G C A A C G T G A T C G C T A T C G A A C G T A G T C C G T A	Pdx1(Homeobox)/Islet-Pdx1-ChIP-Seq(SRA008281)/Homer	1e-11	-26.24	0	111	19.65 %	9302.3	9.97 %	motif file (matrix)	svg	Pdx1
28	28	T A G C C T A G T C G A G A C T A C T G C T G A A G T C T C A G G C A T T G A C C T G A A G C T	Atf7(bZIP)/3T3L1-Atf7-ChIP-Seq(GSE56872)/Homer	1e-11	-25.56	0	58	10.27 %	3481.7	3.73 %	motif file (matrix)	svg	Atf7
29	29	C G T A A C G T A G C T C G A T C T A G G T A C C G T A A G C T C G T A G C T A	Oct4(POU,Homeobox)/mES-Oct4-ChIP-Seq(GSE11431)/Homer	1e-10	-25.08	0	70	12.39 %	4758.1	5.10 %	motif file (matrix)	svg	2004-10-01
30	30	T C A G T A C G T A G C A C G T A C T G C G A T A G T C C G T A T A C G A G T C	Meis1(Homeobox)/MastCells-Meis1-ChIP-Seq(GSE48085)/Homer	1e-10	-24.08	0	160	28.32 %	16018.8	17.17 %	motif file (matrix)	svg	Meis1
31	31	C T A G T A G C A G T C G T C A C T G A A C G T C G T A C G T A C G T A G C T A	Hoxd13(Homeobox)/ChickenMSG-Hoxd13.Flag-ChIP-Seq(GSE86088)/Homer	1e-10	-23.98	0	167	29.56 %	16994.2	18.22 %	motif file (matrix)	svg	Hoxd13
32	32	A G C T A C G T A C T G A T G C A G T C C G T A C T G A T A C G	NF1-halfsite(CTF)/LNCaP-NF1-ChIP-Seq(Unpublished)/Homer	1e-10	-23.16	0	167	29.56 %	17172	18.41 %	motif file (matrix)	svg	Nf1
33	33	T C G A G C A T A C T G C T G A A G T C T C A G G A C T G T A C C G T A A G C T A G T C G A T C	c-Jun-CRE(bZIP)/K562-cJun-ChIP-Seq(GSE31477)/Homer	1e-10	-23.15	0	43	7.61 %	2259	2.42 %	motif file (matrix)	svg	C
34	34	T C A G A C G T T C G A T A G C A G T C C G T A A C T G G T A C A C G T A C T G A T C G A G T C	Atoh1(bHLH)/Cerebellum-Atoh1-ChIP-Seq(GSE22111)/Homer	1e-10	-23.14	0	121	21.42 %	11055.8	11.85 %	motif file (matrix)	svg	Atoh1
35	35	C A G T T C A G T C G A A G T C C G T A A C T G T G A C C G A T A C T G A C T G A C G T A T C G	Atoh7(bHLH)/Retina-Atoh7-CutnRun(GSE156756)/Homer	1e-09	-23	0	94	16.64 %	7741.2	8.30 %	motif file (matrix)	svg	Atoh7
36	36	C T G A T C G A C G T A A T G C C G T A C G T A C G A T C T A G T C A G G A T C	Sox15(HMG)/CPA-Sox15-ChIP-Seq(GSE62909)/Homer	1e-09	-22.4	0	109	19.29 %	9668.8	10.36 %	motif file (matrix)	svg	Sox15
37	37	C G T A C T A G T C A G T C A G A G T C A T G C A G T C G C A T A G C T A C G T A T C G C G A T	Sox9(HMG)/Limb-SOX9-ChIP-Seq(GSE73225)/Homer	1e-09	-21.88	0	96	16.99 %	8153.3	8.74 %	motif file (matrix)	svg	Sox9
38	38	A T G C T C A G T C G A G C A T A C T G C G T A A G T C T C A G G A C T T G A C C G T A A G C T	Atf2(bZIP)/3T3L1-Atf2-ChIP-Seq(GSE56872)/Homer	1e-09	-21.15	0	43	7.61 %	2413.9	2.59 %	motif file (matrix)	svg	Atf2
39	39	A T G C G A T C C G A T A C G T A C G T A C T G C A G T A G C T	Sox3(HMG)/NPC-Sox3-ChIP-Seq(GSE33059)/Homer	1e-09	-21.14	0	158	27.96 %	16379.7	17.56 %	motif file (matrix)	svg	Sox3
40	40	A T G C A G T C G C A T A G C T A C G T T C A G C G A T A G C T G A T C A T C G	Sox10(HMG)/SciaticNerve-Sox3-ChIP-Seq(GSE35132)/Homer	1e-09	-20.74	0	150	26.55 %	15368.4	16.47 %	motif file (matrix)	svg	Sox10
41	41	C T A G T A C G G A T C G T C A T G C A A C G T T G C A G C T A T C G A T G C A	Hoxa9(Homeobox)/ChickenMSG-Hoxa9.Flag-ChIP-Seq(GSE86088)/Homer	1e-08	-20.49	0	241	42.65 %	28617.7	30.67 %	motif file (matrix)	svg	Hoxa9
42	42	C G A T A C G T C G T A C G T A A C G T A G C T T G C A C T G A C G T A A C G T A C G T C G T A	Phox2b(Homeobox)/CLBGA-PHOX2B-ChIP-Seq(GSE90683)/Homer	1e-08	-20.4	0	38	6.73 %	2010.6	2.16 %	motif file (matrix)	svg	Phox2b
43	43	T C A G T G A C G T A C C G T A A C G T T G A C A C G T T C A G A G C T G A C T	NeuroD1(bHLH)/Islet-NeuroD1-ChIP-Seq(GSE30298)/Homer	1e-08	-20.3	0	92	16.28 %	7917.8	8.49 %	motif file (matrix)	svg	Neurod1
44	44	A T G C A G T C G A T C C G T A A C G T A C G T A C T G A C G T A G C T G A T C	Sox2(HMG)/mES-Sox2-ChIP-Seq(GSE11431)/Homer	1e-08	-19.78	0	92	16.28 %	8002	8.58 %	motif file (matrix)	svg	Sox2
45	45	A G T C G A T C G C T A C G A T C A G T T A C G C G A T A G C T A G T C A T C G	SOX1(HMG)/NPC-SOX1-ChIP-Seq(GSE138215)/Homer	1e-08	-19.72	0	182	32.21 %	20098.8	21.54 %	motif file (matrix)	svg	Sox1
46	46	C T G A C T A G A T C G A G C T A C T G G A C T A G T C C T G A	Tbx5(T-box)/HL1-Tbx5.biotin-ChIP-Seq(GSE21529)/Homer	1e-08	-19.24	0	255	45.13 %	31138.8	33.38 %	motif file (matrix)	svg	Tbx5
47	47	C T A G T C G A T G A C A G T C C G T A A C T G G T A C A C G T A C T G A C T G	BHLHA15(bHLH)/NIH3T3-BHLHB8.HA-ChIP-Seq(GSE119782)/Homer	1e-08	-19.12	0	141	24.96 %	14502	15.54 %	motif file (matrix)	svg	Bhlha15
48	48	T C G A T G A C G T A C C G T A C A G T T G A C A C G T A C T G A G C T A G C T	NeuroG2(bHLH)/Fibroblast-NeuroG2-ChIP-Seq(GSE75910)/Homer	1e-08	-18.43	0	149	26.37 %	15762.2	16.90 %	motif file (matrix)	svg	Neurog2
49	49	C G A T C T A G T C G A A G C T C G A T C T G A C G T A A G C T A C T G C T A G A T G C G A T C	Hoxb4(Homeobox)/ES-Hoxb4-ChIP-Seq(GSE34014)/Homer	1e-07	-18.04	0	34	6.02 %	1825.8	1.96 %	motif file (matrix)	svg	Hoxb4
50	50	A G T C C G A T A C T G A T C G T G A C G C T A C A T G A T C G T G A C C G A T A C T G T A G C G T A C G T C A	Tlx?(NR)/NPC-H3K4me1-ChIP-Seq(GSE16256)/Homer	1e-07	-17.39	0	57	10.09 %	4244.6	4.55 %	motif file (matrix)	svg	Tlx
51	51	T C G A C T G A C T G A A T G C G T A C G T C A A G C T A G C T C G T A T C A G	Barx1(Homeobox)/Stomach-Barx1.3xFlag-ChIP-Seq(GSE69483)/Homer	1e-07	-17.05	0	63	11.15 %	4967.5	5.32 %	motif file (matrix)	svg	Barx1
52	52	G C T A G C A T G A C T G C A T T C A G G T A C G C T A G C A T C T G A G C T A T A G C G C T A C T G A C G A T C T A G	OCT4-SOX2-TCF-NANOG(POU,Homeobox,HMG)/mES-Oct4-ChIP-Seq(GSE11431)/Homer	1e-07	-16.66	0	33	5.84 %	1841.1	1.97 %	motif file (matrix)	svg	2004-10-01
53	53	T A C G T G C A A G T C C G T A A C G T T G A C A C G T A C T G A C T G G C A T	TCF4(bHLH)/SHSY5Y-TCF4-ChIP-Seq(GSE96915)/Homer	1e-07	-16.35	0	148	26.19 %	16140.3	17.30 %	motif file (matrix)	svg	Tcf4
54	54	A C G T A G T C A G T C C G A T A C G T A C G T A C T G A C G T A T G C G A C T A C T G T A C G	Sox21(HMG)/ESC-SOX21-ChIP-Seq(GSE110505)/Homer	1e-06	-16	0	150	26.55 %	16514.9	17.70 %	motif file (matrix)	svg	Sox21
55	55	A C T G G T C A A C G T G C A T C G A T T C A G G T A C G T C A A C G T C T G A	Oct11(POU,Homeobox)/NCIH1048-POU2F3-ChIP-seq(GSE115123)/Homer	1e-06	-15.81	0	45	7.96 %	3127.1	3.35 %	motif file (matrix)	svg	2011-10-01
56	56	A T G C G T A C C G T A A G C T G C A T T A C G A G C T A G C T A G T C A G C T	Sox6(HMG)/Myotubes-Sox6-ChIP-Seq(GSE32627)/Homer	1e-06	-15.34	0	139	24.60 %	15141.7	16.23 %	motif file (matrix)	svg	Sox6
57	57	A G T C A G T C C G A T A C G T A C G T A C T G A C G T A G C T A G T C A G T C	Sox4(HMG)/proB-Sox4-ChIP-Seq(GSE50066)/Homer	1e-06	-15.05	0	81	14.34 %	7464.6	8.00 %	motif file (matrix)	svg	Sox4
58	58	T A C G A T G C G A C T A C T G A G C T A G T C G T C A T G C A A C G T A G T C G C T A T G C A	Pknox1(Homeobox)/ES-Prep1-ChIP-Seq(GSE63282)/Homer	1e-05	-13.73	0	31	5.49 %	1904.2	2.04 %	motif file (matrix)	svg	Pknox1
59	59	T G A C A G T C C G T A A C T G G T A C A C G T A C T G A C G T G A C T G A T C	Twist2(bHLH)/Myoblast-Twist2.Ty1-ChIP-Seq(GSE127998)/Homer	1e-05	-13.26	0	162	28.67 %	19025.2	20.39 %	motif file (matrix)	svg	Twist2
60	60	C T G A T G A C T G A C C G T A A C G T T G A C A G C T C T A G A C G T G A C T	Olig2(bHLH)/Neuron-Olig2-ChIP-Seq(GSE30882)/Homer	1e-05	-12.62	0	168	29.73 %	20109.1	21.55 %	motif file (matrix)	svg	Olig2
61	61	G T C A G C A T G C T A C A G T C T A G G A T C C G T A C T G A C G T A C G A T	Oct2(POU,Homeobox)/Bcell-Oct2-ChIP-Seq(GSE21512)/Homer	1e-05	-12.24	0	39	6.90 %	2906.6	3.12 %	motif file (matrix)	svg	2002-10-01
62	62	T A C G T C G A G A C T A C T G C T G A A G T C T C A G G A C T T G A C C T G A	Atf1(bZIP)/K562-ATF1-ChIP-Seq(GSE31477)/Homer	1e-05	-11.82	0.0001	57	10.09 %	5072.9	5.44 %	motif file (matrix)	svg	Atf1
63	63	G A C T C T A G A T G C A G T C G T C A T A C G A T G C A T C G	HIC1(Zf)/Treg-ZBTB29-ChIP-Seq(GSE99889)/Homer	0.0001	-11	0.0001	173	30.62 %	21415.7	22.96 %	motif file (matrix)	svg	Hic1
64	64	C G T A T A G C A G T C C T A G C A G T C T A G C T G A G T A C G C A T T C G A C G T A G C A T A G C T C T A G T C G A	PAX3:FKHR-fusion(Paired,Homeobox)/Rh4-PAX3:FKHR-ChIP-Seq(GSE19063)/Homer	0.0001	-10.75	0.0002	28	4.96 %	1899.1	2.04 %	motif file (matrix)	svg	Pax3
65	65	C T G A T C A G G T A C G C T A A C T G T G A C G C A T C A T G	SCL(bHLH)/HPC7-Scl-ChIP-Seq(GSE13511)/Homer	0.0001	-10.49	0.0002	332	58.76 %	46849.4	50.22 %	motif file (matrix)	svg	Scl
66	66	T C G A A C G T A C G T C T G A G A T C T C A G G A C T G T C A C G T A A G C T G T C A C T A G A G C T A C G T T C G A	NFIL3(bZIP)/HepG2-NFIL3-ChIP-Seq(Encode)/Homer	0.0001	-10.44	0.0002	56	9.91 %	5202.3	5.58 %	motif file (matrix)	svg	Nfil3
67	67	C T G A C T A G A T C G G C A T A C T G G T A C A T G C C G T A A C T G G C T A A G T C C G T A	Tbox:Smad(T-box,MAD)/ESCd5-Smad2_3-ChIP-Seq(GSE29422)/Homer	0.0001	-10.42	0.0002	24	4.25 %	1524.5	1.63 %	motif file (matrix)	svg	Tbox
68	68	T A G C T A G C G A C T C T A G A G C T A G T C G T C A T G C A A C G T A T G C G C T A T G C A	Pbx3(Homeobox)/GM12878-PBX3-ChIP-Seq(GSE32465)/Homer	0.0001	-9.914	0.0003	28	4.96 %	1994.6	2.14 %	motif file (matrix)	svg	Pbx3
69	69	T C G A A C G T A C T G C T G A A G T C T C A G A G C T G T A C C G T A A G C T G A T C T C G A	JunD(bZIP)/K562-JunD-ChIP-Seq/Homer	0.0001	-9.308	0.0006	14	2.48 %	677.1	0.73 %	motif file (matrix)	svg	Jund
70	70	C T G A C T A G A C T G G C A T C T A G G C A T A T C G C T G A C G T A G T C A	Tbx21(T-box)/GM12878-TBX21-ChIP-Seq(Encode)/Homer	0.001	-9.203	0.0007	75	13.27 %	7954.1	8.53 %	motif file (matrix)	svg	Tbx21
71	71	G A C T T C G A C G A T T A C G C T A G T A C G A C T G A T G C G T A C G T A C	Zac1(Zf)/Neuro2A-Plagl1-ChIP-Seq(GSE75942)/Homer	0.001	-9.049	0.0008	202	35.75 %	26619.1	28.53 %	motif file (matrix)	svg	Zac1
72	72	A T G C G A T C C G T A A G C T C A G T A T C G G C A T A G C T G A C T A C T G	Sox17(HMG)/Endoderm-Sox17-ChIP-Seq(GSE61475)/Homer	0.001	-8.973	0.0008	66	11.68 %	6809.2	7.30 %	motif file (matrix)	svg	Sox17
73	73	A T G C G A C T A C T G C A G T G A T C A C G T T A C G T A C G	Smad2(MAD)/ES-SMAD2-ChIP-Seq(GSE29422)/Homer	0.001	-8.349	0.0015	120	21.24 %	14555.5	15.60 %	motif file (matrix)	svg	Smad2
74	74	C T G A T A C G G C A T C T A G A T G C G A T C C G A T A C T G C T A G G A T C C T G A A T G C	MYRF(MYRF)/CFPAC1-MYRF-ChIP-Seq(GSE145627)/Homer	0.001	-8.114	0.0019	47	8.32 %	4533.2	4.86 %	motif file (matrix)	svg	Myrf
75	75	C G A T A C G T A C G T A G C T A G C T G A T C G A T C G C T A A G C T A C G T A T C G T A C G	NFATC2(RHD)/Islets-NFATC2-ChIP-Seq(GSE158496)/Homer	0.001	-8.098	0.0019	135	23.89 %	16856.5	18.07 %	motif file (matrix)	svg	Nfatc2
76	76	G C T A G A C T G A C T T G C A C G T A A G T C C G T A T A G C G A T C G A C T	Eomes(T-box)/H9-Eomes-ChIP-Seq(GSE26097)/Homer	0.001	-8.072	0.0019	157	27.79 %	20160.4	21.61 %	motif file (matrix)	svg	Eomes
77	77	T C A G T A C G G A T C G T A C T C G A C G A T C T G A C G T A G C T A C G T A	Hoxd11(Homeobox)/ChickenMSG-Hoxd11.Flag-ChIP-Seq(GSE86088)/Homer	0.001	-7.989	0.0021	190	33.63 %	25243.3	27.06 %	motif file (matrix)	svg	Hoxd11
78	78	A G T C G C A T C G T A C G T A G T A C A C G T A C T G G A T C G A T C T C G A	BMYB(HTH)/Hela-BMYB-ChIP-Seq(GSE27030)/Homer	0.001	-7.726	0.0027	114	20.18 %	13910.9	14.91 %	motif file (matrix)	svg	Bmyb
79	79	T C G A G C A T A C G T C T A G G T A C T C G A G C A T T G A C T C G A A C G T	Chop(bZIP)/MEF-Chop-ChIP-Seq(GSE35681)/Homer	0.001	-7.432	0.0035	22	3.89 %	1646.7	1.77 %	motif file (matrix)	svg	Chop
80	80	C G A T T G C A T G C A G A T C C G T A A C T G T G A C G A C T C A T G A C T G	Tcf21(bHLH)/ArterySmoothMuscle-Tcf21-ChIP-Seq(GSE61369)/Homer	0.001	-7.401	0.0036	83	14.69 %	9576.5	10.26 %	motif file (matrix)	svg	Tcf21
81	81	C G T A C T A G C A T G A G C T A C T G C G A T A T C G C G T A G T C A G T C A	Tbet(T-box)/CD8-Tbet-ChIP-Seq(GSE33802)/Homer	0.001	-7.317	0.0039	78	13.81 %	8901.9	9.54 %	motif file (matrix)	svg	Tbet
82	82	A C T G C A T G T C G A A C G T A C T G C G T A A T C G A C G T G T A C C G T A G A C T A G T C	Fos(bZIP)/TSC-Fos-ChIP-Seq(GSE110950)/Homer	0.001	-7.266	0.004	47	8.32 %	4718.9	5.06 %	motif file (matrix)	svg	Fos
83	83	A G C T G C A T A C T G A C G T A G T C A C G T C T A G T A C G	Smad3(MAD)/NPC-Smad3-ChIP-Seq(GSE36673)/Homer	0.001	-7.187	0.0043	213	37.70 %	29229.1	31.33 %	motif file (matrix)	svg	Smad3
84	84	C A T G A G T C G A C T C G T A C G A T G C A T G A C T G C A T C G A T C T A G C A T G T G A C	Mef2b(MADS)/HEK293-Mef2b.V5-ChIP-Seq(GSE67450)/Homer	0.001	-7.032	0.005	65	11.50 %	7186.9	7.70 %	motif file (matrix)	svg	Mef2b
85	85	T A C G A T C G T A G C G A T C A C T G A C G T A G T C A C G T C T A G A T C G	Smad4(MAD)/ESC-SMAD4-ChIP-Seq(GSE29422)/Homer	0.001	-7.009	0.005	119	21.06 %	14924.4	16.00 %	motif file (matrix)	svg	Smad4
86	86	C G T A A C G T A C T G G T A C C G T A A C G T C G T A C G T A A C G T A C T G A G T C C G T A A C G T C T G A G C A T	OCT:OCT-short(POU,Homeobox)/NPC-OCT6-ChIP-Seq(GSE43916)/Homer	0.01	-6.777	0.0063	59	10.44 %	6439.6	6.90 %	motif file (matrix)	svg	Oct
87	87	T G C A A G C T C A T G C G T A A G C T A C T G G A T C G T C A C G T A A G C T	Atf4(bZIP)/MEF-Atf4-ChIP-Seq(GSE35681)/Homer	0.01	-6.744	0.0064	26	4.60 %	2201	2.36 %	motif file (matrix)	svg	Atf4
88	88	A C T G A C G T C A T G A T C G A T C G T G A C A C T G A T C G A T C G T G C A C T G A C G T A	E2F3(E2F)/MEF-E2F3-ChIP-Seq(GSE71376)/Homer	0.01	-6.7	0.0066	38	6.73 %	3685.8	3.95 %	motif file (matrix)	svg	E2f3
89	89	C T A G C T G A T C A G A T C G A G C T C A T G G A C T A G T C C T G A T G C A	Tbx6(T-box)/ESC-Tbx6-ChIP-Seq(GSE93524)/Homer	0.01	-6.596	0.0072	79	13.98 %	9277.9	9.94 %	motif file (matrix)	svg	Tbx6
90	90	C T G A C G A T C T A G C G T A A G C T C G A T C A G T C T G A G A C T C T A G C T A G A T G C	PBX2(Homeobox)/K562-PBX2-ChIP-Seq(Encode)/Homer	0.01	-6.453	0.0083	68	12.04 %	7776.9	8.34 %	motif file (matrix)	svg	Pbx2
91	91	C T G A C T G A C A T G A T C G A G C T A T C G G A C T C A T G C T G A G T C A	Tbr1(T-box)/Cortex-Tbr1-ChIP-Seq(GSE71384)/Homer	0.01	-6.359	0.009	101	17.88 %	12538	13.44 %	motif file (matrix)	svg	Tbr1
92	92	C A T G C T A G A G C T G A C T C A T G A G T C G A T C G C T A C G A T C T A G T C A G G T A C C T G A T C G A	X-box(HTH)/NPC-H3K4me1-ChIP-Seq(GSE16256)/Homer	0.01	-6.29	0.0095	14	2.48 %	924.5	0.99 %	motif file (matrix)	svg	X
93	93	G T C A T G C A G C T A A G T C C G T A A C T G T G A C G C A T T C A G C A G T	Ap4(bHLH)/AML-Tfap4-ChIP-Seq(GSE45738)/Homer	0.01	-6.232	0.01	101	17.88 %	12589.5	13.49 %	motif file (matrix)	svg	Ap4
94	94	C T A G T A C G G A C T T G C A T G C A C G A T T A C G C T G A T C G A C T G A	Hoxa10(Homeobox)/ChickenMSG-Hoxa10.Flag-ChIP-Seq(GSE86088)/Homer	0.01	-6.206	0.0101	49	8.67 %	5243.8	5.62 %	motif file (matrix)	svg	Hoxa10
95	95	A C T G T C A G A G C T G A C T C A T G A G T C A G T C G C T A C G A T C T A G T C A G G T A C C T G A T C G A	Rfx1(HTH)/NPC-H3K4me1-ChIP-Seq(GSE16256)/Homer	0.01	-6.174	0.0104	21	3.72 %	1706	1.83 %	motif file (matrix)	svg	Rfx1
96	96	C T A G T C G A C G A T C T A G G C A T C A G T C T A G G A T C C G T A G T C A	CEBP:AP1(bZIP)/ThioMac-CEBPb-ChIP-Seq(GSE21512)/Homer	0.01	-6.12	0.0108	56	9.91 %	6217.7	6.66 %	motif file (matrix)	svg	Cebp
97	97	C T A G A G T C G A T C G T A C A G T C C T A G A G T C G T A C G A T C G T A C G A T C G C A T	KLF17(Zf)/2cell-Klf17-CutnTag(GSE211845)/Homer	0.01	-5.943	0.0128	39	6.90 %	3983.2	4.27 %	motif file (matrix)	svg	Klf17
98	98	C T A G A G C T G A C T C A T G A G T C A G T C G T C A C A G T C T A G T C A G G T A C C T G A T C G A G A T C T G A C	Rfx2(HTH)/LoVo-RFX2-ChIP-Seq(GSE49402)/Homer	0.01	-5.876	0.0135	12	2.12 %	762.6	0.82 %	motif file (matrix)	svg	Rfx2
99	99	C T A G A G T C T A C G T A C G T G A C C G T A A C T G T A G C G C A T C A T G A T G C A G C T	Ascl1(bHLH)/NeuralTubes-Ascl1-ChIP-Seq(GSE55840)/Homer	0.01	-5.71	0.0158	122	21.59 %	15942.8	17.09 %	motif file (matrix)	svg	Ascl1
100	100	G A C T G A C T T C G A C G T A C G A T A G C T C T G A A C T G T G A C G A C T T C G A C G T A A C G T A G C T C T G A C T G A G T C A G C T A G C T A C G T A	Pax7(Paired,Homeobox),longest/Myoblast-Pax7-ChIP-Seq(GSE25064)/Homer	0.01	-5.584	0.0177	7	1.24 %	320.9	0.34 %	motif file (matrix)	svg	Pax7
101	101	A C T G C T A G T C G A C G A T C A T G G C T A A T C G C G A T G T A C G C T A A G C T G T A C	Fra1(bZIP)/BT549-Fra1-ChIP-Seq(GSE46166)/Homer	0.01	-5.572	0.0178	42	7.43 %	4473	4.79 %	motif file (matrix)	svg	Fra1
102	102	T C A G C T A G C T A G A C T G A C T G G A T C A C T G A C T G C T A G C T A G A G T C G A T C	KLF1(Zf)/HUDEP2-KLF1-CutnRun(GSE136251)/Homer	0.01	-5.4	0.0209	67	11.86 %	7988.8	8.56 %	motif file (matrix)	svg	Klf1
103	103	T C G A T C G A A G T C C G T A C T A G T A G C A C G T A C T G	MyoG(bHLH)/C2C12-MyoG-ChIP-Seq(GSE36024)/Homer	0.01	-5.287	0.0232	85	15.04 %	10632.5	11.40 %	motif file (matrix)	svg	Myog
104	104	C T G A T C A G C A G T C T A G A C T G C T A G G A T C A T C G A C T G C T G A T C A G G A T C	Sp5(Zf)/mES-Sp5.Flag-ChIP-Seq(GSE72989)/Homer	0.01	-5.278	0.0232	71	12.57 %	8605.6	9.22 %	motif file (matrix)	svg	Sp5
105	105	T C G A C A T G C A T G T A C G G T A C T C G A A G T C C A G T C T G A C G T A A G T C G A C T	ZNF264(Zf)/HEK293-ZNF264.GFP-ChIP-Seq(GSE58341)/Homer	0.01	-5.22	0.0243	51	9.03 %	5799.5	6.22 %	motif file (matrix)	svg	Znf264
106	106	T C G A T G A C G T A C C G T A A C G T G A C T A C G T A C T G A C T G A G C T	Mesp1(bHLH)/ESC-Mesp1-ChIP-Seq(GSE165102)/Homer	0.01	-5.082	0.0276	45	7.96 %	5014.9	5.38 %	motif file (matrix)	svg	Mesp1
107	107	C T A G T C G A A C G T A C T G C G T A A T G C A C G T G T A C C G T A A G C T G A T C G T A C	Atf3(bZIP)/GBM-ATF3-ChIP-Seq(GSE33912)/Homer	0.01	-5.008	0.0295	47	8.32 %	5311.5	5.69 %	motif file (matrix)	svg	Atf3
108	108	C G A T C T A G C G T A G A C T C A G T C T A G C G T A A G C T C A T G C T A G	HOXA1(Homeobox)/mES-Hoxa1-ChIP-Seq(SRP084292)/Homer	0.01	-4.984	0.0299	24	4.25 %	2268.1	2.43 %	motif file (matrix)	svg	Hoxa1
109	109	C G T A C T A G A C T G A C T G G A C T C T A G C A G T C T A G C A T G G A T C	KLF5(Zf)/LoVo-KLF5-ChIP-Seq(GSE49402)/Homer	0.01	-4.94	0.031	92	16.28 %	11814.8	12.66 %	motif file (matrix)	svg	Klf5
110	110	A G T C A T C G C T A G A G C T G A C T C T A G A G T C A G T C G C T A C A G T T C A G T C A G G A T C C T G A T C G A G A T C	RFX(HTH)/K562-RFX3-ChIP-Seq(SRA012198)/Homer	0.01	-4.876	0.0327	10	1.77 %	657.5	0.70 %	motif file (matrix)	svg	Rfx
111	111	C T A G A C T G C T A G T C A G T C A G T A C G C T A G A C T G	Maz(Zf)/HepG2-Maz-ChIP-Seq(GSE31477)/Homer	0.01	-4.795	0.0352	93	16.46 %	12029.6	12.89 %	motif file (matrix)	svg	Maz

## Sheet: TFs_regulating_433_primed genes
	TF
0	Lhx2
1	Lhx9
2	Emx2
3	Lhx1
4	Nanog
5	Creb5
6	Tgif2
7	Prop1
8	Tgif1
9	Sox9
10	Sox3
11	Neurod1
12	Sox2
13	Tbx5
14	Bhlha15
15	Neurog2
16	Sox21
17	Sox6
18	Pknox1
19	Atf1
20	Pax3
21	Myrf
22	Nfatc2
23	Eomes
24	Smad3
25	Smad4
26	Atf4
27	E2f3
28	Pbx2
29	Tbr1
30	Klf1
31	Atf3
32	Maz
