# Supplementary material for: Transcriptional repression by TGIF2 coordinates neurogenic priming and neural stem cell maintenance
Source: Sci Adv. 2026 Jun 26;12(26):eaea9974. doi: 10.1126/sciadv.aea9974 (PMC13308598; doi:10.1126/sciadv.aea9974)
Supplement: Supplementary file 2 — Tables S1 to S10 [file sciadv.aea9974_tables_s1_to_s10.zip › aea9974_table_s2.xlsx]

## Sheet: DESeq_Ctx_E14 vs E18
DESeq_Ctx_E14 vs E18
;"ensembl_gene_id";"mgi_symbol";"baseMean";"log2FoldChange";"lfcSE";"pvalue";"padj"
1;"ENSMUSG00000000001";"Gnai3";11387	4489976584;0	140407658798819;0	0669019387198978;0	0415484292081639;0	88795800000000
2;"ENSMUSG00000000028";"Cdc45";3011	37917492829;0	41686887023369;0	096103530521541;9	73248217607562e-06;4	480000000
3;"ENSMUSG00000000037";"Scml2";402	808047306728;-0	486098287628143;0	102803980190239;1	3579458472553e-06;7	15100000
4;"ENSMUSG00000000049";"Apoh";3	59974388377398;-0	915117132554189;1	09067309634966;0	0364807034385942;0	792779000000000
5;"ENSMUSG00000000056";"Narf";4601	08091566056;0	244627445553099;0	0613919678772704;6	04304752945222e-05;0	241930000000000
6;"ENSMUSG00000000058";"Cav2";415	810318160481;-1	03298271512845;0	248347137749477;6	00767346537791e-06;2	865000000
7;"ENSMUSG00000000078";"Klf6";2605	00196240371;-0	274448070460905;0	0960777683249834;0	00363670133129276;0	101898000000000
8;"ENSMUSG00000000085";"Scmh1";3216	21457528246;0	055064467245888;0	0544903895378773;0	315441146780547;0	465810000000000
9;"ENSMUSG00000000088";"Cox5a";7286	71568967036;0	177277630645852;0	0781375073915407;0	0220964469116808;0	510989000000000
10;"ENSMUSG00000000093";"Tbx2";111	013124324522;-1	26644349838777;0	410620510841493;0	000238094273351773;0	854100000000000
11;"ENSMUSG00000000094";"Tbx4";10	6208739200609;-1	85472803016891;0	531789081292125;3	85546450845265e-05;0	160080000000000
12;"ENSMUSG00000000120";"Ngfr";45	8403153119516;0	599279791748869;0	294863735448865;0	0171422952888869;0	40867100000000
13;"ENSMUSG00000000125";"Wnt3";24	8772326275103;-2	23334946050293;0	447997123304664;5	40454731119443e-08;3	5650000
14;"ENSMUSG00000000126";"Wnt9a";55	4707191361847;-2	26376140069501;0	479575225734212;2	04522066401177e-07;1	23000000
15;"ENSMUSG00000000127";"Fer";1540	3067167975;-0	153086045173227;0	052503672532333;0	0032697482272723;0	927560000000000
16;"ENSMUSG00000000131";"Xpo6";7353	49073057768;0	3978037183804;0	0563253826493533;1	40743648428201e-12;1	70.4
17;"ENSMUSG00000000134";"Tfe3";1944	130312659;-0	083971067458329;0	068386014302854;0	214710063920158;0	346686000000000
18;"ENSMUSG00000000142";"Axin2";359	176508459143;-0	281363223256171;0	144524916368545;0	0421434755583945;0	899296000000000
19;"ENSMUSG00000000148";"Brat1";1470	50380865125;0	45601547007963;0	101558388918155;4	98085484510128e-06;2	401000000
20;"ENSMUSG00000000149";"Gna12";9847	54341321066;-0	0837451696782766;0	0482733339453584;0	0806273777802078;0	156758000000000
21;"ENSMUSG00000000154";"Slc22a18";2	66060630627348;-0	967815592286084;1	06999587186787;0	0259967168743271;0	588621000000000
22;"ENSMUSG00000000159";"Igsf5";1	61572836234741;-0	186133705576019;0	573868876409148;0	0333179431559978;0	732343000000000
23;"ENSMUSG00000000167";"Pih1d2";200	422325439259;-0	446471314263762;0	158521094755021;0	00302862776493889;0	866447000000000
24;"ENSMUSG00000000168";"Dlat";3632	61216830298;0	0472685280830141;0	0493235336540519;0	337259211908276;0	489355000000000
25;"ENSMUSG00000000171";"Sdhd";4628	9987615766;0	0235848856255138;0	0694954258323718;0	733863347977847;0	832942000000000
26;"ENSMUSG00000000182";"Fgf23";7	38576513170157;0	178099469086603;0	380418895336736;0	510836463185372;0	655755000000000
27;"ENSMUSG00000000183";"Fgf6";4	76919056289235;-0	0458498910174381;0	383067429206622;0	858246357474788;0	917021000000000
28;"ENSMUSG00000000184";"Ccnd2";75275	8479302947;-0	0959463178612762;0	0973673620729117;0	315331401645686;0	465681000000000
29;"ENSMUSG00000000194";"Gpr107";2580	44230892858;0	0883984191409208;0	0577888900343833;0	123954377850005;0	222924000000000
30;"ENSMUSG00000000197";"Nalcn";403	384488982835;-1	09180458100683;0	164666662077948;6	71569727394483e-12;7	473
31;"ENSMUSG00000000202";"Btbd17";1629	30295956073;-0	0925999006510663;0	0873832658489745;0	281489383049198;0	427403000000000
32;"ENSMUSG00000000204";"Slfn4";4	99905143940557;-0	386404325049416;0	451942594651448;0	191910833679832;0	317900000000000
33;"ENSMUSG00000000214";"Th";19	0244542005278;0	514187793635555;0	544759157899246;0	108622149488091;0	200184000000000
34;"ENSMUSG00000000215";"Ins2";0	472554321046016;-0	0899619801748791;0	520300540974446;0	583410394776553;NA
35;"ENSMUSG00000000223";"Drp2";496	759725009943;0	305969670527402;0	193427061456055;0	0882753340816741;0	168785000000000
36;"ENSMUSG00000000244";"Tspan32";23	7678652411811;-0	388340278210091;0	252296946218401;0	0797922430937078;0	155439000000000
37;"ENSMUSG00000000247";"Lhx2";15691	1072626022;0	778625766892251;0	0942737449678286;7	45454195349615e-17;1	0.00377
38;"ENSMUSG00000000248";"Clec2g";0	753912410529735;0	101850870286392;0	522815390871072;0	520651151614583;NA
39;"ENSMUSG00000000253";"Gmpr";167	510640635133;0	0911561118070519;0	155850523745831;0	54119923807872;0	683568000000000
40;"ENSMUSG00000000263";"Glra1";1	037695968509;0	20283200097543;0	542089499237287;0	248122113806924;0	388196000000000
41;"ENSMUSG00000000266";"Mid2";230	370759158397;-0	955909091649951;0	173842772143594;8	69329144667195e-09;6	487000
42;"ENSMUSG00000000275";"Trim25";326	282362959754;-2	02825378629466;0	251282561959071;5	50671060645394e-17;1	0.00272
43;"ENSMUSG00000000276";"Dgke";1344	90719622315;0	124437288996612;0	0955003235244694;0	185609224478386;0	309546000000000
44;"ENSMUSG00000000278";"Scpep1";2426	14554727566;-0	247317891074046;0	0842514796526634;0	00291078596689957;0	8347900000000
45;"ENSMUSG00000000282";"Mnt";1075	7970561702;0	378600250868429;0	10939283174168;0	000382749300144347;0	132351000000000
46;"ENSMUSG00000000290";"Itgb2";18	9678374924283;-1	65658489583086;0	644430683098598;0	000680088840771171;0	222372000000000
47;"ENSMUSG00000000295";"Hddc2";957	430202087119;-0	123762073347202;0	0673878214467216;0	0666205596301813;0	133305000000000
48;"ENSMUSG00000000296";"Tpd52l1";71	3193782595509;-1	55292373581823;0	225795099161515;7	53387034739784e-13;9	41.1
49;"ENSMUSG00000000301";"Pemt";102	365694130708;-0	356701351371649;0	168591094088039;0	0252033593211728;0	573202000000000
50;"ENSMUSG00000000303";"Cdh1";24	1547425476449;-0	586412781903465;0	940084325504461;0	0361308725417693;0	785748000000000
51;"ENSMUSG00000000305";"Cdh4";6572	73966305483;-0	815045236476861;0	134301377147909;3	80581038025921e-10;3	41200
52;"ENSMUSG00000000308";"Ckmt1";49	5341647635209;-0	468112689152314;0	31961167262013;0	0728389857832461;0	143848000000000
53;"ENSMUSG00000000317";"Bcl6b";300	480852254009;-0	893229393025513;0	117292894867878;7	92894472467977e-15;1	2.04
54;"ENSMUSG00000000318";"Clec10a";0	487740397991338;-0	0055165154016388;0	519414806378123;0	879794818225937;NA
55;"ENSMUSG00000000320";"Alox12";31	7949962384216;-0	025137030708108;0	227232973553123;0	89131424497767;0	937258000000000
56;"ENSMUSG00000000326";"Comt";2048	5440937103;-0	48695056338311;0	0579550030539181;2	83101766666227e-17;5	0.00456
57;"ENSMUSG00000000339";"Rtca";2893	2220812393;0	0103338728991205;0	0694049363177989;0	881508438784912;0	931006000000000
58;"ENSMUSG00000000340";"Dbt";1169	13469619319;-0	360931804222799;0	0776402782704512;2	52373089505145e-06;1	275000000
59;"ENSMUSG00000000346";"Dazap2";13133	5969005089;0	0927215588784121;0	0703164366782046;0	183531324010987;0	306741000000000
60;"ENSMUSG00000000355";"Mcts1";1501	36165951002;-0	107355615443462;0	0762449270850225;0	154610378737553;0	267182000000000
61;"ENSMUSG00000000359";"Rem1";2	54000954655772;-0	282004215611771;0	561737181927876;0	213488946874942;0	345168000000000
62;"ENSMUSG00000000365";"Rnf17";25	7365193654233;-0	189737869948406;0	28896795691611;0	431937174815046;0	586024000000000
63;"ENSMUSG00000000374";"Trappc10";2219	1644962133;0	282631270449466;0	0964553562108755;0	00282490158170529;0	812611000000000
64;"ENSMUSG00000000378";"Ccm2";2980	70487259375;-0	00963654746466463;0	0624460013066126;0	87501397685897;0	92748700000000
65;"ENSMUSG00000000384";"Tbrg4";598	198928071761;0	347358946968406;0	109835557020725;0	00121633766833092;0	378364000000000
66;"ENSMUSG00000000385";"Tmprss2";1	21026320219814;-0	128345919735478;0	539630524732253;0	217108798738423;0	349722000000000
67;"ENSMUSG00000000386";"Mx1";546	445809310735;0	245450346720214;0	150627668675743;0	0858827080788098;0	165132000000000
68;"ENSMUSG00000000392";"Fap";5	2781775473263;-0	119258524953247;0	412911278185114;0	646109581911695;0	768673000000000
69;"ENSMUSG00000000394";"Gcg";47	1814868414652;-0	282481768029042;0	393317000662293;0	307570796640467;0	457135000000000
70;"ENSMUSG00000000399";"Ndufa9";4424	84430762013;-0	0763163517976454;0	0590393791634659;0	193022382067697;0	319160000000000
71;"ENSMUSG00000000402";"Egfl6";70	9329674165348;-0	226047820859247;0	24314744164951;0	289718886410725;0	437055000000000
72;"ENSMUSG00000000409";"Lck";112	183256531047;0	979309139104217;0	206228517362794;4	52931974823149e-07;2	57500000
73;"ENSMUSG00000000411";"Tssk3";1	25493293657087;-0	117330942776729;0	52372907831303;0	40528341054356;0	560259000000000
74;"ENSMUSG00000000416";"Cttnbp2";8801	37108318028;-0	659706662451214;0	125616924069586;6	39517170818113e-08;4	1620000
75;"ENSMUSG00000000420";"Galnt1";5649	85733144235;0	129354520422321;0	0707548526231493;0	065150389958515;0	130764000000000
76;"ENSMUSG00000000439";"Mkrn2";2485	93346320068;-0	0427397528891884;0	0586591220179751;0	461034808640354;0	611821000000000
77;"ENSMUSG00000000440";"Pparg";1	81720268224673;0	0841474786779348;0	468883012465549;0	707699041323107;0	814197000000000
78;"ENSMUSG00000000441";"Raf1";9830	5164138182;0	126117476693889;0	0586514744264557;0	0306704038113802;0	681456000000000
79;"ENSMUSG00000000486";"Septin1";407	793131545692;0	709821298182154;0	115600059667041;3	17279894563366e-10;2	87900
80;"ENSMUSG00000000489";"Pdgfb";34	6674099805817;-2	31138980649745;0	448318750510981;1	68054853991774e-08;1	198000
81;"ENSMUSG00000000530";"Acvrl1";38	8402761261262;-2	35776381139614;0	495105294528549;1	13584901373061e-07;7	1190000
82;"ENSMUSG00000000531";"Tamalin";268	847209227989;-0	0926150363758975;0	0810097435600737;0	245501540427627;0	385162000000000
83;"ENSMUSG00000000532";"Acvr1b";585	847916406548;0	316709993564798;0	103885461440184;0	00177414143019196;0	53247200000000
84;"ENSMUSG00000000538";"Tom1l2";3744	18949942371;-0	15883118265698;0	100947697900251;0	10885827454217;0	200460000000000
85;"ENSMUSG00000000544";"Gpa33";0	823462767070398;0	0751528925038671;0	526949124846948;0	734234823256812;NA
86;"ENSMUSG00000000552";"Zfp385a";1110	06560960881;0	21426232162932;0	0982029188547842;0	0263375100864749;0	595757000000000
87;"ENSMUSG00000000555";"Itga5";629	659213959787;0	0129610059600009;0	164833710409446;0	936923746603378;0	965506000000000
88;"ENSMUSG00000000560";"Gabra2";555	899066960088;-1	55955910491417;0	173727529678914;3	0677271314649e-20;7	6.18e-06
89;"ENSMUSG00000000561";"Wdr77";5754	37476885745;0	246701288918665;0	0619077624062371;6	02695966039018e-05;0	241379000000000
90;"ENSMUSG00000000562";"Adora3";54	1305871537628;0	0319815037334447;0	182678388323007;0	855458276880873;0	915718000000000
91;"ENSMUSG00000000563";"Atp5pb";10718	786281799;0	0125458449555964;0	0690767409355603;0	857412468297914;0	916730000000000
92;"ENSMUSG00000000567";"Sox9";15447	706995191;0	30868172897792;0	112623520346535;0	0052424429234066;0	142160000000000
93;"ENSMUSG00000000568";"Hnrnpd";28298	7308113676;0	286677633702217;0	0601785531610099;1	62705970945157e-06;8	44600000
94;"ENSMUSG00000000579";"Dynlt1c";1179	19824899727;-0	0619446567633882;0	0962838777466765;0	512980861742556;0	657861000000000
95;"ENSMUSG00000000581";"C1d";2661	70853254513;-0	114930982470293;0	0736952086695365;0	114751736367066;0	209395000000000
96;"ENSMUSG00000000594";"Gm2a";2045	44545876936;-1	31059276464265;0	0995245645289676;1	82981799606296e-40;1	3.52e-25
97;"ENSMUSG00000000600";"Krit1";5823	02787651034;0	191759687417304;0	0512372035143188;0	000170057961343401;0	627920000000000
98;"ENSMUSG00000000605";"Clcn4";5955	90084012836;-0	283426498555125;0	0961497061853855;0	00266171439572942;0	770438000000000
99;"ENSMUSG00000000606";"Vmn2r88";38	8300045895854;-0	0118401076127338;0	224456499685375;0	949729849232913;0	972567000000000
100;"ENSMUSG00000000617";"Grm6";5	03846583067079;-0	590849529063362;0	59562575838806;0	0810955022279397;0	157564000000000
101;"ENSMUSG00000000627";"Sema4f";312	135719360441;-0	129903928395244;0	207399861692262;0	492043684746575;0	639673000000000
102;"ENSMUSG00000000628";"Hk2";731	121774660686;1	232298648891;0	161655202772821;4	25756202188939e-15;6	0.594
103;"ENSMUSG00000000631";"Myo18a";7307	42935247071;-0	0509152411519707;0	0822635184207293;0	526929283688412;0	670976000000000
104;"ENSMUSG00000000632";"Sez6";16916	7460444167;0	923824877780718;0	0781071663769879;6	53069045122651e-33;3	4.22e-18
105;"ENSMUSG00000000673";"Haao";18	2640876220891;-0	0101788463295216;0	257408393493192;0	9615122653486;0	978551000000000
106;"ENSMUSG00000000682";"Cd52";17	437347587754;-2	76821490831924;0	80215686213105;2	75925823005877e-05;0	117747000000000
107;"ENSMUSG00000000686";"Abhd15";189	208030326229;0	287682490265966;0	153554225783956;0	0499345574911014;0	104042000000000
108;"ENSMUSG00000000690";"Hoxb6";0	760894623892454;-0	0385562988061841;0	501959200776741;0	801356395108712;NA
109;"ENSMUSG00000000693";"Loxl3";586	587246234243;-1	0935020383226;0	150733557692553;7	66216160351584e-14;1	6.1
110;"ENSMUSG00000000706";"Btn1a1";8	68162983930907;0	0559202158755469;0	405398244726398;0	832157660172545;0	899602000000000
111;"ENSMUSG00000000708";"Kat2b";1040	79092754187;0	107066597473912;0	0988416063245794;0	270177502186646;0	414210000000000
112;"ENSMUSG00000000711";"Rab5b";3352	5962249412;-0	212207984224565;0	0807181746008717;0	00774033990571996;0	201131000000000
113;"ENSMUSG00000000724";"Cryba1";14	7284143802554;0	17173933290331;0	282585077779309;0	473602486519869;0	623162000000000
114;"ENSMUSG00000000731";"Aire";31	672507690254;0	165220720253415;0	23122253562875;0	427055166879624;0	581022000000000
115;"ENSMUSG00000000732";"Icosl";96	7368454585941;-0	225517028413926;0	173155559273316;0	166505050098274;0	283612000000000
116;"ENSMUSG00000000738";"Spg7";3034	55583298225;0	0972763828922405;0	0414321338097882;0	0185601118427708;0	438126000000000
117;"ENSMUSG00000000739";"Sult5a1";88	7626882058946;0	187674802595493;0	141777592781188;0	170094575848999;0	288340000000000
118;"ENSMUSG00000000740";"Rpl13";5738	85404055231;0	0301981921837069;0	0717884113998616;0	672536051865663;0	788712000000000
119;"ENSMUSG00000000743";"Chmp1a";5405	4140345027;0	0748896273535954;0	0645276455945622;0	244087821570977;0	383462000000000
120;"ENSMUSG00000000751";"Rpa1";6767	08610584184;0	472414688057876;0	0813647633106554;4	36904376269439e-09;3	392000
121;"ENSMUSG00000000753";"Serpinf1";28	3153066328213;-2	04011977922557;0	532933562442523;8	46064254018811e-06;3	931000000
122;"ENSMUSG00000000759";"Tubgcp3";4172	0445993252;0	0434606717070126;0	0749132466998774;0	572562603907734;0	710669000000000
123;"ENSMUSG00000000766";"Oprm1";10	2788690978301;-0	0831036957620133;0	402326607402491;0	7511064719584;0	843663000000000
124;"ENSMUSG00000000776";"Polr3d";1267	23625079325;0	140470883354702;0	0736819869833712;0	0542519453161155;0	111786000000000
125;"ENSMUSG00000000782";"Tcf7";227	555212779873;-1	26951883914426;0	166493810429509;3	57349995410275e-15;5	0.597
126;"ENSMUSG00000000787";"Ddx3x";19101	0778631245;0	23043370927803;0	0590986047725414;8	66104671489724e-05;0	337626000000000
127;"ENSMUSG00000000791";"Il12rb1";6	32893023561888;-0	457861843896349;0	462209119544123;0	134230035414436;0	237860000000000
128;"ENSMUSG00000000792";"Slc5a5";21	2752530865261;0	16282554994658;0	254031346551281;0	464573113124723;0	615273000000000
129;"ENSMUSG00000000794";"Kcnn3";803	94964293635;-0	564929045485467;0	12756208149427;4	84689654792473e-06;2	341000000
130;"ENSMUSG00000000804";"Usp32";1441	33119162122;-0	179778398956057;0	0618742428031429;0	00344985565256508;0	971535000000000
131;"ENSMUSG00000000805";"Car4";25	8566929908539;-2	61026242725247;0	633178033910852;2	01094198507309e-06;1	29600000
132;"ENSMUSG00000000811";"Txnrd3";530	556920618593;-0	680137270976385;0	123992381198402;1	7057348712562e-08;1	2130000
133;"ENSMUSG00000000817";"Fasl";1	04748768770488;-0	0370012460183782;0	498469380408257;0	818248884195729;0	89038200000000
134;"ENSMUSG00000000823";"Zfp512b";5702	3280306706;0	275961228740892;0	0553069958969882;5	27911198710995e-07;2	96800000
135;"ENSMUSG00000000826";"Dnajc5";8034	35415905195;-0	0114110328519274;0	068726805498234;0	861194542934711;0	919042000000000
136;"ENSMUSG00000000827";"Tpd52l2";4549	57713765293;0	0164447241242878;0	0534453105402024;0	757491664739936;0	848056000000000
137;"ENSMUSG00000000838";"Fmr1";6532	82332114965;0	0105767226226294;0	0629152476399393;0	878246484878646;0	929329000000000
138;"ENSMUSG00000000861";"Bcl11a";12140	0887784407;0	43191476311984;0	102796186178764;1	68950327262978e-05;7	475000000
139;"ENSMUSG00000000869";"Il4";36	7348789642042;-0	534778675548683;0	229487137145687;0	0097738949833203;0	247874000000000
140;"ENSMUSG00000000876";"Pxmp4";530	350713641674;-0	513845144740341;0	101937026069869;2	4284430754116e-07;1	44300000
141;"ENSMUSG00000000881";"Dlg3";2347	2453759323;0	46869946345486;0	067758674061128;2	92690074661148e-12;3	413
142;"ENSMUSG00000000884";"Gnb1l";341	799641297617;0	238817137023183;0	0904160054223432;0	00729297310825899;0	19038600000000
143;"ENSMUSG00000000901";"Mmp11";797	871524102049;-0	00639327389733464;0	0841267081724074;0	937895908745572;0	966127000000000
144;"ENSMUSG00000000902";"Smarcb1";10600	7612005441;0	0510153436639069;0	0629226962805623;0	415052137766053;0	570032000000000
145;"ENSMUSG00000000903";"Vpreb3";3	98037764658555;0	462907247542886;0	511061282928695;0	137274301466449;0	242331000000000
146;"ENSMUSG00000000915";"Hip1r";2463	44222474293;-0	133377994593533;0	0823874625908563;0	0988609055205501;0	185231000000000
147;"ENSMUSG00000000916";"Nsun5";1562	32608942343;0	274193741383256;0	058761738594652;2	75122404611197e-06;1	385000000
148;"ENSMUSG00000000934";"Top1mt";224	710297786791;-0	184901306950109;0	0965819928025839;0	0517433308069256;0	107188000000000
149;"ENSMUSG00000000948";"Gm38393";787	53975486782;0	397471242859738;0	097757790437272;3	40522776366829e-05;0	142635000000000
150;"ENSMUSG00000000957";"Mmp14";7049	78268837431;-0	372958949302388;0	0980808559300477;0	000101813833258048;0	391923000000000
151;"ENSMUSG00000000958";"Slc7a7";148	635732077163;-0	188660161238166;0	170902818331596;0	241987782974499;0	380849000000000
152;"ENSMUSG00000000959";"Oxa1l";2034	32027939519;-0	183125762382627;0	057012803624135;0	00122888279393486;0	382096000000000
153;"ENSMUSG00000000976";"Heatr6";3103	45213790799;0	16367756540818;0	0467799983063643;0	000471270305192384;0	159868000000000
154;"ENSMUSG00000000982";"Ccl3";56	9928295726547;-2	0139731247576;0	514326900185961;6	03944444445354e-06;2	879000000
155;"ENSMUSG00000001014";"Icam4";0	524362045626902;-0	0850249669587962;0	523837119452603;0	381495809591701;NA
156;"ENSMUSG00000001016";"Ilf2";15485	9363388909;0	154885330571391;0	0488854512315586;0	00146317089265524;0	447818000000000
157;"ENSMUSG00000001017";"Chtop";13406	7575733159;0	0225423454434155;0	0434806654145394;0	56955181328361;0	708001000000000
158;"ENSMUSG00000001018";"Snapin";2484	16057744215;-0	346051095794596;0	0611018327857528;1	14805267855301e-08;8	420000
159;"ENSMUSG00000001020";"S100a4";36	9431473665122;-1	28677367120905;0	662685732640524;0	00716213273924334;0	187411000000000
160;"ENSMUSG00000001021";"S100a3";4	44412289477004;-4	85060270905378;2	498089202342;0	000202160043008331;0	734393000000000
161;"ENSMUSG00000001025";"S100a6";285	983324037731;-2	86780484800023;0	207582085817699;2	92210614854689e-44;2	6.68e-29
162;"ENSMUSG00000001027";"Scn4a";4	88295688626644;0	531515849861068;0	484944163701249;0	0973904953564572;0	183050000000000
163;"ENSMUSG00000001029";"Icam2";22	6969356410806;-3	85876929068578;0	808279984533041;9	27077715818727e-08;5	8890000
164;"ENSMUSG00000001034";"Mapk7";6958	79492438633;0	172344470165423;0	0519067983231966;0	000805924387315674;0	259339000000000
165;"ENSMUSG00000001036";"Epn2";2641	34616142253;-0	832501198672016;0	0762479265719035;2	78854654395307e-28;1	1.39e-13
166;"ENSMUSG00000001039";"B9d1";722	447869973027;-0	425140238948113;0	0793343120039114;5	78115353706733e-08;3	7890000
167;"ENSMUSG00000001052";"Sec24b";3767	33490995813;0	293910958064537;0	055951827126325;1	25164828833258e-07;7	7870000
168;"ENSMUSG00000001053";"N4bp3";181	631433169536;-1	00079164681853;0	145741541114829;1	38672540857988e-12;1	681
169;"ENSMUSG00000001054";"Rmnd5b";1888	29353372276;-0	276640858410622;0	0714614328412598;8	88444213307346e-05;0	345414000000000
170;"ENSMUSG00000001056";"Nhp2";2157	86894047157;0	0755128601454067;0	0670275604963446;0	25701116674423;0	398702000000000
171;"ENSMUSG00000001062";"Vps9d1";1874	47106351102;-0	116995489479191;0	0665873466249042;0	0759125573983028;0	148975000000000
172;"ENSMUSG00000001065";"Zfp276";1461	32880323787;0	0946540180163197;0	0854931425495161;0	263819034783167;0	40657800000000
173;"ENSMUSG00000001076";"C1ql4";18	2441051697715;0	93726884412261;0	595792237129155;0	0176678540008945;0	419517000000000
174;"ENSMUSG00000001082";"Mfsd10";1659	41679266882;0	0840027563790222;0	0552910317368306;0	126483022353901;0	226746000000000
175;"ENSMUSG00000001089";"Luzp1";2173	79115290745;0	836936338236612;0	0689670768259909;2	78270820900793e-34;1	5.43e-19
176;"ENSMUSG00000001098";"Kctd10";3444	96487475643;-0	0436288837385553;0	0665892529018244;0	506449583293065;0	651887000000000
177;"ENSMUSG00000001100";"Poldip2";5269	47661639941;0	0924923810336346;0	0452763147821675;0	0413974358916262;0	885364000000000
178;"ENSMUSG00000001103";"Sebox";4	89905156464128;1	43348094581008;0	786836884245716;0	00480574748058356;0	131186000000000
179;"ENSMUSG00000001105";"Ift20";1380	9003745983;-0	228407465629464;0	0763540337222322;0	00246664209049209;0	718650000000000
180;"ENSMUSG00000001119";"Col6a1";15	9967094759039;-1	81959201008935;0	757363378233822;0	00132990843462484;0	410577000000000
181;"ENSMUSG00000001120";"Pcbp3";2203	27855792173;0	299349844606577;0	0556767388538742;5	89179310332029e-08;3	8560000
182;"ENSMUSG00000001123";"Lgals9";64	7909985658258;-3	34989544842227;0	349396531941737;4	52003911381072e-23;1	3.8e-09
183;"ENSMUSG00000001127";"Araf";5120	19972501857;0	0663406265999133;0	0511015537453634;0	193772172435177;0	320273000000000
184;"ENSMUSG00000001128";"Cfp";143	358765095268;0	212982370327706;0	162659743656674;0	16750298173791;0	285033000000000
185;"ENSMUSG00000001131";"Timp1";16	8169999911023;-0	105740320822741;0	294607087546676;0	663724118141286;0	781710000000000
186;"ENSMUSG00000001134";"Uxt";715	341515503604;0	145458912696692;0	0731811858054229;0	0438878597351879;0	931292000000000
187;"ENSMUSG00000001138";"Cnnm3";3059	91022287644;0	128672359088473;0	107101286749301;0	228597899896409;0	363967000000000
188;"ENSMUSG00000001143";"Lman2l";3258	40909959287;0	102090464389828;0	0420656261976062;0	0127119693544828;0	313639000000000
189;"ENSMUSG00000001150";"Mcm3ap";3911	49116195869;0	517598025003855;0	0916703992979086;9	45031537329775e-09;7	17300
190;"ENSMUSG00000001151";"Pcnt";4323	27045585283;0	404907890338843;0	0563492324312272;4	81913890870004e-13;6	17.1
191;"ENSMUSG00000001155";"Ftcd";8	40620610509181;0	461436098760168;0	420829936996608;0	123340190479145;0	222025000000000
192;"ENSMUSG00000001156";"Mxd1";2202	45564078161;0	388270002400625;0	0886871401128155;8	71969929292244e-06;4	41900000
193;"ENSMUSG00000001157";"Gmcl1";4517	44148808879;0	27130502457367;0	0581019528788222;2	68604334343809e-06;1	354000000
194;"ENSMUSG00000001158";"Snrnp27";2154	64577125967;-0	0684684741026186;0	0870284090060554;0	417803053571996;0	571895000000000
195;"ENSMUSG00000001166";"Oas1c";14	4637292998116;-0	118771502762119;0	342775487427615;0	647662905887016;0	769730000000000
196;"ENSMUSG00000001173";"Ocrl";2073	21102993825;-0	0627225185844996;0	0549889225534943;0	250963387369021;0	39126500000000
197;"ENSMUSG00000001175";"Calm1";22325	6663220092;-0	182282996172956;0	0769801951860193;0	0160998234033444;0	386143000000000
198;"ENSMUSG00000001211";"Agpat3";3733	78554541534;-0	298198064826602;0	0806797779063291;0	000179053603678233;0	657305000000000
199;"ENSMUSG00000001225";"Slc26a3";40	2927915249737;0	0224908669737404;0	231375199585525;0	916926438449628;0	953028000000000
200;"ENSMUSG00000001227";"Sema6b";707	07109919827;-1	25959317346787;0	229693480907236;5	88911894734226e-09;4	494000
201;"ENSMUSG00000001228";"Uhrf1";11873	2483345145;0	475112126972644;0	104692983400072;3	52177329473901e-06;1	74300000
202;"ENSMUSG00000001229";"Dpp9";3927	99563918792;0	372927251881945;0	0572558183367201;5	75340521100851e-11;5	7150
203;"ENSMUSG00000001240";"Ramp2";209	04158749503;-2	86748562700556;0	234958990021247;1	85670937237687e-35;1	9.06e-21
204;"ENSMUSG00000001247";"Lsr";485	490218616826;1	49249778134915;0	162513572828834;5	08209712427198e-21;1	3.57e-06
205;"ENSMUSG00000001248";"Gramd1a";10337	1963935855;-0	00385284935383857;0	0707587291591546;0	950771603859833;0	972973000000000
206;"ENSMUSG00000001249";"Hpn";1	61630245995163;-0	637005119756843;1	22078755819432;0	0100038008230423;0	252815000000000
207;"ENSMUSG00000001260";"Gabrg1";238	99012045003;-4	01159723726528;0	246148145675764;2	12077346202798e-60;4	3.91e-45
208;"ENSMUSG00000001270";"Ckb";91797	7631617889;-0	0593697414723849;0	0833871562792836;0	470030700432304;0	619733000000000
209;"ENSMUSG00000001280";"Sp1";2156	46397850025;0	442983968072727;0	071948878411781;4	95520751756295e-10;4	38100
210;"ENSMUSG00000001281";"Itgb7";15	6092474735781;0	344216797751063;0	363169737320629;0	212837426935625;0	344301000000000
211;"ENSMUSG00000001285";"Myg1";2030	83912887726;0	14285934831985;0	0654475646293476;0	0278663402076031;0	626005000000000
212;"ENSMUSG00000001288";"Rarg";102	985808771044;-0	01961378984611;0	160110822348894;0	895843486861948;0	939894000000000
213;"ENSMUSG00000001289";"Pfdn5";2817	87265910722;-0	274906188722105;0	0759779694494238;0	000250385635155062;0	894815000000000
214;"ENSMUSG00000001300";"Efnb2";12030	0267488158;1	06733324475659;0	103095511598242;7	42842616132955e-26;2	6.87e-11
215;"ENSMUSG00000001305";"Rrp15";1423	33192253469;0	124137340988855;0	0598265881519443;0	0354345733752523;0	772292000000000
216;"ENSMUSG00000001313";"Rnd2";7257	67043561664;1	31006327409607;0	153248905590097;1	80616930266642e-18;3	0.000902
217;"ENSMUSG00000001323";"Srr";2242	66376645396;-0	450722053498048;0	088584107276863;2	37384758830082e-07;1	41400000
218;"ENSMUSG00000001333";"Sync";22	3324915641578;-0	458581016356621;0	287896341037732;0	0608606904906491;0	123385000000000
219;"ENSMUSG00000001334";"Fndc5";87	6895523787676;-0	406482581766598;0	19054747537337;0	021485974908062;0	497918000000000
220;"ENSMUSG00000001348";"Acp5";6	37504191410003;-0	750421368320468;0	666993773354751;0	0422214601081434;0	900542000000000
221;"ENSMUSG00000001349";"Cnn1";5	27168591613895;-0	0994317157212046;0	41014997631246;0	701549497965646;0	809659000000000
222;"ENSMUSG00000001366";"Fbxo9";1604	03221161706;-0	125479000045277;0	0616193555826929;0	0393314599276601;0	846025000000000
223;"ENSMUSG00000001376";"Vps50";3071	1314153202;0	0892944907412057;0	0379503341759608;0	0183236386879756;0	432984000000000
224;"ENSMUSG00000001380";"Hars1";4039	41363926064;0	0978357130587222;0	0531833064275335;0	0646369276914917;0	12988400000000
225;"ENSMUSG00000001383";"Zmat2";3882	45396177273;-0	13231920336303;0	0746375206623705;0	0731494176857396;0	144352000000000
226;"ENSMUSG00000001403";"Ube2c";13798	4064002423;0	490893162197433;0	114869069040373;1	21997748876441e-05;5	530000000
227;"ENSMUSG00000001415";"Smg5";4047	96459746227;0	447554751820457;0	0728313307655784;5	48671144787827e-10;4	82500
228;"ENSMUSG00000001416";"Cct3";17893	6147313533;0	323520151437894;0	0528370430203807;7	96081848124547e-10;6	87300
229;"ENSMUSG00000001418";"Glmp";1077	9875553462;-0	22870472213288;0	0538153757129509;1	91797365747222e-05;8	408000000
230;"ENSMUSG00000001419";"Mef2d";2566	41138961051;0	148053542763209;0	0594195204285621;0	0121731161193116;0	301623000000000
231;"ENSMUSG00000001420";"Tmem79";45	5234822688398;0	473663364561559;0	213301205392052;0	0151175264114335;0	365484000000000
232;"ENSMUSG00000001424";"Snd1";6149	56673489675;0	302554094015322;0	0463757950024609;5	64447021322863e-11;5	6120
233;"ENSMUSG00000001435";"Col18a1";1265	51136656873;1	69857888872176;0	192798321861744;1	2750291052529e-19;3	3.29e-06
234;"ENSMUSG00000001436";"Slc19a1";1095	79577192615;-0	0726204021485235;0	0598663994469097;0	222007289881884;0	355831000000000
235;"ENSMUSG00000001440";"Kpnb1";7248	08755216994;0	437115860101195;0	0580557577182048;3	44220390446732e-14;4	9.16
236;"ENSMUSG00000001441";"Npepps";4305	0508716082;0	0233758692884887;0	0554932975237931;0	671781089449353;0	788014000000000
237;"ENSMUSG00000001444";"Tbx21";11	6567458159098;-1	2721066339083;0	683298680955248;0	00554870298889052;0	149578000000000
238;"ENSMUSG00000001445";"Mrpl10";1995	78400489063;-0	0231514544262957;0	0642980532710251;0	715011182371541;0	820215000000000
239;"ENSMUSG00000001467";"Cyp51";8152	56175025642;0	0253529252492565;0	0570009732655;0	657035594052938;0	776895000000000
240;"ENSMUSG00000001472";"Tcf25";11010	6172942451;-0	266082928470949;0	0607731888248135;1	03988179272177e-05;4	76700000
241;"ENSMUSG00000001473";"Tubb6";463	758853575095;-1	72627356916096;0	133607619147648;3	03756540911028e-39;2	1.1e-24
242;"ENSMUSG00000001482";"Def8";2250	01430502735;0	0979573108861251;0	0673779406870327;0	142907245332067;0	250309000000000
243;"ENSMUSG00000001493";"Meox1";5	13822126977644;-2	80162634894394;1	00051606304102;0	000332558124081328;0	116265000000000
244;"ENSMUSG00000001496";"Nkx2-1";444	433719919918;-1	06959797549317;0	582270495302749;0	00811790023309148;0	210081000000000
245;"ENSMUSG00000001497";"Pax9";4	5103879595177;0	0411765215220864;0	398866564733442;0	876135923199681;0	928112000000000
246;"ENSMUSG00000001504";"Irx2";4	0432874748068;0	0257829577343212;0	46600318600568;0	902035967938202;0	9435030000000
247;"ENSMUSG00000001506";"Col1a1";50	9145323537927;-0	226399487262197;0	476168430943006;NA;NA
248;"ENSMUSG00000001507";"Itga3";183	593337961215;-1	0155014087067;0	163245878257171;1	02695847407877e-10;9	89.1
249;"ENSMUSG00000001508";"Sgca";1	3825154622267;-0	305302089980618;0	620560612852699;0	100173337895349;0	187221000000000
250;"ENSMUSG00000001510";"Dlx3";2	76046441795122;0	112333023429235;0	476721404776659;0	615039080230777;0	744695000000000
251;"ENSMUSG00000001517";"Foxm1";9616	91128353359;0	477626936092504;0	121292283280713;5	55238522308786e-05;0	22383000000000
252;"ENSMUSG00000001518";"Itfg2";2024	34503903501;0	0243189655919587;0	0628411349197851;0	693518056220089;0	80441100000000
253;"ENSMUSG00000001520";"Nrip2";226	364194112595;0	438717590106457;0	105900163573499;2	15766118653466e-05;9	366000000
254;"ENSMUSG00000001521";"Tulp3";733	978385334917;-0	139160478643099;0	0670006377831273;0	0367502773741713;0	797973000000000
255;"ENSMUSG00000001524";"Gtf2h4";1314	15979068147;0	105989878259949;0	064741840657324;0	0996054383174613;0	186409000000000
256;"ENSMUSG00000001525";"Tubb5";65966	1766294595;0	0831178508156481;0	0746273760679067;0	260980793295992;0	403155000000000
257;"ENSMUSG00000001542";"Ell2";133	826717003149;-0	434884079558364;0	116921657026288;0	000130078597931877;0	491231000000000
258;"ENSMUSG00000001552";"Jup";827	792529027323;-0	647378098770305;0	154919903715364;1	20849126093695e-05;5	480000000
259;"ENSMUSG00000001555";"Fkbp10";726	101727386303;-2	52625989912956;0	168393860303376;5	48801963560363e-52;7	6e-37
260;"ENSMUSG00000001558";"Klhl10";21	7518914397099;-0	628166290043546;0	314569303271207;0	0168704610477071;0	402512000000000
261;"ENSMUSG00000001569";"Nom1";1964	47166714288;0	235622075303301;0	0581362275438913;5	70528454266094e-05;0	229462000000000
262;"ENSMUSG00000001576";"Ergic1";6916	22620771899;0	161857847639539;0	0882383634543109;0	0575003868176235;0	117484000000000
263;"ENSMUSG00000001583";"Tnk1";11	6540585003653;-0	267127392654548;0	335343716005357;0	312001540419942;0	462069000000000
264;"ENSMUSG00000001588";"Acap1";11	84576567026;-0	272403395352148;0	37263344486716;0	321246532242739;0	472149000000000
265;"ENSMUSG00000001604";"Tcea3";0	607141848731662;-0	144449375011223;0	542961758851384;0	244205667158822;NA
266;"ENSMUSG00000001622";"Csn3";5	55169937659402;-0	581040016393476;0	725497670690011;0	0731152274873721;0	144313000000000
267;"ENSMUSG00000001627";"Ifrd1";4014	95901779878;0	187468576941781;0	0728884998179769;0	00943062510419401;0	240217000000000
268;"ENSMUSG00000001630";"Stk38l";1289	99691152425;-0	000481060644112257;0	0708961559800766;0	993087109399015;0	996441000000000
269;"ENSMUSG00000001632";"Brpf1";4700	37323180756;0	371573046168349;0	0433264020278977;7	45357316125806e-18;1	0.00519
270;"ENSMUSG00000001642";"Akr1b1";3412	68685802828;0	137890220336571;0	0715450224389608;0	0528025379287668;0	109144000000000
271;"ENSMUSG00000001655";"Hoxc13";1	21607181983171;-0	133974704596099;0	514485374548838;0	447557436040748;0	601325000000000
272;"ENSMUSG00000001657";"Hoxc8";5	53875822532807;-0	0990723513545291;0	370641508498368;0	705377151476312;0	812820000000000
273;"ENSMUSG00000001661";"Hoxc6";0	624169685700502;0	23561330712069;0	579734056164642;0	137914909257342;NA
274;"ENSMUSG00000001663";"Gstt1";180	509472500239;-1	67110429259349;0	143685403006165;3	07961090533218e-32;1	5.41e-17
275;"ENSMUSG00000001665";"Gstt3";27	736775931991;-0	880392981001328;0	376888498480815;0	0040321598093069;0	112013000000000
276;"ENSMUSG00000001666";"Ddt";979	683406542952;-0	316230111942154;0	11102468791822;0	00354963910726262;0	996148000000000
277;"ENSMUSG00000001670";"Tat";0	610766858748183;-0	00423997797529837;0	525432740137872;0	97199209414594;NA
278;"ENSMUSG00000001672";"Marveld3";28	0174884696197;0	193099493700968;0	24616043490997;0	382183017949264;0	536574000000000
279;"ENSMUSG00000001674";"Ddx18";2045	24556743872;0	360690727355755;0	0546110471665501;2	91687821974239e-11;3	239
280;"ENSMUSG00000001687";"Ubl3";5722	05064542695;0	25331517742856;0	0581999975168198;1	27133188056419e-05;5	750000000
281;"ENSMUSG00000001700";"Gramd2b";792	67665870737;-1	33363244205941;0	1161075944051;2	30897012634313e-31;1	1.02e-16
282;"ENSMUSG00000001707";"Eef1e1";2294	93574686893;0	180706807283599;0	0776360015687407;0	0178150264197794;0	422493000000000
283;"ENSMUSG00000001729";"Akt1";15776	7728780615;0	216453628505009;0	043943460448115;6	24407333368052e-07;3	47300000
284;"ENSMUSG00000001739";"Cldn15";11	8043660289329;0	30679942507099;0	404505708179609;0	278134845668678;0	423583000000000
285;"ENSMUSG00000001741";"Il16";52	0225670646215;0	0717732813606242;0	206659577405003;0	704901125000319;0	81263000000000
286;"ENSMUSG00000001750";"Tcirg1";529	44908794557;-0	541350522289354;0	121170548876932;4	22837606165083e-06;2	67700000
287;"ENSMUSG00000001751";"Naglu";408	476757387904;-0	259870983816134;0	103541830565959;0	0102960360584079;0	259448000000000
288;"ENSMUSG00000001755";"Coasy";2189	24257279718;0	186053635680553;0	0533817510002757;0	000461277198700239;0	157013000000000
289;"ENSMUSG00000001761";"Smo";5473	1119221746;0	427120970232647;0	09183795532383;2	26160789673666e-06;1	149000000
290;"ENSMUSG00000001763";"Tspan33";280	454761966534;0	220945361034029;0	161316925227245;0	150629862895287;0	261383000000000
291;"ENSMUSG00000001767";"Crnkl1";2824	02443854709;0	397716940868762;0	0674716942721592;2	70653495316977e-09;2	157000
292;"ENSMUSG00000001768";"Rin2";686	037586630525;-0	531450781697905;0	107626489075209;4	26907486990604e-07;2	43600000
293;"ENSMUSG00000001773";"Folh1";57	6704396552828;-4	25445314659575;0	440790668818844;6	35403026323005e-23;1	9.12e-08
294;"ENSMUSG00000001774";"Chordc1";4538	56621876985;0	2922782941159;0	0597214784803855;8	37755736645335e-07;4	56400000
295;"ENSMUSG00000001783";"Rtcb";6943	73580094864;0	170282593120239;0	0475288548989849;0	000415423421560392;0	14256500000000
296;"ENSMUSG00000001785";"Pwp1";3699	29550644331;0	356024594551015;0	0616167651700443;6	18191272339942e-09;4	700000
297;"ENSMUSG00000001786";"Fbxo7";787	680968807742;-0	320614294689448;0	071989249419788;6	84587598935844e-06;3	230000000
298;"ENSMUSG00000001794";"Capns1";1644	89991116049;-0	263312176031733;0	0713043961635619;0	000186962485410072;0	684057000000000
299;"ENSMUSG00000001802";"Lrp3";4980	41735824106;0	273654147251625;0	0722122503427176;0	000128853349840637;0	486779000000000
300;"ENSMUSG00000001815";"Evx2";0	803316015174502;-0	177766595912742;0	548997583469373;0	193525394748672;NA
301;"ENSMUSG00000001827";"Folr1";6	7669998238542;-0	170156060876526;0	432495673817221;0	518557511297004;0	663193000000000
302;"ENSMUSG00000001829";"Clpb";2776	07655777232;-0	118372947883881;0	0437970277238391;0	0065378479245849;0	172696000000000
303;"ENSMUSG00000001833";"Septin7";13883	8204228793;-0	252185637140914;0	0711145526377168;0	00031644117529277;0	110983000000000
304;"ENSMUSG00000001844";"Zdhhc4";1811	40063445983;-0	103670040176155;0	0510550757768601;0	0413106542371198;0	88377900000000
305;"ENSMUSG00000001847";"Rac1";19388	7046425551;-0	274770371879685;0	0626925428210365;5	91562092801416e-06;2	823000000
306;"ENSMUSG00000001855";"Nup214";4042	91688382192;0	468207944885033;0	0634971569343664;1	09625952270577e-13;1	49.3
307;"ENSMUSG00000001864";"Aif1l";4706	77966272247;0	419692179014204;0	0930919515018271;4	50861862516913e-06;2	190000000
308;"ENSMUSG00000001865";"Cpa3";0	728314325031488;-0	0853118522908458;0	533746967561863;0	396192140427502;NA
309;"ENSMUSG00000001870";"Ltbp1";1003	75170465003;0	0580448319516749;0	155570154976738;0	697024724210943;0	806770000000000
310;"ENSMUSG00000001891";"Ugp2";2424	99883968924;-0	40431447497617;0	0812179089130888;5	45329212816888e-07;3	5790000
311;"ENSMUSG00000001901";"Kcnh6";25	546878507999;0	361604108570034;0	257528534780533;0	108986849646307;0	200626000000000
312;"ENSMUSG00000001909";"Trmt1";1814	27457125215;0	0334063298983015;0	0575121820855457;0	563023455336266;0	702268000000000
313;"ENSMUSG00000001910";"Nacc1";2924	35729196809;0	42202164380008;0	113653738549705;0	000138745401827616;0	521136000000000
314;"ENSMUSG00000001911";"Nfix";18266	4982431167;-0	327351957819546;0	167758026993728;0	038534624198491;0	831794000000000
315;"ENSMUSG00000001918";"Slc1a5";1339	04585760823;1	09803938335338;0	110121209424439;3	5655165732301e-24;1	1.58e-09
316;"ENSMUSG00000001924";"Uba1";25081	6205990293;0	201840963199808;0	060626843448016;0	000800764773236206;0	257838000000000
317;"ENSMUSG00000001930";"Vwf";148	621438959646;-2	85891434630713;0	326744897779715;1	40044580977917e-19;3	3.09e-05
318;"ENSMUSG00000001942";"Siae";656	777456502054;-0	456887997807841;0	114264705154224;4	01850261676324e-05;0	166390000000000
319;"ENSMUSG00000001943";"Vsig2";6	20870933855419;-3	02704555443605;0	749550258466326;4	88469063366634e-06;2	357000000
320;"ENSMUSG00000001946";"Esam";177	213962148526;-2	48767413141965;0	429126190686758;4	26218705727198e-10;3	79700
321;"ENSMUSG00000001948";"Spa17";201	929085946571;0	0969115171530336;0	161107467033997;0	528443884305787;0	672239000000000
322;"ENSMUSG00000001962";"Fam50a";1928	53020498943;-0	066204704926304;0	0661034237792981;0	31181831785361;0	461896000000000
323;"ENSMUSG00000001964";"Emd";1645	39642463467;0	607464605603347;0	267242385178172;0	00946808366700785;0	240995000000000
324;"ENSMUSG00000001983";"Taco1";346	224099275012;0	276416650030622;0	18993277141469;0	118205473279031;0	214630000000000
325;"ENSMUSG00000001985";"Grik3";1461	51952575919;0	149671023305082;0	307969462473416;0	548878035150069;0	690099000000000
326;"ENSMUSG00000001986";"Gria3";861	899039311505;-0	72606006714736;0	172625218646807;9	04670121591195e-06;4	185000000
327;"ENSMUSG00000001988";"Npas1";148	276127188075;-1	5056011242954;0	176492692505325;1	81117221084588e-18;3	0.000908
328;"ENSMUSG00000001995";"Sipa1l2";6359	26115906456;0	455123191925411;0	116043119618311;5	67714120524331e-05;0	22850600000000
329;"ENSMUSG00000001998";"Ap4e1";1338	08970929316;0	209116623121185;0	0569421327709512;0	000221245061230519;0	797764000000000
330;"ENSMUSG00000001999";"Blvra";659	032984767007;-0	209101888382926;0	0700375790500556;0	00261129095722148;0	757206000000000
331;"ENSMUSG00000002006";"Pdzd4";438	430312627485;-0	162422785393299;0	133760228589835;0	207846530832235;0	337861000000000
332;"ENSMUSG00000002007";"Srpk3";63	1709067216075;0	396809637588795;0	222586871698614;0	049106002335382;0	102619000000000
333;"ENSMUSG00000002010";"Idh3g";6000	48182249594;-0	0245531213483683;0	0508203047338154;0	626921299002615;0	753690000000000
334;"ENSMUSG00000002012";"Pnck";664	15626361762;-0	970900895955609;0	138190698388397;4	83912339033043e-13;6	19.3
335;"ENSMUSG00000002014";"Ssr4";2005	60176533934;-0	406324367715898;0	0534439587456382;1	91431522185843e-14;2	7.97
336;"ENSMUSG00000002015";"Bcap31";2085	64783427531;-0	37910587103583;0	0745066317684278;2	56820772417826e-07;1	51700000
337;"ENSMUSG00000002017";"Fam98a";2742	4121049223;0	13473006891823;0	0633129023662398;0	0321953101742391;0	711181000000000
338;"ENSMUSG00000002020";"Ltbp2";55	1100380581962;-1	57720078140631;0	35320770889397;7	85497363908481e-07;4	29400000
339;"ENSMUSG00000002028";"Kmt2a";6826	59481582562;0	234820766830385;0	0453690077901313;2	03862146421164e-07;1	22600000
340;"ENSMUSG00000002031";"Ift46";2417	18429423173;-0	0996978376093549;0	0715001751860877;0	158834536105799;0	273127000000000
341;"ENSMUSG00000002032";"Tmem25";369	921105580112;-0	696820100220077;0	0828225187105853;1	54851454030422e-17;3	0.000489
342;"ENSMUSG00000002033";"Cd3g";7	39888481690686;0	125495993884459;0	353832043995495;0	634753629744863;0	759786000000000
343;"ENSMUSG00000002043";"Trappc6a";485	981913528257;0	295269290832787;0	0984984251366626;0	00226184113412236;0	663791000000000
344;"ENSMUSG00000002052";"Supt6";4003	66900336993;0	463707098710757;0	0881200516947463;9	27493294843965e-08;5	8890000
345;"ENSMUSG00000002055";"Spag5";6771	31256954268;0	450725637022162;0	110380211496499;3	08519778478143e-05;0	130142000000000
346;"ENSMUSG00000002057";"Foxn1";9	80377243582432;-0	250750975167052;0	363306208122619;0	357307193989339;0	510342000000000
347;"ENSMUSG00000002058";"Unc119";2098	45664277466;0	102611501317556;0	0548585841005225;0	0606127340225288;0	122966000000000
348;"ENSMUSG00000002059";"Rab34";1559	66102609548;-0	535601592129649;0	0616420984085528;1	9543717614523e-18;4	0.000209
349;"ENSMUSG00000002064";"Sdf2";1294	86087287966;-0	313570906982359;0	0740860776988386;1	81147846527143e-05;7	979000000
350;"ENSMUSG00000002068";"Ccne1";1157	37243224487;0	286164276829683;0	11270452433214;0	00924234422017462;0	235852000000000
351;"ENSMUSG00000002076";"Hsf2bp";14	6583405826151;-0	0127854735174519;0	327215394337498;0	960076652957922;0	97763100000000
352;"ENSMUSG00000002083";"Bbc3";436	73716810996;-0	473104588397801;0	14168261475502;0	000505117893512376;0	169917000000000
353;"ENSMUSG00000002100";"Mybpc3";2	22607637419054;-0	152534145770401;0	481030159309726;0	507395974613144;0	652580000000000
354;"ENSMUSG00000002102";"Psmc3";9345	11122819056;0	0325316964323185;0	0623384946499352;0	612192414397824;0	742557000000000
355;"ENSMUSG00000002103";"Acp2";3376	31189509102;-0	193785152223047;0	054487076275062;0	000340005350182299;0	118650000000000
356;"ENSMUSG00000002104";"Rapsn";12	075145477705;1	08428206035097;0	472692127384185;0	00307598321048855;0	878912000000000
357;"ENSMUSG00000002105";"Slc39a13";849	152222456952;-0	525052352809758;0	0757900581771641;2	35279379515546e-12;2	775
358;"ENSMUSG00000002107";"Celf2";18741	4567670097;-0	0996676317123182;0	0606056778338707;0	0954359288359555;0	179870000000000
359;"ENSMUSG00000002108";"Nr1h3";68	0105085548147;-1	3575966079283;0	28010278683589;1	56956592008926e-07;9	6160000
360;"ENSMUSG00000002109";"Ddb2";464	969121618138;-0	265113803848223;0	0796333417207566;0	000736217037171313;0	238625000000000
361;"ENSMUSG00000002111";"Spi1";23	5650373596619;-1	10744940945097;0	459007720538067;0	00211875081515163;0	626458000000000
362;"ENSMUSG00000002129";"Sf3a1";8213	0306831268;0	425728394627141;0	0553035457035476;9	28658197756136e-15;1	4.02
363;"ENSMUSG00000002147";"Stat6";81	0893950350854;-0	973094232077089;0	277985204432585;9	18702435405302e-05;0	356270000000000
364;"ENSMUSG00000002190";"Clgn";387	38395333236;-0	0543556413909998;0	14830906334843;0	701474888293547;0	809659000000000
365;"ENSMUSG00000002204";"Napsa";26	2356156717082;-0	124122212467278;0	246869362480901;0	566482792120529;0	70515300000000
366;"ENSMUSG00000002205";"Vrk3";2189	87166014843;-0	130938569669923;0	064325972770247;0	0399853531743095;0	859118000000000
367;"ENSMUSG00000002210";"Smg9";1661	85862421177;-0	372903352592059;0	0518961890424194;4	30035447373946e-13;5	54.7
368;"ENSMUSG00000002221";"Paxip1";5518	25374181121;0	630196449187425;0	0758121670359199;4	37851355438005e-17;8	0.000241
369;"ENSMUSG00000002222";"Rmnd5a";2479	95316476996;0	405533501224688;0	0706172189107299;6	47339957363645e-09;4	900000
370;"ENSMUSG00000002227";"Mov10";330	045898752717;0	116200542829045;0	13114132694691;0	359914456346418;0	513147000000000
371;"ENSMUSG00000002228";"Ppm1j";11	4343992120685;-1	46661870879357;0	72918960304659;0	00323880824911761;0	919958000000000
372;"ENSMUSG00000002233";"Rhoc";1029	74063788252;-1	21660279975752;0	109785691105617;2	53388251911744e-29;1	8.8e-16
373;"ENSMUSG00000002249";"Tead3";418	639625716054;0	15304023400652;0	092626323404873;0	0932782236879597;0	176591000000000
374;"ENSMUSG00000002250";"Ppard";120	702109437711;-0	388111403553299;0	152714538670797;0	00769652664088608;0	200068000000000
375;"ENSMUSG00000002257";"Def6";20	5288622762596;-2	08096315718366;0	455608472299087;3	68299973812741e-07;2	12700000
376;"ENSMUSG00000002265";"Peg3";6576	09169707317;0	530969232794989;0	0641406523228856;8	16591700541961e-17;1	0.0504
377;"ENSMUSG00000002266";"Zim1";66	7620688007529;-0	146068988890036;0	196592153326519;0	42196348072645;0	575855000000000
378;"ENSMUSG00000002274";"Metrn";1523	89239670725;-0	879254016570408;0	10830695677437;1	37548530649405e-16;2	0.0475
379;"ENSMUSG00000002279";"Lmf1";1052	81279955707;-0	310976381530396;0	0833231594761684;0	000153694523260358;0	57265700000000
380;"ENSMUSG00000002280";"Ciao3";1599	31635675058;0	0110497142326692;0	0694421256485221;0	873074337821701;0	926450000000000
381;"ENSMUSG00000002289";"Angptl4";304	389738679771;-2	12021113398823;0	188549985492848;1	8873416457328e-30;8	6.17e-16
382;"ENSMUSG00000002297";"Dbf4";3780	95870378715;0	43187137313062;0	097832790787577;6	79538753526069e-06;3	208000000
383;"ENSMUSG00000002307";"Daxx";2336	37845648502;0	486526452402794;0	0748671795019652;5	05014174090032e-11;5	574
384;"ENSMUSG00000002308";"Cd320";1317	28159459869;-0	0464038986402793;0	0663897794629983;0	480471488095709;0	629332000000000
385;"ENSMUSG00000002319";"Ipo4";3779	29438442775;0	0512377192667007;0	05915978416985;0	391707983005388;0	546375000000000
386;"ENSMUSG00000002320";"Tm9sf1";2806	75293664062;0	00290600875120122;0	0657700889007285;0	96739409969945;0	982190000000000
387;"ENSMUSG00000002324";"Rec8";248	160356327172;0	276723180449313;0	15312210837241;0	0577933757061619;0	117979000000000
388;"ENSMUSG00000002325";"Irf9";581	042188542544;-0	498224120901991;0	193380023215273;0	00549099034837884;0	14817000000000
389;"ENSMUSG00000002326";"Gmpr2";1572	78276977866;0	0351708860983288;0	0586966526998708;0	545455908556747;0	686997000000000
390;"ENSMUSG00000002329";"Mdp1";2030	00681000935;0	117352929545482;0	0603543723392301;0	0504269649233161;0	1049080000000
391;"ENSMUSG00000002332";"Dhrs1";2480	38138407431;-0	70212938194529;0	0898448990998542;2	15089775385972e-15;3	0.446
392;"ENSMUSG00000002341";"Ncan";23088	2566843549;-0	637463206061911;0	100904857043236;1	3341300896511e-10;1	26800
393;"ENSMUSG00000002342";"Tmem161a";1692	00618243634;0	29840854420132;0	0882047533675025;0	000596709163018406;0	197580000000000
394;"ENSMUSG00000002343";"Armc6";1176	24899014563;-0	223422897338503;0	0905594840907101;0	0121071442340112;0	300202000000000
395;"ENSMUSG00000002345";"Borcs8";795	37588300027;-0	0251328214861162;0	0769093085089757;0	740511490620439;0	837340000000000
396;"ENSMUSG00000002346";"Slc25a42";341	511459894;-0	620716675945474;0	0965368482484364;5	87116160182869e-11;5	8100
397;"ENSMUSG00000002365";"Snx9";961	244492437414;-0	198056541528355;0	103658536279207;0	0504875210261726;0	105023000000000
398;"ENSMUSG00000002372";"Ranbp3";6286	71715891118;0	195558585607698;0	0532433510489826;0	000223057092701177;0	803744000000000
399;"ENSMUSG00000002379";"Ndufa11";2921	90482182449;-0	20163264473704;0	0826134488640717;0	0133075225695775;0	326827000000000
400;"ENSMUSG00000002384";"Bmp8b";16	6614200558946;0	176851832007486;0	289786876499745;0	466622317344113;0	616533000000000
401;"ENSMUSG00000002393";"Nr2f6";1430	63666214258;-0	296422410873866;0	103936545567484;0	00347373714991059;0	977569000000000
402;"ENSMUSG00000002395";"Use1";1329	02530566966;-0	221274759994084;0	0751657792328973;0	00290532252494892;0	833452000000000
403;"ENSMUSG00000002396";"Ocel1";359	391794315315;0	0270935209300507;0	0825608668189417;0	738645706637436;0	835999000000000
404;"ENSMUSG00000002409";"Dyrk1b";1074	94739778805;0	0646045387365629;0	0765434425505986;0	399255640976335;0	554124000000000
405;"ENSMUSG00000002413";"Braf";2968	90789314548;0	028294856577025;0	0741442498566963;0	701217154549477;0	80954300000000
406;"ENSMUSG00000002416";"Ndufb2";2515	68844136256;-0	0866102302916901;0	054189626066898;0	109776226676919;0	2018310000000
407;"ENSMUSG00000002428";"Hltf";1936	78709228834;0	63802060179233;0	0670451363783193;8	13983656058865e-22;2	2.63e-07
408;"ENSMUSG00000002455";"Prpf6";4837	97877425771;0	120941923035661;0	0460214345344858;0	00831647418983273;0	214688000000000
409;"ENSMUSG00000002458";"Rgs19";1126	6462619948;0	208683982518599;0	0909628396822134;0	0198045510818217;0	463651000000000
410;"ENSMUSG00000002459";"Rgs20";1320	29554586469;0	149277945398076;0	109736785689233;0	163078456482797;0	279117000000000
411;"ENSMUSG00000002475";"Abhd3";101	180169859769;-2	00993597177684;0	318440392345786;2	7629158920552e-11;2	8730
412;"ENSMUSG00000002477";"Snrpd1";4794	87068988873;0	1348465667762;0	0785242292258533;0	0859741220817689;0	1652320000000
413;"ENSMUSG00000002486";"Tchp";1400	45686631205;0	284395122118332;0	0669944412796875;1	83967673809207e-05;8	93300000
414;"ENSMUSG00000002489";"Tiam1";825	257902298526;0	294027283811912;0	0974820397175776;0	00211915468456777;0	626488000000000
415;"ENSMUSG00000002496";"Tsc2";7598	43986952567;0	161206017504378;0	0651651170338179;0	0131013791372127;0	322370000000000
416;"ENSMUSG00000002500";"Rpl3l";0	633829986285478;-0	00799657855268009;0	514512767281632;0	908211540409408;NA
417;"ENSMUSG00000002504";"Nherf2";286	06578989882;-1	69484072387573;0	117596955048006;4	3642123678287e-48;4	9.87e-33
418;"ENSMUSG00000002524";"Puf60";16502	5975490454;0	0155431223435361;0	0517486946041119;0	761203670040259;0	85059300000000
419;"ENSMUSG00000002546";"Golga2";2237	01345962574;0	0696113743737198;0	0643317511720291;0	27599069846271;0	421177000000000
420;"ENSMUSG00000002550";"Uck1";2258	71037798775;0	040193716238335;0	0681414435378392;0	553422402540575;0	693894000000000
421;"ENSMUSG00000002565";"Scin";95	5851131099379;-0	441029691588918;0	15743452127515;0	0031896711214031;0	907429000000000
422;"ENSMUSG00000002578";"Ikzf4";463	317121779058;-0	236523218300629;0	102277683613022;0	0181708405903428;0	430005000000000
423;"ENSMUSG00000002580";"Mien1";1876	22155682286;-0	0344072756340918;0	106659575106214;0	738911581329962;0	836244000000000
424;"ENSMUSG00000002588";"Pon1";0	644157581622353;0	00616937203990202;0	509958586834827;0	958477789230427;NA
425;"ENSMUSG00000002602";"Axl";2249	5571878849;-0	0564421778591432;0	144314970883919;0	682014407489368;0	796032000000000
426;"ENSMUSG00000002603";"Tgfb1";104	353916670791;-0	639851119143277;0	185723797316829;0	000234229839291464;0	840670000000000
427;"ENSMUSG00000002608";"Ccdc97";2652	84803585599;0	326891894638028;0	057844189599635;1	3191878978604e-08;9	561000
428;"ENSMUSG00000002617";"Zfp40";1177	49942889539;-0	122853727543942;0	064453644513989;0	0546023610986314;0	112398000000000
429;"ENSMUSG00000002625";"Akap8l";5038	24918657659;-0	01514041788105;0	0535297773142697;0	772720664637893;0	858396000000000
430;"ENSMUSG00000002633";"Shh";8	83743987734333;-0	219728977016746;0	3704369907226;0	418091707806854;0	572177000000000
431;"ENSMUSG00000002635";"Pdcd2l";1433	58890235551;0	00394117088206458;0	0768189649466591;0	959615667418381;0	977378000000000
432;"ENSMUSG00000002658";"Gtf2f1";3353	93722849076;0	0131993874658142;0	0577014053226216;0	818444700526253;0	890460000000000
433;"ENSMUSG00000002660";"Clpp";2601	8923090277;0	0726884223092353;0	0750218962270089;0	330036858437035;0	481548000000000
434;"ENSMUSG00000002661";"Alkbh7";576	290530732529;-0	499548177479574;0	0752055644458585;1	82132281940212e-11;1	9340
435;"ENSMUSG00000002664";"Pspn";11	9102356952152;-0	536227648987412;0	351893100981561;0	0549012477203941;0	112902000000000
436;"ENSMUSG00000002668";"Dennd1c";160	595221031237;0	362143944036114;0	116658963608698;0	00142034372456067;0	435603000000000
437;"ENSMUSG00000002679";"Med6";1205	15572496389;0	104261487564292;0	0701960264453785;0	139434309434302;0	245480000000000
438;"ENSMUSG00000002688";"Prkd1";2294	85051801516;0	605329408447102;0	108473432819381;1	15732376231529e-08;8	473000
439;"ENSMUSG00000002699";"Lcp2";68	2504950980268;-0	383469945911105;0	233627269370231;0	0667724325058401;0	133552000000000
440;"ENSMUSG00000002718";"Cse1l";10520	8929673182;0	413170476448086;0	0712910830137036;4	83115100949874e-09;3	730000
441;"ENSMUSG00000002728";"Naa20";2506	73700385602;0	0752654136629216;0	0686442001155447;0	269230166412291;0	413152000000000
442;"ENSMUSG00000002731";"Prkra";2462	0651563588;0	066468692616235;0	0595226698285964;0	261753121569358;0	404109000000
443;"ENSMUSG00000002732";"Fkbp7";287	413662722758;-0	557680869103662;0	125977908127281;4	88196064938625e-06;2	357000000
444;"ENSMUSG00000002733";"Plekha3";2142	12352292257;-0	0804712246997133;0	074011630281069;0	271260123910997;0	415591000000000
445;"ENSMUSG00000002741";"Ykt6";4278	34310265748;0	0223709944420529;0	0487152190970218;0	651182583961408;0	77247000000000
446;"ENSMUSG00000002748";"Baz1b";10328	2788320905;0	479118942443241;0	0646471895465108;8	08183964430697e-14;1	11.6
447;"ENSMUSG00000002763";"Pex6";2531	18412565144;0	390789711033427;0	0702688732082645;1	96135100531187e-08;1	3840000
448;"ENSMUSG00000002767";"Mrpl2";1745	85857912417;0	104640666613986;0	064182292518821;0	101568645528855;0	189456000000000
449;"ENSMUSG00000002768";"Mea1";2157	24508538629;-0	286088146129975;0	0840984311865501;0	00056053046682807;0	186784000000000
450;"ENSMUSG00000002769";"Gnmt";17	9784827087809;0	436396875228149;0	273509551330471;0	0642399734325516;0	129209000000000
451;"ENSMUSG00000002771";"Grin2d";87	686979046511;-0	920531050312174;0	180256131646704;7	91935507919351e-08;5	842000
452;"ENSMUSG00000002778";"Kdelr1";2417	21209278866;-0	0877220741944459;0	0963654078170442;0	354152776023177;0	507215000000000
453;"ENSMUSG00000002781";"Tmem143";329	942504895281;-0	237106076543695;0	0796041318587743;0	00253318797757029;0	73608900000000
454;"ENSMUSG00000002791";"Pdxk-ps";2	91656396119148;-0	472363131385773;0	647611055191455;0	113530608736407;0	207620000000000
455;"ENSMUSG00000002797";"Ggct";153	962058192923;-0	538968388840361;0	155109181331909;0	00026252829885648;0	934059000000000
456;"ENSMUSG00000002799";"Jag2";316	067824090125;-1	41568344278498;0	12883099141476;5	45730676303623e-29;2	2.91e-15
457;"ENSMUSG00000002803";"Btbd6";1051	86498476023;0	0499209037444795;0	0867462587813427;0	558926211362224;0	698574000000000
458;"ENSMUSG00000002804";"Nudt14";729	215941754522;-0	0845529777350743;0	0782644361275044;0	274219968499317;0	41908600000000
459;"ENSMUSG00000002808";"Epdr1";1943	76347777525;-0	126816854977554;0	117933742715393;0	273207810217672;0	41781400000000
460;"ENSMUSG00000002812";"Flii";4517	73287777706;0	267590872462977;0	0575915793755777;2	89109695284449e-06;1	451000000
461;"ENSMUSG00000002814";"Top3a";1310	87420105786;0	445511985805594;0	0904987027542027;5	56702542834682e-07;3	12000000
462;"ENSMUSG00000002820";"Atg4d";1730	96110567005;0	490037539332052;0	0526813790113244;8	69042721291442e-21;2	2.89e-06
463;"ENSMUSG00000002825";"Qtrt1";959	195722300148;0	108555505114737;0	0825864717164178;0	183462786567459;0	306651000000000
464;"ENSMUSG00000002831";"Plin4";3	37412171642298;-1	3461036354005;1	69445775776982;0	0177305977463408;0	420777000000000
465;"ENSMUSG00000002833";"Hdgfl2";6276	43652755117;0	375775453273286;0	0484514057598621;1	14491193299438e-14;1	7.08
466;"ENSMUSG00000002835";"Chaf1a";5417	29430021302;0	826958490813124;0	0868479098830712;7	0970673518023e-22;1	9.78e-07
467;"ENSMUSG00000002844";"Adprh";5122	7357069679;0	060558266279684;0	0503275523975341;0	228521883911641;0	36390200000000
468;"ENSMUSG00000002845";"Tmem39a";1263	06133736117;0	157856556084129;0	0756930973633319;0	0350947315742109;0	76608300000000
469;"ENSMUSG00000002846";"Timmdc1";492	883629408901;0	225334539723466;0	0835398756068455;0	0062394334072013;0	165441000000000
470;"ENSMUSG00000002847";"Pla1a";7	73384587649511;-1	31125518410278;0	764618284853169;0	00653544544148132;0	17267600000000
471;"ENSMUSG00000002870";"Mcm2";15234	316560423;0	606815942348714;0	0972528699349465;2	16101624195857e-10;2	92
472;"ENSMUSG00000002871";"Tpra1";1019	67352879741;-0	0736663915882;0	0581404200466562;0	202142960211636;0	33065900000000
473;"ENSMUSG00000002881";"Nab1";1648	84570430273;0	171929307332689;0	0601661064613199;0	00410817714832064;0	113928000000000
474;"ENSMUSG00000002885";"Adgre5";166	288709746634;-1	54111924580955;0	217457878194715;1	51654106626289e-13;2	3.54
475;"ENSMUSG00000002897";"Il17ra";352	98124019187;1	52887908829449;0	138703676952531;3	56753439500366e-29;1	5.07e-14
476;"ENSMUSG00000002900";"Lamb1";649	444547658245;0	769211589113083;0	223069752409352;0	00018136371746671;0	665202000000000
477;"ENSMUSG00000002908";"Kcnn1";639	228935533922;1	58312057264946;0	200365044028999;3	09443991977418e-16;5	0.0365
478;"ENSMUSG00000002910";"Arrdc2";420	648155688112;0	212330742550978;0	075237562609906;0	00432088566908381;0	119242000000000
479;"ENSMUSG00000002930";"Ppp1r17";33	9488509155168;1	24841288061;0	283544629604926;1	50595082378693e-06;7	85900000
480;"ENSMUSG00000002944";"Cd36";3	24757776358589;-2	05144954330222;1	38901960034253;0	00586454849414468;0	156953000000000
481;"ENSMUSG00000002948";"Map2k7";2686	81009743457;0	227719461148892;0	0735039827410937;0	00174374323974345;0	524100000000000
482;"ENSMUSG00000002949";"Timm44";2007	56307974361;-0	0619727463433678;0	0590031184466928;0	28838616562845;0	435453000000000
483;"ENSMUSG00000002957";"Ap2a2";7494	62245997096;0	0559894483934644;0	075244417511883;0	455197289197115;0	607818000000000
484;"ENSMUSG00000002963";"Pnkp";1374	64514890328;0	0273401061997854;0	0622666587538587;0	660387872301413;0	779337000000000
485;"ENSMUSG00000002968";"Med25";6127	27351594909;0	312556413016917;0	0763214235974767;3	45019006333837e-05;0	144402000000000
486;"ENSMUSG00000002980";"Bcam";169	313583716807;-1	92952586507862;0	277940749406371;3	79579870054808e-13;4	92.4
487;"ENSMUSG00000002981";"Clptm1";6562	24556469071;-0	229564535260302;0	0479884281065415;1	34213907801916e-06;7	7440000
488;"ENSMUSG00000002983";"Relb";102	578355386166;-0	898307679198346;0	153661499966592;1	31662083807445e-09;1	101000
489;"ENSMUSG00000002984";"Tomm40";3932	72856396396;0	0857154367311719;0	0577892571090918;0	138753482802848;0	244467000000000
490;"ENSMUSG00000002985";"Apoe";13965	7490508038;-3	4576549946633;0	150490100607613;4	63337715276248e-118;6	4.59e-102
491;"ENSMUSG00000002996";"Hbp1";5997	35312691265;0	303974413794642;0	0625362197234367;9	63668386308067e-07;5	18400000
492;"ENSMUSG00000002997";"Prkar2b";3571	02784700401;0	190025033796143;0	113375318337147;0	0872072879366471;0	16712500000000
493;"ENSMUSG00000003031";"Cdkn1b";2773	71011558109;-0	0999839073371256;0	105773925634167;0	329887842246796;0	481398000000000
494;"ENSMUSG00000003032";"Klf4";139	372799326546;0	193303228865432;0	226845527073482;0	346032402186281;0	498600000000000
495;"ENSMUSG00000003033";"Ap1m1";7947	57165924709;-0	00848898860002686;0	0604469707556318;0	881746392216633;0	931178000000000
496;"ENSMUSG00000003037";"Rab8a";5872	82711844051;0	189500746937567;0	0641812941302707;0	00293820982590151;0	842308000000000
497;"ENSMUSG00000003038";"Hmgn2";118152	911126545;0	0764329045351131;0	0868025677538157;0	336948792918528;0	489006000000000
498;"ENSMUSG00000003039";"Fam32a";5507	21790661422;0	16717577662401;0	0491200507042957;0	000759466758346351;0	24578900000000
499;"ENSMUSG00000003051";"Elf3";17	7579016382979;0	819522750392151;0	438354479814254;0	0136199448300684;0	333520000000000
500;"ENSMUSG00000003062";"Stard3nl";2361	61505449912;-0	0176059425662829;0	0592180659113596;0	763727487479699;0	852391000000000
501;"ENSMUSG00000003068";"Stk11";2325	46235875645;0	789397082192188;0	235008165988049;0	000232322487904995;0	834541000000000
502;"ENSMUSG00000003070";"Efna2";2433	32215660105;0	21179972687545;0	0780467643320051;0	00581300828576092;0	155873000000000
503;"ENSMUSG00000003072";"Atp5f1d";7167	61042594369;-0	0475349154009611;0	0640871273897819;0	449669104977423;0	603116000000000
504;"ENSMUSG00000003099";"Ppp5c";3380	03239896754;0	0474693318687186;0	0490973005851654;0	340848431396495;0	492970000000000
505;"ENSMUSG00000003119";"Cdk12";2218	08497784307;0	756024311661029;0	0766249998148549;2	27473475523269e-23;7	4.66e-11
506;"ENSMUSG00000003123";"Lipe";933	554903889666;0	0773270731158444;0	0696108921565444;0	262652088480347;0	405138000000000
507;"ENSMUSG00000003131";"Pafah1b2";17395	6063483732;0	47746125676372;0	0691202325706186;3	25752966409013e-12;3	772
508;"ENSMUSG00000003134";"Tbc1d8";739	34216952232;-0	225201519651256;0	0754954209980161;0	00255738538229125;0	742707000000000
509;"ENSMUSG00000003135";"Cnot11";2344	38557797536;0	438686745419549;0	0658903778855737;1	91957430625007e-11;2	313
510;"ENSMUSG00000003153";"Slc2a3";555	305144037815;-0	333398302274519;0	0956457453999806;0	000383357290714976;0	132540000000000
511;"ENSMUSG00000003154";"Foxj2";1775	50481081533;-0	36585421244356;0	0798346584502029;3	42022356619045e-06;1	696000000
512;"ENSMUSG00000003161";"Sri";2046	47267257522;-0	481801824545911;0	0994309753168594;7	62090767150423e-07;4	17500000
513;"ENSMUSG00000003166";"Dgcr2";7774	47045260533;0	125998103870919;0	0512500899481475;0	0136125943042579;0	333418000000000
514;"ENSMUSG00000003184";"Irf3";1626	95958479317;0	255814567007346;0	0548310731252123;2	6944886879639e-06;1	358000000
515;"ENSMUSG00000003190";"Bcl2l12";922	04929232078;0	5063335460316;0	101577854471723;3	6404104462006e-07;2	10500000
516;"ENSMUSG00000003198";"Zfp959";526	147458894069;0	0113808182868052;0	0929878845939215;0	901872359562977;0	943474000000000
517;"ENSMUSG00000003199";"Mpnd";8883	23126421457;0	000850193986076027;0	0609069193828552;0	98710483566509;0	992707000000000
518;"ENSMUSG00000003200";"Sh3gl1";5743	77060139488;0	0927651039221959;0	0666848689582491;0	161658269294284;0	277089000000000
519;"ENSMUSG00000003206";"Ebi3";31	9943124767197;-0	295206120143132;0	223274072734543;0	142234606743845;0	249340000000000
520;"ENSMUSG00000003208";"Yju2";1060	96938474916;-0	18171084340089;0	0498907677202164;0	000253214638154447;0	903998000000000
521;"ENSMUSG00000003226";"Ranbp2";5477	52557120011;0	409999630071662;0	0824984513240262;4	74535940522197e-07;2	69000000
522;"ENSMUSG00000003227";"Edar";299	716853387987;-4	36783785193436;0	257467440990269;1	86157943163466e-65;4	6.34e-50
523;"ENSMUSG00000003228";"Grk5";181	56746896449;0	248273161739559;0	1368433126096;0	0622542671249759;0	12577200000000
524;"ENSMUSG00000003233";"Dvl3";7987	54999247132;0	244166961523821;0	0602331834566858;4	77654591166792e-05;0	194807000000000
525;"ENSMUSG00000003234";"Abcf3";3089	59363266034;-0	00293835528451018;0	0504427368158202;0	99558027120269;0	997632000000000
526;"ENSMUSG00000003235";"Eif2b5";4511	19803571285;0	360254907454939;0	0561709404046379;1	16786461842356e-10;1	11800
527;"ENSMUSG00000003269";"Cyth2";7085	10222277132;0	00457518018490758;0	0848907837666372;0	963559366916354;0	979915000000000
528;"ENSMUSG00000003271";"Sult2b1";38	629183157186;-0	492873507917173;0	303950131028215;0	0516666804018282;0	107071000000000
529;"ENSMUSG00000003273";"Car11";330	83226546767;-0	773459836568256;0	198044924780139;2	87192577656281e-05;0	122131000000000
530;"ENSMUSG00000003279";"Dlgap1";1919	64207335146;-2	6583708149551;0	107634988430838;9	16752868272039e-136;2	3.96e-119
531;"ENSMUSG00000003282";"Plag1";178	435462906331;1	02247490050207;0	167561433731028;2	24238115665835e-10;2	7930
532;"ENSMUSG00000003283";"Hck";25	7745440360502;-1	54287438703121;0	448498551633117;5	38383121604158e-05;0	217580000000000
533;"ENSMUSG00000003299";"Mrpl4";2992	06410785395;0	190285694325268;0	049857386735462;0	000126268145209042;0	478136000000000
534;"ENSMUSG00000003308";"Keap1";3264	31767941647;-0	0582994325040979;0	0522151961363661;0	259290870555992;0	401405000000000
535;"ENSMUSG00000003309";"Ap1m2";4	30826479705337;-0	115862196348524;0	417191542670768;0	656706815819235;0	776638000000000
536;"ENSMUSG00000003316";"Glg1";9552	16459670389;0	14000735131827;0	048087324545403;0	00213872927413078;0	631293000000000
537;"ENSMUSG00000003341";"Atp8b3";10	2987188583045;-0	0413430601437757;0	429723978045818;0	865641919581311;0	921805000000000
538;"ENSMUSG00000003344";"Btbd2";2816	66880355389;0	440887999285042;0	134471738472234;0	000656551097226362;0	215281000000000
539;"ENSMUSG00000003345";"Csnk1g2";4670	315620117;0	254944217149085;0	093672506606133;0	00558733231244988;0	150497000000000
540;"ENSMUSG00000003346";"Abhd17a";3752	96149762135;0	0495215478519239;0	0664853298964349;0	456170823136672;0	608364000000000
541;"ENSMUSG00000003348";"Mob3a";2399	37913858382;0	144212602696791;0	0620071978488386;0	0186227870064298;0	439407000000000
542;"ENSMUSG00000003352";"Cacnb3";2351	02340889234;0	144052858739388;0	145638421696533;0	304398243613819;0	453636000000000
543;"ENSMUSG00000003354";"Ccdc65";54	9248800797518;-2	34634301325841;0	392677544578772;1	80875146554476e-10;1	6940
544;"ENSMUSG00000003355";"Fkbp11";110	753619650707;-0	548141280120944;0	135472278935565;2	71930120951412e-05;0	116256000000000
545;"ENSMUSG00000003360";"Ddx23";692	008451859238;0	148650675142254;0	0884974465712843;0	0878588891679408;0	168204000000000
546;"ENSMUSG00000003363";"Pld3";2206	02032056426;-0	369472327948729;0	0865147109728504;1	44430125549877e-05;6	460000000
547;"ENSMUSG00000003378";"Grik5";2577	6886241045;-0	160012877307759;0	0713383622452969;0	0223080659215294;0	515427000000000
548;"ENSMUSG00000003379";"Cd79a";9	15970406115529;0	114875592456272;0	379606847792535;0	666567040013187;0	783838000000000
549;"ENSMUSG00000003380";"Rabac1";1797	87856797767;-0	864797495896582;0	0869111570965726;6	94833657985379e-24;2	2.25e-09
550;"ENSMUSG00000003382";"Etv3";1245	20574778532;0	34125899531383;0	080915453223122;2	02204151089106e-05;8	825000000
551;"ENSMUSG00000003402";"Prkcsh";3685	66878509953;0	00290395348582756;0	0580313775330411;0	965165621634655;0	980809000000000
552;"ENSMUSG00000003410";"Elavl3";3781	05354051468;0	159510681795969;0	10905332007766;0	137627688114308;0	242893000000000
553;"ENSMUSG00000003411";"Rab3b";236	169220594276;-0	655800450218965;0	16536747426355;2	9620960446149e-05;0	125558000000000
554;"ENSMUSG00000003418";"St8sia6";7	16962406609456;-0	19989580061169;0	418933105064557;0	460765908940903;0	611722000000000
555;"ENSMUSG00000003420";"Fcgrt";71	8755576372702;-1	70276354375163;0	25066415078786;1	06809398655332e-12;1	310
556;"ENSMUSG00000003421";"Nosip";2087	48974478084;-0	0915303670704975;0	0495348675368735;0	063005542837272;0	127007000000000
557;"ENSMUSG00000003423";"Pih1d1";2000	51194467812;-0	102395759508183;0	0662093065489882;0	1185957452367;0	215264000000000
558;"ENSMUSG00000003429";"Rps11";10686	6318455021;0	151956752560232;0	0891803313381801;0	0802552494838771;0	156228000000000
559;"ENSMUSG00000003435";"Supt5";9317	88990291174;0	239893778528968;0	0548678744925268;1	09658252879747e-05;5	6450000
560;"ENSMUSG00000003436";"Dll3";3882	13120839537;-0	427676811583825;0	123765451068127;0	000367522108638775;0	127529000000000
561;"ENSMUSG00000003437";"Paf1";3587	65556879668;0	210567284404814;0	0454689471699987;3	34996648202157e-06;1	664000000
562;"ENSMUSG00000003438";"Timm50";5263	03664721778;0	0210797390787426;0	0470332296189704;0	655649030089512;0	775826000000000
563;"ENSMUSG00000003444";"Med29";1115	73073640752;-0	0577404458453612;0	0632800094632882;0	358740725971653;0	511753000000000
564;"ENSMUSG00000003452";"Bicd1";3747	21608979686;0	171059596402643;0	0467965833697421;0	000241288176381637;0	86407500000000
565;"ENSMUSG00000003458";"Ncstn";6812	13589251319;0	166212594491847;0	0462747640877129;0	000305864537123158;0	107598000000000
566;"ENSMUSG00000003464";"Pex19";6071	97019404525;-0	0253600743448483;0	0541488375735734;0	637646347589455;0	762245000000000
567;"ENSMUSG00000003469";"Phyhip";14	1027188908327;0	478635699115236;0	428259124226676;0	113215946327937;0	207135000000000
568;"ENSMUSG00000003476";"Crhr2";3	94070088832445;-0	250304813534287;0	546251414675868;0	246217353696151;0	385942000000000
569;"ENSMUSG00000003484";"Cyp4f18";8	71656837970677;-0	457790027273126;0	500826616919308;0	135465073884775;0	239622000000000
570;"ENSMUSG00000003500";"Impdh1";1146	59665356866;0	333437104069776;0	0978128529368286;0	000515623536153834;0	172978000000000
571;"ENSMUSG00000003518";"Dusp3";372	704200704613;-1	35944825463568;0	107938274233769;1	86443397053605e-37;1	1.78e-22
572;"ENSMUSG00000003526";"Prodh";443	140889150125;0	0868971080390195;0	111841964576124;0	427015994678476;0	581015000000000
573;"ENSMUSG00000003527";"Ess2";3458	33524883684;0	0927400069459797;0	0409393034673151;0	0231289646193869;0	531458000000000
574;"ENSMUSG00000003528";"Slc25a1";2744	16000320627;-0	372683583059027;0	0765016791696056;8	16887750012919e-07;4	45400000
575;"ENSMUSG00000003531";"Dgcr6";2776	87821439749;0	0993943293304746;0	0670894115842363;0	135416531638225;0	239577000000000
576;"ENSMUSG00000003534";"Ddr1";11883	0155992579;0	55673004961471;0	0829566279846708;1	71983014868161e-11;1	8330
577;"ENSMUSG00000003541";"Ier3";159	708902603955;-0	634719027207352;0	164392911448573;4	79032986769087e-05;0	195293000000000
578;"ENSMUSG00000003545";"Fosb";571	841413661937;-0	806969216212168;0	376124058806985;0	00716008113458227;0	187411000000000
579;"ENSMUSG00000003546";"Klc4";1690	89057548787;0	568370543543918;0	0812498518556819;1	4792641523477e-12;1	786
580;"ENSMUSG00000003549";"Ercc1";1945	00696208425;-0	174500907701408;0	0657562411683546;0	00716808340959061;0	187520000000000
581;"ENSMUSG00000003555";"Cyp17a1";1	47047567122311;-0	136180687973996;0	506504744771007;0	471546369171286;0	6212610000000
582;"ENSMUSG00000003559";"As3mt";552	250670674871;-0	586405492593217;0	108772745585661;3	41706520569867e-08;2	3260000
583;"ENSMUSG00000003573";"Homer3";2648	34517078972;0	252587377158444;0	0669956822015906;0	000149491853940327;0	557694000000000
584;"ENSMUSG00000003575";"Crtc1";2660	95540632261;-0	418255848704352;0	0911458426801099;3	02033030249799e-06;1	513000000
585;"ENSMUSG00000003581";"Rnf215";1492	90243713886;-0	114831769372873;0	067101469397143;0	0855845357827058;0	164680000000000
586;"ENSMUSG00000003585";"Sec14l2";124	793512432725;-1	47515348960363;0	177332738723904;1	0421777124742e-17;2	0.000954
587;"ENSMUSG00000003604";"Aven";580	752806950954;0	273237596431312;0	0791168056289988;0	000465757059300783;0	158280000000000
588;"ENSMUSG00000003617";"Cp";35	4298225524816;-3	0124250587798;0	359959522440606;5	23311355743964e-18;1	0.000791
589;"ENSMUSG00000003623";"Crot";2614	79135091022;-0	901031431203523;0	0878540063448566;2	69532716809958e-25;9	4.09e-11
590;"ENSMUSG00000003644";"Rps6ka1";605	933121646836;-0	0213768555217022;0	0855072866459137;0	796380736908158;0	874840000000000
591;"ENSMUSG00000003657";"Calb2";59	1171081460593;-1	70618444513505;0	47177042285104;2	31912565436484e-05;0	100068000000000
592;"ENSMUSG00000003660";"Snrnp200";11729	4266300622;0	45107654023147;0	0664232572968729;8	8432367213201e-12;9	661
593;"ENSMUSG00000003662";"Ciao1";1893	72727962526;0	0737802979422128;0	0490004669371896;0	129750023771289;0	231434000000000
594;"ENSMUSG00000003665";"Has1";48	4223315996609;0	987989638083815;0	272363039987325;5	88421836869344e-05;0	236250000000000
595;"ENSMUSG00000003680";"Taf6l";1082	17219129644;0	254102373043929;0	0688048312226902;0	000195808877583741;0	713055000000000
596;"ENSMUSG00000003721";"Insig2";1258	78092737904;-0	152039015194927;0	0657926770893854;0	0195538980871818;0	458428000000000
597;"ENSMUSG00000003731";"Kpna6";2284	00487552956;0	189461803768745;0	0618146607740074;0	00202645929714805;0	601295000000000
598;"ENSMUSG00000003746";"Man1a";217	740398383766;-2	04584711099263;0	15517596147503;8	79908859647807e-41;6	6.42e-26
599;"ENSMUSG00000003752";"Itpkc";819	715921883105;0	216243553900881;0	0911807911586599;0	0160052949761006;0	384193000000000
600;"ENSMUSG00000003762";"Coq8b";1336	32823198706;-0	26045209808213;0	0536178190040553;1	04183621291541e-06;5	57600000
601;"ENSMUSG00000003778";"Brd8";13876	1733981354;0	0764396321104847;0	0510190550031857;0	132169732108871;0	234886000000000
602;"ENSMUSG00000003779";"Kif20a";9509	02041325601;0	59696930987813;0	113765216113564;8	02850017681779e-08;5	1500000
603;"ENSMUSG00000003808";"Farsa";3537	12201975926;0	250647406087525;0	0603542089044366;2	99351593800732e-05;0	126735000000000
604;"ENSMUSG00000003809";"Gcdh";1382	6780097888;0	188972005761043;0	0648058874207578;0	00331131032921324;0	937594000000000
605;"ENSMUSG00000003810";"Mast2";7330	46706633746;-0	175017982553153;0	0582635985627051;0	00249304173467253;0	725230000000000
606;"ENSMUSG00000003812";"Dnase2a";455	350479622415;0	193425619813176;0	111388538085976;0	075365479987549;0	148085000000000
607;"ENSMUSG00000003813";"Rad23a";3195	78100709165;0	098904755261781;0	0549884759228445;0	0720495560264926;0	14256500000000
608;"ENSMUSG00000003814";"Calr";15509	8196441012;0	0976537112066265;0	0668255806805041;0	142568623863289;0	249800000000000
609;"ENSMUSG00000003824";"Syce2";1410	33513882115;0	528155663451937;0	0851703278723358;2	99535831940462e-10;2	73500
610;"ENSMUSG00000003847";"Nfat5";1883	68750457321;-0	0200611084533717;0	0706349042197038;0	773607402069227;0	859199000000000
611;"ENSMUSG00000003848";"Nob1";2462	0209937955;-0	0546019053233981;0	057920812521622;0	339365191252471;0	49142100000000
612;"ENSMUSG00000003849";"Nqo1";193	847427561149;-2	63761558778257;0	25537212434365;5	05174637032218e-26;1	8.5e-11
613;"ENSMUSG00000003863";"Ppfia3";1042	49724491764;-0	185252017347448;0	0876548902574574;0	0317374991486692;0	702329000000000
614;"ENSMUSG00000003865";"Gys1";2182	83219434974;0	157242069020098;0	078339013732605;0	0429266712446581;0	913677000000000
615;"ENSMUSG00000003868";"Ruvbl2";5603	90766494252;0	0936432049964994;0	0550066455763144;0	0882377856609826;0	168744000000000
616;"ENSMUSG00000003872";"Lin7b";27	5521716010604;-0	731030268795154;0	269651027827481;0	00212798140730888;0	628742000000000
617;"ENSMUSG00000003873";"Bax";5044	03464599079;-0	0949152288290872;0	0657185968308757;0	144613969685936;0	252706000000000
618;"ENSMUSG00000003882";"Il7r";13	5495361264295;0	130284954206965;0	318105442350226;0	612596000619642;0	742814000000000
619;"ENSMUSG00000003923";"Tfam";2619	69822180181;0	253226396171549;0	0765169189631696;0	000815747661158967;0	262339000000000
620;"ENSMUSG00000003929";"Zfp81";1600	74920891121;-0	00169688557204717;0	0697406101654984;0	979658304140854;0	988594000000000
621;"ENSMUSG00000003934";"Efnb3";1566	26277706676;-0	682826697998295;0	0996324873221781;2	90304493202608e-12;3	39.1
622;"ENSMUSG00000003948";"Mmd";3031	45050930457;0	124669937214304;0	0924687898789536;0	168531808317779;0	286318000000000
623;"ENSMUSG00000003949";"Hlf";158	781192914417;-1	68350322198059;0	179662237462856;7	10299961624992e-22;1	9.78e-07
624;"ENSMUSG00000003955";"Fam162a";2010	90640661242;0	308985501688578;0	0893554536196319;0	000439728199726722;0	150339000000000
625;"ENSMUSG00000003970";"Rpl8";8484	11233291739;0	100319376942791;0	0695228650773565;0	143967546863137;0	251766000000000
626;"ENSMUSG00000003974";"Grm3";343	959788089214;-5	6193151249014;0	391315456336698;6	12908639252906e-48;6	9.28e-33
627;"ENSMUSG00000003992";"Ssbp2";4589	07740824439;0	0365532047796608;0	0697612957921924;0	735825009947255;0	834252000000000
628;"ENSMUSG00000004018";"Fancl";990	770555728273;0	214484630167072;0	0930056740398296;0	0189848450046152;0	446639000000000
629;"ENSMUSG00000004031";"Brinp2";2003	26611225437;-1	49899846087834;0	148691083146881;9	44887135836102e-25;3	1.82e-10
630;"ENSMUSG00000004032";"Gstm5";4143	99400143815;-0	415598781031211;0	101812649465911;3	07233885969862e-05;0	129678000000000
631;"ENSMUSG00000004035";"Gstm7";1757	84891777904;-0	537666788357846;0	122809648783234;6	28838470088232e-06;2	988000000
632;"ENSMUSG00000004040";"Stat3";1665	04928840925;0	0143837150729069;0	107499823234386;0	896183817453581;0	939921000000000
633;"ENSMUSG00000004043";"Stat5a";30	2154224975131;-0	475374832841659;0	371407480331173;0	0942293659852428;0	178021000000000
634;"ENSMUSG00000004044";"Cavin1";98	403435784191;-1	97666160168127;0	303890342594567;6	38257408440776e-12;7	118
635;"ENSMUSG00000004054";"Map3k11";1214	80537054887;0	540220622932237;0	107693843672482;2	88728519942736e-07;1	69100000
636;"ENSMUSG00000004056";"Akt2";8232	66410243233;-0	161297391199241;0	0455890924837702;0	000401402259174649;0	13827500000000
637;"ENSMUSG00000004069";"Dnaja3";2348	97099311921;-0	0499743490296748;0	0616785217608679;0	414645695004635;0	569773000000000
638;"ENSMUSG00000004070";"Hmox2";1823	16101979699;-0	044240419626191;0	05350096077871;0	405488423689656;0	56034000000000
639;"ENSMUSG00000004071";"Cdip1";5474	62208231327;-0	00764693216348443;0	0659059560484067;0	91151146149693;0	949851000000000
640;"ENSMUSG00000004085";"Map3k20";1177	3522078243;-0	0520226038951038;0	103372191110109;0	605802127018365;0	736815000000000
641;"ENSMUSG00000004096";"Cwc15";3903	43813734691;-0	0204840473864133;0	0755767021697224;0	771804029614406;0	857651000000000
642;"ENSMUSG00000004098";"Col5a3";105	229907449249;-3	78764897878744;0	353213595235787;1	04238301664374e-27;4	1.44e-14
643;"ENSMUSG00000004099";"Dnmt1";13426	2203535908;0	317371398848633;0	0754217144803892;2	12671903150013e-05;9	247000000
644;"ENSMUSG00000004100";"Ppan";2264	46253610192;0	257587689355885;0	0532923942102552;1	16544964095288e-06;6	19600000
645;"ENSMUSG00000004105";"Angptl2";473	134299432946;0	667859032675345;0	162457723136703;1	642964153821e-05;7	286000000
646;"ENSMUSG00000004110";"Cacna1e";290	772444628417;0	340512061116785;0	239302724246586;0	110170716964993;0	202431000000000
647;"ENSMUSG00000004113";"Cacna1b";376	866662347857;-0	619290269889882;0	227312917434493;0	00266269589090746;0	77061600000000
648;"ENSMUSG00000004127";"Trmt10a";782	734384386265;0	277197032552656;0	0807895674475222;0	000505354637810401;0	169969000000000
649;"ENSMUSG00000004151";"Etv1";2719	63390257732;-1	40651703928973;0	127005292280491;2	17145550708736e-29;9	3.81e-15
650;"ENSMUSG00000004187";"Kifc2";656	110578427805;-0	905808659831694;0	114992582320939;8	66143204511774e-16;1	0.442
651;"ENSMUSG00000004207";"Psap";18505	2279288342;-0	521390606394735;0	119140879996228;6	64220192784164e-06;3	140000000
652;"ENSMUSG00000004221";"Ikbkg";1961	43070881199;0	322283839261078;0	0580110685478245;2	24679711478713e-08;1	5710000
653;"ENSMUSG00000004231";"Pax2";1	08627125306212;-0	292939442802904;0	610227277257288;0	110547491219542;0	202981000000000
654;"ENSMUSG00000004233";"Wars2";557	465570135315;-0	174562619328906;0	0973160836753273;0	0676178158116735;0	13508100000000
655;"ENSMUSG00000004263";"Atn1";1569	25973265004;0	00355675311839968;0	104636755618619;0	973743477808817;0	985279000000000
656;"ENSMUSG00000004264";"Phb2";6917	61173315625;0	110171463561988;0	0487439194192489;0	0238515999154543;0	546407000000000
657;"ENSMUSG00000004266";"Ptpn6";38	3282817802883;-1	03774874178112;0	4052591703978;0	00162015158780686;0	489911000000000
658;"ENSMUSG00000004267";"Eno2";389	955748551291;-0	236833939880143;0	187380735075992;0	173785692151167;0	293242000000000
659;"ENSMUSG00000004268";"Emg1";4215	28964318929;0	168135736088552;0	0580108580391872;0	00361750235916428;0	10138300000000
660;"ENSMUSG00000004270";"Lpcat3";1233	03226293653;-0	442233925363782;0	0881798213486051;3	39973483024224e-07;1	97100000
661;"ENSMUSG00000004285";"Atp6v1f";2622	26782692298;-0	102303654727314;0	0771051482176489;0	178220632767533;0	299565000000000
662;"ENSMUSG00000004296";"Il12b";2	71869786120405;-0	405738889287383;0	740505822978759;0	0336998616692697;0	739262000000000
663;"ENSMUSG00000004317";"Clcn5";1058	00694960432;0	310826436812511;0	110219569910057;0	00388165250113232;0	108148000000000
664;"ENSMUSG00000004319";"Clcn3";5808	97443129114;0	0266371816076356;0	041830940942649;0	528249314742645;0	672124000000000
665;"ENSMUSG00000004328";"Hif3a";606	013777324564;2	17784830834312;0	158010048867119;2	32795794692782e-44;2	1.63e-29
666;"ENSMUSG00000004347";"Pde1c";955	322985082341;0	636591908748488;0	154193653924225;1	59656390372634e-05;7	98500000
667;"ENSMUSG00000004356";"Utp20";1968	49438071316;0	450993629980386;0	0867610037183774;1	34648658823873e-07;8	3270000
668;"ENSMUSG00000004359";"Spic";13	0446755220178;-0	0734987964783104;0	291576516381682;0	761403639954082;0	850614000000000
669;"ENSMUSG00000004360";"9330159F19Rik";1202	10217122863;-0	664935282217664;0	148693490349261;3	08378075013978e-06;1	542000000
670;"ENSMUSG00000004364";"Cul3";7135	55840202631;0	167004545427861;0	136494738089576;0	209618410317332;0	340122000000000
671;"ENSMUSG00000004366";"Sst";25	6556542654144;-1	14206432861751;0	416595346759588;0	000844326473445433;0	270822000000000
672;"ENSMUSG00000004371";"Il11";18	246208110302;0	140901646696988;0	239086702165724;0	508804213006031;0	653708000000000
673;"ENSMUSG00000004383";"Large1";881	826402019868;-0	18807609023933;0	120310642251107;0	107718496126116;0	198834000000000
674;"ENSMUSG00000004393";"Ddx56";3218	79443135027;0	101013563104468;0	0417800739948119;0	0154285003505392;0	372400000000000
675;"ENSMUSG00000004394";"Tmed4";6874	29619839318;-0	236822582050959;0	0466489390120464;3	41455673957567e-07;1	97900000
676;"ENSMUSG00000004415";"Col26a1";291	659146750122;-0	474174279829711;0	158826327865626;0	00166378266800103;0	502088000000000
677;"ENSMUSG00000004446";"Bid";406	51751038863;-0	00596027582592434;0	128525608799914;0	960483314528161;0	977880000000000
678;"ENSMUSG00000004451";"Ralb";1546	71768229034;-0	117261047965604;0	0521101808750005;0	0246023949774987;0	561489000000000
679;"ENSMUSG00000004455";"Ppp1cc";16663	3880996776;0	229176935322948;0	0566180281217313;4	65640329769562e-05;0	190278000000000
680;"ENSMUSG00000004460";"Dnajb11";3048	73476850451;-0	0442296380104031;0	061700039661134;0	466314417586682;0	616400000000000
681;"ENSMUSG00000004462";"Tbccd1";1502	95216649785;0	168021125899645;0	0642394487557943;0	00812142070081638;0	210146000000000
682;"ENSMUSG00000004473";"Clec11a";110	196548080558;-0	126916844341931;0	151194555678009;0	380099584310499;0	534383000000000
683;"ENSMUSG00000004500";"Zfp324";1238	29798665005;0	0974609331104235;0	073633461345461;0	181533473242356;0	303993000000000
684;"ENSMUSG00000004508";"Gab2";1682	06476124976;-0	250711613765375;0	0943349307097874;0	00683561073761531;0	179722000000000
685;"ENSMUSG00000004530";"Coro1c";22298	7095988969;0	17288418880115;0	0511275781053454;0	000688816374842195;0	224874000000000
686;"ENSMUSG00000004535";"Tax1bp1";8101	1113863398;0	00451228221701631;0	0571302721301828;0	951117263675669;0	973083000000000
687;"ENSMUSG00000004542";"Psg19";6	75687711904246;0	171348541512441;0	364727104633291;0	521991841196937;0	666515000000000
688;"ENSMUSG00000004552";"Ctse";7	34282124391782;0	0502006239707784;0	35742269396744;0	850086096933098;0	911698000000000
689;"ENSMUSG00000004558";"Ndrg2";11564	6073022778;-0	607948165462525;0	125574947944122;6	21895633215893e-07;3	46000000
690;"ENSMUSG00000004561";"Mettl17";1849	00170869032;0	0286678331175853;0	0499166294947121;0	56451798671872;0	703545000000000
691;"ENSMUSG00000004562";"Arhgef40";3814	89197211585;0	291220571268493;0	121672346047528;0	0137864957922602;0	337164000000000
692;"ENSMUSG00000004565";"Pnpla6";1355	24948371189;0	104320778429198;0	0878382452935142;0	230962339321134;0	366654000000000
693;"ENSMUSG00000004567";"Mcoln1";3437	34097934882;-0	0588161324539089;0	0476663665338567;0	214239155287156;0	346113000000000
694;"ENSMUSG00000004568";"Arhgef18";2471	32127364965;0	0954531692406163;0	0721826047373086;0	182264719581817;0	304966000000000
695;"ENSMUSG00000004591";"Pkn2";5143	24602301331;0	28027056435604;0	0855369840776746;0	000902892136292692;0	287885000000000
696;"ENSMUSG00000004609";"Cd33";44	551114929481;-0	567356594352031;0	284170812193233;0	0198815256291252;0	465066000000000
697;"ENSMUSG00000004610";"Etfb";2154	58059261456;-0	252381199303851;0	0782100034539536;0	00121461630429656;0	377941000000000
698;"ENSMUSG00000004626";"Stxbp2";720	178734802826;0	807245897093505;0	129974758885347;1	65355053890897e-10;1	55500
699;"ENSMUSG00000004630";"Pcp2";10	5994109358964;0	00172502223307031;0	373413097433314;0	996038964974069;0	997709000000000
700;"ENSMUSG00000004631";"Sgce";1991	90707511837;-0	723033592943245;0	0557943894422581;9	37555427586929e-39;6	4.07e-24
701;"ENSMUSG00000004633";"Chn2";1342	60252427803;0	276760626809397;0	099338646051809;0	00454939555476572;0	124844000000000
702;"ENSMUSG00000004637";"Wwox";562	11587046637;-0	164997423265368;0	0948680413289149;0	0767818138167289;0	15044100000000
703;"ENSMUSG00000004642";"Slbp";9404	85176727636;0	312838891609422;0	0809764402291349;0	000103493682231988;0	397731000000000
704;"ENSMUSG00000004651";"Tyr";15	324644526452;-0	0320121586024973;0	279156483003546;0	889416896058615;0	935951000000000
705;"ENSMUSG00000004654";"Ghrhr";0	991441870818111;-0	17125508591326;0	518461780122415;0	382604747273418;0	536858000000000
706;"ENSMUSG00000004655";"Aqp1";15	9591482587642;1	64862662944614;0	42721928230515;1	13584193118209e-05;5	171000000
707;"ENSMUSG00000004661";"Arid3b";1116	82802257465;0	290206691460802;0	0738358844398658;6	92780643201539e-05;0	274513000000000
708;"ENSMUSG00000004665";"Cnn2";201	777858133628;-1	73620084402684;0	226966152479066;1	97234532995982e-15;3	0.175
709;"ENSMUSG00000004667";"Polr2e";4083	5973197366;-0	112840445056737;0	0655322374194783;0	0823700502153066;0	159648000000000
710;"ENSMUSG00000004668";"Abca13";21	4923322863208;-0	703655166502965;0	398937274853084;0	0223429016757268;0	516118000000000
711;"ENSMUSG00000004677";"Myo9b";4950	69895518355;0	0909761493797793;0	0694271744715633;0	186685082191242;0	310908000000000
712;"ENSMUSG00000004698";"Hdac9";2232	05093755796;-0	506736899780963;0	079659883926522;1	16110340129479e-10;1	11200
713;"ENSMUSG00000004707";"Ly9";3	00813727888229;-0	200796462345331;0	550519873649662;0	23265954435741;0	368777000000000
714;"ENSMUSG00000004709";"Cd244a";2	45714921925387;0	0410803304106546;0	47589698817518;0	84130070839705;0	905693000000000
715;"ENSMUSG00000004730";"Adgre1";52	1217599039166;-1	23454069284023;0	833221156909626;0	00937265099342797;0	238915000000000
716;"ENSMUSG00000004748";"Mtfp1";185	603575125706;-0	0585146936079432;0	125420553277418;0	62830066311045;0	754784000000000
717;"ENSMUSG00000004768";"Rab23";2049	32481067454;0	139321115066897;0	0578052958244241;0	0154679495212656;0	373137000000000
718;"ENSMUSG00000004771";"Rab11a";6983	50250184436;-0	199944676159342;0	0685912262569265;0	00318031992491831;0	905261000000000
719;"ENSMUSG00000004788";"Eif2b2";1897	55421744198;0	3049310484274;0	0600057123643506;3	06727899833316e-07;1	78800000
720;"ENSMUSG00000004789";"Dlst";5866	11790713731;0	151374445385577;0	0418369294375913;0	000285943849251556;0	101083000000000
721;"ENSMUSG00000004791";"Pgf";281	815514136132;-0	667994570491838;0	125389659237303;4	60278156635251e-08;3	749000
722;"ENSMUSG00000004798";"Ulk2";6411	94070645905;-0	0928468409936265;0	0779331157030702;0	226176490251941;0	36090900000000
723;"ENSMUSG00000004814";"Ccl24";8	61717243232065;0	145934262071752;0	350749690555916;0	58111625369792;0	717516000000000
724;"ENSMUSG00000004815";"Dgkq";1242	87110996099;0	253355293557169;0	10745864346313;0	015934096084479;0	382572000000000
725;"ENSMUSG00000004837";"Grap";44	8595067590559;-2	01113203313201;0	420832086919119;1	2556748548908e-07;7	810000
726;"ENSMUSG00000004842";"Pou1f1";16	9671531034185;-0	167050643367893;0	265573638695951;0	465399267045298;0	615879000000000
727;"ENSMUSG00000004843";"Chmp2b";1299	05760259328;-0	456671486458794;0	0814676788597746;1	30051282962379e-08;9	442000
728;"ENSMUSG00000004846";"Plod3";1914	20179657336;-0	139439119545138;0	0744475526926082;0	05830674960794;0	11887700000000
729;"ENSMUSG00000004849";"Ap1s1";3507	3579351456;0	0907567065394649;0	0612819886051314;0	136085589784866;0	240638000000000
730;"ENSMUSG00000004864";"Mapk13";11	77617157324;-0	248045915796074;0	421909976290007;0	37398542582298;0	527917000000000
731;"ENSMUSG00000004865";"Srpk1";5424	63867989394;0	332846240830462;0	0371290237511267;2	93868845759533e-19;6	7.45e-05
732;"ENSMUSG00000004872";"Pax3";9	12458098306995;0	213981907945732;0	333680241772213;0	414086498200172;0	569192000000000
733;"ENSMUSG00000004880";"Lbr";10681	408937352;0	531993069752674;0	105427895256247;2	49792371322612e-07;1	48000000
734;"ENSMUSG00000004885";"Crabp2";241	66585821356;4	05930892823702;0	285852110590788;6	17202681395163e-47;6	6.18e-32
735;"ENSMUSG00000004891";"Nes";11588	5524179836;0	917375564987528;0	127167611786534;1	37041006823266e-13;1	85.1
736;"ENSMUSG00000004892";"Bcan";5636	51947260946;-2	80376863841567;0	217149678854491;2	34096785142081e-39;1	6.32e-24
737;"ENSMUSG00000004894";"Hapln2";8	43730146509467;-0	143111694727891;0	380249643863771;0	591863535611187;0	726496000000000
738;"ENSMUSG00000004895";"Prcc";1472	39396218883;0	139230273840856;0	0704390847513924;0	0461857310721236;0	972356000000000
739;"ENSMUSG00000004896";"Mettl25b";1520	17382036966;0	0316694403039715;0	0590159373025331;0	584618191939982;0	720352000000000
740;"ENSMUSG00000004897";"Hdgf";16458	0751360475;0	0714305526547322;0	0520549815770353;0	167725582835135;0	285296000000000
741;"ENSMUSG00000004902";"Slc25a18";121	916854918989;-2	46900769201525;0	269528372986382;3	97075417179895e-21;1	7e-07
742;"ENSMUSG00000004929";"Thop1";3165	91755022841;0	264182683809105;0	0691149681782835;0	000116400447410765;0	443420000000000
743;"ENSMUSG00000004931";"Apba3";1000	07875633833;0	148103485842908;0	109051661914911;0	165338388196747;0	282130000000000
744;"ENSMUSG00000004933";"Matk";393	284846133397;-1	44591265393854;0	143057395713875;6	62195589225815e-25;2	2.59e-10
745;"ENSMUSG00000004934";"Pias4";2099	06971905813;0	262938248724132;0	049454680587542;8	25473718960674e-08;5	2850000
746;"ENSMUSG00000004936";"Map2k1";1960	52278863451;-0	234415462021775;0	0912709493287577;0	00866124354458404;0	222443000000000
747;"ENSMUSG00000004937";"Sgta";8332	58560681596;0	0745634145691516;0	0536585717462436;0	161197837290842;0	276509000000000
748;"ENSMUSG00000004939";"Nmrk2";36	215695771405;-0	0209825368682899;0	194121664920912;0	901945084806085;0	943503000000000
749;"ENSMUSG00000004945";"Tmem242";1606	9026641591;-0	15797259006353;0	0750297102160133;0	0324000119899487;0	71472100000000
750;"ENSMUSG00000004947";"Dtx2";891	782144468879;0	409651381054506;0	0921681129327681;6	16804327810375e-06;2	937000000
751;"ENSMUSG00000004948";"Zp3";1	23562377533449;-0	248159841264595;0	561928261517924;0	209229127035155;0	339699000000000
752;"ENSMUSG00000004951";"Hspb1";11	9182070605708;-3	24326668236287;0	615653974930314;1	23773462077967e-08;9	27200
753;"ENSMUSG00000004952";"Rasa4";158	598935682439;0	38580089285954;0	192534226253251;0	0309121689909971;0	686244000000000
754;"ENSMUSG00000004961";"Syt5";710	69743362576;-1	0045695432352;0	274553731705032;4	86452637428133e-05;0	198086000000000
755;"ENSMUSG00000004980";"Hnrnpa2b1";95231	3620109762;0	264784520030055;0	0506140468501764;1	81979131583047e-07;1	10300000
756;"ENSMUSG00000004988";"Fxyd4";23	013110524913;-0	182675813621132;0	300316146018718;0	459075445078193;0	61017500000000
757;"ENSMUSG00000004994";"Yju2b";903	814191937674;-0	169298922725227;0	0728946852547776;0	0189843894249391;0	446639000000000
758;"ENSMUSG00000004996";"Mri1";1213	15447174037;0	0768169420287258;0	0680923894692821;0	248851962890815;0	388959000000000
759;"ENSMUSG00000005034";"Prkacb";8869	39929048615;-0	360252104853409;0	0616312521761958;3	78647499213855e-09;2	969000
760;"ENSMUSG00000005043";"Sgsh";188	587129835877;0	132812658031615;0	158204785454362;0	378091941400619;0	532169000000000
761;"ENSMUSG00000005045";"Chd5";231	240797860106;-1	80878279676534;0	218753135278571;1	26507125227381e-17;2	0.00515
762;"ENSMUSG00000005054";"Cstb";1031	08468470635;-0	225404348897483;0	0988965090238096;0	020065628006581;0	469005000000000
763;"ENSMUSG00000005057";"Sh2b2";1396	09838730933;-0	195466085901507;0	0977863200954397;0	0415694846103218;0	888317000000000
764;"ENSMUSG00000005069";"Pex5";3399	17927761641;0	104842474177881;0	0549009252732747;0	0550327103120965;0	113105000000000
765;"ENSMUSG00000005078";"Jkamp";2051	78850707515;-0	280170006917262;0	0616009599139202;4	42684852189905e-06;2	155000000
766;"ENSMUSG00000005087";"Cd44";212	166746928969;-3	35361544128181;0	233386105850035;5	26340343908398e-48;5	9.81e-33
767;"ENSMUSG00000005089";"Slc1a2";1349	56717927215;-2	74653963583528;0	139371097876288;2	19580396895377e-87;1	1.2e-71
768;"ENSMUSG00000005102";"Eif2ak4";1435	78644458177;0	494943658310707;0	0823604515035275;1	12797414668377e-09;9	52600
769;"ENSMUSG00000005103";"Wdr1";9430	88387111537;-0	105174068515509;0	0608695038833217;0	0798396049231662;0	155500000000000
770;"ENSMUSG00000005107";"Slc2a9";15	2981146812102;-1	01385571593028;0	386040574735478;0	00152022566167392;0	463246000000000
771;"ENSMUSG00000005124";"Ccn4";37	63192950167;-0	0394094193455976;0	257444878690815;0	859802523517111;0	917971000000000
772;"ENSMUSG00000005125";"Ndrg1";719	10365888997;-0	533269733455991;0	287932017112078;0	0294579997825683;0	658295000000000
773;"ENSMUSG00000005131";"4930550C14Rik";5	99537917085443;-0	910392553566171;0	68280393152776;0	0251220006742356;0	571956000000000
774;"ENSMUSG00000005142";"Man2b1";885	418992031563;-0	0999592523551977;0	0776046847257966;0	191960601169744;0	31793200000000
775;"ENSMUSG00000005148";"Klf5";145	960457714411;-0	296782979880849;0	192481694601238;0	095062453828786;0	17931900000000
776;"ENSMUSG00000005150";"Wdr83";1473	96798078996;0	132144668363409;0	0523717121619612;0	0113442560277534;0	28279500000000
777;"ENSMUSG00000005161";"Prdx2";26987	0639159208;0	297085082027481;0	0747795109470195;6	16509048741751e-05;0	246250000000000
778;"ENSMUSG00000005198";"Polr2a";7878	8988034804;0	395936907557288;0	08279805627871;1	28294302401369e-06;6	78100000
779;"ENSMUSG00000005204";"Senp3";2268	52356855802;0	248133948120241;0	0534014155225535;3	16286388248865e-06;1	579000000
780;"ENSMUSG00000005220";"Corin";1	43068422703034;-0	173420210907197;0	545231901287462;0	232959453756287;0	369124000000000
781;"ENSMUSG00000005225";"Plekha8";1805	75566188473;0	540715293828355;0	093172127981579;3	53689716724264e-09;2	783000
782;"ENSMUSG00000005233";"Spc25";8936	18134051942;0	432459758060308;0	116002499901685;0	000124037712677474;0	470372000000000
783;"ENSMUSG00000005237";"Dnah2";243	345276087085;-0	970831252519189;0	134096653694773;1	10625199022763e-13;1	50.5
784;"ENSMUSG00000005251";"Ripk4";17	4584106932608;-0	119055965122814;0	348128270496246;0	647806158563595;0	769813000000000
785;"ENSMUSG00000005262";"Ufd1";4294	07202165224;0	050091913682603;0	0495292560079199;0	316090047338391;0	466505000000000
786;"ENSMUSG00000005267";"Zfp287";1549	51942017712;0	0107716868898812;0	0611906418408881;0	861392318372204;0	919106000000000
787;"ENSMUSG00000005268";"Prlr";38	8620008949097;-0	0888719809216971;0	189769651521146;0	617035286156113;0	745965000000000
788;"ENSMUSG00000005299";"Letm1";3178	03156598208;0	0958926821930851;0	0658616273109142;0	14448552285474;0	252524000000000
789;"ENSMUSG00000005312";"Ubqln1";15185	6288410966;0	259102542671174;0	0642779074369659;4	84017183750158e-05;0	19713300000000
790;"ENSMUSG00000005320";"Fgfr4";63	5103968155582;0	150229775259346;0	299986540234162;0	543534535868741;0	685566000000000
791;"ENSMUSG00000005338";"Cadm3";515	427152647334;-0	719718217818985;0	124452994205004;2	68441091930612e-09;2	142000
792;"ENSMUSG00000005354";"Txn2";5587	8191680854;-0	0851041850815307;0	0568820986074645;0	131062732900883;0	233375000000000
793;"ENSMUSG00000005357";"Slc1a6";20	0466448602124;-0	351486118391075;0	343561549254983;0	190374635528071;0	31575600000000
794;"ENSMUSG00000005360";"Slc1a3";24410	7644648971;-2	05910664708345;0	126305831811793;7	92809530286292e-61;1	6.92e-45
795;"ENSMUSG00000005362";"Crbn";2309	47043453653;-0	116564612920104;0	0558162250427136;0	0358035958365139;0	779603000000000
796;"ENSMUSG00000005364";"Il5ra";25	640363956917;0	237529165276466;0	251863109714479;0	283172070431356;0	429316000000000
797;"ENSMUSG00000005370";"Msh6";6001	48094264803;0	619100304269719;0	075642938515086;1	28526395638559e-16;2	0.0319
798;"ENSMUSG00000005371";"Fbxo11";2239	77287379346;0	0136049336095478;0	0849098003735805;0	872999767227075;0	926432000000000
799;"ENSMUSG00000005373";"Mlxipl";231	831736090678;-0	579492875716539;0	133598041839359;7	11309095253439e-06;3	342000000
800;"ENSMUSG00000005374";"Tbl2";2938	76957585574;0	254509547309828;0	0764204040011416;0	00072455190938427;0	235510000000000
801;"ENSMUSG00000005378";"Bud23";2516	91313812013;0	203514181819517;0	0598991431122869;0	000678839765752353;0	221998000000000
802;"ENSMUSG00000005397";"Nid1";687	891459784434;-1	65317264656654;0	360477676016827;3	9520206046558e-07;2	2710000
803;"ENSMUSG00000005410";"Mcm5";10432	1947042345;0	647499188848065;0	0943001089613012;2	34992630549876e-12;2	773
804;"ENSMUSG00000005413";"Hmox1";202	208362892217;-0	735081038964416;0	172501687042847;7	06072466462155e-06;3	318000000
805;"ENSMUSG00000005417";"Mprip";13241	2065587258;0	157621823147211;0	0506920425386235;0	00176563050137737;0	530050000000000
806;"ENSMUSG00000005442";"Cic";2640	13202762327;0	0712737986404018;0	0904229518906145;0	426013124974434;0	580057000000000
807;"ENSMUSG00000005447";"Pafah1b3";4579	25717585665;0	0381167126153289;0	0823271327592038;0	641098812061271;0	764711000000000
808;"ENSMUSG00000005465";"Il27ra";14	7856233911078;-0	0543893053959957;0	305854410179079;0	824267832772276;0	894279000000000
809;"ENSMUSG00000005469";"Prkaca";6540	85028287518;-0	156127950644573;0	0533738485219356;0	00232577073675555;0	680928000000000
810;"ENSMUSG00000005470";"Asf1b";1988	48696614031;0	450126108730981;0	12209250679774;0	00014464612322017;0	541143000000000
811;"ENSMUSG00000005481";"Ddx39a";6555	21666561044;0	509028470265675;0	0701798193010546;2	43178460210609e-13;3	21.6
812;"ENSMUSG00000005483";"Dnajb1";3951	58939374814;0	0119801560048954;0	0684147378605313;0	857843435632623;0	916851000000000
813;"ENSMUSG00000005493";"Msh4";107	017668859244;-0	117621163595864;0	137226425492143;0	373844439128243;0	527813000000000
814;"ENSMUSG00000005501";"Usp40";3211	70108752812;0	111709454940109;0	0423831206320503;0	00861366005197593;0	221403000000000
815;"ENSMUSG00000005505";"Kbtbd4";2318	27989022757;0	346281190102611;0	0716152905802425;1	03929356619106e-06;5	56400000
816;"ENSMUSG00000005506";"Celf1";14764	6183216721;0	225473922452029;0	0514532305439535;1	154958263834e-05;5	250000000
817;"ENSMUSG00000005510";"Ndufs3";3389	00878597966;-0	0446665451805504;0	0803803711355673;0	539071195793445;0	681736000000000
818;"ENSMUSG00000005514";"Por";4396	69879086879;0	10102191137134;0	0709929388587995;0	152111380285048;0	263429000000000
819;"ENSMUSG00000005533";"Igf1r";4523	14768861342;0	232385433895934;0	108866683297745;0	0293724924602256;0	656534000000000
820;"ENSMUSG00000005534";"Insr";3154	54461836094;-0	0758915745752152;0	0624794878781348;0	22086393664438;0	354488000000000
821;"ENSMUSG00000005540";"Fcer2a";47	2774844616122;0	273660678427509;0	189866940590019;0	121043319125211;0	21887000000000
822;"ENSMUSG00000005553";"Atp4a";59	1175137693436;-0	75572106075411;0	227735688033608;0	000293190627950643;0	103488000000000
823;"ENSMUSG00000005566";"Trim28";15641	2569085587;0	32740958628964;0	0741664572180009;8	15168404285709e-06;3	798000000
824;"ENSMUSG00000005575";"Ube2m";7431	7284157714;0	0625460456238493;0	0604931066949773;0	29852703060211;0	447085000000000
825;"ENSMUSG00000005580";"Adcy9";123	225235614974;-0	694483199015471;0	158675521977958;4	54062930045431e-06;2	203000000
826;"ENSMUSG00000005583";"Mef2c";1803	89779843385;-1	73151217826635;0	336682175539045;2	34349388529145e-08;1	6340000
827;"ENSMUSG00000005609";"Ctr9";6263	57776477087;0	145790743634628;0	0505331469752695;0	0037470708178724;0	104776000000000
828;"ENSMUSG00000005610";"Eif4g2";106843	147195092;0	137301899702778;0	0637428961204352;0	0300581584756214;0	669846000000000
829;"ENSMUSG00000005611";"Irag1";20	7067037143014;-0	454736866350339;0	483380900411785;0	136970057849504;0	241855000000000
830;"ENSMUSG00000005615";"Pcyt1a";3340	27901184744;-0	0437658318692846;0	0521256556142444;0	396476361197229;0	551181000000000
831;"ENSMUSG00000005621";"Zfp592";1897	68807177427;0	276797649632894;0	0753922159287737;0	00020004477245666;0	727594000000000
832;"ENSMUSG00000005625";"Psmd4";7242	44590129888;0	226688182349248;0	0591272208761243;0	000114692868969096;0	437553000000000
833;"ENSMUSG00000005628";"Tmod4";21	7667596406083;0	205404319449601;0	296554267778791;0	405091490980384;0	56010000000000
834;"ENSMUSG00000005640";"Insrr";10	649524759016;-0	580316750856713;0	433691265494504;0	0636821663189547;0	128248000000000
835;"ENSMUSG00000005649";"Cabp5";4	34156538703373;-0	109710934249511;0	414720423697302;0	675440980572446;0	791231000000000
836;"ENSMUSG00000005656";"Snx6";5164	11734176444;0	0943037729777443;0	0539521733735714;0	0794832836556021;0	154965000000000
837;"ENSMUSG00000005667";"Mthfd2";1392	06051200965;0	368345064699969;0	0921455521891873;4	78403318296511e-05;0	195074000000000
838;"ENSMUSG00000005672";"Kit";1768	61310107596;1	9009930128158;0	108030591189681;2	45412070715687e-70;6	9.35e-55
839;"ENSMUSG00000005674";"Tomm40l";1510	19327618713;-0	0780130303519201;0	0584032809389319;0	178866482998819;0	300409000000000
840;"ENSMUSG00000005677";"Nr1i3";22	4902073809539;-0	00662759226720081;0	263087469828422;0	972831515485003;0	984978000000000
841;"ENSMUSG00000005681";"Apoa2";5	53649136601297;-0	516145400262111;0	554537715024226;0	10798979661831;0	199265000000000
842;"ENSMUSG00000005682";"Pan2";4942	70839496168;0	210484781515516;0	0575959630752896;0	000236516112389319;0	848730000000000
843;"ENSMUSG00000005683";"Cs";13446	0689041066;0	160431983544272;0	0556690685351274;0	00378710699115329;0	105793000000000
844;"ENSMUSG00000005686";"Ampd3";922	134418154239;-4	27184876743176;0	301051828213383;6	34609085252213e-47;6	7.7e-32
845;"ENSMUSG00000005687";"Bcas2";6419	47977965625;0	0763524011768142;0	0535815697261334;0	170086872148104;0	288340000000000
846;"ENSMUSG00000005696";"Sh2d1a";13	4096449548766;-0	122054329630005;0	284601399309707;0	609654391494363;0	740467000000000
847;"ENSMUSG00000005698";"Ctcf";7201	7487357185;0	16504367100452;0	0659174529284083;0	0121283548240472;0	300621000000000
848;"ENSMUSG00000005699";"Pard6a";981	6303962148;-0	315620423294156;0	0749310750708271;2	28733671612081e-05;9	880000000
849;"ENSMUSG00000005705";"Agrp";19	6577120393102;-0	375933051844032;0	303050595588291;0	133170221996559;0	236383000000000
850;"ENSMUSG00000005716";"Pvalb";2	31901260673279;-0	00694722453164277;0	525183191328104;0	948977744448124;0	972130000000000
851;"ENSMUSG00000005718";"Tfap4";295	91995172849;0	130434087115764;0	154712103490444;0	377919068470015;0	532105000000000
852;"ENSMUSG00000005732";"Ranbp1";15725	4096547839;0	199538758174484;0	0799182811917921;0	0121992848237194;0	302150000000000
853;"ENSMUSG00000005763";"Cd247";125	43798909351;-0	450123589856128;0	126647576769286;0	000243583369807125;0	871847000000000
854;"ENSMUSG00000005774";"Rfx5";875	001195315049;0	438475020639562;0	0975282545447586;4	61195892833617e-06;2	234000000
855;"ENSMUSG00000005779";"Psmb4";4976	23955304716;-0	00334434489577805;0	0626559298437957;0	955582347390797;0	975007000000000
856;"ENSMUSG00000005802";"Slc30a4";786	860565114679;-0	32030556277415;0	0954906863114287;0	000638051897203505;0	209874000000000
857;"ENSMUSG00000005803";"Sqor";67	5946443480371;-0	983370860182185;0	252491151058403;2	06163397366522e-05;8	987000000
858;"ENSMUSG00000005804";"Bloc1s6";1718	86029061756;0	465642418144159;0	0586309029920645;1	30119195053991e-15;2	0.126
859;"ENSMUSG00000005813";"Metap1";1943	95881894376;0	123511322149411;0	0661787317908897;0	0597500216464589;0	121404000000000
860;"ENSMUSG00000005823";"Gpr108";1038	20185290196;0	0864652820820842;0	0866796612356628;0	312241381032582;0	462260000000000
861;"ENSMUSG00000005836";"Gata6";2	75809719768616;3	74854026606907;1	82049500474017;0	00072647196216827;0	235951000000000
862;"ENSMUSG00000005846";"Rsl1d1";6605	69531645995;0	259085214180196;0	0663726382080551;8	24878753209604e-05;0	322940000000000
863;"ENSMUSG00000005864";"Cnga2";3	15537149375555;0	104479403641246;0	48175295488542;0	625166332866108;0	75244500000000
864;"ENSMUSG00000005871";"Apc";9301	01007863374;-0	220885687030913;0	0756635691937621;0	00311601851244219;0	888773000000000
865;"ENSMUSG00000005873";"Reep5";2047	82037803037;-0	724822851727879;0	105148501957289;2	21852106510727e-12;2	624
866;"ENSMUSG00000005881";"Ergic3";4253	90553950282;-0	33317451317533;0	0560335329237173;2	33537425385016e-09;1	88000
867;"ENSMUSG00000005882";"Uqcc1";2168	22432795253;0	0704964075243677;0	0492856817855134;0	149554762550025;0	259949000000000
868;"ENSMUSG00000005883";"Spo11";9	27586680469821;-2	44965865688421;0	685063044978691;2	46565580089364e-05;0	106062000000000
869;"ENSMUSG00000005886";"Ncoa2";3343	94844386387;0	376342358918249;0	0554380946157323;8	44124523881524e-12;9	267
870;"ENSMUSG00000005892";"Trh";3	03889282641907;-0	158630108340537;0	50692006861723;0	445098969012389;0	598984000000000
871;"ENSMUSG00000005893";"Nr2c2";7543	64913443256;0	0891801578309756;0	0473679862664523;0	0677497940880711;0	135293000000000
872;"ENSMUSG00000005897";"Nr2c1";976	521943113706;0	0549629729590262;0	0743973533659156;0	455837725646886;0	60820700000000
873;"ENSMUSG00000005899";"Smpd4";3611	59923295768;0	311593588661588;0	03927469136781;1	74886244400187e-15;2	0.828
874;"ENSMUSG00000005907";"Pex1";1269	64313188135;-0	131482332924981;0	059354902599919;0	0257027849553925;0	58310200000000
875;"ENSMUSG00000005917";"Otx1";2221	05210173013;1	25441719462208;0	146467147964752;1	71334277808886e-18;3	0.000705
876;"ENSMUSG00000005936";"Kctd20";8770	67741218366;0	31630936139623;0	0629179637158432;2	67324331438971e-07;1	57400000
877;"ENSMUSG00000005947";"Itgae";70	5975911126294;0	525476214216377;0	220552550724018;0	00880267459009473;0	225624000000000
878;"ENSMUSG00000005949";"Ctns";850	565353074421;0	0356287000757633;0	0809003003584479;0	658995373282951;0	778420000000000
879;"ENSMUSG00000005950";"P2rx5";15	1451670775938;0	720183334593117;0	388121094920582;0	0178236649671097;0	422650000000000
880;"ENSMUSG00000005951";"Shpk";66	9691895981886;-0	386681636869889;0	194079747912758;0	0315325900394305;0	698608000000000
881;"ENSMUSG00000005958";"Ephb3";1268	49641943782;-1	03296389995564;0	109304867181891;7	01118870188907e-22;1	9.57e-07
882;"ENSMUSG00000005968";"Tuft1";84	2534605935465;-0	0522259435520532;0	189420980943989;0	764652054393495;0	853000000000000
883;"ENSMUSG00000005973";"Rcn1";4257	03527416839;-0	193121507131535;0	102906276575653;0	0550539042312115;0	113138000000000
884;"ENSMUSG00000005980";"Dnase1";282	571853164645;0	365094645361239;0	10568345698323;0	000410697028631798;0	141105000000000
885;"ENSMUSG00000005981";"Trap1";3335	65542996522;0	164733515131735;0	0552239232638695;0	00270284388947;0	78137000000000
886;"ENSMUSG00000005982";"Naa60";3159	71141124637;-0	0478681982619163;0	0542987642247594;0	370638690825006;0	524113000000000
887;"ENSMUSG00000005983";"1700037C18Rik";262	305196474709;-0	517378184321964;0	114314431495123;3	30989554229422e-06;1	647000000
888;"ENSMUSG00000005986";"Ankrd13d";437	568009459683;-0	622719876008083;0	10194978301156;4	61036674372726e-10;4	9350
889;"ENSMUSG00000005994";"Tyrp1";10	2812917918886;3	62508779308155;0	767680199570692;1	56567448244798e-07;9	5950000
890;"ENSMUSG00000006005";"Tpr";7240	36781083224;0	208849540129648;0	0601877989866988;0	000478275389549456;0	162034000000000
891;"ENSMUSG00000006010";"Odr4";1257	61710820053;-0	18529936054483;0	0530230946488498;0	000441219022852237;0	150774000000000
892;"ENSMUSG00000006014";"Prg4";23	0853823981354;0	350058940176528;0	300126459825995;0	160178697462572;0	27512200000000
893;"ENSMUSG00000006019";"Dhx34";1414	53296706553;0	228554833103366;0	0913325113288143;0	0110202166397322;0	275670000000000
894;"ENSMUSG00000006021";"Kptn";859	303531126668;-0	134685668772601;0	0621810347792124;0	0290076689151608;0	649203000000000
895;"ENSMUSG00000006024";"Napa";5592	64169390559;-0	12775576518757;0	0565706125786386;0	0226668895085387;0	522621000000000
896;"ENSMUSG00000006050";"Sra1";1649	92445724431;-0	0302735371767513;0	0659781601103679;0	628151875883947;0	754665000000000
897;"ENSMUSG00000006057";"Atp5mc1";4291	93607024659;-0	118258995357769;0	0762370650867136;0	116790726245933;0	212485000000000
898;"ENSMUSG00000006058";"Snf8";1904	8753873557;0	0619390308590913;0	0573740718565342;0	27769619960496;0	423039000000000
899;"ENSMUSG00000006095";"Tbcb";4182	0592012386;-0	0113682511223259;0	0808060450347721;0	89816471844721;0	941011000000000
900;"ENSMUSG00000006127";"Inpp5k";2318	3916576556;-0	220888257921561;0	0767315377071484;0	00363698863413445;0	101898000000000
901;"ENSMUSG00000006134";"Crkl";8235	48492706655;0	215958022761464;0	0411970180531588;1	50420644605313e-07;9	2350000
902;"ENSMUSG00000006143";"Upk3bl";0	691415901165277;-0	00629401160848751;0	525297133795914;0	977500169392607;NA
903;"ENSMUSG00000006154";"Eps8l1";171	89269517191;-0	588331757682113;0	309077505217471;0	0228352237260039;0	525922000000000
904;"ENSMUSG00000006169";"Clint1";5202	55140795932;0	255122900015702;0	0609756542380733;2	51375165643894e-05;0	107998000000000
905;"ENSMUSG00000006179";"Prss16";0	959552943589267;-0	12905806267003;0	534225191226038;0	296655450760328;NA
906;"ENSMUSG00000006191";"Cdkal1";1997	11108728411;-0	0701189647238081;0	0625274376743255;0	258399663338733;0	400407000000000
907;"ENSMUSG00000006204";"Cdcp3";0	883581838190683;-0	201880865646777;0	549735608502882;0	233190209912326;NA
908;"ENSMUSG00000006205";"Htra1";1177	70403177241;-4	62470528885405;0	339661354285709;1	80826403126575e-43;1	5.82e-28
909;"ENSMUSG00000006215";"Zbtb17";3463	12621354143;0	233468812525348;0	0524749744698652;7	76624722334468e-06;3	630000000
910;"ENSMUSG00000006218";"Fam131c";47	7050598273735;-1	79621886662751;0	360414003271379;5	31177716152297e-08;3	508000
911;"ENSMUSG00000006219";"Fblim1";167	224135914458;-1	47967931170535;0	215858492905025;8	0910657519094e-13;1	8.25
912;"ENSMUSG00000006221";"Hspb7";1	19828301652757;-0	119974556475814;0	513690063355825;0	475692720062552;0	624942000000000
913;"ENSMUSG00000006235";"Epor";42	1171610367233;-0	920295617018861;0	274465690287535;0	000189285442568141;0	691951000000000
914;"ENSMUSG00000006241";"Ccdc159";178	889414071497;-0	816130895480413;0	156408198126431;5	4414342303098e-08;3	5870000
915;"ENSMUSG00000006262";"Mob1b";2765	41490524207;0	394164871744098;0	0683084324058603;5	79208617467799e-09;4	423000
916;"ENSMUSG00000006269";"Atp6v1b1";1	20954596088338;0	227753213738432;0	558882170304172;0	215284131272678;0	347452000000000
917;"ENSMUSG00000006270";"Vax1";1035	67917176068;-0	217462655877813;0	248863105838917;0	322400535979355;0	47346800000000
918;"ENSMUSG00000006273";"Atp6v1b2";7337	09215720432;-0	0161749548085143;0	0501881731877337;0	744803593459163;0	839425000000000
919;"ENSMUSG00000006276";"Eps15l1";3997	31916983179;0	176191509004029;0	0628926479640217;0	00473361835627289;0	129386000000000
920;"ENSMUSG00000006281";"Tep1";319	999053795871;0	569248662711919;0	116387704308099;5	18849192945875e-07;2	92300000
921;"ENSMUSG00000006288";"Ttc5";4926	94110556912;0	21076218338395;0	0396911361898755;1	04703808092945e-07;6	5980000
922;"ENSMUSG00000006289";"Osgep";3899	07755214122;0	017210413464878;0	0667857278154588;0	799950291083013;0	877273000000000
923;"ENSMUSG00000006299";"Aamp";8277	1420690647;-0	0732470412939924;0	050376705689169;0	142202444406374;0	249304000000000
924;"ENSMUSG00000006301";"Tmbim1";667	20056888773;-0	50883798779951;0	106040254060111;8	82968506384963e-07;4	79200000
925;"ENSMUSG00000006304";"Arpc2";7300	1931900805;-0	0115187908532858;0	0616395565434818;0	829754965761155;0	898135000000000
926;"ENSMUSG00000006307";"Kmt2b";1687	7389041369;0	30281095331655;0	0821759027976163;0	000192558694858218;0	702320000000000
927;"ENSMUSG00000006310";"Zbtb32";8	469381104221;0	00478006591337818;0	371173433219894;0	986637572772346;0	992523000000000
928;"ENSMUSG00000006313";"Upk1a";17	4316203415796;0	00591899637447043;0	290959423023257;0	981698840693223;0	989650000000000
929;"ENSMUSG00000006315";"Tmem147";2347	490935133;-0	00674448031469947;0	0656344623100156;0	916930164553623;0	953028000000000
930;"ENSMUSG00000006333";"Rps9";12481	0489428321;0	0703483060523078;0	0733296309433141;0	333822002195393;0	485783000000000
931;"ENSMUSG00000006335";"Tfpt";930	677780793714;-0	00503447919495164;0	0557840795852826;0	948642472917928;0	97193000000000
932;"ENSMUSG00000006342";"Susd2";35	1452601591413;0	433947840252303;0	298735126563981;0	083347488118697;0	161221000000000
933;"ENSMUSG00000006344";"Ggt5";32	5703186518672;-1	74278326773406;0	419204689592208;2	7415073158711e-06;1	380000000
934;"ENSMUSG00000006345";"Ggt1";19	3953199255817;-0	598092981760125;0	480915139587357;0	0643393806424767;0	129372000000000
935;"ENSMUSG00000006356";"Crip2";4745	37606430518;-0	35835936095297;0	0646201550424453;2	39237023276348e-08;1	6670000
936;"ENSMUSG00000006360";"Crip1";141	50052103713;-1	16935753783062;0	163681007856076;1	47262477829711e-13;1	9.78
937;"ENSMUSG00000006362";"Cbfa2t3";1172	9442207326;0	210456677135259;0	107645206000247;0	0453859528789097;0	95860600000000
938;"ENSMUSG00000006369";"Fbln1";3169	7312401027;0	0330537313482937;0	0788926647418842;0	673858600537359;0	789820000000000
939;"ENSMUSG00000006373";"Pgrmc1";9397	84353147767;-0	030579925009362;0	0633395874838616;0	595138616310679;0	729147000000000
940;"ENSMUSG00000006378";"Gcat";1047	04382501287;0	506488365008944;0	0737912311640933;3	88500341339522e-12;4	456
941;"ENSMUSG00000006386";"Tek";66	929014231383;-2	64878378564717;0	617910395420878;9	29754058071962e-07;5	2620000
942;"ENSMUSG00000006389";"Mpl";3	07229290572872;-0	0187848263797671;0	433118611842037;0	937367432810834;0	965773000000000
943;"ENSMUSG00000006390";"Elovl1";596	236289154054;-0	572600378837777;0	0945445460570852;7	17442519107863e-10;6	23300
944;"ENSMUSG00000006392";"Med8";2761	75273205886;0	382980732542021;0	055775689504094;4	89104417680786e-12;5	531
945;"ENSMUSG00000006395";"Hyi";325	364111566776;-0	78255609877166;0	101299392957471;3	6502421721874e-15;5	0.7
946;"ENSMUSG00000006398";"Cdc20";12605	5211164756;0	4635081166416;0	110071355775594;1	6088316190962e-05;7	147000000
947;"ENSMUSG00000006403";"Adamts4";592	504634834067;0	271016386991717;0	150905962365769;0	0607641973695924;0	123215000000000
948;"ENSMUSG00000006411";"Nectin4";13	9135099846185;-0	71709442435119;0	473804298276088;0	0322066169439926;0	711356000000000
949;"ENSMUSG00000006412";"Pfdn2";3195	19952540719;-0	00290786335591669;0	0676958588261965;0	969444062683212;0	982955000000000
950;"ENSMUSG00000006418";"Rnf114";5088	02905448327;0	396817165902995;0	0520431010115858;1	93710114458682e-14;2	8.29
951;"ENSMUSG00000006423";"Steep1";2847	17245652992;-0	0771927311436302;0	0812692252253087;0	334253483434306;0	486242000000000
952;"ENSMUSG00000006435";"Neurl1a";87	4608528162424;0	299165593216331;0	203501998341437;0	110140578445903;0	202394000000000
953;"ENSMUSG00000006442";"Srm";4386	7977209055;0	01437728268455;0	0736209981651983;0	844053477567451;0	907365000000000
954;"ENSMUSG00000006445";"Epha2";38	3484019511956;-0	379786352113086;0	391620303299689;0	183116641060829;0	30617100000000
955;"ENSMUSG00000006456";"Rbm14";7655	9327642414;0	480889832742189;0	0713753265999156;9	97284286963417e-12;1	816
956;"ENSMUSG00000006457";"Actn3";17	6523251982351;-0	843216860370752;0	43426520395403;0	0108212128562242;0	271276000000000
957;"ENSMUSG00000006463";"Zdhhc24";629	247903941492;0	0212672201039074;0	0909334914778045;0	815491192906829;0	888352000000000
958;"ENSMUSG00000006464";"Bbs1";1379	18496043442;0	141112719318328;0	120816154440222;0	230118324485404;0	365685000000000
959;"ENSMUSG00000006471";"Ndor1";2190	86401074611;0	209995021950372;0	0560202357151848;0	000163431985461856;0	605164000000000
960;"ENSMUSG00000006476";"Nsmf";6306	71103358838;0	227527059092693;0	0629483890213599;0	000271124430638724;0	961514000000000
961;"ENSMUSG00000006488";"Prl7a1";0	464616479915976;-0	0695417224505488;0	530765614074717;0	488885955347353;NA
962;"ENSMUSG00000006494";"Pdk1";1692	59703009799;0	422330603359834;0	103626412396959;3	15073279927701e-05;0	132639000000000
963;"ENSMUSG00000006498";"Ptbp1";10444	5581210396;0	442438303713402;0	0858876863374155;2	13351022747749e-07;1	2800000
964;"ENSMUSG00000006517";"Mvd";1164	77336421317;-0	16041678256938;0	0793147553666805;0	0400462145491964;0	860161000000000
965;"ENSMUSG00000006519";"Cyba";327	185679937254;-0	862357788398722;0	128485811139464;5	40061805651663e-12;6	74.6
966;"ENSMUSG00000006522";"Itih3";241	135374211269;-3	82635857222654;0	551898748857017;3	03180368371386e-13;3	97.7
967;"ENSMUSG00000006526";"Stimate";958	30039675527;-0	0598863529346116;0	0723789580892922;0	401463142525588;0	556560000000000
968;"ENSMUSG00000006527";"Sfmbt1";2043	2275964079;0	315534685549395;0	058822872969644;6	55824384406291e-08;4	2590000
969;"ENSMUSG00000006538";"Ihh";13	1158111123148;0	2597253373337;0	415495986802653;0	351956575320399;0	505038000000000
970;"ENSMUSG00000006542";"Prkag3";6	90920031352581;0	347720221683704;0	486071157280536;0	228305087985879;0	363640000000000
971;"ENSMUSG00000006546";"Cryba2";7	98487897027118;-0	0420273030850646;0	388612724095296;0	870679708227376;0	924862000000000
972;"ENSMUSG00000006567";"Atp7b";156	82276085613;0	396979803101701;0	150982353245999;0	00594758496459792;0	158911000000000
973;"ENSMUSG00000006574";"Slc4a1";4	16088172999751;-0	875274566550906;0	803670293679274;0	0308578914656524;0	685258000000000
974;"ENSMUSG00000006575";"Rundc3a";5687	83728492517;-0	099203248275075;0	118000157938435;0	383745296962245;0	538206000000000
975;"ENSMUSG00000006576";"Slc4a3";1318	0504231052;-0	683627769966003;0	102955526335058;1	23411872910173e-11;1	3270
976;"ENSMUSG00000006585";"Cdt1";2336	21071166551;0	625832845764582;0	096617380749929;4	28953509176626e-11;4	3290
977;"ENSMUSG00000006586";"Runx1t1";1632	26629135011;0	0892780068777134;0	274299658327677;0	706315219365879;0	813219000000000
978;"ENSMUSG00000006587";"Snai3";0	559497085501426;-0	00584454735485471;0	525296246514909;0	968849393064955;NA
979;"ENSMUSG00000006589";"Aprt";2072	95939517268;-0	0830042745170677;0	080813413670585;0	297898508410924;0	446367000000000
980;"ENSMUSG00000006599";"Gtf2h1";2281	22883547739;0	162587032475396;0	0634813599632981;0	00988697433710405;0	250347000000000
981;"ENSMUSG00000006611";"Hfe";51	1148610751468;-1	42145942865643;0	252217390136405;2	21561164490713e-09;1	789000
982;"ENSMUSG00000006638";"Abhd1";100	0884344114;-0	187056501628282;0	171505035776155;0	247840320120029;0	387829000000000
983;"ENSMUSG00000006641";"Slc5a6";494	911034130965;-0	360187693050777;0	104386055060598;0	000432636741931181;0	148108000000000
984;"ENSMUSG00000006642";"Tcf23";1	8871483172388;-1	34046617182569;1	26106998786375;0	0193880461395502;0	455050000000000
985;"ENSMUSG00000006649";"Nphs1";23	1995243593929;0	258780440382758;0	280625172419274;0	278016176422503;0	423464000000000
986;"ENSMUSG00000006651";"Aplp1";11059	3979565035;-0	485620685834609;0	14915606612493;0	00065609867329466;0	215198000000000
987;"ENSMUSG00000006673";"Qrich1";9937	1819696106;0	270772405162747;0	0391704133113909;4	08139461154539e-12;4	653
988;"ENSMUSG00000006675";"P4htm";636	063017802025;-0	358198401550875;0	0872434101006406;3	05343520927664e-05;0	128985000000000
989;"ENSMUSG00000006676";"Usp19";9721	81572197201;0	389105160494137;0	0524292983587766;8	56420681705362e-14;1	17.9
990;"ENSMUSG00000006678";"Pola1";3302	67581439228;0	520321276351583;0	0986212827539344;6	5822130719867e-08;4	2730000
991;"ENSMUSG00000006699";"Cdc42";20424	5431895663;-0	333763028458952;0	0708688055202628;1	57933207249365e-06;8	21900000
992;"ENSMUSG00000006705";"Pknox1";3125	05556182914;0	341799022372592;0	0523540308906865;5	25645029863194e-11;5	2490
993;"ENSMUSG00000006711";"D130043K22Rik";80	2423972740878;-0	812996353213016;0	308668547960115;0	00217148422440581;0	640058000000000
994;"ENSMUSG00000006715";"Gmnn";2317	85099751415;0	63068646602049;0	116180462135705;2	51925454036587e-08;1	7510000
995;"ENSMUSG00000006717";"Acot13";820	433905123001;-0	160043712965592;0	111730489058425;0	153962658438978;0	266217000000000
996;"ENSMUSG00000006720";"Zfp184";1883	10557154313;0	241468578087063;0	0555986584260765;1	26207610725428e-05;5	712000000
997;"ENSMUSG00000006724";"Cyp27b1";7	04152593569919;-0	100733860981645;0	426263468761361;0	692472782932238;0	803619000000000
998;"ENSMUSG00000006728";"Cdk4";37876	7407013518;0	319771771827627;0	0604178892383067;1	53375681141027e-07;9	4080000
999;"ENSMUSG00000006731";"B4galnt1";804	337110177152;-0	86782504721343;0	181417083818472;4	43854686842882e-07;2	52600000
1000;"ENSMUSG00000006732";"Mettl1";698	940360293039;0	0398887946575736;0	0737142589624459;0	584116873658471;0	719988000000000
1001;"ENSMUSG00000006736";"Tspan31";4509	3740393965;0	037411170835727;0	0513806265906962;0	463514150302671;0	61416100000000
1002;"ENSMUSG00000006740";"Kif5b";8085	25260738282;0	163992379636612;0	0510165565283302;0	00123683669329108;0	384512000000000
1003;"ENSMUSG00000006763";"Saal1";2274	13413420359;0	12907589453761;0	0627744417201158;0	0379557782167398;0	820740000000000
1004;"ENSMUSG00000006764";"Tph2";7	64394506239729;-2	84527958258555;0	739482571907172;6	32654479535322e-06;3	4500000
1005;"ENSMUSG00000006782";"Cnp";1149	89677615687;-1	57969589409587;0	153429636620885;9	2747635855191e-26;3	3.38e-11
1006;"ENSMUSG00000006784";"Odad4";144	02311478737;-0	0804592321602341;0	18020968648083;0	633360423518836;0	758825000000000
1007;"ENSMUSG00000006800";"Sulf2";1147	06715853491;-0	434302474003109;0	115805253572606;0	000114412634395665;0	436803000000000
1008;"ENSMUSG00000006818";"Sod2";3717	03232850854;-0	0505914199955383;0	0528817748055785;0	338661756633146;0	490845000000000
1009;"ENSMUSG00000006850";"Tmco6";675	370530481608;0	225521433913041;0	0906372155506253;0	0115155499648651;0	286621000000000
1010;"ENSMUSG00000006906";"Stambp";1618	74765433058;-0	37871147037158;0	0786212934933484;1	05928791934326e-06;5	66600000
1011;"ENSMUSG00000006920";"Ezh1";913	600168664211;-0	288212452538946;0	101862661036379;0	00381455861619076;0	106463000000000
1012;"ENSMUSG00000006930";"Hap1";2820	16316848902;0	476522258186555;0	126617683215484;0	000103030273660258;0	396241000000000
1013;"ENSMUSG00000006931";"P3h4";574	688347745363;-1	10587527867677;0	109993646874045;1	60866556755102e-24;5	3.48e-10
1014;"ENSMUSG00000006932";"Ctnnb1";52177	9077217721;0	311549204056436;0	0602056910891806;1	87481206720287e-07;1	13400000
1015;"ENSMUSG00000006941";"Eif1b";9488	73741494182;-0	435966409916171;0	0785950674634504;1	84163317354353e-08;1	3030000
1016;"ENSMUSG00000006958";"Chrd";204	161635144913;-0	445330274322203;0	145706217452765;0	00139212164733716;0	427826000000000
1017;"ENSMUSG00000006998";"Psmd2";20579	230009914;0	262855713591544;0	0482221488035483;5	19703080445479e-08;3	4380000
1018;"ENSMUSG00000007021";"Syngr3";741	274894750244;-0	632180720640555;0	13617522600733;1	48114887147232e-06;7	73900000
1019;"ENSMUSG00000007029";"Vars1";14654	2320128737;0	495001032601667;0	0642924360456379;8	54237651291688e-15;1	2.93
1020;"ENSMUSG00000007030";"Vwa7";39	7174298428201;0	29305539966748;0	222595646937556;0	146894262031189;0	256070000000000
1021;"ENSMUSG00000007033";"Hspa1l";183	287360106833;0	191965198326964;0	163376550883507;0	216074735305315;0	348459000000000
1022;"ENSMUSG00000007034";"Slc44a4";0	489249007783595;0	134291821912969;0	545256401865963;0	284288943902426;NA
1023;"ENSMUSG00000007035";"Msh5";370	68991810375;0	390927530027822;0	147272718585306;0	00559369388307385;0	150630000000000
1024;"ENSMUSG00000007036";"Abhd16a";2095	4180221091;0	272272178177078;0	059978658787834;4	96460761639873e-06;2	394000000
1025;"ENSMUSG00000007038";"Neu1";906	223854582338;-0	45529312346509;0	0759824525549099;1	32078619176477e-09;1	104000
1026;"ENSMUSG00000007039";"Ddah2";17254	4014530357;0	172860698687365;0	0594243168979067;0	00319439963049334;0	908650000000000
1027;"ENSMUSG00000007041";"Clic1";5122	21146575871;0	198479991424845;0	0830986005279731;0	0157785763618938;0	379579000000000
1028;"ENSMUSG00000007050";"Lsm2";3290	79298956069;0	204424744579212;0	0839838274828577;0	0141764096971865;0	345046000000000
1029;"ENSMUSG00000007080";"Pole";4359	18701475261;0	659345095738233;0	107659589109954;4	09138209290415e-10;3	65900
1030;"ENSMUSG00000007097";"Atp1a2";5905	48533815005;-2	58450362424167;0	166080057263692;1	15944594315046e-55;1	9.24e-40
1031;"ENSMUSG00000007107";"Atp1a4";20	475398286071;-0	541715246790117;0	337477525959168;0	0464440473966434;0	976909000000000
1032;"ENSMUSG00000007122";"Casq1";856	763717916327;-1	24268697626938;0	160211474421546;1	29746179290908e-15;2	0.121
1033;"ENSMUSG00000007207";"Stx1a";681	152314081714;-0	230180705653811;0	116484117141737;0	042178170689659;0	899853000000000
1034;"ENSMUSG00000007216";"Zfp775";969	044370652907;0	13352113097981;0	0720047601258543;0	062127907906061;0	125565000000000
1035;"ENSMUSG00000007279";"Scube2";15	5783544146807;-0	881899021896974;0	428502439983211;0	00815706657140203;0	210964000000000
1036;"ENSMUSG00000007338";"Mrpl49";2260	59799222243;0	13875367221152;0	070586627386471;0	0435973881845479;0	926095000000000
1037;"ENSMUSG00000007379";"Dennd2c";88	1181282504765;0	195278360588092;0	190114273335268;0	272050350885503;0	41647100000000
1038;"ENSMUSG00000007411";"Mark3";10488	4557026317;0	167397400628151;0	0353207681061329;1	99598987424785e-06;1	22400000
1039;"ENSMUSG00000007415";"Gatad1";1582	76500475362;0	098133916847289;0	0772341000760003;0	20058248805189;0	328775000000000
1040;"ENSMUSG00000007440";"Pcdha10";108	899567324038;-0	151049763231292;0	26879278694165;0	511069608681916;0	655853000000000
1041;"ENSMUSG00000007457";"2310003L06Rik";1	06762313015244;-0	00647003673172498;0	525241277580274;0	963143634658306;0	97963500000000
1042;"ENSMUSG00000007458";"M6pr";2613	84918924173;-0	0141451267372468;0	0553523666270012;0	783499278456355;0	866549000000000
1043;"ENSMUSG00000007476";"Lrrc8a";1546	05451875972;-0	0316759667353774;0	0865702514373362;0	709251570899584;0	815400000000000
1044;"ENSMUSG00000007480";"Mc5r";15	4122594444328;-0	913820158808193;0	420536658429639;0	00555492634861418;0	149682000000000
1045;"ENSMUSG00000007564";"Ppp2r1a";20732	8542275409;-0	0487483354126144;0	0532750405550394;0	356403588460873;0	509635000000000
1046;"ENSMUSG00000007570";"Fance";953	231640467;-0	0480065099242394;0	0711769162462226;0	494622608734137;0	641926000000000
1047;"ENSMUSG00000007589";"Tinf2";2992	10323436576;0	236181081033501;0	0677502347877019;0	000438741438588233;0	150050000000000
1048;"ENSMUSG00000007591";"Tssk4";26	0939568355596;-0	0712197642345125;0	276538432673648;0	761582984435609;0	850724000000000
1049;"ENSMUSG00000007594";"Hapln4";43	0465374305952;-0	929981365171682;0	2522814005972;4	97338131046755e-05;0	202125000000000
1050;"ENSMUSG00000007603";"Dus3l";2959	69173202605;0	00293678479566333;0	059941553579177;0	963696156906741;0	980006000000000
1051;"ENSMUSG00000007610";"Gtpbp3";540	813418622501;0	511201743343731;0	146852576322018;0	00027525765164923;0	974871000000000
1052;"ENSMUSG00000007613";"Tgfbr1";6405	20450958645;0	65765107708699;0	0607552722947697;1	18516043220005e-27;4	6.85e-13
1053;"ENSMUSG00000007617";"Homer1";1914	59773634235;0	365048964511346;0	114828673399985;0	00111147731901449;0	348198000000000
1054;"ENSMUSG00000007646";"Rad51c";662	76095264573;0	40245530788612;0	106045144205548;0	00010291042835571;0	395853000000000
1055;"ENSMUSG00000007653";"Gabrb2";303	345229276756;-0	962947027271292;0	208044607616968;8	01718235132373e-07;4	37500000
1056;"ENSMUSG00000007655";"Cav1";308	111246342343;-0	279751998553518;0	353072389378952;0	296149189321799;0	444429000000000
1057;"ENSMUSG00000007656";"Arpp19";8320	7562622052;-0	0666444385436297;0	0642854445708124;0	294606260664218;0	442767000000000
1058;"ENSMUSG00000007659";"Bcl2l1";4776	12618993752;0	229235436846811;0	0710583069719361;0	0011275617826674;0	352901000000000
1059;"ENSMUSG00000007670";"Khsrp";12291	1084759907;0	477672007879745;0	0786733097311418;8	14113350076269e-10;7	1410
1060;"ENSMUSG00000007682";"Dio2";364	49129735758;-4	60872682757349;0	259063223521591;2	02916019854916e-72;6	3.33e-57
1061;"ENSMUSG00000007721";"Ccdc124";3730	54523740431;0	00879302147852865;0	0646491633946094;0	90239453930828;0	94359900000000
1062;"ENSMUSG00000007739";"Cct4";10991	2572216967;0	26140507419159;0	0615805641996679;1	8693707910493e-05;8	21400000
1063;"ENSMUSG00000007777";"Trappc2b";1217	49710653983;-0	133280178066953;0	0834267710139576;0	104980178328722;0	194846000000000
1064;"ENSMUSG00000007783";"Cpt1c";3165	40766172365;-0	179122586040686;0	0615321174349569;0	00331079354913684;0	937594000000000
1065;"ENSMUSG00000007812";"Zfp655";2428	4525326711;0	284691369932837;0	0576052298736409;6	76444955084012e-07;3	74500000
1066;"ENSMUSG00000007815";"Rhoa";13964	7099330322;-0	25521073052964;0	0650356788874699;7	48974153919183e-05;0	295269000000000
1067;"ENSMUSG00000007817";"Zmiz1";20115	3199256584;0	27495836606288;0	0813992099845047;0	000634625195463202;0	208878000000000
1068;"ENSMUSG00000007827";"Ankrd26";2177	14761702001;0	255828154946684;0	0680557598761518;0	000122952613068113;0	466595000000000
1069;"ENSMUSG00000007833";"Aldh16a1";1720	24301213974;0	540622714405979;0	109874922965741;4	69782627377997e-07;2	66500000
1070;"ENSMUSG00000007836";"Hnrnpa0";6125	72840076504;0	415576465485293;0	0946224508805171;6	95826461367824e-06;3	280000000
1071;"ENSMUSG00000007837";"Prrg2";322	078182564429;0	31546764884603;0	0929732432192216;0	000560751699487635;0	186798000000000
1072;"ENSMUSG00000007850";"Hnrnph1";32563	583053506;0	334457424230677;0	0394871511887917;2	55900007651918e-18;5	4.6e-05
1073;"ENSMUSG00000007867";"Ift43";1378	16645259559;0	351244151589144;0	0838479182851058;2	14856074160847e-05;9	334000000
1074;"ENSMUSG00000007872";"Id3";1217	24707768726;-4	57328009728166;0	214054415027764;1	6878877600809e-102;1	3.57e-86
1075;"ENSMUSG00000007877";"Tcap";2	38444578351503;-0	110041479040186;0	47706539526966;0	614813194424504;0	744527000000000
1076;"ENSMUSG00000007880";"Arid1a";8222	0504475771;0	383412264237411;0	0631881763803902;9	4478487052529e-10;8	5690
1077;"ENSMUSG00000007888";"Crlf1";140	915629276029;-4	40280725736982;0	275971725608022;1	71708938854062e-58;3	3.24e-43
1078;"ENSMUSG00000007891";"Ctsd";6071	60005759826;-0	626034208227228;0	0530164243043449;1	73461527660358e-32;8	8.9e-18
1079;"ENSMUSG00000007892";"Rplp1";5472	92830103629;-0	0218524621166783;0	0825251255992983;0	787821293656078;0	869283000000000
1080;"ENSMUSG00000007908";"Hmgcll1";489	828565643376;-1	06921427171281;0	166557236592975;2	62563245332476e-11;2	7370
1081;"ENSMUSG00000007944";"Ttc9b";2419	41298508723;-0	740566673211767;0	123919742065363;7	99926516489351e-10;6	90300
1082;"ENSMUSG00000007946";"Phox2a";1	01128695745365;-0	187380865237652;0	539863322961891;0	28477598137646;0	431154000000000
1083;"ENSMUSG00000007950";"Abhd8";2286	77897908722;0	0836627515149176;0	0647096820025661;0	192964657273357;0	319090000000000
1084;"ENSMUSG00000007987";"Ift22";1709	26992416147;-0	350062045767248;0	0721262385685295;9	32652362047584e-07;5	3760000
1085;"ENSMUSG00000007989";"Fzd3";9345	4543329939;0	526671974635313;0	0826359542271607;1	09578818865242e-10;1	520
1086;"ENSMUSG00000008028";"1700008O03Rik";43	1387632981782;0	0273110249296573;0	189552875890534;0	880220981781886;0	93027200000000
1087;"ENSMUSG00000008035";"Mid1ip1";5251	81810921806;-1	03934821619101;0	0920237702634055;2	54828733439295e-30;1	1.61e-15
1088;"ENSMUSG00000008036";"Ap2s1";3467	65174758145;-0	136797992803189;0	0771754041908787;0	0727298240060458;0	143714000000000
1089;"ENSMUSG00000008090";"Fgfrl1";1759	50672904578;-0	478155454077193;0	126228126371981;8	81545827002764e-05;0	343133000000000
1090;"ENSMUSG00000008129";"Brme1";167	087662332087;-0	255379157737842;0	154392751008694;0	0822162549754084;0	159416000000000
1091;"ENSMUSG00000008136";"Fhl2";109	847342792593;-1	96982575332595;0	250032809085191;2	72480120781651e-16;4	0.0776
1092;"ENSMUSG00000008140";"Emc10";5423	64963741788;-0	182770738580985;0	0602644128953905;0	00221315007925123;0	650780000000000
1093;"ENSMUSG00000008153";"Clstn3";1116	42774191639;-0	105937736036258;0	117768703407435;0	354954537817526;0	508015000000000
1094;"ENSMUSG00000008167";"Fbxw9";1206	89767496355;-0	622586900358928;0	0856339458513385;1	62273402073053e-13;2	17.4
1095;"ENSMUSG00000008193";"Spib";23	8412799687822;0	155664068008984;0	232404578175217;0	460630737272725;0	611620000000000
1096;"ENSMUSG00000008200";"Fnbp4";7280	90033015049;0	134541880425206;0	0577461410038293;0	0190250275071438;0	447383000000000
1097;"ENSMUSG00000008206";"Cers4";1638	7299049377;-0	34754618404972;0	0631380092928666;2	75976775707961e-08;1	9060000
1098;"ENSMUSG00000008226";"Scrn3";556	761271453534;0	190451888825595;0	0899833204735406;0	0316475665617363;0	700710000000000
1099;"ENSMUSG00000008301";"Phax";2842	99128300965;0	0470508205779503;0	0578556772927711;0	416391138618821;0	571009000000000
1100;"ENSMUSG00000008305";"Tle1";10593	8255253799;-0	0043835386199108;0	0686006579318905;0	944765604573692;0	96995900000000
1101;"ENSMUSG00000008307";"1700109H08Rik";280	820835299383;0	0738426504142819;0	118312470967512;0	513149819797176;0	658038000000000
1102;"ENSMUSG00000008318";"Relt";191	753824567149;-0	10973482098859;0	138340594700028;0	403186277793794;0	558320000000000
1103;"ENSMUSG00000008333";"Snrpb2";2249	14984586352;0	262181203270493;0	0823826811609687;0	00124479132747071;0	386640000000000
1104;"ENSMUSG00000008348";"Ubc";67736	8405312673;0	104077556144367;0	0614336059988623;0	0996832226190841;0	186488000000000
1105;"ENSMUSG00000008373";"Prpf31";5452	59790118982;0	450462777581833;0	0537788667804302;3	51537521879926e-17;6	0.00701
1106;"ENSMUSG00000008384";"Sertad1";201	149442932491;0	164953355171301;0	13936149836095;0	219686453425866;0	353086000000000
1107;"ENSMUSG00000008393";"Carhsp1";11135	149913566;-0	366542536949108;0	07138153213163;1	82106601563636e-07;1	10300000
1108;"ENSMUSG00000008398";"Elk3";772	859673507979;-0	90079064872167;0	147155444059225;2	29901963005498e-10;2	12900
1109;"ENSMUSG00000008429";"Herpud2";3896	48172848535;-0	0661577683261764;0	0451101812545848;0	134394695843032;0	238091000000000
1110;"ENSMUSG00000008435";"Rdh13";931	451878533377;0	113049100558832;0	0824440885629096;0	165269770996177;0	282049000000000
1111;"ENSMUSG00000008438";"Adam21";15	4271783157839;0	353940610385072;0	364517377153396;0	201436229924225;0	329812000000000
1112;"ENSMUSG00000008450";"Nutf2";913	990291620206;0	247173378930532;0	103477652433285;0	0147025823072395;0	356359000000000
1113;"ENSMUSG00000008461";"Fut1";2	27845671214047;-0	335431085891823;0	537588230111224;0	218734829770806;0	351799000000000
1114;"ENSMUSG00000008475";"Arpc5";8616	61989033621;-0	189329926735201;0	0947453236858283;0	049897639092979;0	103982000000000
1115;"ENSMUSG00000008482";"Rnf151";2	8449671609011;0	0659948991659173;0	479314147413756;0	747045155841148;0	840592000000000
1116;"ENSMUSG00000008489";"Elavl2";9590	87261042766;0	449103045424021;0	0907342061801521;5	25732385022809e-07;2	95800000
1117;"ENSMUSG00000008496";"Pou2f2";385	839790928625;-0	429569525328582;0	148955160138722;0	00253653232296662;0	736958000000000
1118;"ENSMUSG00000008540";"Mgst1";695	398863980196;-1	44492226270895;0	143546338326729;1	00251840506943e-24;3	3.7e-10
1119;"ENSMUSG00000008575";"Nfib";43776	7727649578;0	487900775750156;0	0594828540995047;8	5760488368519e-16;1	0.429
1120;"ENSMUSG00000008590";"Htr3b";4	27754623270953;0	208451251137144;0	452230877453939;0	430670463619282;0	584724000000000
1121;"ENSMUSG00000008601";"Rab25";3	55088994274381;0	65619068685206;0	615619912162079;0	0617929541832857;0	124961000000000
1122;"ENSMUSG00000008604";"Ubqln4";5968	23327652474;0	351478671360603;0	0755444703727681;2	53535037382645e-06;1	281000000
1123;"ENSMUSG00000008658";"Rbfox1";1599	68160106745;-1	08967776335036;0	293652739789272;3	29216270458481e-05;0	138287000000000
1124;"ENSMUSG00000008668";"Rps18";7527	58783069685;0	188400049970607;0	0799650721568603;0	0187777079492477;0	442563000000000
1125;"ENSMUSG00000008682";"Rpl10";2543	68777741833;0	193749673143045;0	0757342115569699;0	0101003409399129;0	254947000000000
1126;"ENSMUSG00000008683";"Rps15a";4150	44357785315;0	115933316928988;0	0782228658536857;0	135041994565973;0	239036000000000
1127;"ENSMUSG00000008690";"Ncaph2";9330	49763951187;0	158365550716102;0	0577052015453545;0	00575824727348639;0	154524000000000
1128;"ENSMUSG00000008730";"Hipk1";3608	72214113183;0	218292841759824;0	0697079110043365;0	00157645107212121;0	478098000000000
1129;"ENSMUSG00000008734";"Gprc5b";893	915077801939;0	222118169639815;0	0993715087011502;0	0227206630427887;0	52374500000000
1130;"ENSMUSG00000008763";"Man1a2";2151	72659340068;-0	0372375143187293;0	0660688803334696;0	568670220228763;0	707244000000000
1131;"ENSMUSG00000008822";"Acyp1";608	275929666088;0	0570922840740907;0	0842771906088372;0	496619819501258;0	643639000000000
1132;"ENSMUSG00000008845";"Cd163";4	67945282731564;-0	0562090696352804;0	384915082497224;0	829360968408941;0	897941000000000
1133;"ENSMUSG00000008855";"Hdac5";5627	11526710626;0	749482460980977;0	0812259225575277;9	81371086749712e-21;2	5.49e-06
1134;"ENSMUSG00000008859";"Rala";5095	34361829419;-0	116308232036729;0	0875238375176316;0	175847431133874;0	29617200000000
1135;"ENSMUSG00000008892";"Vdac3";9251	17884055693;-0	14229612457027;0	0671179093372651;0	0323820652587944;0	714551000000000
1136;"ENSMUSG00000008932";"Slc1a7";8	25909492475111;0	286000824023046;0	371197287098514;0	297957936532181;0	446425000000000
1137;"ENSMUSG00000008958";"Vps72";6810	8677903185;0	225989454474862;0	0615388123945429;0	000176741115009215;0	65041500000000
1138;"ENSMUSG00000008976";"Gabpa";4570	28941454205;0	129479462154693;0	0759966001223675;0	0852932430065449;0	164255000000000
1139;"ENSMUSG00000008999";"Bmp7";492	853959964193;-3	13294370366854;0	24789332568676;7	81380032415605e-38;5	1.54e-23
1140;"ENSMUSG00000009013";"Dynll1";14764	0038975973;0	214994728140086;0	0864007038818377;0	0118486243375751;0	294420000000000
1141;"ENSMUSG00000009030";"Pdcl";3886	02469149302;0	155010538019914;0	0528877013338647;0	00335082541515633;0	947219000000000
1142;"ENSMUSG00000009035";"Tmem184b";1744	90339980223;-0	144098306138277;0	0716940688522926;0	0422234205544431;0	900542000000000
1143;"ENSMUSG00000009070";"Rsph14";9	45283843382978;-0	364146829498581;0	427440480349817;0	21079434649305;0	341709000000000
1144;"ENSMUSG00000009073";"Nf2";4947	62213418301;0	337150001746193;0	0691574663130407;8	68874223396285e-07;4	72100000
1145;"ENSMUSG00000009075";"Cabp7";43	2372608145355;3	67531537924742;0	481590093074955;1	23629181563423e-15;2	0.00259
1146;"ENSMUSG00000009076";"Zmat5";1225	26020058154;-0	038547955582418;0	0814456880125318;0	639129188934246;0	763301000000000
1147;"ENSMUSG00000009079";"Ewsr1";32175	9605558453;0	378448392196444;0	0512077148398359;1	39191425535491e-13;1	87.8
1148;"ENSMUSG00000009090";"Ap1b1";4839	83831929442;0	0684825728745544;0	0607559991576373;0	258505483436908;0	400485000000000
1149;"ENSMUSG00000009092";"Derl3";114	495441341443;-0	271249566553772;0	189697370368529;0	123956720463103;0	222924000000000
1150;"ENSMUSG00000009097";"Tbx1";13	5341137292662;-1	77233830988014;1	03097773695556;0	00409981991908377;0	113712000000000
1151;"ENSMUSG00000009108";"Gnat2";6	04735283259694;-0	0349556138446879;0	438809829125283;0	884311124417852;0	932850000000000
1152;"ENSMUSG00000009112";"Bcl2l13";4236	29405278224;0	423104510010027;0	0672011869905479;2	15683528496173e-10;2	620
1153;"ENSMUSG00000009114";"2610028H24Rik";1	28662399117866;-0	262490261761282;0	56558825500887;0	207024591578999;0	33688600000000
1154;"ENSMUSG00000009115";"Spatc1l";2	50098305890867;0	082062067207549;0	448401516477578;0	736932568216593;0	835054000000000
1155;"ENSMUSG00000009145";"Dqx1";106	311609270066;0	238444857539952;0	161973416492575;0	121002404768462;0	218834000000000
1156;"ENSMUSG00000009207";"Lnpk";3343	14364281126;-0	067097895646624;0	0633987325020488;0	285361325254483;0	431863000000000
1157;"ENSMUSG00000009214";"Mymk";0	635499672266701;-0	157303961938079;0	550143722366751;0	339289968360408;NA
1158;"ENSMUSG00000009216";"Fam163b";9	16890127301366;-1	85388104311469;0	577552385729004;0	000101476942831217;0	390698000000000
1159;"ENSMUSG00000009246";"Trpm5";18	1519769508578;1	21563421894811;0	416891520957828;0	000509479580431569;0	171191000000000
1160;"ENSMUSG00000009248";"Ascl2";1	80377848043326;-0	234668120080714;0	550411609563065;0	246053439877014;0	385767000000000
1161;"ENSMUSG00000009281";"Rarres2";77	941083955584;-2	89126247505352;0	399410274807709;4	2208411914543e-14;5	9.8
1162;"ENSMUSG00000009291";"Pttg1ip";3172	36485163122;-0	560711818869206;0	0839632106408577;1	25443877752242e-11;1	3470
1163;"ENSMUSG00000009292";"Trpm2";70	0297982602673;0	101424442610262;0	184652634530316;0	557990165692462;0	697821000000000
1164;"ENSMUSG00000009293";"Ube2g2";2186	1744003865;0	853989433689868;0	102117693264081;1	96392987842456e-17;3	0.00827
1165;"ENSMUSG00000009350";"Mpo";15	4184383450039;-0	0215826458174332;0	287062781407433;0	920513274906561;0	955372000000000
1166;"ENSMUSG00000009356";"Lpo";8	4930727454474;-2	09713063351643;0	725863574240699;0	000301044362783902;0	106009000000000
1167;"ENSMUSG00000009376";"Met";79	2251623124441;-2	26777140556493;0	335958965689026;1	07193871668075e-12;1	314
1168;"ENSMUSG00000009378";"Slc16a12";30	9839834721427;-1	79995539498106;0	486743141065458;1	60476634104188e-05;7	130000000
1169;"ENSMUSG00000009394";"Syn2";1372	16501495329;0	475702645049593;0	103283483526581;2	49725527311517e-06;1	264000000
1170;"ENSMUSG00000009406";"Elk1";2140	48332091318;0	260980443279615;0	0642078774812247;4	15728136811856e-05;0	171660000000000
1171;"ENSMUSG00000009418";"Nav1";8443	15457368927;-0	246853058100449;0	110108241314269;0	0210616037554921;0	489155000000000
1172;"ENSMUSG00000009470";"Tnpo1";7942	05631312116;0	523978939566906;0	0775900414535101;8	36570317816168e-12;9	192
1173;"ENSMUSG00000009471";"Myod1";4	85260919995983;-0	348199264339442;0	615381919566466;0	13628088472018;0	240902000000000
1174;"ENSMUSG00000009487";"Otog";14	5876850320071;-0	0418653214681535;0	307916524436651;0	861658078229458;0	919248000000000
1175;"ENSMUSG00000009535";"Rnmt";4128	04419763452;0	152435720067449;0	0539631571786654;0	00456556021833598;0	125218000000000
1176;"ENSMUSG00000009545";"Kcnq1";15	1123483215894;-1	10813788445376;0	425878115317406;0	00130843180885676;0	404715000000000
1177;"ENSMUSG00000009549";"Srp14";3961	50879346253;0	0518839405007029;0	0786519852001356;0	506378495986167;0	651887000000000
1178;"ENSMUSG00000009551";"6330409D20Rik";50	3698962601546;-0	630669897743454;0	182235241239866;0	000231224630777114;0	830883000000000
1179;"ENSMUSG00000009555";"Cdk9";4894	89073686974;0	185362984489779;0	0340648739558714;4	64582120262201e-08;3	1020000
1180;"ENSMUSG00000009563";"Tor2a";1753	80339087745;-0	0919635574019693;0	0471732599432445;0	0498946610063779;0	103982000000000
1181;"ENSMUSG00000009566";"Fpgs";729	13265364369;-0	166883642752235;0	0697717152984218;0	0157826209454177;0	379589000000000
1182;"ENSMUSG00000009569";"Mrtfb";855	284407007275;0	369583251847704;0	08469472859562;9	59233429050683e-06;4	421000000
1183;"ENSMUSG00000009575";"Cbx5";18558	0662895743;0	371018011851711;0	0828650117587672;6	56123311666716e-06;3	104000000
1184;"ENSMUSG00000009585";"Apobec3";1558	16840061748;-0	340382770023995;0	0711685424924826;1	32454870269124e-06;6	98700000
1185;"ENSMUSG00000009588";"St6galnac1";4	01478876308093;-0	603519564068571;0	72555367668193;0	0693641435387321;0	137924000000000
1186;"ENSMUSG00000009596";"Taf7l";1	8683071807009;0	204823050948382;0	525815364249918;0	327738676350498;0	47913600000000
1187;"ENSMUSG00000009614";"Sardh";629	981355888679;-3	8278039570523;0	305719155220795;3	60953861344981e-37;2	2.53e-22
1188;"ENSMUSG00000009621";"Vav2";2566	15136903426;0	429818956919678;0	101005307983913;1	40546628617916e-05;6	304000000
1189;"ENSMUSG00000009628";"Tex15";140	359180283756;0	871655268244139;0	200268795524584;3	55540010212205e-06;1	759000000
1190;"ENSMUSG00000009630";"Ppp2cb";4482	64042222807;-0	050174967730384;0	0517269424986206;0	330490816604283;0	482043000000000
1191;"ENSMUSG00000009633";"G0s2";127	601371102679;-2	18406093835696;0	223121255516806;1	46106382044486e-23;4	5.8e-09
1192;"ENSMUSG00000009640";"Dmap1";2338	08333045252;-0	0659639114364722;0	052299623210467;0	201612499372321;0	330049000000000
1193;"ENSMUSG00000009647";"Mcu";1097	13033875894;-0	519508870639022;0	099439954648729;1	02219003973421e-07;6	4520000
1194;"ENSMUSG00000009654";"Oit3";0	891683981188002;-0	13827495431767;0	531175468370878;0	333733318210705;NA
1195;"ENSMUSG00000009670";"Tex11";0	951895190215589;0	234572057176;0	583760834632623;0	196168687258834;NA
1196;"ENSMUSG00000009681";"Bcr";1545	00628619778;-0	0319598957733336;0	103604184222865;0	751003969729364;0	843663000000000
1197;"ENSMUSG00000009687";"Fxyd5";24	8335929958922;-2	08524223713735;0	332005297886736;2	35209884036238e-11;2	4600
1198;"ENSMUSG00000009731";"Kcnd1";162	600802188979;-0	569039659462501;0	174263679024635;0	000528060635462031;0	176781000000000
1199;"ENSMUSG00000009733";"Tfcp2";2328	15192065983;0	177728120820011;0	0565765500990484;0	00159021888139913;0	481626000000000
1200;"ENSMUSG00000009734";"Pou6f2";24	5345553481799;-0	141296370702261;0	280879936923104;0	550409184459284;0	691401000000000
1201;"ENSMUSG00000009739";"Pou6f1";5960	70401566175;-0	307214741036231;0	092661891792996;0	000914922613066334;0	291409000000000
1202;"ENSMUSG00000009741";"Ubp1";4922	83650285738;0	165423642452837;0	0484440027463754;0	000600398149122965;0	198526000000000
1203;"ENSMUSG00000009772";"Nuak2";1466	2079751949;0	895905718350847;0	102795485529549;7	8338716887195e-19;1	0.000735
1204;"ENSMUSG00000009828";"Cilk1";3598	11735979277;0	0164358392258614;0	0548614200985553;0	763918882848846;0	85246800000000
1205;"ENSMUSG00000009863";"Sdhb";7115	57696753436;-0	0693110402026419;0	0714675085390606;0	326399134987232;0	477774000000000
1206;"ENSMUSG00000009876";"Cox4i2";74	5831837061336;-1	98530977457978;0	261358249816503;2	6610134634063e-15;4	0.222
1207;"ENSMUSG00000009894";"Snap47";5318	84575009461;-0	283137754133479;0	0863047913954036;0	000862545542320815;0	276073000000000
1208;"ENSMUSG00000009905";"Kdsr";1085	43882215681;-0	381321317156455;0	0624396977482877;7	41148685515042e-10;6	42800
1209;"ENSMUSG00000009907";"Vps4b";3175	77619576048;0	328486462200639;0	0596084242261848;2	84501259022256e-08;1	9600000
1210;"ENSMUSG00000009927";"Rps25";7558	19915012997;-0	0823524124955247;0	0877606445268206;0	340304653380071;0	49240700000000
1211;"ENSMUSG00000009941";"Nxf2";6	31652258133103;0	152200552047009;0	458185403171541;0	543514950740952;0	685566000000000
1212;"ENSMUSG00000009995";"Tafazzin";3091	74130094538;-0	174719495556421;0	0560395976459704;0	00177647934873113;0	532944000000000
1213;"ENSMUSG00000010021";"Kif19a";50	7366844060971;-0	536816899294521;0	281173109129102;0	0260186879482495;0	589055000000000
1214;"ENSMUSG00000010025";"Aldh3a2";1587	11268194081;-0	128757315458255;0	0704365410458327;0	0637807030485741;0	128421000000000
1215;"ENSMUSG00000010044";"Zmynd10";98	6527684973749;-2	40681733298289;0	424994075696364;1	08166096888799e-09;9	14900
1216;"ENSMUSG00000010045";"Tmem115";1895	332493002;-0	181752954334445;0	0546199775993362;0	000818142786619724;0	262958000000000
1217;"ENSMUSG00000010047";"Hyal2";2828	3135207055;0	114836201087369;0	0712343790047982;0	105920953415553;0	196279000000000
1218;"ENSMUSG00000010048";"Ifrd2";609	106231219378;0	067768931787523;0	0850693144032329;0	40224175516076;0	557122000000000
1219;"ENSMUSG00000010051";"Hyal1";484	935519524545;-0	524791130091928;0	125961012666228;1	71974992119662e-05;7	599000000
1220;"ENSMUSG00000010054";"Tusc2";2146	5067845585;0	0553075131866267;0	0504629296942208;0	27234860152772;0	416836000000000
1221;"ENSMUSG00000010057";"Nprl2";1764	47535605163;-0	20646873854883;0	0677534201946714;0	00212758636702471;0	628714000000000
1222;"ENSMUSG00000010064";"Slc38a3";2140	53389149159;-2	06115167956211;0	142048025280716;8	76579370207497e-49;1	3.56e-34
1223;"ENSMUSG00000010066";"Cacna2d2";279	323280875819;0	94879825810743;0	212400789408816;1	7134726105111e-06;8	86200000
1224;"ENSMUSG00000010067";"Rassf1";1599	901986393;0	119912671993617;0	0662226784858606;0	069487285230286;0	138129000000000
1225;"ENSMUSG00000010080";"Epn3";4	45650461013567;-0	183999512359813;0	449873311456574;0	480381257173063;0	629293000000000
1226;"ENSMUSG00000010086";"Rnf112";280	372383632914;-0	249461996532448;0	231611723600982;0	225551110898194;0	360131000000000
1227;"ENSMUSG00000010095";"Slc3a2";3994	66827519525;-0	295671907960475;0	0739546816879832;5	2123308835408e-05;0	211016000000000
1228;"ENSMUSG00000010097";"Nxf1";9650	06206030475;0	397211301484733;0	0439957551780667;1	8315951059142e-19;4	2.79e-06
1229;"ENSMUSG00000010110";"Stx5a";5400	68463376722;-0	0760046819574817;0	0458659675807972;0	0967630833511817;0	182018000000000
1230;"ENSMUSG00000010122";"Slc47a1";1	10731048570458;0	146787257363377;0	523593504367761;0	384045474950049;0	53849300000000
1231;"ENSMUSG00000010136";"Cimap3";93	5568320059869;-3	57276580620013;0	79208310791475;5	20817700755755e-07;2	9320000
1232;"ENSMUSG00000010142";"Tnfrsf13b";11	3989692744313;-0	758918050893139;0	517371266205923;0	030436265995551;0	677117000000000
1233;"ENSMUSG00000010154";"Spire2";602	217173490212;-0	0776498088694619;0	115637996551675;0	490500521966318;0	638310000000000
1234;"ENSMUSG00000010175";"Prox1";1302	33507226826;-0	899756344876889;0	125177159751956;1	80602818073222e-13;2	41.1
1235;"ENSMUSG00000010205";"Raver1";5101	87426394603;0	528919342189192;0	0996125275850396;5	59302433064186e-08;3	6770000
1236;"ENSMUSG00000010277";"Bltp2";9326	70741967677;0	0374563533693613;0	0815854367642808;0	647242753650315;0	76940600000000
1237;"ENSMUSG00000010290";"AI597479";2118	86450781899;0	183724347014328;0	0914890151521243;0	041793501387628;0	892739000000000
1238;"ENSMUSG00000010307";"Tmem86a";508	647479968414;-0	443943336628722;0	0829392928390519;5	6996498835078e-08;3	7400000
1239;"ENSMUSG00000010311";"Optc";66	2829692927141;1	02234423060867;0	236485993792956;3	12788976844451e-06;1	562000000
1240;"ENSMUSG00000010342";"Tex14";10	7955292237501;0	859488829621343;0	530130840801797;0	0189973797032015;0	446884000000000
1241;"ENSMUSG00000010358";"Ifi35";33	2399770867882;-1	75651627358747;0	381674629106023;3	657581057627e-07;2	11300000
1242;"ENSMUSG00000010362";"Rdm1";1732	71006511358;-0	0823011929247104;0	10847844148364;0	440109593115999;0	594259000000000
1243;"ENSMUSG00000010376";"Nedd8";5303	10909268822;0	0512971151074126;0	0758867253283381;0	49276832890579;0	64018200000000
1244;"ENSMUSG00000010392";"Gosr1";2722	60614936587;0	0845014916523958;0	0577314002902327;0	142166129717782;0	249271000000000
1245;"ENSMUSG00000010406";"Mrpl52";1443	16520685486;-0	480674209568934;0	0824962705707629;3	29352342145971e-09;2	600000
1246;"ENSMUSG00000010435";"Spaca7";2	02440246796778;-0	144904906581476;0	502824389967141;0	474341212969353;0	623568000000000
1247;"ENSMUSG00000010453";"Kansl3";3864	21804444535;0	165756990600668;0	0545461025733623;0	00227245858428042;0	666533000000000
1248;"ENSMUSG00000010461";"Eya4";159	705936444612;0	803028765055283;0	191721543240768;8	47856694801971e-06;3	939000000
1249;"ENSMUSG00000010476";"Ebf3";95	016731427345;1	34124165507184;0	215269146870238;6	31272586714553e-11;6	2210
1250;"ENSMUSG00000010505";"Myt1";4818	99726892878;0	630351171705171;0	0717255800318771;7	21478749466484e-19;1	0.000605
1251;"ENSMUSG00000010517";"Faf1";4738	49918299592;0	162635581988238;0	0595788928552217;0	00601296432328435;0	16035100000000
1252;"ENSMUSG00000010529";"Gm266";152	287695661754;-3	22264847173778;0	577174882997849;4	09051577838213e-09;3	187000
1253;"ENSMUSG00000010538";"Tsacc";135	080640371817;-0	0807697044655965;0	129392508222157;0	517047019466841;0	661615000000000
1254;"ENSMUSG00000010554";"Mettl16";2623	62425211037;0	191001665913516;0	0627162215767064;0	00216012682847193;0	637340000000000
1255;"ENSMUSG00000010592";"Dazl";3	14540672338887;-0	108679843175321;0	494263378947131;0	579783070384243;0	71650500000000
1256;"ENSMUSG00000010601";"Apol7a";2	63359379903153;0	277967502849455;0	513059314938571;0	286028771241472;0	432675000000000
1257;"ENSMUSG00000010607";"Pigyl";743	814516293315;-0	128749196819093;0	0808618428986178;0	103699494857394;0	192743000000000
1258;"ENSMUSG00000010608";"Rbm25";10788	0923121132;0	0061660727400971;0	0426448431149075;0	885607540039365;0	933796000000000
1259;"ENSMUSG00000010609";"Psen2";150	171408536605;-0	78228598953245;0	165618833956744;7	17206460884703e-07;3	94800000
1260;"ENSMUSG00000010651";"Acaa1b";22	2686422816473;-0	0407546987495562;0	298394226551162;0	86724396664617;0	922945000000000
1261;"ENSMUSG00000010660";"Plcd1";396	598640108744;-1	72275372247629;0	115696492711069;4	19488713942932e-51;5	5.17e-36
1262;"ENSMUSG00000010663";"Fads1";14066	2308598312;-0	366241654552494;0	0665767060250826;2	8251011010085e-08;1	9490000
1263;"ENSMUSG00000010721";"Lmbr1";736	627738168959;-0	307912249644332;0	0750079413262301;3	25843024008953e-05;0	136952000000000
1264;"ENSMUSG00000010751";"Tnfrsf22";456	388040733203;0	15300762535393;0	108468843849366;0	149288114904455;0	259551000000000
1265;"ENSMUSG00000010755";"Cars1";3413	57881278381;0	156752473022809;0	0372168417897131;2	64558643718913e-05;0	113336000000000
1266;"ENSMUSG00000010760";"Phlda2";0	583727972309243;0	0369578662552436;0	519476926696626;0	656607150858059;NA
1267;"ENSMUSG00000010803";"Gabra1";32	4139054397257;-2	78605708573341;0	524243251698052;7	38214230408831e-09;5	541000
1268;"ENSMUSG00000010825";"Grid2ip";54	0572362861766;-1	34488998356296;0	258896502583955;2	68020081737864e-08;1	8550000
1269;"ENSMUSG00000010830";"Kdelr3";122	348445666662;-0	773343401193657;0	184058889073229;8	29435601341657e-06;3	862000000
1270;"ENSMUSG00000010841";"Cfap97d1";4	33143544923713;0	0288333510941296;0	439791468309271;0	905329836632392;0	945293000000000
1271;"ENSMUSG00000010911";"Apip";795	736963286653;-0	121277170676294;0	070129751626009;0	0812785839326527;0	157905000000000
1272;"ENSMUSG00000010914";"Pdhx";2597	04700252252;0	0631951292858657;0	0549197876847623;0	252845237000983;0	393465000000000
1273;"ENSMUSG00000010936";"Vac14";3283	75413087044;-0	00451290340158505;0	0592620614025271;0	93830609199369;0	966322000000000
1274;"ENSMUSG00000011008";"Mcoln2";0	566634848371127;-0	0203378376787877;0	519234238700882;0	870190055956924;NA
1275;"ENSMUSG00000011096";"Akt1s1";3530	95050598285;0	0362874393776609;0	0534886008330774;0	49542200027031;0	64255500000000
1276;"ENSMUSG00000011114";"Tbrg1";2994	42229111615;0	0245087188764203;0	0730297668634711;0	743470252718638;0	83896200000000
1277;"ENSMUSG00000011148";"Adss1";54	3336448729487;-0	726136203007322;0	248032674221709;0	00113534737022451;0	355186000000000
1278;"ENSMUSG00000011154";"Cfap161";36	0716075738308;-5	6668864717691;1	36445671998892;2	7030546221e-08;1	8700000
1279;"ENSMUSG00000011158";"Brf1";3635	82903594461;0	127729758056213;0	0435765296600687;0	00329192727270163;0	933092000000000
1280;"ENSMUSG00000011171";"Vipr2";400	973725975152;0	507509833843724;0	120424047230413;1	43889912127373e-05;6	441000000
1281;"ENSMUSG00000011179";"Odc1";13955	3187751416;0	143644018214988;0	0607800414973318;0	018288803885876;0	432356000000000
1282;"ENSMUSG00000011254";"Thg1l";322	139640538435;0	130835341240655;0	100490812078749;0	185136639387234;0	308832000000000
1283;"ENSMUSG00000011256";"Adam19";565	856742617772;-0	0718200009496865;0	141325255162336;0	596680859766762;0	730461000000000
1284;"ENSMUSG00000011257";"Pabpc4";754	450217696018;0	225572158202337;0	089269476744377;0	0103395965265062;0	260320000000000
1285;"ENSMUSG00000011263";"Exoc3l2";2	58120001060947;0	202496669882292;0	518241331834193;0	350892501596641;0	504064000000000
1286;"ENSMUSG00000011267";"Zfp296";8	10977277164841;0	102985187147118;0	388949271177438;0	698603344980126;0	807864000000000
1287;"ENSMUSG00000011305";"Plin5";18	9273689996572;-0	712563367151126;0	435589311843963;0	0273992269328303;0	616837000000000
1288;"ENSMUSG00000011306";"Sugp1";3034	23322786892;0	195912855381154;0	0519027071449216;0	000139599680065437;0	524063000000000
1289;"ENSMUSG00000011349";"Dmrtc2";1	5177456761026;0	368951231690428;0	641143054607798;0	116777035549177;0	21247900000000
1290;"ENSMUSG00000011382";"Dhdh";539	668554347177;-0	0872608173058881;0	0743468149156548;0	235095139717311;0	371764000000000
1291;"ENSMUSG00000011427";"Zfp790";1421	69369735625;0	20441585530939;0	0641702687488722;0	00135293886358747;0	417010000000000
1292;"ENSMUSG00000011463";"Cpb1";13	8195048398348;-0	232409067395266;0	293223024382706;0	342198498447047;0	494224000000000
1293;"ENSMUSG00000011486";"Slc25a41";1	72320512585278;0	172878831177708;0	508357700778282;0	415202271943715;0	570089000000000
1294;"ENSMUSG00000011589";"Fsd1";2263	70064588194;0	0562591332732958;0	0613939759718413;0	35651553444665;0	509670000000000
1295;"ENSMUSG00000011632";"Pinlyp";1	89874258366666;0	123021041987859;0	477445749472352;0	58392120715195;0	719807000000000
1296;"ENSMUSG00000011658";"Fuz";1108	22453503222;-0	0729774399619645;0	0979479375546153;0	451906953518058;0	605109000000000
1297;"ENSMUSG00000011751";"Sptbn4";134	437604349792;-1	49317043220569;0	246655345909409;1	59261299124758e-10;1	50100
1298;"ENSMUSG00000011752";"Pgam1";17516	1872319163;0	226783164060232;0	0782066542099434;0	00337690839240762;0	953818000000000
1299;"ENSMUSG00000011831";"Evi5";3467	22628200782;-0	342624935785418;0	060403890605265;1	05600079132261e-08;7	761000
1300;"ENSMUSG00000011832";"Evi5l";3459	46300259286;-0	421839914852779;0	0996555962205845;1	53878228006948e-05;6	855000000
1301;"ENSMUSG00000011837";"Snapc2";1751	98292800876;-0	129107656578672;0	0560726267538853;0	0204700589780239;0	477285000000000
1302;"ENSMUSG00000011877";"Git1";3941	79077649266;0	195111111614831;0	13282446654356;0	131280786905862;0	233644000000000
1303;"ENSMUSG00000011884";"Gltp";2095	01907182269;0	0376964260899145;0	10540883737948;0	716835808549628;0	821248000000000
1304;"ENSMUSG00000011958";"Bnip2";4431	84316033707;0	207721856737538;0	0483495745868324;1	89707036732714e-05;8	327000000
1305;"ENSMUSG00000011960";"Ccnt1";3492	44602757856;0	163420874609094;0	0497881908217597;0	00118257132179019;0	368793000000000
1306;"ENSMUSG00000012017";"Scarf2";212	79141668902;-1	25345013975977;0	179896881359258;4	89785610087316e-13;6	26
1307;"ENSMUSG00000012076";"Brms1l";2808	22099820627;-0	171611597894582;0	0632188432646859;0	00622452790555779;0	165108000000000
1308;"ENSMUSG00000012114";"Med15";4056	38151524012;0	13278353370639;0	0485964790767979;0	00606866212318762;0	161712000000000
1309;"ENSMUSG00000012117";"Dhdds";3053	37258211754;0	0666535587826441;0	0501569978462256;0	181438584331086;0	30389900000000
1310;"ENSMUSG00000012123";"Crybg2";131	718350095188;0	532510879511499;0	16869396835313;0	000829860412281948;0	266468000000000
1311;"ENSMUSG00000012126";"Ubxn11";314	079465533788;-0	635275692710319;0	178413173663577;0	000155271697751426;0	577607000000000
1312;"ENSMUSG00000012211";"Tex22";2	91885121108079;0	105626716140487;0	451080199662722;0	665811605285308;0	783286000000000
1313;"ENSMUSG00000012282";"Wnt8a";2	29352071839365;0	0212785359236381;0	480873726204102;0	912311773294974;0	950448000000000
1314;"ENSMUSG00000012296";"Tjap1";2163	3848427992;0	368589599367774;0	0752282761687783;7	24135938791875e-07;3	9820000
1315;"ENSMUSG00000012350";"Ehf";12	581420097987;-0	838184788724531;0	481750943183245;0	0158504998638474;0	380871000000000
1316;"ENSMUSG00000012396";"Nanog";35	5258552682678;0	426140059290846;0	221578488280048;0	0338815635690853;0	742737000000000
1317;"ENSMUSG00000012405";"Rpl15";4899	24772295461;0	158175810377784;0	063395780833152;0	0120204265093492;0	298229000000000
1318;"ENSMUSG00000012422";"Tmem167";5428	80301046254;0	0890232834119257;0	0532218682828142;0	0933169553674872;0	1766480000000
1319;"ENSMUSG00000012428";"Steap4";2	02452599834295;0	00158117700254221;0	495840619171726;0	995894320787529;0	997707000000000
1320;"ENSMUSG00000012429";"Mplkip";2278	50204593862;0	213396757018534;0	0699403230107144;0	00210733536565257;0	623523000000000
1321;"ENSMUSG00000012443";"Kif11";16092	3801179174;0	39151322854477;0	12304697090616;0	00114266420311265;0	357307000000000
1322;"ENSMUSG00000012483";"Rpa3";1833	6727178926;0	233203353066763;0	103399365682278;0	0214282532561703;0	496814000000000
1323;"ENSMUSG00000012519";"Mlkl";11	503133750038;-1	87557585565773;0	485360913128655;1	05167344971249e-05;4	816000000
1324;"ENSMUSG00000012535";"Tnpo3";8522	30908198932;0	188666307928066;0	034771678642043;5	70503628509012e-08;3	7420000
1325;"ENSMUSG00000012609";"Ttll5";1948	60251074087;0	0195711904237403;0	0583481639546847;0	738942301387305;0	836244000000000
1326;"ENSMUSG00000012640";"Zfp715";1028	88781649457;-0	0733321719796478;0	0738630177333364;0	314534420547175;0	464832000000000
1327;"ENSMUSG00000012705";"Retn";6	35306504329408;0	18357407363473;0	400653080019349;0	499239193446228;0	645784000000000
1328;"ENSMUSG00000012777";"Acp4";12	1303985516608;0	360367388335237;0	412337327104944;0	213514021537179;0	345182000000000
1329;"ENSMUSG00000012819";"Cdh23";13	0086807524081;-0	929033653054289;0	616602621838084;0	0177722155655755;0	421573000000
1330;"ENSMUSG00000012848";"Rps5";8230	26768262858;0	0479836933507411;0	0934299861545013;0	580730208531787;0	717124000000000
1331;"ENSMUSG00000012889";"Podnl1";15	1219453860872;0	351236577141919;0	343846835186987;0	191999099484835;0	317932000000000
1332;"ENSMUSG00000013033";"Adgrl1";4291	75574812755;-0	0566101683153844;0	124751832412161;0	637598166766474;0	762231000000000
1333;"ENSMUSG00000013076";"Amotl1";1979	99890420157;0	245722237034785;0	0716281212956806;0	000531932414160325;0	177963000000000
1334;"ENSMUSG00000013089";"Etv5";5262	85120051908;-1	25218262354455;0	174316746897622;9	90145832224815e-14;1	35.3
1335;"ENSMUSG00000013091";"Tmem190";2	8856193142384;0	00659468067277048;0	441721585455134;0	980182903934853;0	988824000000000
1336;"ENSMUSG00000013150";"Gfod2";2178	23497671419;0	211902233294177;0	0567304366918172;0	000171855980444447;0	633776000000000
1337;"ENSMUSG00000013155";"Enkd1";954	160994398784;0	22721560411891;0	0918727769510994;0	0122001406988016;0	302150000000000
1338;"ENSMUSG00000013158";"4933405L10Rik";3	81128590666864;0	200718295521126;0	428689034363059;0	4594358545164;0	610454000000000
1339;"ENSMUSG00000013160";"Atp6v0d1";3539	77570373654;-0	380205761622157;0	07678624788137;5	29347917900542e-07;2	97500000
1340;"ENSMUSG00000013236";"Ptprs";76046	5408178248;0	33814063380103;0	0674436607209191;5	94827784201895e-07;3	32100000
1341;"ENSMUSG00000013275";"Slc41a1";1501	22286441688;-0	123696871624039;0	099349108522297;0	202676054734981;0	331349000000000
1342;"ENSMUSG00000013338";"Fer1l4";1	44128768715155;-0	187861192301196;0	551757027323685;0	210362033058542;0	341154000000000
1343;"ENSMUSG00000013353";"4931406B18Rik";24	5918935360506;0	00428624923867585;0	238216363516421;0	986864480308877;0	992541000000000
1344;"ENSMUSG00000013367";"Iglon5";285	194268755491;-0	284955156455781;0	120196090349352;0	0145222398471796;0	35260100000000
1345;"ENSMUSG00000013415";"Igf2bp1";4348	38714136813;1	81264835602682;0	134417668551657;1	5180129345903e-42;1	2.5e-27
1346;"ENSMUSG00000013418";"B4galnt2";3	542178320384;-0	499860574898684;0	634902050078919;0	107935793448908;0	199200000000000
1347;"ENSMUSG00000013419";"Zbtb47";1467	34297804527;0	160094496601255;0	115373525696922;0	156563062024423;0	269954000000000
1348;"ENSMUSG00000013465";"Nelfb";5134	20558779484;-0	00478092754322759;0	0380952591207187;0	899663386821438;0	942011000000000
1349;"ENSMUSG00000013483";"Card14";1	5129885442647;0	295178335762673;0	617924141576807;0	0910967556477993;0	173009000000000
1350;"ENSMUSG00000013495";"Tmem175";1059	50583626981;-0	0998293442891746;0	0858440902748685;0	237636021296482;0	375027000000000
1351;"ENSMUSG00000013523";"Bcas1";156	802642328898;-3	18386135325074;0	274777275538172;2	8066296482516e-32;1	4.07e-17
1352;"ENSMUSG00000013539";"Tango2";1408	82774565862;0	200801609809099;0	0720070442199186;0	00487618072818142;0	132917000000000
1353;"ENSMUSG00000013584";"Aldh1a2";7	0850671259187;0	125455695279338;0	534065870128414;0	302426787183281;0	451438000000000
1354;"ENSMUSG00000013593";"Ndufs2";6099	3969257622;0	159920270784931;0	0486932556638008;0	00111262135096484;0	348486000000000
1355;"ENSMUSG00000013611";"Snx31";3	75835171270464;-0	192163942282663;0	457982559071239;0	457108574242242;0	608938000000000
1356;"ENSMUSG00000013622";"Atraid";2220	36645497877;-0	659741715449722;0	0870148175371956;1	4374394034279e-14;2	0.133
1357;"ENSMUSG00000013629";"Cad";5925	08664145338;0	647779388305254;0	116598125683178;1	26881172593894e-08;9	231000
1358;"ENSMUSG00000013643";"Lypd8";1	68801428585182;-0	0820053259839297;0	466826574097587;0	699502684722637;0	808502000000000
1359;"ENSMUSG00000013646";"Sh3bp5l";2526	44959980986;0	334838666738409;0	067310448810044;5	37284179438222e-07;3	168000
1360;"ENSMUSG00000013662";"Atad1";4802	75072736346;-0	0344693397400085;0	0554689815370563;0	529999947168318;0	6736140000000
1361;"ENSMUSG00000013663";"Pten";7704	22095671493;-0	0681456461949772;0	0597258681456722;0	220162165826349;0	35368700000000
1362;"ENSMUSG00000013668";"4933402N03Rik";1	75675309719885;-0	175287076243403;0	530816384971805;0	329249993037293;0	480702000000000
1363;"ENSMUSG00000013698";"Pea15a";37066	7286097841;-0	739226095299615;0	114010972218522;1	97504336801318e-11;2	879
1364;"ENSMUSG00000013701";"Timm23";4560	34818421712;0	0079217819368542;0	0641382489223564;0	90733896173675;0	946588000000000
1365;"ENSMUSG00000013707";"Tnfaip8l2";17	5196206137017;-0	192976896493127;0	345018380004466;0	46174556197295;0	612439000000000
1366;"ENSMUSG00000013736";"Trnt1";2953	30829975885;0	221337055695021;0	0725194721360703;0	00207550960875466;0	614977000000000
1367;"ENSMUSG00000013766";"Ly6g6e";234	90089377835;-0	21620709873955;0	251602316312343;0	322203166783414;0	473289000000000
1368;"ENSMUSG00000013787";"Ehmt2";8145	77679100056;0	277042132031405;0	0701618503999993;6	99926427264146e-05;0	277082000000000
1369;"ENSMUSG00000013822";"Elof1";3309	93169558253;0	212731463545563;0	0749730148483392;0	00443823604224264;0	122190000000000
1370;"ENSMUSG00000013833";"Med16";4035	8328358858;0	0536332961897827;0	0586436587894535;0	361776143346262;0	515274000000000
1371;"ENSMUSG00000013846";"St3gal1";183	540998718335;0	479716733418659;0	187954949496197;0	00618862958518263;0	164365000000000
1372;"ENSMUSG00000013858";"Tmem259";1332	64852872284;-0	00122562273315361;0	0941915604736201;0	986496521496746;0	99249100000000
1373;"ENSMUSG00000013878";"Rnf170";962	637974034495;0	0174860494060323;0	05420969626668;0	746661689159631;0	840385000000000
1374;"ENSMUSG00000013921";"Clip3";13849	6493115272;-0	12499244570005;0	0717491527339849;0	0782948263504735;0	1530020000000
1375;"ENSMUSG00000013928";"1700020L13Rik";36	1764214813315;-0	118272594636116;0	231028479920322;0	566143349739173;0	704859000000000
1376;"ENSMUSG00000013936";"Myl2";6	79500744733283;-0	181832308186919;0	395500591087766;0	503276026300646;0	649159000000000
1377;"ENSMUSG00000013973";"Dedd";1609	30338499469;0	197677098430592;0	0557675967445024;0	000368828165362259;0	127961000000000
1378;"ENSMUSG00000013974";"Mcemp1";0	926655510572394;-0	137856775816613;0	524792671499864;0	376609072414224;NA
1379;"ENSMUSG00000013997";"Nit1";1711	0547430665;-0	0195411894058422;0	0586494890279236;0	724472099331759;0	826633000000000
1380;"ENSMUSG00000014030";"Pax5";24	9155711818317;-1	22515000563622;0	893720598042198;0	0191668202919717;0	450161000000000
1381;"ENSMUSG00000014039";"Prdm15";1978	4733241783;0	433562496168086;0	0742860565840898;3	7917394860988e-09;2	972000
1382;"ENSMUSG00000014074";"Rnf168";2843	29860810964;0	311051111111759;0	0696050607659648;6	69235363568205e-06;3	162000000
1383;"ENSMUSG00000014075";"Dynlt2b";519	761195399958;-0	118136691011827;0	0853289528866894;0	158680760546207;0	272908000000000
1384;"ENSMUSG00000014077";"Chp1";3222	75186208356;0	230214308955077;0	076192262384139;0	00226394249846167;0	664314000000000
1385;"ENSMUSG00000014158";"Trpv4";20	6058713474366;0	558492085100013;0	310355158247953;0	0315859165952519;0	699493000000000
1386;"ENSMUSG00000014164";"Klhl3";107	747672257783;0	0835838582937312;0	184363217675174;0	629295664702168;0	755632000000000
1387;"ENSMUSG00000014177";"Tvp23b";1377	50082073131;-0	384371716204207;0	0681954730548167;1	25685972550469e-08;9	154000
1388;"ENSMUSG00000014195";"Dnajc7";8409	37425719213;0	0453072188845698;0	0561229239710457;0	421660366657481;0	575479000000000
1389;"ENSMUSG00000014198";"Zfp385c";9	52731694716445;0	837276575510953;0	537390952004255;0	0218977002573277;0	506618000000000
1390;"ENSMUSG00000014226";"Cacybp";9176	09914764732;0	268640694284413;0	0780526366807696;0	000510551931004224;0	17138600000000
1391;"ENSMUSG00000014232";"Cluap1";986	882118218032;-0	229266607128322;0	0697206722888355;0	000969053173314317;0	3070600000000
1392;"ENSMUSG00000014243";"Zswim7";128	189784395126;-0	552395799183774;0	15968367299393;0	000262639998508356;0	934298000000000
1393;"ENSMUSG00000014245";"Pigl";482	471354677611;0	290056741660916;0	0860005976673512;0	000616900060354745;0	20358900000000
1394;"ENSMUSG00000014294";"Ndufa2";3354	99766318148;-0	21362247240661;0	0796344037571163;0	00650791503868691;0	172014000000000
1395;"ENSMUSG00000014301";"Pam16";638	648182801123;-0	0399344422428892;0	101577740425955;0	686344173758185;0	79934600000000
1396;"ENSMUSG00000014303";"Glis2";968	759554461453;0	230002113337882;0	0739291539861141;0	00172903905975591;0	52020400000000
1397;"ENSMUSG00000014313";"Cox6c";5665	74631901232;-0	0843337844709579;0	0800396178621399;0	284959204576547;0	431400000000000
1398;"ENSMUSG00000014329";"Bicc1";282	953804715576;-0	322646484378606;0	117475213057017;0	00479150718545406;0	130814000000000
1399;"ENSMUSG00000014349";"Ube2z";3010	2466611122;-0	0791766144966829;0	0809217925579078;0	323536148364225;0	474514000000000
1400;"ENSMUSG00000014353";"Tmem87b";1869	09341611897;0	181529579155352;0	0599973563936739;0	00231441261082292;0	677792000000000
1401;"ENSMUSG00000014355";"Anapc1";12687	8370908167;0	315985471253186;0	0698590052679157;4	26526120733439e-06;2	82800000
1402;"ENSMUSG00000014361";"Mertk";124	732821287097;-1	1014227435819;0	214537197767034;4	81527728112768e-08;3	2020000
1403;"ENSMUSG00000014402";"Tsg101";10774	8572206579;0	19877066512406;0	0717952275254305;0	00527310544995626;0	142880000000000
1404;"ENSMUSG00000014418";"Hps5";2268	76712442638;0	208929235970047;0	0696541418106307;0	00251604895975298;0	73131200000000
1405;"ENSMUSG00000014426";"Map3k4";3152	3488166835;0	13282321028196;0	0798009964071666;0	0896406656540223;0	170880000000000
1406;"ENSMUSG00000014444";"Piezo1";171	977243548589;-1	27033935258776;0	189224780911545;2	65431017970387e-12;3	116
1407;"ENSMUSG00000014470";"Rnf166";1401	73233052685;0	100280888213361;0	0646542426999958;0	117942534895663;0	21428300000000
1408;"ENSMUSG00000014496";"Ankrd28";2836	55750868717;0	38973679862072;0	0533762715788015;3	58633846809536e-13;4	67.8
1409;"ENSMUSG00000014498";"Ankrd52";1019	2243047614;0	0308665179053757;0	0900655008500294;0	724790381373324;0	826752000000000
1410;"ENSMUSG00000014503";"Pkd2l2";427	035926203112;0	0344691335873718;0	106193444375228;0	744892494307749;0	839446000000000
1411;"ENSMUSG00000014504";"Srp19";2604	31029291465;0	0283216648755608;0	0664285994721177;0	66976092071097;0	786386000000000
1412;"ENSMUSG00000014529";"Tmbim7";1	43148122003829;0	0209031623231896;0	485722644272994;0	910162839154303;0	948776000000000
1413;"ENSMUSG00000014547";"Wdfy2";1986	88910792356;0	151454304370342;0	0639985405241585;0	0171410743242681;0	40867100000000
1414;"ENSMUSG00000014550";"Rbsn";3383	26092902132;0	193052566892994;0	0740195578162609;0	00851850898541518;0	219308000000000
1415;"ENSMUSG00000014551";"Mrps25";1660	27195685482;0	0606642733448896;0	0580753848900905;0	280402258447318;0	426322000000000
1416;"ENSMUSG00000014554";"Dguok";1406	77712224938;-0	00095401331237552;0	0533527113246135;0	984248016478379;0	991073000000000
1417;"ENSMUSG00000014592";"Camta1";6846	02043074454;-0	156470415604;0	0832270201446836;0	0562340511126259;0	115223000000000
1418;"ENSMUSG00000014599";"Csf1";742	770689805766;-1	17167957803882;0	132912906625498;1	99619680001677e-19;4	6.43e-05
1419;"ENSMUSG00000014601";"Strip1";8151	19488568956;0	100368494939512;0	0529467551308077;0	057102714226714;0	116774000000000
1420;"ENSMUSG00000014602";"Kif1a";10627	3136103376;-0	264450188657616;0	0842841994612487;0	00143695107238878;0	440373000000000
1421;"ENSMUSG00000014603";"Alx3";4	94510039781075;-0	205979012237804;0	457901452726302;0	429529075959278;0	583552000000000
1422;"ENSMUSG00000014606";"Slc25a11";4291	53836038459;-0	0733283748449882;0	0494705107634601;0	136352961204199;0	241009000000000
1423;"ENSMUSG00000014633";"Cmc2";935	024712928171;0	175931313157479;0	0879213964887583;0	0396861393581838;0	853040000000000
1424;"ENSMUSG00000014668";"Chfr";3258	53820416185;0	468819909424749;0	0481736210026941;1	48405028966116e-22;4	3.34e-08
1425;"ENSMUSG00000014686";"Ceacam16";1	60141794160697;-0	25549834431681;0	559703450958166;0	219831573266954;0	353266000000000
1426;"ENSMUSG00000014725";"Adam28";32	7766746644639;0	29360389737625;0	244776142000466;0	176632373481634;0	297254000000000
1427;"ENSMUSG00000014747";"Ankrd53";16	0313016136948;-0	317869444829879;0	293429017881054;0	195333571654604;0	322131000000000
1428;"ENSMUSG00000014748";"Tex261";2514	91269541581;0	000779229565647091;0	0635993942456004;0	992977689800481;0	996441000000000
1429;"ENSMUSG00000014763";"Fam120b";4246	69304193254;0	194375349436657;0	061952189848994;0	00160446004912886;0	485518000000000
1430;"ENSMUSG00000014767";"Tbp";3371	71757035524;0	165443279936401;0	051926761974548;0	00136495471275026;0	420342000000000
1431;"ENSMUSG00000014769";"Psmb1";7980	50801008412;0	0183302240127367;0	0685053960892613;0	793394515737928;0	872922000000000
1432;"ENSMUSG00000014771";"Pdcd2";857	143242760272;0	160894377795031;0	0821067807171127;0	0474698760848308;0	99538200000000
1433;"ENSMUSG00000014773";"Dll1";6027	45489581049;1	18993318878169;0	141621438590828;7	9667175452313e-18;1	0.0062
1434;"ENSMUSG00000014776";"Nol3";97	1153383486401;-0	84391018144895;0	253683929769813;0	000210195343060972;0	760939000000000
1435;"ENSMUSG00000014778";"Fhod1";110	02507175207;0	319842072000793;0	181104517926123;0	0593675048139304;0	120733000000000
1436;"ENSMUSG00000014782";"Plekhg4";74	6554878181767;0	211866803810995;0	275026840221017;0	36811960232523;0	521715000000000
1437;"ENSMUSG00000014786";"Slc9a5";1349	91691339488;-0	256212128592912;0	0732035581478534;0	000404183195801832;0	139119000000000
1438;"ENSMUSG00000014791";"Elmo3";60	4232123574253;-0	282076165796203;0	221086578038775;0	156556411720583;0	269954000000000
1439;"ENSMUSG00000014813";"Stc1";437	922973380174;-1	01149628476733;0	134635543334764;1	2466706244758e-14;1	8.57
1440;"ENSMUSG00000014837";"Matcap1";3340	61509293926;-0	167882190500247;0	126993168183828;0	170465533176211;0	288805000000000
1441;"ENSMUSG00000014846";"Tppp3";641	499298746979;-1	70216830063855;0	177415095077898;8	51857256403323e-23;2	5.3e-09
1442;"ENSMUSG00000014850";"Msh3";2723	06980198593;0	594315726491486;0	053237216330465;3	14033594805481e-29;1	3.35e-14
1443;"ENSMUSG00000014852";"Adamts13";1	4853321264829;0	0276266080168159;0	484498610954031;0	883247218212684;0	932207000000000
1444;"ENSMUSG00000014856";"Tmem208";1375	78549338483;-0	0869729499293418;0	0595784086534772;0	141578350633721;0	248460000000000
1445;"ENSMUSG00000014859";"E2f4";3784	71594324011;0	3926156055673;0	0501575913035296;3	75395661910147e-15;5	0.845
1446;"ENSMUSG00000014867";"Surf4";5518	84804632482;-0	113985672776404;0	0485040116775934;0	0184145098355881;0	434984000000000
1447;"ENSMUSG00000014873";"Surf2";1563	16144198853;0	0145249766942477;0	0505110858028108;0	789064251587963;0	869952000000000
1448;"ENSMUSG00000014905";"Dnajb9";935	899298040826;-0	108156974985749;0	071030951280998;0	12412266714524;0	223184000000000
1449;"ENSMUSG00000014907";"Naf1";319	244563349988;-0	065789491029295;0	0917045403637182;0	466565849068626;0	616525000000000
1450;"ENSMUSG00000014932";"Yes1";3238	17058129956;0	153709167604134;0	063570619688426;0	0150202091895668;0	363384000000000
1451;"ENSMUSG00000014956";"Ppp1cb";12335	182103296;0	131338124667967;0	0591561371293126;0	0256782282715757;0	582608000000000
1452;"ENSMUSG00000014959";"Gorasp2";5131	55071191264;-0	17845183422735;0	0525860730755364;0	00050956972328344;0	171194000000000
1453;"ENSMUSG00000014980";"Tsen15";1627	88092783926;-0	229217623976307;0	0846026079283961;0	00590871136634759;0	157953000000000
1454;"ENSMUSG00000015002";"Efr3a";2707	99729743545;0	0573954091371171;0	0589822976877258;0	329291064493424;0	480729000000000
1455;"ENSMUSG00000015013";"Trappc2l";955	624348178333;-0	405398825218097;0	0926292434626491;8	39370579635978e-06;3	903000000
1456;"ENSMUSG00000015016";"Acsf3";647	230446456379;-0	282507990291109;0	0814840462478627;0	000506973557611247;0	170431000000000
1457;"ENSMUSG00000015023";"Ddx19a";2254	35390215625;0	163884260168166;0	0742604154294016;0	0257483018171124;0	583818000000000
1458;"ENSMUSG00000015027";"Galns";161	82490753219;-0	338532668517186;0	156039094534595;0	0224655248407399;0	518721000000000
1459;"ENSMUSG00000015053";"Gata2";11	9639126469733;-2	41455711414006;0	815501464188543;0	000157572078775319;0	585436000000000
1460;"ENSMUSG00000015083";"C8g";222	548516030786;-0	035882289473217;0	101449713573187;0	717201914297591;0	821466000000000
1461;"ENSMUSG00000015085";"Entpd2";926	663202150956;-5	54592967471746;0	25940000401567;2	89764651611997e-102;2	1.64e-86
1462;"ENSMUSG00000015087";"Rabl6";3237	7650561996;0	2360707148417;0	0379156997494064;4	93364321033551e-10;4	36800
1463;"ENSMUSG00000015090";"Ptgds";353	488477047328;-2	33145304828293;0	171458145152663;3	91130756322702e-43;3	3.8e-28
1464;"ENSMUSG00000015092";"Edf1";3791	01957583198;0	0576359064514257;0	072149900258961;0	422862893791428;0	576848000000000
1465;"ENSMUSG00000015093";"Clic3";51	3404224794631;-0	373272927138888;0	227851058816715;0	0683979932401382;0	136353000000000
1466;"ENSMUSG00000015094";"Npdc1";6807	15144565508;-0	118290342736753;0	0693928396674274;0	0846659863521941;0	163273000000000
1467;"ENSMUSG00000015095";"Fbxw5";5358	50304950531;-0	0338017051428269;0	0450381858741134;0	445656608993868;0	599392000000000
1468;"ENSMUSG00000015112";"Slc25a13";1456	89879040266;0	102572356411635;0	0971501238733587;0	278115998663421;0	423583000000000
1469;"ENSMUSG00000015120";"Ube2i";18277	9887171416;0	216099328855157;0	0354030567801293;1	16168825547302e-09;9	78700
1470;"ENSMUSG00000015126";"Tsr3";1647	19579202999;0	263721405247839;0	043599057853616;1	32720674132743e-09;1	109000
1471;"ENSMUSG00000015127";"Unkl";1234	70975789954;0	0387467124416801;0	0992224004882466;0	691459478606706;0	803112000000000
1472;"ENSMUSG00000015133";"Lrrk1";146	887963324395;-1	43960745772301;0	189937860304464;4	31034212123683e-15;6	0.671
1473;"ENSMUSG00000015134";"Aldh1a3";608	052949518416;-0	240815392959777;0	278859815335653;0	30972278940435;0	459377000000000
1474;"ENSMUSG00000015143";"Actn1";1018	16746285266;0	2129420969016;0	112612891555781;0	0526825753799865;0	108928000000000
1475;"ENSMUSG00000015149";"Sirt2";3962	10563433512;-0	394926086209207;0	068068530768753;5	09888036179303e-09;3	914000
1476;"ENSMUSG00000015165";"Hnrnpl";21821	3465540588;0	302897132413936;0	0530156413203666;9	1094389845854e-09;6	776000
1477;"ENSMUSG00000015176";"Nolc1";6179	53901021125;0	275861791269944;0	0555540502872883;5	88310114916511e-07;3	28700000
1478;"ENSMUSG00000015189";"Casd1";3176	5325621083;0	22338898734191;0	0560904314015591;6	92936356403068e-05;0	274523000000000
1479;"ENSMUSG00000015202";"Cnksr3";412	576838749702;0	178194094022889;0	113041023939485;0	106101216372435;0	196518000000000
1480;"ENSMUSG00000015214";"Mtmr1";2178	93851948554;-0	0699616440238794;0	0643425950402211;0	273569570865492;0	418276000000000
1481;"ENSMUSG00000015217";"Hmgb3";26182	432693039;0	272248150905556;0	066333590590301;3	65240551574454e-05;0	152196000000000
1482;"ENSMUSG00000015222";"Map2";28810	6412573551;0	0784763017925692;0	0730258170941772;0	278350886128479;0	423851000000000
1483;"ENSMUSG00000015224";"Cyp2j9";567	113797744583;-1	28084322058244;0	160630123758191;2	11247300715361e-16;3	0.075
1484;"ENSMUSG00000015243";"Abca1";5055	72875811875;-2	37443684203165;0	189373934439644;2	51186332975679e-37;1	5.73e-22
1485;"ENSMUSG00000015247";"Nipsnap3b";2369	72276054533;0	046114369716192;0	0769195875547339;0	545070906379336;0	686800000000000
1486;"ENSMUSG00000015289";"Lage3";1289	81723971127;-0	00408450223332854;0	0734580321727493;0	952301427170708;0	973532000000000
1487;"ENSMUSG00000015290";"Ubl4a";3537	94410283312;0	252661416295593;0	0704790518291215;0	000298114745195182;0	105049000000000
1488;"ENSMUSG00000015291";"Gdi1";29050	1005325593;0	0247827273215281;0	0728876938155201;0	732298461297024;0	832074000000000
1489;"ENSMUSG00000015305";"Sash1";236	07596300825;-0	0530127589197334;0	119411019424314;0	651939969997433;0	773013000000000
1490;"ENSMUSG00000015312";"Gadd45b";72	6562980784708;-1	44412719879622;0	237923463987212;1	53393818938841e-10;1	44900
1491;"ENSMUSG00000015314";"Slamf6";22	0218156569895;0	043786814421133;0	242119656565996;0	840047209028355;0	904966000000000
1492;"ENSMUSG00000015316";"Slamf1";21	1115058518415;0	166538825115917;0	26280963689067;0	465858057318533;0	616174000000000
1493;"ENSMUSG00000015335";"Zdhhc12";294	705629243647;0	243808839893759;0	114482976509323;0	0289066503846391;0	647255000000000
1494;"ENSMUSG00000015337";"Endog";217	660795216752;-0	273073310973869;0	100633037675976;0	00562020458586198;0	151227000000000
1495;"ENSMUSG00000015340";"Cybb";26	3372354931032;-0	464608329702155;0	258189104703237;0	0398047866211392;0	855414000000000
1496;"ENSMUSG00000015341";"Golga7";8160	776862575;0	0895105359136098;0	0568386085497249;0	1268370247239;0	227283000000000
1497;"ENSMUSG00000015342";"Xk";386	497888691114;0	787872765830538;0	132308035413533;8	59127046998427e-10;7	38400
1498;"ENSMUSG00000015354";"Pcolce2";140	054384658299;0	0306567633882365;0	14409306985496;0	823135643250967;0	893491000000000
1499;"ENSMUSG00000015355";"Cd48";6	09096155734548;-0	255314728565037;0	534650692877657;0	269505368113044;0	41345200000000
1500;"ENSMUSG00000015357";"Clpx";2633	56965466833;0	171081819751405;0	059165316362038;0	00360283615090245;0	100986000000000
1501;"ENSMUSG00000015363";"Trabd";2091	12233119204;0	36125374414701;0	0610064703806546;2	34092475743889e-09;1	883000
1502;"ENSMUSG00000015365";"Mov10l1";0	784574103624173;0	111585670729521;0	53427654866382;0	553518098766778;NA
1503;"ENSMUSG00000015377";"Dennd6b";1888	86337895103;-0	349166406135053;0	104403351729251;0	000572990281787834;0	19051100000000
1504;"ENSMUSG00000015396";"Cd83";33	0562466433055;-3	02744541189653;0	523939373247854;4	21486560904914e-10;3	76200
1505;"ENSMUSG00000015401";"Cltrn";5	47393799851444;-0	343662323273488;0	627786637497593;0	112233591514309;0	205644000000000
1506;"ENSMUSG00000015405";"Ace2";7	46041005298886;-5	71828812825878;1	46663559840489;1	89044485673671e-07;1	14200000
1507;"ENSMUSG00000015452";"Ager";56	4990075831018;1	03147185334776;0	207927654413451;1	48770415316827e-07;9	1440000
1508;"ENSMUSG00000015461";"Atf6b";4740	47820552738;0	198247304731062;0	0484555230015375;4	00018875141966e-05;0	165697000000000
1509;"ENSMUSG00000015467";"Egfl8";42	9926801987561;-0	623317599924463;0	278125898986572;0	00962859274207101;0	24463400000000
1510;"ENSMUSG00000015468";"Notch4";288	279260672004;-0	6340704729378;0	127612638079372;2	94804704559393e-07;1	72300000
1511;"ENSMUSG00000015474";"Ppt2";642	504869927588;0	00213413670523942;0	0863876454516659;0	981475347300097;0	989600000000000
1512;"ENSMUSG00000015476";"Prrt1";84	2376817198469;-1	28186516324079;0	367309811938885;5	90583478142251e-05;0	237072000000000
1513;"ENSMUSG00000015478";"Rnf5";5504	73241133491;-0	0302730691649907;0	0677840191931602;0	639655926112519;0	763556000000000
1514;"ENSMUSG00000015484";"Fam163a";28	5794508812942;-1	27038381847159;0	519748655983657;0	0015582473653801;0	473245000000000
1515;"ENSMUSG00000015488";"Cacfd1";4719	16584240659;0	337111244532419;0	0399518806393264;2	92782611763845e-17;5	0.00627
1516;"ENSMUSG00000015501";"Hivep2";1317	0192923664;-1	17887517791988;0	283257662676771;4	65656580961696e-06;2	255000000
1517;"ENSMUSG00000015522";"Arnt";3215	83158423065;0	209082952116993;0	0708823232978414;0	00290391037780526;0	833161000000000
1518;"ENSMUSG00000015533";"Itga2";117	051343317924;-1	69504899888418;0	248682250290544;1	03264502375023e-12;1	26.7
1519;"ENSMUSG00000015536";"Mocs2";2679	74095639384;-0	280424292904585;0	0727264139888893;9	71800691159205e-05;0	37540300000000
1520;"ENSMUSG00000015542";"Nat9";377	836634477211;-0	185523166344265;0	072158743202501;0	00946363078026555;0	240911000000000
1521;"ENSMUSG00000015568";"Lpl";515	883675832112;0	825640779459265;0	103097666773562;3	56612666602343e-16;6	0.0127
1522;"ENSMUSG00000015575";"Atp6v0e";2520	3222907646;-0	238951903238885;0	0774514058078349;0	00178107462248433;0	534093000000000
1523;"ENSMUSG00000015597";"Zfp318";2304	24042954977;0	0522953267786215;0	0498098774703747;0	301853391061946;0	450797000000000
1524;"ENSMUSG00000015599";"Ttbk1";830	918906895776;0	15195750781829;0	0953481619664936;0	105593160528805;0	195793000000000
1525;"ENSMUSG00000015605";"Srf";1047	93338039857;0	34186919587291;0	0907794189294752;0	000132435544588775;0	499140000000000
1526;"ENSMUSG00000015619";"Gata3";14	9905901574128;0	335043176199434;0	317596944693474;0	194424338403369;0	321173000000000
1527;"ENSMUSG00000015627";"Gata5";26	8022476985329;-0	250305133727616;0	257638177990277;0	262839505264948;0	405373000000000
1528;"ENSMUSG00000015647";"Lama5";867	197491322345;-0	491491946302064;0	125500384303219;5	3024586938194e-05;0	214457000000000
1529;"ENSMUSG00000015652";"Steap1";118	639723102015;-1	53748595293091;0	203373336845146;4	67130558114299e-15;7	0.209
1530;"ENSMUSG00000015653";"Steap2";712	400196683805;-0	0208610185201752;0	134424586703632;0	888773472972775;0	935648000000000
1531;"ENSMUSG00000015656";"Hspa8";75600	1464652693;0	26073550321718;0	08224021239281;0	00132041719309646;0	408069000000000
1532;"ENSMUSG00000015659";"Serac1";853	618005025131;0	0453413266125867;0	0736416609599043;0	533973151816646;0	677470000000000
1533;"ENSMUSG00000015668";"Pdzd11";2849	32577856346;0	0043739346247216;0	0739196640904194;0	955329615478008;0	97486800000000
1534;"ENSMUSG00000015671";"Psma2";7434	02875086586;0	0840952365725866;0	0779644926282986;0	278328817581566;0	423848000000000
1535;"ENSMUSG00000015672";"Mrpl32";1665	11919653531;-0	0271830019190242;0	0815669188145478;0	735554255954459;0	834080000000000
1536;"ENSMUSG00000015697";"Setdb1";6368	06010792064;0	366145676259967;0	0556528535040511;3	6432812627587e-11;3	7230
1537;"ENSMUSG00000015702";"Anxa9";32	8878599507301;-0	130508894322308;0	207807800608583;0	485625920663689;0	633841000000000
1538;"ENSMUSG00000015709";"Arnt2";6580	43048343443;0	390560307279215;0	0787857845438944;4	93254270238787e-07;2	79000000
1539;"ENSMUSG00000015711";"Prune1";1287	93670761871;-0	0200938068248038;0	0742973933460543;0	78373282727075;0	866761000000000
1540;"ENSMUSG00000015714";"Cers2";4438	77985635954;-0	120786206956965;0	054791142171779;0	0265900615651318;0	600884000000000
1541;"ENSMUSG00000015721";"Nlrp5";6	56693108374871;-0	116186693908728;0	36912695468266;0	6611142345263;0	779778000000000
1542;"ENSMUSG00000015733";"Capza2";10938	6142367211;-0	0735627260856399;0	0720673351661135;0	30168290555291;0	450682000000000
1543;"ENSMUSG00000015745";"Plekho1";3469	89696005573;0	165736917263639;0	0658730816148032;0	0112134944909123;0	27990200000000
1544;"ENSMUSG00000015747";"Vps45";1856	66461660144;-0	146284399600028;0	0594223249721393;0	013236581100922;0	325390000000000
1545;"ENSMUSG00000015748";"Prpf3";2908	31481960688;0	426215481080648;0	0618430119855142;3	90694284739029e-12;4	479
1546;"ENSMUSG00000015749";"Anp32e";25303	3061472118;0	233879439022489;0	0648449080639445;0	000341604661644725;0	119168000000000
1547;"ENSMUSG00000015750";"Aph1a";2302	47744283659;-0	0488431431358828;0	144904806780425;0	700743143118183;0	809255000000000
1548;"ENSMUSG00000015755";"Tab2";1578	01092307414;-0	129331925973067;0	075869637876407;0	084740496680934;0	163341000000000
1549;"ENSMUSG00000015757";"Ppil4";3680	96920426064;-0	0360655381915104;0	0536300810313018;0	496066135908068;0	643231000000000
1550;"ENSMUSG00000015759";"Cnih1";3286	6973510156;0	0191974385362539;0	0790475888337443;0	807005859676986;0	882263000000000
1551;"ENSMUSG00000015766";"Eps8";200	888686796454;-1	2213993400199;0	178914825253208;1	33204258776228e-12;1	617
1552;"ENSMUSG00000015776";"Med22";5137	26892957596;0	223832671845743;0	0571949077996995;8	27899355046463e-05;0	323940000000000
1553;"ENSMUSG00000015790";"Surf1";879	392838194529;-0	2079047019171;0	0718907633760603;0	00346063149395528;0	974307000000000
1554;"ENSMUSG00000015804";"Med28";3961	41915570984;0	0647093971483904;0	067608134396646;0	347734734077197;0	500284000000000
1555;"ENSMUSG00000015806";"Qdpr";2101	237235085;-0	428722281061502;0	085175740714587;3	28258969156571e-07;1	90500000
1556;"ENSMUSG00000015812";"Gnrh1";7	66921198365364;-0	441431892086083;0	474034906685228;0	149427516270839;0	259750000000000
1557;"ENSMUSG00000015829";"Tnr";200	080210060746;-1	69868462776431;0	316449659866972;7	24134820820773e-09;5	445000
1558;"ENSMUSG00000015837";"Sqstm1";5922	25042256593;-0	0413979845800953;0	0575330542287543;0	456216037295744;0	608385000000000
1559;"ENSMUSG00000015839";"Nfe2l2";1076	22865354018;-0	377772066439382;0	108286474871786;0	00035019511011643;0	121921000000000
1560;"ENSMUSG00000015843";"Rxrg";74	2296305627672;-1	57084238312484;0	44192106018557;3	43384218501563e-05;0	143805000000000
1561;"ENSMUSG00000015846";"Rxra";1498	6731053939;0	451054124758633;0	0999123798817647;4	13543194875264e-06;2	25100000
1562;"ENSMUSG00000015850";"Adamtsl4";99	4019705710679;-0	561059608985757;0	195218374331067;0	00195573235902082;0	58179500000000
1563;"ENSMUSG00000015852";"Fcrl2";116	015496313679;-0	990431521101073;0	564197402500724;0	0104364969228976;0	262482000000000
1564;"ENSMUSG00000015869";"Prpsap1";6051	98211100457;-0	00514407918901404;0	0504243715393215;0	91562230728532;0	952284000000000
1565;"ENSMUSG00000015879";"Fam184b";410	118316372972;0	441851152155086;0	152825225858021;0	00245358459864139;0	715045000000000
1566;"ENSMUSG00000015880";"Ncapg";6941	11542933644;0	523103118680728;0	1147544303275;2	96349726961535e-06;1	486000000
1567;"ENSMUSG00000015882";"Lcorl";3475	6154300839;0	229572066691736;0	0529172074274483;1	3065680199163e-05;5	894000000
1568;"ENSMUSG00000015889";"Lta4h";3678	88753463146;0	140137534078942;0	063352477909668;0	0255268527991108;0	579726000000000
1569;"ENSMUSG00000015890";"Amdhd1";7	68687373380744;-0	294076004089388;0	462647562198423;0	296528148907235;0	44472800000000
1570;"ENSMUSG00000015932";"Dstn";12720	1735624049;0	162566014826005;0	0753226552040687;0	0294920620895675;0	658845000000000
1571;"ENSMUSG00000015937";"Macroh2a1";20904	9238699873;0	219693930875361;0	0633152239957108;0	00048692585096073;0	164565000000000
1572;"ENSMUSG00000015942";"Gtf2ird2";1002	40146024624;0	186894027208604;0	0580051052939218;0	00117821773138615;0	367545000000000
1573;"ENSMUSG00000015943";"Bola1";1044	29407807961;0	107127244875447;0	073038790283146;0	134017137297643;0	237644000000000
1574;"ENSMUSG00000015944";"Castor2";5203	92281963053;0	198406223637473;0	0765517239234194;0	00895548794136922;0	229203000000000
1575;"ENSMUSG00000015947";"Fcgr1";12	374537956947;-1	43925346043677;0	825097203968377;0	0051545799819826;0	139850000000000
1576;"ENSMUSG00000015950";"Ncf1";62	1486867841123;-0	498384457248029;0	237633030409712;0	0190207600981423;0	447333000000000
1577;"ENSMUSG00000015957";"Wnt11";0	727695557363032;-0	0603561968139064;0	511926066302659;0	644729687887331;NA
1578;"ENSMUSG00000015961";"Adss2";3413	65221935641;0	22847466929296;0	0681913884571763;0	000724747611974411;0	235537000000000
1579;"ENSMUSG00000015962";"Spmip3";3	29110952255613;0	197323500791095;0	462820340796409;0	448229333272723;0	601919000000000
1580;"ENSMUSG00000015966";"Il17rb";50	1659575683097;-1	05696638120228;0	271884127939679;1	85470621756584e-05;8	154000000
1581;"ENSMUSG00000015968";"Cacna1d";312	14811219615;-1	18310602261045;0	207541614777885;1	88343620160069e-09;1	537000
1582;"ENSMUSG00000015970";"Chdh";33	9937121820195;-1	74180287882327;0	423039655868094;3	52171105590092e-06;1	74300000
1583;"ENSMUSG00000015971";"Actr8";3258	1898398156;0	137247090526119;0	0462604430464803;0	00290949270983979;0	834534000000000
1584;"ENSMUSG00000015980";"Lrrc27";170	803357014923;-0	653596978585994;0	125582135634771;8	16683405110453e-08;5	233000
1585;"ENSMUSG00000015981";"Stk32c";143	888726713503;-0	270635057598851;0	284221104111172;0	260381689940637;0	402478000000000
1586;"ENSMUSG00000015994";"Fnta";2675	20148317983;-0	155730822452384;0	0584673131491293;0	00542974464908794;0	146668000000000
1587;"ENSMUSG00000016018";"Mtrex";6888	71250161842;0	312563540810155;0	0563873059074071;2	48150184834487e-08;1	7260000
1588;"ENSMUSG00000016024";"Lbp";32	746596082375;-0	913189149966077;0	279760362779751;0	000261919993041415;0	93237100000000
1589;"ENSMUSG00000016028";"Celsr1";6075	35501728597;0	546058452360761;0	124959275394579;6	45749942130365e-06;3	59000000
1590;"ENSMUSG00000016087";"Fli1";62	1514243070703;-2	18003747185836;0	346147031180321;2	21299611438341e-11;2	3230
1591;"ENSMUSG00000016128";"Stard13";124	892837978833;-1	94649600262739;0	196140492766765;3	24858095367024e-24;1	5.64e-12
1592;"ENSMUSG00000016150";"Tenm1";206	09220521031;0	0764910585318814;0	171898345799777;0	638937284368207;0	763177000000000
1593;"ENSMUSG00000016179";"Camk1g";461	010869602046;-0	403020210861516;0	174334198269203;0	0136609311166933;0	33440700000000
1594;"ENSMUSG00000016181";"Utp25";642	399275165392;-0	0558222207566191;0	0911158297546428;0	532994875079743;0	676598000000000
1595;"ENSMUSG00000016194";"Hsd11b1";3	94013115991336;-0	42805825900947;0	588130823187826;0	138799379548434;0	244527000000000
1596;"ENSMUSG00000016200";"Syt14";1078	01915091877;0	366599225994999;0	0918490456950974;4	92679893972565e-05;0	200427000000000
1597;"ENSMUSG00000016206";"H2-M3";22	8355125044049;0	0997396360258278;0	297090343201391;0	684231356619897;0	797952000000000
1598;"ENSMUSG00000016239";"Lonrf3";272	997378400425;0	0223963394566053;0	187090401471862;0	896077108612513;0	939921000000000
1599;"ENSMUSG00000016252";"Atp5f1e";3267	39993065641;-0	203426409814153;0	0945550934396178;0	0286823050506398;0	642816000000000
1600;"ENSMUSG00000016253";"Nelfcd";5888	81325458663;0	287512880818368;0	0527599768611609;4	90546377828913e-08;3	2590000
1601;"ENSMUSG00000016255";"Tubb1";2	10362449479169;0	14501044409998;0	519677901960752;0	406782865785957;0	561552000000000
1602;"ENSMUSG00000016256";"Ctsz";2626	63691056835;-0	460860271242021;0	0653045421264513;1	07628150505729e-12;1	318
1603;"ENSMUSG00000016257";"Prelid3b";3295	68459288105;0	210474488455345;0	0701760491556084;0	00247435406129764;0	720495000000000
1604;"ENSMUSG00000016262";"Sertad4";2515	05642992734;-0	0192828696790412;0	0788019634448389;0	769761190325794;0	856428000000000
1605;"ENSMUSG00000016283";"H2-M2";4	24113714857421;-0	00828855533195399;0	396967326007197;0	972751106200889;0	984951000000000
1606;"ENSMUSG00000016308";"Ube2a";2313	33686587004;-0	0998174935321828;0	082589199805462;0	211484640900257;0	342722000000000
1607;"ENSMUSG00000016319";"Slc25a5";17506	2363885676;0	185542646201467;0	0869200146782867;0	0228072537665969;0	525393000000000
1608;"ENSMUSG00000016344";"Ppdpf";6656	20752363887;0	0641643731116962;0	0829313916677416;0	445738483441888;0	599459000000000
1609;"ENSMUSG00000016346";"Kcnq2";2821	78049848102;0	0377999673924922;0	157105038875757;0	804032465254049;0	880272000000000
1610;"ENSMUSG00000016349";"Eef1a2";36	3185638091087;-0	166920519684987;0	27614258422726;0	475350271069021;0	624541000000000
1611;"ENSMUSG00000016356";"Col20a1";19	2438857833271;0	0196865230964435;0	298443129914936;0	938273467555649;0	966322000000000
1612;"ENSMUSG00000016382";"Pls3";1891	00154002842;0	010688260309725;0	0872306873263518;0	886249095949754;0	934281000000000
1613;"ENSMUSG00000016386";"Mpped2";12266	6191772539;0	38960419204633;0	0931908777900652;1	81036300497268e-05;7	976000000
1614;"ENSMUSG00000016409";"Nkap";1756	29785502418;-0	0738719653845273;0	0646105439162361;0	244206266602113;0	38359000000000
1615;"ENSMUSG00000016427";"Ndufa1";1361	89127801271;-0	113606924019292;0	0928572694777722;0	212402240916638;0	343756000000000
1616;"ENSMUSG00000016458";"Wt1";8	74071164790746;0	179088525256516;0	349688111070841;0	500191026527532;0	646605000000000
1617;"ENSMUSG00000016477";"E2f3";1910	71394013866;1	06560259681707;0	147754671702172;1	09472720001243e-13;1	49.2
1618;"ENSMUSG00000016481";"Cr1l";1846	24440678393;-0	114253052393766;0	0586024188961225;0	0503276468666188;0	104743000000000
1619;"ENSMUSG00000016487";"Ppfibp1";945	299792834952;0	280392970055136;0	116219693720468;0	0134762061465299;0	330504000000000
1620;"ENSMUSG00000016493";"Cd46";190	85881661625;-0	508397542194309;0	132611710494681;7	21500357632414e-05;0	285083000000000
1621;"ENSMUSG00000016494";"Cd34";197	958146528198;-2	01636647444026;0	248671513934608;4	03174089242632e-17;7	0.00609
1622;"ENSMUSG00000016495";"Plgrkt";1399	95348538769;-0	368759623541102;0	114395702516776;0	000927315717991155;0	295042000000000
1623;"ENSMUSG00000016496";"Cd274";98	2362091343205;-0	0905697493537876;0	213192440225917;0	640830989842822;0	764653000000000
1624;"ENSMUSG00000016503";"Gtf3a";2438	3223844257;-0	110454610850381;0	0640233252933738;0	0813727557409171;0	158064000000000
1625;"ENSMUSG00000016510";"Mtif3";784	200050626497;-0	0797270721114538;0	0798158328970132;0	324529543284602;0	4755700000000
1626;"ENSMUSG00000016520";"Lnx2";475	435589380149;0	906170101495661;0	125952294228796;1	6616706696219e-13;2	22.3
1627;"ENSMUSG00000016526";"Dyrk3";1433	74056328256;0	226728443143233;0	0840606785846216;0	00624102288386753;0	16546200000000
1628;"ENSMUSG00000016528";"Mapkapk2";5413	31835606137;0	468220968365837;0	0867218275125566;4	31482496179984e-08;2	8950000
1629;"ENSMUSG00000016529";"Il10";2	05749651437313;-5	81821784629953;2	95659340568558;0	000413789805605053;0	142075000000000
1630;"ENSMUSG00000016534";"Lamp2";3727	85126981231;-0	39710199308115;0	0656354844818728;1	02020854916238e-09;8	67200
1631;"ENSMUSG00000016541";"Atxn10";13808	719153704;0	0565160357780791;0	0742788795824889;0	451328864593458;0	604722000000000
1632;"ENSMUSG00000016552";"Foxred2";1655	9139190988;-0	43432618043857;0	11268968609215;8	55059429299926e-05;0	333507000000000
1633;"ENSMUSG00000016554";"Eif3d";7744	52952991728;0	168681078599062;0	0561813821465457;0	00259172910137055;0	752159000000000
1634;"ENSMUSG00000016559";"H3f3b";88303	6049270697;-0	0957497597301237;0	0616709995626668;0	128375987828158;0	229527000000000
1635;"ENSMUSG00000016619";"Nup50";5266	74738161816;0	406502752452634;0	0632525516445042;9	29669064374385e-11;8	9830
1636;"ENSMUSG00000016624";"Phf21b";3246	45005689325;1	04776463383859;0	128159705201751;6	53078770242581e-17;1	0.0211
1637;"ENSMUSG00000016637";"Ift27";3271	67034993251;-0	190767296089965;0	0733153329689292;0	00850115617648196;0	218942000000000
1638;"ENSMUSG00000016664";"Pacsin2";2858	39955876246;-0	191606975427013;0	0857844054836719;0	0229523751884313;0	52803600000000
1639;"ENSMUSG00000016756";"Cmah";556	679759460746;1	30210487944893;0	116276300056018;6	1945154395081e-30;2	7.38e-15
1640;"ENSMUSG00000016757";"Ttll12";2921	04934675216;0	0510445997445327;0	0474102982315464;0	280138781828023;0	426046000000000
1641;"ENSMUSG00000016758";"Bik";27	0817236277394;0	23007431765035;0	269552899624135;0	322146703766799;0	473239000000000
1642;"ENSMUSG00000016763";"Scube1";1076	79024460682;-0	43727530765805;0	158699754093885;0	00364604814954405;0	102087000000000
1643;"ENSMUSG00000016831";"Tox4";6190	71214320702;0	192159961491963;0	0517315497052323;0	000192950242916345;0	703626000000000
1644;"ENSMUSG00000016833";"Mrps18c";1289	84631766155;-0	00353590660941657;0	0917693389334913;0	966771980878123;0	981749000000000
1645;"ENSMUSG00000016918";"Sulf1";115	603832927265;-2	08843607755659;0	306750557553948;8	27724931807347e-13;1	30.2
1646;"ENSMUSG00000016921";"Srsf6";16232	2738927539;0	542112562265854;0	0562967603281795;3	38790048131395e-22;9	6.51e-08
1647;"ENSMUSG00000016933";"Plcg1";11799	9172133965;0	273092974357798;0	0552331773111035;6	82911340183993e-07;3	77600000
1648;"ENSMUSG00000016940";"Kctd2";1796	73831486692;-0	0217510925505885;0	0521608017185351;0	658328258361017;0	777924000000000
1649;"ENSMUSG00000016942";"Tmprss6";2	84472009517161;0	0998568738350841;0	457306432271789;0	674643950403714;0	790563000000000
1650;"ENSMUSG00000016946";"Kctd5";4643	58015488711;-0	122112544826339;0	0534965487215801;0	0208497154332151;0	485001000000000
1651;"ENSMUSG00000016982";"Pom121l2";2	36452163874857;0	624957132527223;0	838802237248032;0	0570799668584995;0	116762000000000
1652;"ENSMUSG00000016984";"Etaa1";2123	48207999572;0	621639920624481;0	0872259620452262;4	89211422709746e-13;6	25.7
1653;"ENSMUSG00000016995";"Matn4";47	4713336377942;-2	38254299014278;0	320153750266278;6	95509177476821e-15;1	0.6
1654;"ENSMUSG00000017002";"Slpi";0	761410811342817;-0	0978793580397692;0	522104163701113;0	430235877959829;NA
1655;"ENSMUSG00000017007";"Rbpjl";3	37576984059613;-1	75644312733912;0	927699836980234;0	00382320128903321;0	10667600000000
1656;"ENSMUSG00000017009";"Sdc4";279	251945774202;-0	0509303581768984;0	153404442084105;0	726115824457582;0	82777700000000
1657;"ENSMUSG00000017057";"Il13ra1";183	946519106923;-2	62698841133077;0	200674600513202;4	50053601337627e-40;3	2.68e-25
1658;"ENSMUSG00000017119";"Nbr1";13203	0790614766;0	344300644832146;0	0684364835026348;3	72088771753214e-07;2	14800000
1659;"ENSMUSG00000017132";"Cyth1";2047	13455498267;-0	00246324598742276;0	0941724010751058;0	976666271211309;0	987004000000000
1660;"ENSMUSG00000017144";"Rnd3";12149	2819401256;0	790440193036126;0	0775927208231681;8	13988042951491e-25;2	7.5e-10
1661;"ENSMUSG00000017146";"Brca1";3102	63319975623;0	680285960891982;0	129299860124328;6	06238771157465e-08;3	9640000
1662;"ENSMUSG00000017167";"Cntnap1";6	30928354351056;-0	114511049620974;0	41840884782185;0	658555251804027;0	778024000000000
1663;"ENSMUSG00000017176";"Nt5c3b";2558	72524242244;0	0178700959270665;0	0605695524675548;0	766926931578041;0	854684000000000
1664;"ENSMUSG00000017188";"Coa3";2773	90496296917;-0	198720288737463;0	0756886011405419;0	0079123854813168;0	205270000000000
1665;"ENSMUSG00000017195";"Zpbp2";2	35781992366095;0	166902433337835;0	494382421195017;0	452893194607044;0	606157000000000
1666;"ENSMUSG00000017204";"Gsdma";6	98120893267886;-0	330367275252518;0	431211967489173;0	250049397047461;0	390246000000000
1667;"ENSMUSG00000017210";"Med24";6899	41151576269;0	405051373537835;0	0673559403106008;1	4109429433992e-09;1	17100
1668;"ENSMUSG00000017211";"Gsdma2";10	1217608640291;-0	239950216643723;0	327874661070389;0	357591102496533;0	51056500000000
1669;"ENSMUSG00000017221";"Psmd3";10180	907505582;0	0666879694154934;0	040777611220541;0	100958563483789;0	188486000000000
1670;"ENSMUSG00000017264";"Exosc10";5897	38237384407;0	138521542362265;0	0395778354000353;0	000426156195913149;0	146009000000000
1671;"ENSMUSG00000017286";"Glod4";3817	37239584;0	109634503829013;0	0881954793390523;0	208689346820479;0	338901000000000
1672;"ENSMUSG00000017288";"Vps53";2475	95332604806;0	0570356160436584;0	0608997044862758;0	345957162255344;0	498550000000000
1673;"ENSMUSG00000017291";"Taok1";5559	09601310474;0	0170459257867716;0	0517489447144713;0	741315088081663;0	837962000000000
1674;"ENSMUSG00000017299";"Dnttip1";2670	38664373394;0	103576929621336;0	0498621006528467;0	0371201589651455;0	804668000000000
1675;"ENSMUSG00000017300";"Tnnc2";1	36362503735544;0	711865520419694;1	15215213842615;0	0301600271462895;0	671615000000000
1676;"ENSMUSG00000017307";"Acot8";365	597390850841;0	197700867563771;0	0844380618588529;0	0176694801249133;0	419517000000000
1677;"ENSMUSG00000017309";"Cd300lg";14	203838102587;-0	0540556456830071;0	306438244937968;0	827716842772672;0	896657000000000
1678;"ENSMUSG00000017314";"Mpp2";1777	2106740113;0	521207459317132;0	103231599197523;2	5377919352674e-07;1	50200000
1679;"ENSMUSG00000017344";"Vtn";354	441024004893;-1	72774481686442;0	62811986122396;0	000387971583885511;0	133948000000000
1680;"ENSMUSG00000017376";"Nlk";1811	24784567118;-0	051128981585977;0	076656871227148;0	501567555975323;0	647714000000000
1681;"ENSMUSG00000017386";"Traf4";5368	27316454165;-0	152241258372242;0	0832913311907723;0	0629445508296921;0	126913000000000
1682;"ENSMUSG00000017390";"Aldoc";12124	1610844802;-0	745343623187316;0	214851989145731;0	000168495120637032;0	622369000000000
1683;"ENSMUSG00000017400";"Stac2";124	37356292783;-4	39326661702549;0	332670524922656;6	28776534293464e-41;4	7.98e-26
1684;"ENSMUSG00000017404";"Rpl19";8779	62215397476;0	0246119334814908;0	0805519748032252;0	767850316963256;0	855228000000000
1685;"ENSMUSG00000017405";"Nek8";550	656895337564;-0	753832247402031;0	140802866522328;2	96413995855004e-08;2	382000
1686;"ENSMUSG00000017412";"Cacnb4";439	87499063699;-0	636995703193843;0	190646161088989;0	000344927832051621;0	120187000000000
1687;"ENSMUSG00000017417";"Plxdc1";17	6469193899792;-2	83266047028293;0	508355976603397;2	01473905531307e-09;1	636000
1688;"ENSMUSG00000017418";"Arl5b";2871	87015371112;0	656788876079549;0	0737273118736238;2	24983580236472e-19;5	2.1e-05
1689;"ENSMUSG00000017421";"Zfp207";12845	4331159655;0	19533469553729;0	0674548861541779;0	00560489547657252;0	1508930000000
1690;"ENSMUSG00000017428";"Psmd11";8203	4603782211;-0	00627304842061218;0	0541481864808771;0	86143632370951;0	919106000000000
1691;"ENSMUSG00000017446";"C1qtnf1";80	4210535001241;-0	121333086189324;0	215944028243036;0	535519081780282;0	678690000000000
1692;"ENSMUSG00000017453";"Pipox";1146	32433502529;-0	655969085310651;0	129224131123735;1	65940667435143e-07;1	1370000
1693;"ENSMUSG00000017466";"Timp2";5098	09357413431;-0	484231742552126;0	0812236310109687;1	44501545628368e-09;1	198000
1694;"ENSMUSG00000017478";"Zc3h18";5675	5581077084;0	446798264552071;0	0514537582022198;2	46080254633323e-18;5	0.000261
1695;"ENSMUSG00000017485";"Top2b";25550	5318720934;0	56081976160592;0	0667396252750726;2	85192368940467e-17;5	0.000486
1696;"ENSMUSG00000017491";"Rarb";84	4383553078071;-2	05508232922908;0	3178488451482;8	90616631897079e-12;9	725
1697;"ENSMUSG00000017493";"Igfbp4";3697	46126572004;-0	102362029456453;0	0555713356998473;0	0633308042022665;0	127601000000000
1698;"ENSMUSG00000017499";"Cdc6";2462	41379945423;0	638403367909418;0	116373757392836;1	82547286836005e-08;1	2930000
1699;"ENSMUSG00000017548";"Suz12";5343	97058939482;0	585317452513032;0	0851506809916065;3	2233478653465e-12;3	7.34
1700;"ENSMUSG00000017550";"Atad5";3220	53057118143;0	459106140046255;0	0778466239884483;2	29757841713635e-09;1	8500
1701;"ENSMUSG00000017561";"Crlf3";1706	13396171119;0	314386640240295;0	0873142109229548;0	00025110846645606;0	897092000000000
1702;"ENSMUSG00000017607";"Tns4";8	45309205984248;-0	267570095050798;0	367595708133052;0	327570593918588;0	47905300000000
1703;"ENSMUSG00000017615";"Tnfaip1";5254	04917353475;-0	131913356461133;0	0536083776991818;0	0131404154704346;0	323254000000000
1704;"ENSMUSG00000017631";"Abr";5013	94149863008;-0	000307532567720343;0	106597487234101;0	994720726392636;0	997269000000000
1705;"ENSMUSG00000017639";"Rab11fip4";2445	11183710071;0	260526316388121;0	118174177274224;0	0228632464818016;0	526472000000000
1706;"ENSMUSG00000017652";"Cd40";114	80012526334;-0	401142827141611;0	198939123504151;0	028638294899154;0	641898000000000
1707;"ENSMUSG00000017664";"Slc35c2";1558	4823068534;0	321024435991065;0	0819536778007258;7	21099391090925e-05;0	284978000000000
1708;"ENSMUSG00000017667";"Zfp334";3289	19764163132;0	589890279005015;0	0597484611092269;2	73543197404816e-23;8	4.36e-09
1709;"ENSMUSG00000017670";"Elmo2";6100	11048847392;0	61742032817348;0	0490411826638028;2	69871576651619e-36;1	6.31e-21
1710;"ENSMUSG00000017677";"Wsb1";18028	4517582707;-0	314120566699422;0	0593525918406139;1	31986384302723e-07;8	1750000
1711;"ENSMUSG00000017679";"Ttpal";2903	37578020149;0	433941700622491;0	0662252435609395;3	88511996996726e-11;3	9420
1712;"ENSMUSG00000017686";"Rhot1";4716	0574156515;0	0560459401416049;0	054484913307831;0	29033415760746;0	437794000000000
1713;"ENSMUSG00000017688";"Hnf4g";21	4705814618289;-0	251600994941671;0	260689456147257;0	26655956638253;0	409775000000000
1714;"ENSMUSG00000017692";"Rhbdl3";5530	77641059257;1	63270488411816;0	127666096980269;2	21404209969768e-38;1	4.89e-23
1715;"ENSMUSG00000017697";"Ada";204	250035983357;0	516395952597886;0	115844571843965;4	57873566960952e-06;2	220000000
1716;"ENSMUSG00000017707";"Serinc3";4255	48443465675;-0	286403685231799;0	0569205924193035;4	24714206200453e-07;2	42400000
1717;"ENSMUSG00000017713";"Tha1";173	848628152788;-0	635672623355964;0	118759038629792;3	94618955132075e-08;2	6600000
1718;"ENSMUSG00000017715";"Pgs1";1926	66671933463;0	177536055579249;0	060112325285128;0	00293744617387728;0	842205000000000
1719;"ENSMUSG00000017716";"Birc5";7215	49528039465;0	445334252295517;0	110715399857447;3	77730779837826e-05;0	157150000000000
1720;"ENSMUSG00000017718";"Afmid";281	550594872563;0	44736106727833;0	0991040853067913;4	13394052750042e-06;2	24800000
1721;"ENSMUSG00000017720";"Trp53tg5";11	0642131943586;-0	135056992884761;0	331994829982678;0	602035156692308;0	733984000000000
1722;"ENSMUSG00000017721";"Pigt";1421	74954672339;-0	433720540339328;0	0607356875682352;6	0811104606098e-13;7	70.2
1723;"ENSMUSG00000017723";"Wfdc2";53	018430710822;2	41498974520614;0	290975022944212;7	09191023443092e-18;1	0.00447
1724;"ENSMUSG00000017724";"Etv4";469	913271333632;-3	97404001160969;0	252077279013911;3	77624399190532e-57;6	8.07e-42
1725;"ENSMUSG00000017734";"Dbndd2";191	711927389125;-0	137714202552159;0	152261148642042;0	340091603630219;0	492201000000000
1726;"ENSMUSG00000017737";"Mmp9";275	252653828084;-1	01797099010607;0	5791931370069;0	00973941733384711;0	247146000000000
1727;"ENSMUSG00000017740";"Slc12a5";140	881506873922;0	0109535253692893;0	149397106448589;0	944616568301046;0	96995900000000
1728;"ENSMUSG00000017747";"Ghdc";131	897431231359;-1	35350359266454;0	144325207067552;9	72484755776627e-22;2	6.93e-07
1729;"ENSMUSG00000017754";"Pltp";478	678085886707;-2	07797845637509;0	190789860364865;9	87319324358556e-29;4	7.2e-15
1730;"ENSMUSG00000017756";"Slc12a7";4798	64482213314;0	49597975310848;0	112859670401789;6	55291436488595e-06;3	101000000
1731;"ENSMUSG00000017760";"Ctsa";2825	44688184612;-0	22096372696519;0	0583261683764921;0	00013530325256166;0	509030000000000
1732;"ENSMUSG00000017764";"Zswim1";1289	13471233644;0	0913965615195965;0	0710312172416442;0	194791781372892;0	321513000000000
1733;"ENSMUSG00000017765";"Slc12a4";1155	03549122226;-1	52731646898653;0	114105042529112;8	67205033238924e-42;6	8.81e-27
1734;"ENSMUSG00000017767";"Spata25";2	3887571635278;0	0339726350543769;0	45379520451408;0	884595171634799;0	932914000000000
1735;"ENSMUSG00000017774";"Myo1c";643	781546160602;-0	376106326129394;0	0941198966892398;4	72794720340431e-05;0	192976000000000
1736;"ENSMUSG00000017776";"Crk";8421	9725172314;0	319217595977726;0	0625711165423413;2	8081268242969e-07;1	64600000
1737;"ENSMUSG00000017778";"Cox7c";4797	12861222818;-0	0233566196434795;0	083207281281832;0	769436851411533;0	85625600000000
1738;"ENSMUSG00000017781";"Pitpna";6602	89536084822;-0	137545798846872;0	0645495535075221;0	0310523282169756;0	688990000000000
1739;"ENSMUSG00000017801";"Mlx";1309	45519527485;0	116563066778404;0	0744776752654357;0	114055950940919;0	208398000000000
1740;"ENSMUSG00000017802";"Retreg3";1776	63842209446;0	282292940274205;0	0748568504321899;0	000142129730580204;0	5328910000000
1741;"ENSMUSG00000017817";"Jph2";23	2090611307034;-2	23853702155299;0	618583129539003;2	06317328900176e-05;8	991000000
1742;"ENSMUSG00000017830";"Dhx58";51	4716654901766;0	24844364236822;0	199371582422276;0	178784442346986;0	300296000000000
1743;"ENSMUSG00000017831";"Rab5a";6827	16834394088;-0	210055918359779;0	0774857419311068;0	00537830376258549;0	145467000000000
1744;"ENSMUSG00000017832";"Hspb9";2	20626613525593;0	159960718545926;0	51007580614612;0	425529585530186;0	579587000000000
1745;"ENSMUSG00000017837";"Nkiras2";2655	69781923807;0	325346393965644;0	0538570517042588;1	22947211510347e-09;1	31600
1746;"ENSMUSG00000017843";"Ppp2r5c";6065	26277533317;-0	179250487896968;0	0581648803402044;0	00181372303401968;0	542948000000000
1747;"ENSMUSG00000017858";"Ift52";1992	61500232432;0	244570780970303;0	0624545458309597;8	00139831958938e-05;0	314078000000000
1748;"ENSMUSG00000017861";"Mybl2";2891	57386946301;0	823789126936128;0	142157315860809;2	23650050572393e-09;1	804000
1749;"ENSMUSG00000017868";"Sgk2";6	5788237792884;-0	25653116023107;0	383845597689957;0	352144070055094;0	50513400000000
1750;"ENSMUSG00000017897";"Eya2";93	0986634844399;0	842191263367623;0	335109418562753;0	00284859951611089;0	818865000000000
1751;"ENSMUSG00000017929";"B4galt5";1144	70767037187;0	192796599321964;0	0873967600197784;0	0257573138264971;0	583959000000000
1752;"ENSMUSG00000017943";"Gdap1l1";2263	77251615782;-0	525418050521342;0	122826180363368;1	02088161195207e-05;4	684000000
1753;"ENSMUSG00000017969";"Ptgis";35	8159386659551;-0	758530083722073;0	293727102717127;0	00295986574332848;0	84793500000000
1754;"ENSMUSG00000017978";"Cadps2";358	382336908683;0	844887015795407;0	16172950380953;5	24153923706633e-08;3	4650000
1755;"ENSMUSG00000017999";"Ddx27";2904	39837565171;0	462786256575519;0	074527504375543;3	39198751270512e-10;3	6380
1756;"ENSMUSG00000018001";"Cyth3";1512	35970635959;-0	254504163412366;0	0682814229498011;0	000162634627004532;0	602425000000000
1757;"ENSMUSG00000018008";"Cyth4";62	1550782860971;-1	398746029546;0	213506136000009;7	24719046802862e-12;8	0.179
1758;"ENSMUSG00000018012";"Rac3";861	944784360681;-1	22718786200619;0	151086814125048;7	28411773648627e-17;1	0.0347
1759;"ENSMUSG00000018040";"Rrp7a";1889	69051051705;0	00958498040665162;0	056587899790014;0	86597277055225;0	922046000000000
1760;"ENSMUSG00000018042";"Cyb5r3";3646	28818408911;-0	15463825090391;0	0704552208814321;0	0266127282964429;0	601331000000000
1761;"ENSMUSG00000018068";"Ints2";4623	69860812974;0	460923567217471;0	0514802302939497;2	30804393883654e-19;5	3.39e-05
1762;"ENSMUSG00000018076";"Med13l";3352	73500938524;0	167868083719336;0	0812748254703469;0	0368843545935237;0	800469000000000
1763;"ENSMUSG00000018102";"H2bc4";861	519264342043;-0	213654635149289;0	104473910798314;0	0352505129353801;0	769039000000000
1764;"ENSMUSG00000018126";"Baiap2l2";47	6476168063721;-0	931575747726573;0	250552262323677;4	66260695682701e-05;0	190495000000000
1765;"ENSMUSG00000018143";"Mafk";673	980212688587;0	516605015205458;0	132351821868187;5	24771454999798e-05;0	212366000000000
1766;"ENSMUSG00000018160";"Med1";4449	9807069754;0	30953816177108;0	0488239874012883;2	02474758825969e-10;1	88800
1767;"ENSMUSG00000018166";"Erbb3";12	1072979158075;-1	3651037408137;0	740539782629772;0	00497499287433241;0	135470000000000
1768;"ENSMUSG00000018167";"Stard3";1983	37048611026;0	283467262935647;0	0540578609412646;1	34951881881337e-07;8	3440000
1769;"ENSMUSG00000018168";"Ikzf3";0	829171198494992;0	0586011854205933;0	515405566069843;0	716138624456076;NA
1770;"ENSMUSG00000018169";"Mfng";3591	16319936736;0	583486856216456;0	0986859163022094;1	68903330952153e-09;1	390000
1771;"ENSMUSG00000018171";"Vmp1";2594	06368289624;-0	121043006734012;0	0577814537664492;0	0344802954178092;0	754403000000000
1772;"ENSMUSG00000018189";"Uchl5";2260	27194757422;0	100108405466065;0	0730608349898462;0	166433094240776;0	283536000000000
1773;"ENSMUSG00000018196";"Glrx2";3725	27183137701;0	0437764970396917;0	049652823957154;0	376275587108956;0	53014800000000
1774;"ENSMUSG00000018199";"Ro60";6102	69130631504;0	248579758457436;0	0612225214446249;4	3367461082856e-05;0	178261000000000
1775;"ENSMUSG00000018209";"Stk4";4126	4415400839;0	306083262750382;0	0708596114768086;1	28770826665819e-05;5	816000000
1776;"ENSMUSG00000018217";"Pmp22";1931	82851802695;-3	53028452072097;0	279998975597249;1	17723747067344e-37;7	6.45e-23
1777;"ENSMUSG00000018238";"Gdf9";160	424373620819;-1	30856324037461;0	158282191949699;2	26567233992909e-17;4	0.00387
1778;"ENSMUSG00000018239";"Zcchc10";591	136315004101;0	114131304623437;0	0854949259772808;0	17709287149579;0	29795700000000
1779;"ENSMUSG00000018263";"Tbx5";58	5704601629691;0	388060834367831;0	184342852310651;0	0242550804987606;0	554713000000000
1780;"ENSMUSG00000018286";"Psmb6";11162	9792458533;0	0905499989186953;0	0755297183194855;0	22758746135183;0	362800000000000
1781;"ENSMUSG00000018287";"Spag7";3586	69023946078;-0	0845663303953089;0	0701497645514323;0	223274680990842;0	357123000000000
1782;"ENSMUSG00000018293";"Pfn1";16265	0570924663;0	0463802008623979;0	0670261603615246;0	488668315335134;0	636758000000000
1783;"ENSMUSG00000018322";"Tomm34";2288	71755144079;-0	0937345770923085;0	0482724397231797;0	0509451099502215;0	105773000000000
1784;"ENSMUSG00000018326";"Ywhab";14265	6762965817;-0	175334197852031;0	0732495294034399;0	0154662721002701;0	373137000000000
1785;"ENSMUSG00000018334";"Ksr1";257	112873091699;0	29643047080139;0	135961664447713;0	0237631337762467;0	544534000000000
1786;"ENSMUSG00000018339";"Gpx3";422	322704655608;-0	973071425533189;0	113247951039248;1	99102803976237e-18;4	0.000283
1787;"ENSMUSG00000018340";"Anxa6";2016	14761308693;-2	19325906774444;0	125694207562958;2	64505712913902e-69;7	1.83e-54
1788;"ENSMUSG00000018341";"Il12rb2";3	62779480139328;0	011824632872798;0	442699104994241;0	962294813890533;0	979063000000000
1789;"ENSMUSG00000018347";"Zkscan6";739	264859993067;0	319910210523576;0	0985939315713589;0	00094973556788938;0	3013960000000
1790;"ENSMUSG00000018362";"Kpna2";26276	9204212443;0	531553772884036;0	108763035173858;5	65762630043096e-07;3	16900000
1791;"ENSMUSG00000018363";"Smurf2";1839	31822372361;0	0963851405647939;0	062784106960449;0	12194884697321;0	220146000000000
1792;"ENSMUSG00000018372";"Cep95";1301	16166585975;0	168345280568754;0	0803307007897586;0	0338098550372943;0	741441000000000
1793;"ENSMUSG00000018377";"Vezf1";9544	14586004569;0	325874310731239;0	0637973664956754;2	69427783222032e-07;1	58500000
1794;"ENSMUSG00000018378";"Cuedc1";1715	85838675625;0	200910717985316;0	0593519432571527;0	000656861475222598;0	215349000000000
1795;"ENSMUSG00000018379";"Srsf1";29129	2949863864;0	519821091356997;0	0723992689706756;4	26346433242893e-13;5	50.3
1796;"ENSMUSG00000018381";"Abi3";11	0433866180697;-1	51266837269158;0	653732023877414;0	00149494063758561;0	456539000000000
1797;"ENSMUSG00000018387";"Shroom1";76	7150395334138;-2	13270864485469;0	236361147525331;1	86581980726096e-20;4	7.23e-06
1798;"ENSMUSG00000018395";"Kif3a";4552	33619137361;-0	369357745560118;0	072394690597252;2	08254080315448e-07;1	25100000
1799;"ENSMUSG00000018398";"Septin8";3935	55929975537;-0	642177446074515;0	076514812520763;2	09381520960907e-17;4	0.000689
1800;"ENSMUSG00000018401";"Mtmr4";5944	99776936985;0	409052272675704;0	0798084937991839;2	19105786315553e-07;1	31200000
1801;"ENSMUSG00000018405";"Mrm1";405	835036952602;0	0577996263297882;0	100528970269134;0	559734904652814;0	69908400000000
1802;"ENSMUSG00000018411";"Mapt";4009	34618163438;-1	58320254188112;0	365376489199002;1	37285829042082e-06;7	22400000
1803;"ENSMUSG00000018412";"Kansl1";6981	51174084553;0	24690554196387;0	060335538779141;3	83414779264661e-05;0	159293000000000
1804;"ENSMUSG00000018415";"Gid4";3442	82082054895;0	411214778421841;0	0788585805922286;1	26331822830597e-07;7	8530000
1805;"ENSMUSG00000018417";"Myo1b";9605	03492827095;0	400522155172669;0	0514442908948836;7	45080218214025e-15;1	1.33
1806;"ENSMUSG00000018425";"Dhx40";3493	3311093102;0	337182666831136;0	0580042956098112;5	08096442969155e-09;3	904000
1807;"ENSMUSG00000018427";"Ypel2";412	141747170439;0	371915376172345;0	166075481635371;0	0178518313359157;0	423174000000000
1808;"ENSMUSG00000018428";"Akap1";2008	85756668063;0	0287388812269085;0	0727418997719803;0	696667134521987;0	8066510000000
1809;"ENSMUSG00000018433";"Nol11";3753	93154820929;0	289229090466274;0	0442623267276109;5	41731139419096e-11;5	3970
1810;"ENSMUSG00000018442";"Derl2";2749	72728117963;0	115547174902253;0	0565350099134685;0	0401721602367748;0	862329000000000
1811;"ENSMUSG00000018446";"C1qbp";4376	95403336099;0	152365507900509;0	0655494799604978;0	0189605768485941;0	446269000000000
1812;"ENSMUSG00000018449";"Rpain";1635	31606973109;-0	0336528777667097;0	0728953470557219;0	639504938900165;0	763461000000000
1813;"ENSMUSG00000018451";"6330403K07Rik";8811	42695804162;-0	155952038699072;0	130190310822133;0	215098082797864;0	347258000000000
1814;"ENSMUSG00000018459";"Slc13a3";638	150202732206;-3	0629970963599;0	175133245663678;1	20295438662084e-69;3	3.1e-54
1815;"ENSMUSG00000018470";"Kcnab3";621	287689405542;-0	472175059377566;0	0971184222151953;7	15948946428102e-07;3	94200000
1816;"ENSMUSG00000018474";"Chd3";8304	45935290349;0	634684792538963;0	114344782367451;1	30125406766792e-08;9	444000
1817;"ENSMUSG00000018476";"Kdm6b";1527	19263537995;0	184892032153325;0	103410754374778;0	0680366182652203;0	135697000000000
1818;"ENSMUSG00000018479";"Chct1";3	46302845242182;0	222976463882235;0	47547248532087;0	389528862967575;0	544164000000000
1819;"ENSMUSG00000018481";"Appbp2";7341	78770274518;0	161990056917904;0	0556351594845753;0	0031831778999294;0	905951000000000
1820;"ENSMUSG00000018500";"Adora2b";25	9484667354915;-1	68928886695197;0	425344263150392;6	47444465767943e-06;3	66400000
1821;"ENSMUSG00000018501";"Ncor1";12006	2469672101;0	212582737747021;0	0467663689410361;6	98772631141912e-06;3	290000000
1822;"ENSMUSG00000018507";"Trpv2";90	2467557256214;-0	410946064764502;0	272563031911194;0	0794076185466963;0	154862000000000
1823;"ENSMUSG00000018509";"Cenpv";3174	03745943705;-0	0467365865842751;0	0829650646869547;0	567180077000995;0	705811000000000
1824;"ENSMUSG00000018537";"Pcgf2";893	086416945452;0	247389922182978;0	081948428177485;0	00222758272212125;0	654472000000000
1825;"ENSMUSG00000018541";"Cwc25";1283	54915465791;0	138664018827268;0	0716995027788716;0	0510696137942911;0	105971000000000
1826;"ENSMUSG00000018543";"Spmap1";7	34001110424403;0	0218421386542874;0	388451419915618;0	934670835016765;0	964039000000000
1827;"ENSMUSG00000018547";"Pip4k2b";349	532739468632;0	0444511117237496;0	140920147248948;0	744723212405532;0	83942300000000
1828;"ENSMUSG00000018548";"Trim37";10767	6973069075;0	218225532230803;0	0578638205205573;0	000155330683336728;0	577724000000000
1829;"ENSMUSG00000018554";"Ybx2";230	976638376232;0	389477745649301;0	120269995883222;0	000854004884363344;0	273674000000000
1830;"ENSMUSG00000018559";"Ctdnep1";1318	26492158543;-0	128917064373314;0	0596874669978275;0	0296852672202352;0	662736000000000
1831;"ENSMUSG00000018565";"Elp5";3396	04694907522;-0	0381509448720757;0	0689770758690697;0	573724372307884;0	71171000000000
1832;"ENSMUSG00000018566";"Slc2a4";1079	26082198964;0	148607380291996;0	116700862714664;0	192075990070553;0	317998000000000
1833;"ENSMUSG00000018567";"Gabarap";8839	11210455225;-0	011596973764351;0	0790134904015531;0	868420357618874;0	92344700000000
1834;"ENSMUSG00000018569";"Cldn7";3	89962332825235;0	357143449845652;0	478725790371314;0	220647826796156;0	354195000000000
1835;"ENSMUSG00000018570";"2810408A11Rik";1136	76161604396;-0	0579870618036949;0	0663918319243893;0	379743028308042;0	533990000000000
1836;"ENSMUSG00000018572";"Phf23";2684	88144694907;0	544607886766581;0	0601783322046456;8	28626194176153e-20;1	9.87e-05
1837;"ENSMUSG00000018574";"Acadvl";2525	19968089384;-0	230789643429247;0	0608686869467193;0	000126486862088896;0	478791000000000
1838;"ENSMUSG00000018581";"Dnah11";57	918193873617;-1	34579279433213;0	54815245821391;0	0015358888610451;0	467246000000000
1839;"ENSMUSG00000018583";"G3bp1";23355	1578920441;0	373149727483618;0	0430230363727643;2	76883902158545e-18;5	0.000884
1840;"ENSMUSG00000018585";"Atox1";1487	51402068002;-0	211743351161735;0	0827059779775126;0	00938260327129022;0	239140000000000
1841;"ENSMUSG00000018589";"Glra2";143	425739737951;-0	10302523623695;0	335006488775609;0	686506351327689;0	799490000000000
1842;"ENSMUSG00000018593";"Sparc";6445	65627311375;-1	94196682581712;0	124130520183473;1	91395514924215e-56;3	3.35e-41
1843;"ENSMUSG00000018595";"Glra4";6	64266519250238;-0	589422891232014;0	480330917859873;0	0687001516885986;0	13686400000000
1844;"ENSMUSG00000018599";"Mief2";597	324438606183;-0	186522854898907;0	105894890019361;0	0718966044719805;0	142310000000000
1845;"ENSMUSG00000018604";"Tbx3";32	3138541573237;-3	40756245396923;0	58720199601543;3	31051425329419e-10;2	99300
1846;"ENSMUSG00000018620";"Mmp20";8	35129804197582;0	0909286575495148;0	528175550465534;0	609262067946029;0	740162000000000
1847;"ENSMUSG00000018634";"Crhr1";13	7242345824093;-0	266675326841152;0	34343820431681;0	31380783563812;0	464054000000000
1848;"ENSMUSG00000018648";"Dusp14";1151	78040822939;1	55043466637529;0	106389765417393;5	29285856406707e-49;6	3.97e-34
1849;"ENSMUSG00000018651";"Tada2a";1763	9085837924;0	280550337713615;0	051921262148238;5	57027178699437e-08;3	6630000
1850;"ENSMUSG00000018654";"Ikzf1";26	4132695777951;0	810917019979375;0	470937968610278;0	017603635850212;0	418239000000000
1851;"ENSMUSG00000018659";"Pnpo";260	352787484352;0	39853573075112;0	108691849755173;0	000173641475793488;0	640022000000000
1852;"ENSMUSG00000018661";"Cog1";3112	05142448826;0	83806383130857;0	0514108948963187;2	66145076172928e-60;5	4.56e-45
1853;"ENSMUSG00000018666";"Cbx1";5041	34186854931;0	473383080239998;0	0660347437809786;4	97986252007957e-13;6	35.7
1854;"ENSMUSG00000018669";"Cdk5rap3";3967	39287791275;0	122763120989192;0	051907676426346;0	0184992943645175;0	43674000000000
1855;"ENSMUSG00000018672";"Copz2";243	867112064862;-1	56651041129239;0	153439025249481;2	160458976553e-25;7	5.8e-11
1856;"ENSMUSG00000018677";"Slc25a39";4938	03319071399;0	121120717226253;0	0699786192540185;0	0807852957124154;0	15701200000000
1857;"ENSMUSG00000018678";"Sp2";2546	1603303534;0	281426941006256;0	0641177324875651;9	6810515841876e-06;4	458000000
1858;"ENSMUSG00000018697";"Aatf";1833	84983041428;0	0200593245433674;0	069920042731918;0	773922308989089;0	859503000000000
1859;"ENSMUSG00000018698";"Lhx1";11	6910854060806;1	28548528683851;0	736262346063035;0	00626692372824937;0	166062000000000
1860;"ENSMUSG00000018707";"Dync1h1";11041	3840909207;0	139919759892344;0	0981556851342899;0	127071445498747;0	227625000000000
1861;"ENSMUSG00000018727";"Cpsf4l";12	6243034403069;-0	0780865483819585;0	31029034712609;0	753766169983515;0	845470000000000
1862;"ENSMUSG00000018733";"Pex12";848	458283244162;-0	107707339598495;0	0761405037431724;0	153100962587995;0	264880000000000
1863;"ENSMUSG00000018736";"Ndel1";2850	26277217834;-0	115106751338178;0	0438555340576251;0	0083912205106417;0	216351000000000
1864;"ENSMUSG00000018740";"Slc25a35";91	521307471733;0	0959926614022991;0	141691784502701;0	485228356131598;0	633658000000000
1865;"ENSMUSG00000018750";"Zbtb4";295	774661848686;-0	824271072994135;0	116077404048829;3	79171650537983e-13;4	92.1
1866;"ENSMUSG00000018752";"Tnfsfm13";29	3106084701644;-1	78398010083252;0	386387859223324;3	58841806860312e-07;2	7620000
1867;"ENSMUSG00000018761";"Mpdu1";2149	25433605352;-0	214541264352196;0	0676255207827879;0	00141105347584139;0	433071000000000
1868;"ENSMUSG00000018765";"Fxr2";7470	2857474785;0	244771377530286;0	0557625464778831;9	0936036785187e-06;4	204000000
1869;"ENSMUSG00000018770";"Atp5mc3";10540	4933874288;-0	100137722672238;0	069312882140564;0	141499518525555;0	248348000000000
1870;"ENSMUSG00000018774";"Cd68";85	5574285352554;-0	30775161522728;0	188222502367845;0	0779032646882439;0	152324000000000
1871;"ENSMUSG00000018776";"Slc35g3";1	26552912042539;0	0400959017297388;0	507504653676765;0	774790760850284;0	860010000000000
1872;"ENSMUSG00000018796";"Acsl1";318	038246016117;-0	881531543808356;0	0940998036079787;2	17644791209272e-21;5	9.49e-07
1873;"ENSMUSG00000018800";"Abca5";538	456487443388;-0	250837374220421;0	123766222676402;0	0361552176373502;0	786196000000000
1874;"ENSMUSG00000018809";"Smyd4";998	206639691558;0	151387995390755;0	0638056621742687;0	0164436307610868;0	393676000000000
1875;"ENSMUSG00000018819";"Lsp1";151	190028250084;-1	26683862671376;0	180279536908194;3	13346967568013e-13;4	10.5
1876;"ENSMUSG00000018820";"Zfyve27";2491	16128113704;-0	014514577469384;0	0674151203368853;0	826227950440442;0	8957090000000
1877;"ENSMUSG00000018821";"Avpi1";231	464577761284;0	370556442434773;0	120883725595331;0	00159693086071123;0	483449000000000
1878;"ENSMUSG00000018822";"Sfrp5";501	767457726745;-4	81329983128726;0	445914156549294;7	49495578668832e-28;3	2.29e-15
1879;"ENSMUSG00000018830";"Myh11";10	1549679853622;-0	378129250808407;0	505918239033711;0	194730181268289;0	321475000000000
1880;"ENSMUSG00000018841";"Rad51d";767	83156645967;0	00535039316566341;0	0677755057487393;0	934290560937101;0	963868000000000
1881;"ENSMUSG00000018844";"Fndc8";10	3550280840128;0	243644695306547;0	357754375932509;0	366523002805224;0	52002700000000
1882;"ENSMUSG00000018845";"Unc45b";8	56236312040117;-1	66956769349913;0	968108620169931;0	00416551874007515;0	115320000000000
1883;"ENSMUSG00000018846";"Pank3";5705	65576633628;-0	0386069528044895;0	0806725667053094;0	639770963312641;0	763649000000000
1884;"ENSMUSG00000018848";"Rars1";3378	83202546346;0	301583334467491;0	0627120787894895;1	26487307937745e-06;6	68900000
1885;"ENSMUSG00000018849";"Wwc1";7167	64399676608;0	334577288063283;0	0683240012152884;8	63049478675495e-07;4	69200000
1886;"ENSMUSG00000018858";"Mrpl58";2080	67764173112;-0	021263025838927;0	0721450028048088;0	761299493916403;0	850602000000000
1887;"ENSMUSG00000018861";"Fdxr";864	262329267371;-0	327106125994242;0	0724880048789166;4	99151087567695e-06;2	405000000
1888;"ENSMUSG00000018862";"Otop3";0	79170554825265;0	0913204791626507;0	528849414529419;0	411422638291072;NA
1889;"ENSMUSG00000018865";"Sult4a1";800	178956483151;0	627432926370667;0	220807850014727;0	00187339463734934;0	559051000000000
1890;"ENSMUSG00000018882";"Mrpl45";1870	60004377772;0	00943890496492712;0	064240046613644;0	88333431114957;0	932207000000000
1891;"ENSMUSG00000018893";"Mb";0	837519404679108;-0	0319286350182743;0	514291305542143;0	767605445877271;NA
1892;"ENSMUSG00000018899";"Irf1";199	931718904239;-0	620181459956339;0	143385851236166;6	8067340493862e-06;3	212000000
1893;"ENSMUSG00000018900";"Slc22a5";593	047351371967;-0	384982994992546;0	0948891882459189;3	56955154965839e-05;0	148981000000000
1894;"ENSMUSG00000018906";"P4ha2";203	90480241095;-0	000897863092728301;0	113151531770952;0	999891885254676;0	999942000000000
1895;"ENSMUSG00000018909";"Arrb1";1320	93852291219;-0	865172363565811;0	141421399664046;2	50992209719969e-10;2	31200
1896;"ENSMUSG00000018919";"Tm4sf5";0	8108732171738;-0	0435480682499373;0	506754223260835;0	75520835231578;NA
1897;"ENSMUSG00000018920";"Cxcl16";50	9656041903702;-0	715446686112545;0	253097393851093;0	00156335268831245;0	474658000000000
1898;"ENSMUSG00000018921";"Pelp1";1750	1408259371;0	388508125486432;0	0908018861940846;1	36773394243113e-05;6	150000000
1899;"ENSMUSG00000018923";"Med11";508	679834813463;-0	161507937456935;0	0992368257766817;0	0969131766835631;0	182235000000000
1900;"ENSMUSG00000018924";"Alox15";1	26268812874612;-0	229278960811361;0	576310518246611;0	118330720526472;0	214820000000000
1901;"ENSMUSG00000018925";"Heatr9";7	06362253793201;0	108364356562786;0	361645435921436;0	682629280633832;0	79661700000000
1902;"ENSMUSG00000018927";"Ccl6";14	3375512004926;-1	89997167096152;0	647596912372027;0	000200989331089048;0	730775000000000
1903;"ENSMUSG00000018930";"Ccl4";42	98189061994;-2	5812139119761;0	786201352786777;4	80676741519636e-05;0	195925000000000
1904;"ENSMUSG00000018931";"Natd1";1953	39157587104;0	385559768380418;0	0782914468479576;6	29625589796994e-07;3	50100000
1905;"ENSMUSG00000018932";"Map2k3";1508	43203402426;-0	0271759228002137;0	0692557805631949;0	691710406892878;0	803225000000000
1906;"ENSMUSG00000018965";"Ywhah";12053	9699493481;0	0456776768934442;0	0609182033445623;0	453854469610323;0	606903000000000
1907;"ENSMUSG00000018973";"Hoxb1";12	6755840128514;0	0532295337129415;0	346701665050051;0	839859245795244;0	904857000000000
1908;"ENSMUSG00000018974";"Sart3";5843	98537039615;0	426359056027514;0	0720468650464052;2	17268724964941e-09;1	755000
1909;"ENSMUSG00000018983";"E2f2";2452	26668461078;0	658888492564057;0	12944752641139;1	51567837562237e-07;9	3000000
1910;"ENSMUSG00000018986";"Slfn3";181	671221626084;-0	188035067659909;0	132068564197681;0	14090692006775;0	247531000000000
1911;"ENSMUSG00000018995";"Nars2";952	599563828179;0	42851086148559;0	0594565662329703;4	04719493189035e-13;5	23.4
1912;"ENSMUSG00000018999";"Slc35b4";2918	49608680916;-0	177584678507073;0	0612957737560871;0	00349796575842073;0	983098000000000
1913;"ENSMUSG00000019027";"Dnah1";306	248523667677;0	0934884362903229;0	162331588141864;0	546323780736297;0	687715000000000
1914;"ENSMUSG00000019039";"Dalrd3";2092	20631527094;-0	215675028923329;0	0572213620196722;0	000154736795696473;0	575822000000000
1915;"ENSMUSG00000019054";"Fis1";4442	15850153282;-0	140747545906758;0	0756452745395306;0	058996882305859;0	120096000000000
1916;"ENSMUSG00000019055";"Plod1";1060	55448898118;-0	843011600045752;0	127386450711365;8	5124530804106e-12;9	3.34
1917;"ENSMUSG00000019066";"Rab3d";1728	11250468844;0	552681842505932;0	107417023957822;7	98403850932597e-08;5	124000
1918;"ENSMUSG00000019080";"Mfsd3";156	834344870023;0	229462607729207;0	144596302681092;0	098472220955802;0	184635000000000
1919;"ENSMUSG00000019082";"Slc25a22";2374	66030944196;0	520092030855184;0	0751950221718936;2	69809368594089e-12;3	164
1920;"ENSMUSG00000019087";"Atp6ap1";4424	28759226759;-0	373202717167946;0	0603935199643728;4	39407570924665e-10;3	90800
1921;"ENSMUSG00000019088";"Dnase1l1";34	2442984932783;0	433373800103335;0	259576091013642;0	0562396567069608;0	115224000000000
1922;"ENSMUSG00000019102";"Aldh3a1";1	07973773474135;-0	127407438028485;0	528815577483993;0	405389859266602;0	560333000000000
1923;"ENSMUSG00000019122";"Ccl9";45	9857352776447;-0	919145937104206;0	248189253640055;4	82438175665673e-05;0	196605000000000
1924;"ENSMUSG00000019124";"Scrn1";12483	0844337529;-0	141417676171101;0	0858599386852319;0	0965581356689479;0	181698000000000
1925;"ENSMUSG00000019132";"BC005537";2603	29852242536;0	101508079602806;0	0864684749769226;0	234925852115586;0	371655000000000
1926;"ENSMUSG00000019139";"Isyna1";1378	32473813515;0	36334445406162;0	0693998058768495;1	27367834585971e-07;7	9100000
1927;"ENSMUSG00000019143";"Hars2";2664	64502224472;0	120166293573154;0	0447186163281434;0	00705591595542822;0	184956000000000
1928;"ENSMUSG00000019146";"Cacng2";132	070474082483;-1	86370103742801;0	279437391655631;2	191549156716e-12;2	595
1929;"ENSMUSG00000019158";"Tmem160";653	16064101375;-0	0842575464283317;0	0855690600037221;0	31203978813575;0	462093000000000
1930;"ENSMUSG00000019173";"Rab5c";1147	13602235523;0	155003472702413;0	188817127846995;0	381547238215903;0	535889000000000
1931;"ENSMUSG00000019178";"Styxl1";8	61942306797735;-0	363186505385387;0	41483495982615;0	209438003939678;0	339959000000000
1932;"ENSMUSG00000019179";"Mdh2";12819	3531117862;0	0402978478143489;0	0697430193054958;0	55435868541461;0	694734000000000
1933;"ENSMUSG00000019188";"H13";4236	41034112335;0	108023773550943;0	0636902883089479;0	0872706802699681;0	167231000000000
1934;"ENSMUSG00000019189";"Rnf145";6332	20809422558;-0	150585830364478;0	0483849327866964;0	00178052554019601;0	534004000000000
1935;"ENSMUSG00000019194";"Scn1b";6	35775716012534;-0	154149287845789;0	388227238507352;0	5631861950326;0	702312000000000
1936;"ENSMUSG00000019210";"Atp6v1e1";4036	18099336025;-0	103709254647188;0	0796408679044552;0	18668649391728;0	310908000000000
1937;"ENSMUSG00000019214";"Chtf18";2477	04342017874;0	703675773466379;0	131209170748785;3	16814317455012e-08;2	1690000
1938;"ENSMUSG00000019230";"Lhx9";287	348748622105;5	05383845959505;0	220609787078874;5	36235189512705e-117;7	7.92e-103
1939;"ENSMUSG00000019232";"Etnppl";9	62533251021408;0	0725055066485661;0	336120104455925;0	780093593777212;0	864107000000000
1940;"ENSMUSG00000019235";"Rps6kl1";276	699795058518;-0	948764960684509;0	228405094845951;7	16400938606192e-06;3	366000000
1941;"ENSMUSG00000019254";"Ppp1r12c";4554	67736825279;0	0479108291099891;0	0629043125423233;0	438790655691533;0	59305200000000
1942;"ENSMUSG00000019256";"Ahr";94	0122487987719;-0	755633733980293;0	24270483218311;0	000566079238150484;0	188423000000000
1943;"ENSMUSG00000019261";"Map1s";4279	43140942602;0	152301004765078;0	0404034841849256;0	000160720736364925;0	595969000000000
1944;"ENSMUSG00000019278";"Dpep1";2	21513469379482;-0	0479510283336646;0	459154596058592;0	833088766483648;0	900253000000000
1945;"ENSMUSG00000019295";"Tmem129";1692	29415155283;0	260720676917312;0	0793550093356505;0	000884100433347877;0	282410000000000
1946;"ENSMUSG00000019297";"Nop9";3041	20490432394;0	157114261176076;0	0815653491728351;0	0514117164500925;0	106606000000000
1947;"ENSMUSG00000019301";"Hsd17b1";4	30097643529485;-0	094635430993035;0	439282063361051;0	700812653490411;0	809255000000000
1948;"ENSMUSG00000019302";"Atp6v0a1";4310	92773246378;-0	137447301111633;0	082262285413363;0	0896043003849584;0	170842000000000
1949;"ENSMUSG00000019303";"Psmc3ip";1696	07244216413;0	163599250116989;0	0812058005671635;0	040955520941471;0	877349000000000
1950;"ENSMUSG00000019312";"Grb7";2	2366850819848;-0	169276924592846;0	535157421321034;0	299808389336323;0	448458000000000
1951;"ENSMUSG00000019320";"Noxo1";118	682517882676;-0	481273948042369;0	14174748557533;0	000419518008328602;0	143865000000000
1952;"ENSMUSG00000019326";"Aoc3";5	87649834634459;-0	116679499805441;0	390353893879729;0	659440291910005;0	778726000000000
1953;"ENSMUSG00000019338";"Zfp687";4467	1813442338;0	343299307666644;0	0579234192085067;2	43113624250919e-09;1	950000
1954;"ENSMUSG00000019359";"Gdpd2";759	56158749506;-1	18045698058661;0	169735563301777;5	7390385917025e-13;7	2.83
1955;"ENSMUSG00000019362";"D8Ertd738e";2331	16974615023;-0	0526143455169641;0	0722704474443641;0	462299226405287;0	612899000000000
1956;"ENSMUSG00000019368";"Sec14l4";2	52226553743967;-0	0961428016827092;0	46522274203805;0	672627856863379;0	788716000000000
1957;"ENSMUSG00000019370";"Calm3";10825	5295272201;0	0467157857423004;0	0709354311846123;0	497042926100377;0	643978000000000
1958;"ENSMUSG00000019373";"Cops3";5926	81730214318;0	297217758979921;0	0672503452430679;8	0442926263057e-06;3	751000000
1959;"ENSMUSG00000019428";"Fkbp8";8751	07104709134;-0	0315615978247025;0	0494591847565194;0	506359384399688;0	651887000000000
1960;"ENSMUSG00000019432";"Ddx39b";20596	2834778073;0	287712315868976;0	0426869684676929;2	97763739958617e-11;3	808
1961;"ENSMUSG00000019433";"Gipc1";4390	67923047732;0	267315115294869;0	0455458271862144;3	07691548629096e-09;2	43300
1962;"ENSMUSG00000019437";"Tlcd1";521	649220767769;-1	45403231102907;0	139751852561919;2	77043000586338e-26;1	2.35e-12
1963;"ENSMUSG00000019461";"Plscr3";2271	46338065647;-0	100984643185649;0	0821681598998791;0	21389779678973;0	345668000000000
1964;"ENSMUSG00000019464";"Ptger1";83	5950322363315;-0	315505569990454;0	205869654239235;0	0944148478411093;0	178307000000000
1965;"ENSMUSG00000019467";"Arhgef25";3396	30507012018;0	214998223174451;0	0658914049837322;0	00100895809791916;0	318450000000000
1966;"ENSMUSG00000019470";"Xab2";4594	98538674034;0	151383839383399;0	0511682377620245;0	00288255248196582;0	827487000000000
1967;"ENSMUSG00000019471";"Cdc37";4987	83201625248;0	242681429477386;0	0596966002731255;4	28176256805007e-05;0	17630000000000
1968;"ENSMUSG00000019478";"Rab4a";709	808483429276;0	48477095991547;0	0862693280032446;1	1966275780688e-08;8	746000
1969;"ENSMUSG00000019487";"Trip10";878	795973187129;0	349969912995642;0	0992328917653458;0	000322370908599547;0	112956000000000
1970;"ENSMUSG00000019489";"Cd70";1	47885134609557;-0	512969329021023;0	913353590734871;0	0207733690101101;0	48354800000000
1971;"ENSMUSG00000019494";"Cops6";6388	92789685628;-0	0826122668886928;0	0803287768765029;0	293212526804664;0	441116000000000
1972;"ENSMUSG00000019505";"Ubb";128141	847144558;0	0306816313657934;0	0775648263982283;0	818865062435448;0	890543000000000
1973;"ENSMUSG00000019518";"Ap4m1";1815	03098834447;0	115334158512136;0	0786173561437467;0	139271052462296;0	245266000000000
1974;"ENSMUSG00000019528";"Gyg1";768	069783144971;-0	149347496493969;0	122120105097133;0	207030048530348;0	33688600000000
1975;"ENSMUSG00000019539";"Rcn3";1881	03874573951;-0	606485295211038;0	102659647358909;1	6961060976722e-09;1	395000
1976;"ENSMUSG00000019558";"Slc6a8";668	651505297679;-0	0366809782224739;0	107471798222114;0	723716241193913;0	826135000000000
1977;"ENSMUSG00000019564";"Arid3a";392	441803900472;0	291811326387617;0	124205915077959;0	0154855949176404;0	373312000000000
1978;"ENSMUSG00000019577";"Pdk4";703	118350239407;-2	60330189875719;0	191180746779649;2	40818567046274e-43;2	8.94e-29
1979;"ENSMUSG00000019578";"Ubxn6";2606	86304033065;-0	131307927073199;0	0676801168765752;0	050129545446515;0	104393000000000
1980;"ENSMUSG00000019579";"Mydgf";1862	68060318757;-0	299619476159743;0	0552858930137232;4	76443061514481e-08;3	1710000
1981;"ENSMUSG00000019590";"Cyb561";85	5663244856658;0	298552472517682;0	307651676963535;0	238191156993836;0	3757510000000
1982;"ENSMUSG00000019647";"Sema6a";2610	16196653851;-1	21201945212121;0	152724682223883;3	64535941088638e-16;6	0.0253
1983;"ENSMUSG00000019659";"Ccdc12";2436	62636150552;0	12212000700939;0	0612138179643572;0	0470018183038583;0	986854000000000
1984;"ENSMUSG00000019689";"Fmc1";1000	50042194335;-0	34390552237941;0	0912922380080955;0	000127042166052643;0	480806000000000
1985;"ENSMUSG00000019699";"Akt3";3335	91507772984;0	48833308298573;0	10035228101442;7	65768541041736e-07;4	19400000
1986;"ENSMUSG00000019710";"Mrpl24";2328	16450265677;0	127722782332373;0	0521183120144372;0	0138578914450983;0	338633000000000
1987;"ENSMUSG00000019715";"Gle1";5022	47012353042;0	1615376891334;0	0484859948404225;0	000824081991984114;0	264694000000000
1988;"ENSMUSG00000019718";"L3hypdh";228	230993552546;-0	469449785306367;0	11215373596592;1	69644891665266e-05;7	503000000
1989;"ENSMUSG00000019726";"Lyst";754	236349915848;-0	216949283799338;0	0840341825769015;0	00892427579140522;0	228489000000000
1990;"ENSMUSG00000019731";"Slc35e1";2894	54597374379;0	287563072911449;0	109938652333978;0	00740244216669504;0	192975000000000
1991;"ENSMUSG00000019732";"Calr3";54	0642774453848;0	0451826860395396;0	240659565354258;0	834189357784252;0	900975000000000
1992;"ENSMUSG00000019734";"Tmc4";57	6494517023364;0	0948226092064909;0	207449704756391;0	62362860812267;0	75143500000000
1993;"ENSMUSG00000019737";"Syne4";129	465846548618;0	360592384485984;0	180485820831518;0	03293852097988;0	725376000000000
1994;"ENSMUSG00000019738";"Polr2i";1240	33495950631;-0	00454348691341738;0	0924335791890959;0	958462747247884;0	976803000000000
1995;"ENSMUSG00000019756";"Prl8a1";368	095542174661;0	161174608639325;0	0888858740854863;0	0660295967880892;0	132274000000000
1996;"ENSMUSG00000019761";"Krt10";689	394059587779;0	0305241833903788;0	0844717346025881;0	701177826950625;0	809543000000000
1997;"ENSMUSG00000019762";"Iyd";2	72077429846082;0	375228602787303;0	578608123438767;0	169993077023731;0	28823800000000
1998;"ENSMUSG00000019763";"Rmnd1";1794	87190298974;0	222560566423341;0	0424762455020357;1	43138836569402e-07;8	8210000
[truncated: 20,217 more rows]

## Sheet: DESeq_LGE_E14 vs E18
DESeq_LGE_E14 vs E18
;"ensembl_gene_id";"mgi_symbol";"baseMean";"log2FoldChange";"lfcSE";"pvalue";"padj"
1;"ENSMUSG00000000001";"Gnai3";11387	4489976584;0	183685361288182;0	066997332424434;0	00601152217691187;0	145736561146741
2;"ENSMUSG00000000028";"Cdc45";3011	37917492829;0	604538654886718;0	0951335917694272;1	14220887644825e-10;7	718.771
3;"ENSMUSG00000000037";"Scml2";402	808047306728;-0	380112768162851;0	0976435684732513;7	44912041878079e-05;0	24585783924714
4;"ENSMUSG00000000049";"Apoh";3	59974388377398;0	122531175048603;0	452693910401317;0	686025113981793;0	789754124365381
5;"ENSMUSG00000000056";"Narf";4601	08091566056;0	174072161426632;0	0619047242884992;0	00483937384643128;0	119561330466184
6;"ENSMUSG00000000058";"Cav2";415	810318160481;-3	63448687923807;0	271823924663004;4	31351585240515e-42;2	4.61357e-27
7;"ENSMUSG00000000078";"Klf6";2605	00196240371;-0	667690185098237;0	0969225435276998;2	74954711848261e-12;2	227.718
8;"ENSMUSG00000000085";"Scmh1";3216	21457528246;-0	0400618821371148;0	0544358748123932;0	46049592224393;0	599088239246996
9;"ENSMUSG00000000088";"Cox5a";7286	71568967036;0	53433239851525;0	0786320583703501;6	33150500396396e-12;4	936.816
10;"ENSMUSG00000000093";"Tbx2";111	013124324522;1	64109709147968;0	421484684075685;1	11651859659718e-05;4	1.36022e+08
11;"ENSMUSG00000000094";"Tbx4";10	6208739200609;-0	288631258073953;0	390867230863571;0	338312859598944;0	476905014578853
12;"ENSMUSG00000000120";"Ngfr";45	8403153119516;0	98058040228143;0	327944655952365;0	000663659127563682;0	190262620114677
13;"ENSMUSG00000000125";"Wnt3";24	8772326275103;-0	994072821815698;0	388106851283778;0	00226328327836565;0	594177985528373
14;"ENSMUSG00000000126";"Wnt9a";55	4707191361847;-3	42047530935926;0	411953546215283;7	29121008369564e-18;9	0.000616917
15;"ENSMUSG00000000127";"Fer";1540	3067167975;-0	0102513637890865;0	0534608439868602;0	844490756767743;0	902030043108017
16;"ENSMUSG00000000131";"Xpo6";7353	49073057768;0	461580656919729;0	056437183854453;2	10002858150327e-16;2	0.0467881
17;"ENSMUSG00000000134";"Tfe3";1944	130312659;-0	0472580434231946;0	0684707847856674;0	484547175377681;0	620840614177178
18;"ENSMUSG00000000142";"Axin2";359	176508459143;-0	605143858603087;0	147480959991093;2	20956626023001e-05;7	8.73494e+08
19;"ENSMUSG00000000148";"Brat1";1470	50380865125;0	242875743115777;0	101868996604102;0	0155077470306571;0	346001912578415
20;"ENSMUSG00000000149";"Gna12";9847	54341321066;-0	0996424718560633;0	048416210259312;0	0395004735894774;0	796465992888356
21;"ENSMUSG00000000154";"Slc22a18";2	66060630627348;-0	587043581171254;0	894682436386853;0	053882449027432;0	104670055606676
22;"ENSMUSG00000000159";"Igsf5";1	61572836234741;-0	188036344662667;0	631372886033664;0	235339964700035;0	359049913258754
23;"ENSMUSG00000000167";"Pih1d2";200	422325439259;-1	53236309830924;0	156998011789119;2	21400302155523e-23;4	4.15798e-09
24;"ENSMUSG00000000168";"Dlat";3632	61216830298;0	287748024140391;0	0495429331785506;5	44283221302068e-09;3	75337.1
25;"ENSMUSG00000000171";"Sdhd";4628	9987615766;0	318341485154622;0	0697410045185324;5	45640879841001e-06;2	1.04939e+07
26;"ENSMUSG00000000182";"Fgf23";7	38576513170157;-0	0187046124488109;0	39285775394973;0	947800298080567;0	969329858692548
27;"ENSMUSG00000000183";"Fgf6";4	76919056289235;-0	137178205479494;0	438940439819872;0	650879602042483;0	762707093520131
28;"ENSMUSG00000000184";"Ccnd2";75275	8479302947;0	125712652459351;0	0976379583287078;0	192492986547747;0	305449685918319
29;"ENSMUSG00000000194";"Gpr107";2580	44230892858;0	0396754561823467;0	0582579304874729;0	498623207804926;0	634041463252393
30;"ENSMUSG00000000197";"Nalcn";403	384488982835;-1	84794339512076;0	160585653120379;1	21811203686911e-31;4	5.54959e-18
31;"ENSMUSG00000000202";"Btbd17";1629	30295956073;-0	463430407821341;0	0895104742861684;1	57875542567998e-07;7	4.06511e+06
32;"ENSMUSG00000000204";"Slfn4";4	99905143940557;-0	479683164760865;0	526509430878695;0	164417035470198;0	268454939775529
33;"ENSMUSG00000000214";"Th";19	0244542005278;1	48171393662398;0	460067133295451;0	000152779174432525;0	482316621533213
34;"ENSMUSG00000000215";"Ins2";0	472554321046016;-0	0777347449536812;0	574348330665161;0	673241635711189;NA
35;"ENSMUSG00000000223";"Drp2";496	759725009943;-1	5273349239952;0	204920741962191;1	18163372709283e-14;1	1.91741
36;"ENSMUSG00000000244";"Tspan32";23	7678652411811;-1	94854174802225;0	30202212190442;1	37475996420576e-11;1	291.464
37;"ENSMUSG00000000247";"Lhx2";15691	1072626022;0	813388771702394;0	094714908521088;3	41970506016167e-18;4	0.000618983
38;"ENSMUSG00000000248";"Clec2g";0	753912410529735;-0	341567451843618;0	70782354623037;0	0959317105925138;NA
39;"ENSMUSG00000000253";"Gmpr";167	510640635133;-0	242882392276305;0	168391387791093;0	131625572751514;0	223862077469722
40;"ENSMUSG00000000263";"Glra1";1	037695968509;-0	0693478609843531;0	542218043856861;0	763090852398448;0	845892472524167
41;"ENSMUSG00000000266";"Mid2";230	370759158397;-0	874325509963444;0	160809454973091;1	74523220801191e-08;9	278774
42;"ENSMUSG00000000275";"Trim25";326	282362959754;-1	39509419803785;0	24763598652872;2	70503761571382e-09;1	574263
43;"ENSMUSG00000000276";"Dgke";1344	90719622315;0	0200434765163925;0	0975641651506533;0	834983714741038;0	89562663129717
44;"ENSMUSG00000000278";"Scpep1";2426	14554727566;-0	193899082176716;0	0832304765075286;0	0172309187966874;0	380549558149753
45;"ENSMUSG00000000282";"Mnt";1075	7970561702;0	296481864000902;0	110007614136334;0	00607173017181568;0	147146029521597
46;"ENSMUSG00000000290";"Itgb2";18	9678374924283;-2	14567066408534;0	68437163929496;0	00012201986282727;0	39093617964221
47;"ENSMUSG00000000295";"Hddc2";957	430202087119;-0	0354353543420399;0	0675888530483052;0	617097185025755;0	736506404878622
48;"ENSMUSG00000000296";"Tpd52l1";71	3193782595509;-1	03154061644794;0	23227741401384;2	20711297669705e-06;8	9.97516e+07
49;"ENSMUSG00000000301";"Pemt";102	365694130708;-0	429704333814622;0	168451584501718;0	00764450752390142;0	181692209675443
50;"ENSMUSG00000000303";"Cdh1";24	1547425476449;-4	37589166969325;1	13895008889652;5	31259203730591e-06;2	5.35415e+07
51;"ENSMUSG00000000305";"Cdh4";6572	73966305483;-0	560551370408667;0	133595461904779;1	67852213779481e-05;6	8.06893e+07
52;"ENSMUSG00000000308";"Ckmt1";49	5341647635209;-0	563195044684988;0	389152805998048;0	0687226253750406;0	129376283356452
53;"ENSMUSG00000000317";"Bcl6b";300	480852254009;0	0687702195775742;0	10140436305953;0	49823978149403;0	633647274519662
54;"ENSMUSG00000000318";"Clec10a";0	487740397991338;-0	0892873318200499;0	603039881738738;0	510519206458404;NA
55;"ENSMUSG00000000320";"Alox12";31	7949962384216;0	183940175380246;0	226132159807747;0	380460116025387;0	52141018084368
56;"ENSMUSG00000000326";"Comt";2048	5440937103;-0	538246591732159;0	0581826546788342;1	39939741577358e-20;2	2.71068e-06
57;"ENSMUSG00000000339";"Rtca";2893	2220812393;0	212633076115158;0	0694230564414444;0	00204265424632461;0	539775684383525
58;"ENSMUSG00000000340";"Dbt";1169	13469619319;-0	392045585493847;0	0787955185419894;5	31855384728465e-07;2	3.39791e+07
59;"ENSMUSG00000000346";"Dazap2";13133	5969005089;-0	108680764675081;0	0703602397039396;0	119227539478769;0	206557552791125
60;"ENSMUSG00000000355";"Mcts1";1501	36165951002;-0	101758881159129;0	0775377780763943;0	18510911656538;0	295731741912044
61;"ENSMUSG00000000359";"Rem1";2	54000954655772;-0	312126922682965;0	647692924522038;0	189852205143296;0	301910276450304
62;"ENSMUSG00000000365";"Rnf17";25	7365193654233;-0	29552521770548;0	281885790695599;0	232386573326253;0	355586281017822
63;"ENSMUSG00000000374";"Trappc10";2219	1644962133;0	313129717605249;0	0967065726758407;0	00100467488123143;0	279722982914025
64;"ENSMUSG00000000378";"Ccm2";2980	70487259375;0	28429327484538;0	0627325315503387;5	15106734519629e-06;1	9.96892e+08
65;"ENSMUSG00000000384";"Tbrg4";598	198928071761;0	701987528896911;0	110632040460312;1	09005211568726e-10;7	3967.57
66;"ENSMUSG00000000385";"Tmprss2";1	21026320219814;-0	232524167738357;0	658223908636675;0	0892503795846003;0	161839778291695
67;"ENSMUSG00000000386";"Mx1";546	445809310735;0	124305896470304;0	149314817176375;0	390460723561184;0	531701269877439
68;"ENSMUSG00000000392";"Fap";5	2781775473263;0	102279855657356;0	466441481794238;0	728200302599035;0	822249876072276
69;"ENSMUSG00000000394";"Gcg";47	1814868414652;-0	269425711859414;0	421036925217845;0	381116349244031;0	522074844933363
70;"ENSMUSG00000000399";"Ndufa9";4424	84430762013;0	231126676258937;0	0590389154395924;8	33482090739205e-05;0	273483107294978
71;"ENSMUSG00000000402";"Egfl6";70	9329674165348;-2	3223455746201;0	266422692468495;2	33198744564706e-19;3	4.32203e-05
72;"ENSMUSG00000000409";"Lck";112	183256531047;-0	223001773738317;0	214903276640238;0	263184413099068;0	392249358191718
73;"ENSMUSG00000000411";"Tssk3";1	25493293657087;0	311359016179059;0	682610663262652;0	0988195055705167;0	176536670716591
74;"ENSMUSG00000000416";"Cttnbp2";8801	37108318028;-2	02973436492624;0	128821684678909;5	27499929510024e-57;5	2.60456e-42
75;"ENSMUSG00000000420";"Galnt1";5649	85733144235;0	229988520220251;0	0706640382429343;0	00102715853628221;0	285498701781695
76;"ENSMUSG00000000439";"Mkrn2";2485	93346320068;-0	0632736998968761;0	0592393410089258;0	279570092548018;0	410928309952028
77;"ENSMUSG00000000440";"Pparg";1	81720268224673;-0	489690900382997;0	735708917662026;0	119761988780746;0	207336789370479
78;"ENSMUSG00000000441";"Raf1";9830	5164138182;0	162677592422387;0	0588217280242199;0	00550104007009082;0	134584083613216
79;"ENSMUSG00000000486";"Septin1";407	793131545692;0	712057879658862;0	114023707471963;1	93417878358238e-10;1	27833.1
80;"ENSMUSG00000000489";"Pdgfb";34	6674099805817;-2	54567772651366;0	518934039021479;8	09709235101018e-08;3	9.47911e+06
81;"ENSMUSG00000000530";"Acvrl1";38	8402761261262;-0	38593386971081;0	425956292912259;0	22353014770939;0	344305801679256
82;"ENSMUSG00000000531";"Tamalin";268	847209227989;0	376779350505219;0	0903230858925689;2	35478852918109e-05;8	3.57482e+08
83;"ENSMUSG00000000532";"Acvr1b";585	847916406548;-0	215723017272415;0	10728112285739;0	0411548807323909;0	826233593330155
84;"ENSMUSG00000000538";"Tom1l2";3744	18949942371;-0	698661727266379;0	102981679326697;5	09052836905717e-12;4	5.78783
85;"ENSMUSG00000000544";"Gpa33";0	823462767070398;0	223630395557618;0	625665956166871;0	237084978134347;0	361197819516668
86;"ENSMUSG00000000552";"Zfp385a";1110	06560960881;0	405401581823291;0	0972412191454265;2	33858311578546e-05;8	3.05492e+08
87;"ENSMUSG00000000555";"Itga5";629	659213959787;0	0592626272745008;0	167067546825646;0	711490873319147;0	809075863350771
88;"ENSMUSG00000000560";"Gabra2";555	899066960088;-0	429304911199518;0	180523478514221;0	0124587772329192;0	283426889380373
89;"ENSMUSG00000000561";"Wdr77";5754	37476885745;0	311711592570293;0	0619686248168583;4	68680113438128e-07;2	7.8143e+06
90;"ENSMUSG00000000562";"Adora3";54	1305871537628;-0	0998875193359095;0	187735889832504;0	570401400024634;0	697367159217174
91;"ENSMUSG00000000563";"Atp5pb";10718	786281799;0	333478993996612;0	0693234193433519;1	26988750787903e-06;5	3.3058e+07
92;"ENSMUSG00000000567";"Sox9";15447	706995191;-0	350424332715479;0	113323145143488;0	00139032614089531;0	378166583900674
93;"ENSMUSG00000000568";"Hnrnpd";28298	7308113676;0	552387172997907;0	0602956498288673;3	34150077756283e-20;5	2.66689e-07
94;"ENSMUSG00000000579";"Dynlt1c";1179	19824899727;-0	182137908197267;0	0971474023217187;0	0571853627239843;0	110303039216608
95;"ENSMUSG00000000581";"C1d";2661	70853254513;0	0546823106966486;0	0736332069619591;0	455303250951678;0	594040981314005
96;"ENSMUSG00000000594";"Gm2a";2045	44545876936;-1	70564086066345;0	0991135885832258;2	68295852297223e-67;3	9.4876e-53
97;"ENSMUSG00000000600";"Krit1";5823	02787651034;0	101742270039003;0	0513427358565636;0	0467864806481299;0	925623698444182
98;"ENSMUSG00000000605";"Clcn4";5955	90084012836;-0	145288431374229;0	0964092499780101;0	126791978159077;0	217059811157778
99;"ENSMUSG00000000606";"Vmn2r88";38	8300045895854;-0	292261996994074;0	247191711194189;0	193325972635661;0	306520771323747
100;"ENSMUSG00000000617";"Grm6";5	03846583067079;-0	673735423869239;0	601664010350295;0	0761675543268595;0	141273403171346
101;"ENSMUSG00000000627";"Sema4f";312	135719360441;0	0404345233537248;0	22144878096389;0	846024556328121;0	903202103881862
102;"ENSMUSG00000000628";"Hk2";731	121774660686;1	26826025396034;0	16138130041091;7	53655290107463e-16;8	0.0434063
103;"ENSMUSG00000000631";"Myo18a";7307	42935247071;0	695818134837708;0	0831960072004885;3	08763874351942e-17;3	0.0086471
104;"ENSMUSG00000000632";"Sez6";16916	7460444167;0	313937995405646;0	0778011100000798;4	86197672506929e-05;0	165038086988554
105;"ENSMUSG00000000673";"Haao";18	2640876220891;-0	511057597753544;0	297275173909903;0	0495754373286261;0	972953290445291
106;"ENSMUSG00000000682";"Cd52";17	437347587754;-2	08544059722804;0	79509851056578;0	000533944733198196;0	155604459254168
107;"ENSMUSG00000000686";"Abhd15";189	208030326229;1	02459110113146;0	150788710426147;2	99880364722646e-12;2	41.6823
108;"ENSMUSG00000000690";"Hoxb6";0	760894623892454;0	000104195444648117;0	557192892136878;0	999701541590807;NA
109;"ENSMUSG00000000693";"Loxl3";586	587246234243;-0	642446528928908;0	146810449549919;6	0330357205578e-06;2	3.12339e+08
110;"ENSMUSG00000000706";"Btn1a1";8	68162983930907;-0	181609668343497;0	462871516240054;0	549144944818511;0	67930108204103
111;"ENSMUSG00000000708";"Kat2b";1040	79092754187;0	221769495671356;0	0968779657751009;0	0202709226700449;0	440710840160379
112;"ENSMUSG00000000711";"Rab5b";3352	5962249412;-0	117813621855568;0	080931533018784;0	140997953257899;0	237025389560995
113;"ENSMUSG00000000724";"Cryba1";14	7284143802554;0	168727184080489;0	290458062241994;0	507398119263575;0	641833071356214
114;"ENSMUSG00000000731";"Aire";31	672507690254;0	28553298429613;0	229294887762954;0	176131362522937;0	284091860600256
115;"ENSMUSG00000000732";"Icosl";96	7368454585941;0	211859509137417;0	173617233401628;0	202038743656229;0	317294048742922
116;"ENSMUSG00000000738";"Spg7";3034	55583298225;0	216319536882272;0	0413386302322666;1	70540951878245e-07;7	9.63927e+06
117;"ENSMUSG00000000739";"Sult5a1";88	7626882058946;-0	153566090062896;0	142394418897161;0	266046386234965;0	395410260369134
118;"ENSMUSG00000000740";"Rpl13";5738	85404055231;0	334497193998129;0	0721121737327004;3	0048235049028e-06;1	2.02211e+08
119;"ENSMUSG00000000743";"Chmp1a";5405	4140345027;0	0539023401241006;0	0649527098090196;0	404916189732685;0	545365503634284
120;"ENSMUSG00000000751";"Rpa1";6767	08610584184;0	5971368449382;0	0811393175994204;1	0900813098619e-13;1	1.89849
121;"ENSMUSG00000000753";"Serpinf1";28	3153066328213;-0	620472437761698;0	496879994192779;0	0775798070986812;0	143493730567945
122;"ENSMUSG00000000759";"Tubgcp3";4172	0445993252;0	197149445190187;0	0748705357610792;0	00798185251515439;0	188847798809213
123;"ENSMUSG00000000766";"Oprm1";10	2788690978301;-0	0197044762444474;0	413380128671251;0	944398730458985;0	967155121207028
124;"ENSMUSG00000000776";"Polr3d";1267	23625079325;0	412838005500114;0	0748143804282904;2	5928588818787e-08;1	3.4176e+06
125;"ENSMUSG00000000782";"Tcf7";227	555212779873;0	116556956548736;0	159016635853498;0	447941546378589;0	586869699875098
126;"ENSMUSG00000000787";"Ddx3x";19101	0778631245;0	448798840710928;0	0591822742029864;2	46982640473537e-14;2	0.425613
127;"ENSMUSG00000000791";"Il12rb1";6	32893023561888;-0	090476467302804;0	444315661474944;0	763477144346277;0	846133394328258
128;"ENSMUSG00000000792";"Slc5a5";21	2752530865261;-0	184149277529334;0	28850870219255;0	464878831393015;0	603319091508047
129;"ENSMUSG00000000794";"Kcnn3";803	94964293635;-2	51382189756848;0	138558853772247;8	03342692125058e-75;1	6.17371e-59
130;"ENSMUSG00000000804";"Usp32";1441	33119162122;-0	52582188847179;0	0628481205927627;3	73061902940949e-17;4	0.0063148
131;"ENSMUSG00000000805";"Car4";25	8566929908539;0	18574718942437;0	43375763955493;0	545554156930311;0	67607405278728
132;"ENSMUSG00000000811";"Txnrd3";530	556920618593;-0	219800438652733;0	122976818872158;0	0673834034315303;0	127090518129235
133;"ENSMUSG00000000817";"Fasl";1	04748768770488;0	107505687870972;0	572330324841756;0	573043422728461;0	699537792269081
134;"ENSMUSG00000000823";"Zfp512b";5702	3280306706;0	344339916239933;0	0557461295430705;5	43593185126541e-10;3	42207.1
135;"ENSMUSG00000000826";"Dnajc5";8034	35415905195;0	0739041702580115;0	0690360064501737;0	283563233734717;0	41556949396598
136;"ENSMUSG00000000827";"Tpd52l2";4549	57713765293;0	125619938875676;0	0534379464372642;0	0183154863669633;0	40217182277741
137;"ENSMUSG00000000838";"Fmr1";6532	82332114965;0	0604537810457462;0	0630191057059976;0	335921413826642;0	474070816854541
138;"ENSMUSG00000000861";"Bcl11a";12140	0887784407;-0	0509347827598784;0	102377304280512;0	604251983806304;0	727199880521825
139;"ENSMUSG00000000869";"Il4";36	7348789642042;-0	828013803172162;0	253295775856537;0	000370438465246995;0	110582281253827
140;"ENSMUSG00000000876";"Pxmp4";530	350713641674;-1	15513764616769;0	105248177992538;1	1179459146448e-28;3	1.51662e-14
141;"ENSMUSG00000000881";"Dlg3";2347	2453759323;0	502656371838714;0	0683630717111711;1	31402845008565e-13;1	21.8717
142;"ENSMUSG00000000884";"Gnb1l";341	799641297617;0	130085010360478;0	091633539428366;0	151584849814721;0	251279499758891
143;"ENSMUSG00000000901";"Mmp11";797	871524102049;0	238781852187518;0	0861385733348392;0	00489021413338999;0	120691638511248
144;"ENSMUSG00000000902";"Smarcb1";10600	7612005441;0	2344225642646;0	0630379402456766;0	000192412640921466;0	598146856504734
145;"ENSMUSG00000000903";"Vpreb3";3	98037764658555;-0	542555596192918;0	556748773079946;0	129566235073748;0	220799570606793
146;"ENSMUSG00000000915";"Hip1r";2463	44222474293;-0	287269459176106;0	0854986369457326;0	000677994416607049;0	193955480493445
147;"ENSMUSG00000000916";"Nsun5";1562	32608942343;0	201326756233576;0	0589748158575733;0	000605181060401097;0	175002290108669
148;"ENSMUSG00000000934";"Top1mt";224	710297786791;-0	17040674757196;0	103744020883178;0	0957028925572518;0	171759770420008
149;"ENSMUSG00000000948";"Gm38393";787	53975486782;-0	0199964196979901;0	0975215886394734;0	831832922236026;0	893386984721898
150;"ENSMUSG00000000957";"Mmp14";7049	78268837431;-0	999590685607856;0	0991348313525833;1	87673025469701e-24;4	2.12149e-11
151;"ENSMUSG00000000958";"Slc7a7";148	635732077163;-0	410213322709662;0	177122071690296;0	0148078724045573;0	331878602169352
152;"ENSMUSG00000000959";"Oxa1l";2034	32027939519;0	0120944493008691;0	0569463031151507;0	841658459995163;0	90007181773686
153;"ENSMUSG00000000976";"Heatr6";3103	45213790799;0	18101888410602;0	0471869310499338;0	000118798704858648;0	381589879649067
154;"ENSMUSG00000000982";"Ccl3";56	9928295726547;-3	37201741464136;0	525271741916258;7	51996080594070e-12;5	820.946
155;"ENSMUSG00000001014";"Icam4";0	524362045626902;-0	00762498219338204;0	595242290251932;0	958578165498858;NA
156;"ENSMUSG00000001016";"Ilf2";15485	9363388909;0	330332281798915;0	048948019842169;1	60959357919492e-11;1	1968.76
157;"ENSMUSG00000001017";"Chtop";13406	7575733159;0	193089233425805;0	0434801031103387;8	96498869397141e-06;3	3.68935e+08
158;"ENSMUSG00000001018";"Snapin";2484	16057744215;-0	514835978443998;0	0611984398973631;2	56662290751957e-17;3	0.000231522
159;"ENSMUSG00000001020";"S100a4";36	9431473665122;-1	149653361005;0	230252232002837;1	18664740051908e-07;5	6.65379e+06
160;"ENSMUSG00000001021";"S100a3";4	44412289477004;-7	20777950074915;2	71396429132673;1	30284406265994e-07;6	1.75921e+06
161;"ENSMUSG00000001025";"S100a6";285	983324037731;-2	21134794434869;0	156393797648823;1	93298945545168e-46;1	3.09585e-31
162;"ENSMUSG00000001027";"Scn4a";4	88295688626644;-0	076173747002582;0	412082322453643;0	797164558011812;0	869837858294819
163;"ENSMUSG00000001029";"Icam2";22	6969356410806;-1	64969657699314;0	897630606482903;0	00490324586242072;0	120985281477536
164;"ENSMUSG00000001034";"Mapk7";6958	79492438633;0	413207292243632;0	052344718511165;6	44747277032471e-15;6	0.637507
165;"ENSMUSG00000001036";"Epn2";2641	34616142253;-0	179030866158897;0	076036157125726;0	0170927070329896;0	377770775467099
166;"ENSMUSG00000001039";"B9d1";722	447869973027;-0	744117194574997;0	0804254732218841;9	53337332177354e-21;1	5.71056e-06
167;"ENSMUSG00000001052";"Sec24b";3767	33490995813;0	274352088788957;0	0560185372772257;8	76981554590117e-07;3	7.65727e+07
168;"ENSMUSG00000001053";"N4bp3";181	631433169536;0	459805118034756;0	142492890181142;0	000877655196659815;0	246707581031574
169;"ENSMUSG00000001054";"Rmnd5b";1888	29353372276;-0	247002457457604;0	0724197205078798;0	000582328618069969;0	168805691907514
170;"ENSMUSG00000001056";"Nhp2";2157	86894047157;0	376766407416225;0	0666453160003756;1	28201652853902e-08;6	933481
171;"ENSMUSG00000001062";"Vps9d1";1874	47106351102;-0	0637285375979495;0	0675497145648118;0	342078058481901;0	481231894928296
172;"ENSMUSG00000001065";"Zfp276";1461	32880323787;0	0600452100836541;0	0861421819922591;0	48141997171167;0	618021151124805
173;"ENSMUSG00000001076";"C1ql4";18	2441051697715;1	25131952707851;0	437776518926995;0	000644308533689999;0	185137854012095
174;"ENSMUSG00000001082";"Mfsd10";1659	41679266882;0	133458222368776;0	0551712342286775;0	0153059192137338;0	341892005380253
175;"ENSMUSG00000001089";"Luzp1";2173	79115290745;0	641976941968134;0	0685222304991124;4	00051589361913e-21;6	7.75794e-07
176;"ENSMUSG00000001098";"Kctd10";3444	96487475643;0	0847352751595074;0	06654653949957;0	200745771673135;0	315844552733439
177;"ENSMUSG00000001100";"Poldip2";5269	47661639941;-0	0364627016641007;0	045681054009568;0	420660464097562;0	561047119824141
178;"ENSMUSG00000001103";"Sebox";4	89905156464128;-0	171563522371885;0	588227776847568;0	47871123472468;0	615724725875964
179;"ENSMUSG00000001105";"Ift20";1380	9003745983;-0	285743436436714;0	0765605521232571;0	000158674308325578;0	499670711815871
180;"ENSMUSG00000001119";"Col6a1";15	9967094759039;-4	44809722252043;0	669872583307412;4	45236272464842e-12;3	529.639
181;"ENSMUSG00000001120";"Pcbp3";2203	27855792173;0	518643656450985;0	0544825179164763;1	22152234514316e-21;2	1.66958e-07
182;"ENSMUSG00000001123";"Lgals9";64	7909985658258;-2	80090202018122;0	370628025250053;2	60141502013309e-15;2	0.794001
183;"ENSMUSG00000001127";"Araf";5120	19972501857;-0	0964406482134817;0	0514876456315142;0	0584339532198994;0	112366101609828
184;"ENSMUSG00000001128";"Cfp";143	358765095268;-0	120928342607304;0	165423582154368;0	445617618140708;0	584499131324716
185;"ENSMUSG00000001131";"Timp1";16	8169999911023;-0	666565905193186;0	354303659267808;0	0243393721653323;0	519842415312607
186;"ENSMUSG00000001134";"Uxt";715	341515503604;0	226436224571903;0	0720504957250248;0	00151326820774022;0	408534558145275
187;"ENSMUSG00000001138";"Cnnm3";3059	91022287644;-0	162281294829718;0	107976660567458;0	127081746455522;0	217468651359739
188;"ENSMUSG00000001143";"Lman2l";3258	40909959287;0	0883571995070766;0	0426981491521157;0	0383206907340861;0	775755891629797
189;"ENSMUSG00000001150";"Mcm3ap";3911	49116195869;0	571338515435723;0	0918602446837518;2	9692847768083e-10;1	91659.7
190;"ENSMUSG00000001151";"Pcnt";4323	27045585283;0	351244787753014;0	0556292043252259;2	25323540133035e-10;1	48048.9
191;"ENSMUSG00000001155";"Ftcd";8	40620610509181;-0	304492925067402;0	429540813173358;0	328688493079198;0	466268354879232
192;"ENSMUSG00000001156";"Mxd1";2202	45564078161;0	267884220900594;0	0890977238765292;0	00235331529816836;0	615400850274232
193;"ENSMUSG00000001157";"Gmcl1";4517	44148808879;0	0275610090140245;0	0585364535449183;0	632979684631388;0	748845249166719
194;"ENSMUSG00000001158";"Snrnp27";2154	64577125967;0	185493379378693;0	0873045284350228;0	0322328225017531;0	666938787095126
195;"ENSMUSG00000001166";"Oas1c";14	4637292998116;-0	41870362898965;0	433102660722287;0	190366245814678;0	302592436461421
196;"ENSMUSG00000001173";"Ocrl";2073	21102993825;-0	424166423655127;0	0560034701952117;2	58575030253508e-14;2	5.3596
197;"ENSMUSG00000001175";"Calm1";22325	6663220092;0	458196568054099;0	0774846114007457;2	57505767401550e-09;1	501484
198;"ENSMUSG00000001211";"Agpat3";3733	78554541534;-0	393527591037331;0	081095545115041;9	31729295155292e-07;3	9.82382e+07
199;"ENSMUSG00000001225";"Slc26a3";40	2927915249737;-0	235820676848384;0	247947405701797;0	294002560436781;0	427579981074101
200;"ENSMUSG00000001227";"Sema6b";707	07109919827;-0	261094122150771;0	22150809818337;0	203733703589019;0	319532664679448
201;"ENSMUSG00000001228";"Uhrf1";11873	2483345145;1	07474613577458;0	105119058743872;3	86927000657314e-25;8	6.64648e-11
202;"ENSMUSG00000001229";"Dpp9";3927	99563918792;0	560452403376229;0	0573665308433776;9	45946112788453e-23;1	8.21971e-08
203;"ENSMUSG00000001240";"Ramp2";209	04158749503;-1	80537653585792;0	242201134457395;1	06338738855369e-14;1	0.780879
204;"ENSMUSG00000001247";"Lsr";485	490218616826;0	995959284152979;0	167753681074299;7	44971608909856e-10;4	62163.9
205;"ENSMUSG00000001248";"Gramd1a";10337	1963935855;-0	0968070768260577;0	0710562691761061;0	167552361445394;0	272553397250197
206;"ENSMUSG00000001249";"Hpn";1	61630245995163;-0	432422325797183;0	773572058262817;0	0650142428566332;0	123133560241694
207;"ENSMUSG00000001260";"Gabrg1";238	99012045003;-4	32652144025923;0	227835035470798;1	00796005287579e-81;2	8.68117e-66
208;"ENSMUSG00000001270";"Ckb";91797	7631617889;0	461833812521657;0	0841558086119897;1	44071015333286e-08;7	736838
209;"ENSMUSG00000001280";"Sp1";2156	46397850025;0	337221151269791;0	0715093700842544;2	09295318769972e-06;8	5.5993e+07
210;"ENSMUSG00000001281";"Itgb7";15	6092474735781;-0	0219961764012739;0	353831506437315;0	937679600018161;0	963546021352515
211;"ENSMUSG00000001285";"Myg1";2030	83912887726;0	35835533161506;0	0652888582214614;3	35798316192903e-08;1	714829
212;"ENSMUSG00000001288";"Rarg";102	985808771044;-2	13449030200767;0	211841764840387;6	08629781168874e-25;1	3.50184e-12
213;"ENSMUSG00000001289";"Pfdn5";2817	87265910722;-0	115022958585769;0	0759641899817191;0	126656664913259;0	216880356729027
214;"ENSMUSG00000001300";"Efnb2";12030	0267488158;0	739002327945302;0	102966157961145;2	83437839031601e-13;2	54.0719
215;"ENSMUSG00000001305";"Rrp15";1423	33192253469;0	499397673616461;0	0602385585284165;5	67421535604058e-17;6	0.000931507
216;"ENSMUSG00000001313";"Rnd2";7257	67043561664;-0	524298264038028;0	15225092627958;0	000441796020938476;0	130370144950885
217;"ENSMUSG00000001323";"Srr";2242	66376645396;-0	646207512219182;0	0891623304649943;2	14938705877383e-13;1	95.2749
218;"ENSMUSG00000001333";"Sync";22	3324915641578;-0	805541980511241;0	275900487521965;0	00119070350212097;0	327627687451826
219;"ENSMUSG00000001334";"Fndc5";87	6895523787676;-0	334103226494672;0	202764479613849;0	0787062645493133;0	145199722661384
220;"ENSMUSG00000001348";"Acp5";6	37504191410003;0	204386178501764;0	466320130635232;0	505354073849438;0	639947786739636
221;"ENSMUSG00000001349";"Cnn1";5	27168591613895;-0	118691674475142;0	417466869553909;0	691315626365452;0	793661131974023
222;"ENSMUSG00000001366";"Fbxo9";1604	03221161706;-0	171614287519656;0	0636467187560113;0	00632118817027217;0	152931047207548
223;"ENSMUSG00000001376";"Vps50";3071	1314153202;0	158919387480672;0	03829040170809;3	26607761174946e-05;0	113723873898426
224;"ENSMUSG00000001380";"Hars1";4039	41363926064;0	294157084460486;0	0533639455291191;3	11364348895298e-08;1	5.98467e+06
225;"ENSMUSG00000001383";"Zmat2";3882	45396177273;0	0051083695807242;0	0748130260138114;0	944957852916752;0	967489231390156
226;"ENSMUSG00000001403";"Ube2c";13798	4064002423;0	446846912875404;0	114451542077066;6	71484395348145e-05;0	223037330445521
227;"ENSMUSG00000001415";"Smg5";4047	96459746227;0	638057562964993;0	0728490854117108;1	14551017585551e-18;1	0.000616821
228;"ENSMUSG00000001416";"Cct3";17893	6147313533;0	514688678534911;0	0527764535155621;2	34739635172837e-22;4	3.63744e-08
229;"ENSMUSG00000001418";"Glmp";1077	9875553462;-0	616447049265266;0	0559850129138583;1	65741466302032e-28;4	6.05584e-14
230;"ENSMUSG00000001419";"Mef2d";2566	41138961051;0	0592865593600336;0	0602980734305788;0	323885559756869;0	460770081558072
231;"ENSMUSG00000001420";"Tmem79";45	5234822688398;0	67857414254538;0	211157619294607;0	000607879184316218;0	175711088615636
232;"ENSMUSG00000001424";"Snd1";6149	56673489675;0	426214365546703;0	0466391244700845;4	70898400257018e-20;7	3.30009e-06
233;"ENSMUSG00000001435";"Col18a1";1265	51136656873;1	29822013566917;0	192456828000018;2	81132722297249e-12;2	274.319
234;"ENSMUSG00000001436";"Slc19a1";1095	79577192615;0	286565175593187;0	0615240727518996;2	83239982987448e-06;1	1.38347e+08
235;"ENSMUSG00000001440";"Kpnb1";7248	08755216994;0	571289353705724;0	0579362858371585;3	63791040801346e-23;7	1.42286e-09
236;"ENSMUSG00000001441";"Npepps";4305	0508716082;0	0661990038189072;0	0554950663288681;0	233299214475299;0	356726985463736
237;"ENSMUSG00000001444";"Tbx21";11	6567458159098;0	282165463576501;0	433905921934642;0	366251569124914;0	506951273621403
238;"ENSMUSG00000001445";"Mrpl10";1995	78400489063;0	073576328823785;0	0643723085057972;0	246844817686533;0	373055396519248
239;"ENSMUSG00000001467";"Cyp51";8152	56175025642;0	00772743403168024;0	0572343110709768;0	892742815706198;0	934054752278146
240;"ENSMUSG00000001472";"Tcf25";11010	6172942451;-0	23297280031496;0	0609293299491167;0	000119935190074638;0	384950652937713
241;"ENSMUSG00000001473";"Tubb6";463	758853575095;0	806020317561691;0	120426310745688;8	66557269665032e-12;6	657.019
242;"ENSMUSG00000001482";"Def8";2250	01430502735;-0	024866301266249;0	0681849903057628;0	707883786476759;0	806529776983138
243;"ENSMUSG00000001493";"Meox1";5	13822126977644;-2	40257887000679;1	02644108902567;0	00164267792113782;0	440739118871037
244;"ENSMUSG00000001496";"Nkx2-1";444	433719919918;-3	0094950048172;0	513108165913254;2	40559907715275e-10;1	57381.6
245;"ENSMUSG00000001497";"Pax9";4	5103879595177;-0	00865657154093435;0	446610511248984;0	977580025250638;0	987376505243489
246;"ENSMUSG00000001504";"Irx2";4	0432874748068;-0	111023055306007;0	46896398089185;0	702155806956375;0	802111721987247
247;"ENSMUSG00000001506";"Col1a1";50	9145323537927;-1	62248968363543;0	88246744655713;NA;NA
248;"ENSMUSG00000001507";"Itga3";183	593337961215;-0	711627069468498;0	183321738897379;4	46051166670769e-05;0	152306847166734
249;"ENSMUSG00000001508";"Sgca";1	3825154622267;-0	348418536801406;0	689877374978869;0	120852386110501;0	208885621769191
250;"ENSMUSG00000001510";"Dlx3";2	76046441795122;-0	269979311610039;0	577592041717206;0	331583651452394;0	469376937227749
251;"ENSMUSG00000001517";"Foxm1";9616	91128353359;0	529222418889099;0	121162808851546;7	87024403956635e-06;2	9.78522e+08
252;"ENSMUSG00000001518";"Itfg2";2024	34503903501;0	31753621834023;0	0632605850211418;4	7632362704361e-07;2	1.10281e+07
253;"ENSMUSG00000001520";"Nrip2";226	364194112595;0	555553602041626;0	109605456239942;2	46075948473189e-07;1	1.28143e+06
254;"ENSMUSG00000001521";"Tulp3";733	978385334917;-0	512267311767515;0	0683073586968766;4	2467334485211e-14;4	0.971762
255;"ENSMUSG00000001524";"Gtf2h4";1314	15979068147;0	215955810022207;0	0651295850957102;0	000851764268970247;0	239935338755201
256;"ENSMUSG00000001525";"Tubb5";65966	1766294595;0	262401119064271;0	0748853853598736;0	000421915732611839;0	124831604736854
257;"ENSMUSG00000001542";"Ell2";133	826717003149;-0	520490272486916;0	120547198209604;1	00468560069659e-05;3	7.4667e+08
258;"ENSMUSG00000001552";"Jup";827	792529027323;-0	616608626791194;0	157001348998953;4	43869100159719e-05;0	151586021227533
259;"ENSMUSG00000001555";"Fkbp10";726	101727386303;-2	27875467877768;0	16706920846261;1	94795256363928e-43;1	1.54757e-28
260;"ENSMUSG00000001558";"Klhl10";21	7518914397099;-0	356153371490055;0	300277786133325;0	169765654531984;0	275489988089656
261;"ENSMUSG00000001569";"Nom1";1964	47166714288;0	251134714454658;0	0583155501889514;1	51546712984841e-05;5	5.19984e+08
262;"ENSMUSG00000001576";"Ergic1";6916	22620771899;0	270862480424136;0	0888535598183891;0	00206332763923761;0	544833891969437
263;"ENSMUSG00000001583";"Tnk1";11	6540585003653;0	00427408909816516;0	311152833132319;0	98859750731811;0	99418780470646
264;"ENSMUSG00000001588";"Acap1";11	84576567026;-0	0612776394398736;0	366008237361243;0	829918519051447;0	891986861154156
265;"ENSMUSG00000001604";"Tcea3";0	607141848731662;-0	094316558000753;0	589043859689494;0	636961278159506;NA
266;"ENSMUSG00000001622";"Csn3";5	55169937659402;0	235048326440587;0	516507323791587;0	432571443525912;0	571944615282246
267;"ENSMUSG00000001627";"Ifrd1";4014	95901779878;0	653097843840795;0	073102630676904;2	22593850635392e-19;3	2.80646e-05
268;"ENSMUSG00000001630";"Stk38l";1289	99691152425;0	0332316895133369;0	0707640283878726;0	647776370057432;0	760448622773291
269;"ENSMUSG00000001632";"Brpf1";4700	37323180756;0	450415474677269;0	043182760819465;1	42177408749295e-25;3	2.69621e-11
270;"ENSMUSG00000001642";"Akr1b1";3412	68685802828;0	606470960135453;0	0712202319286241;9	82393038874594e-18;1	0.00286212
271;"ENSMUSG00000001655";"Hoxc13";1	21607181983171;0	142797785992463;0	571410433145721;0	506565155676297;0	641094679739389
272;"ENSMUSG00000001657";"Hoxc8";5	53875822532807;-0	0487135169431889;0	411629071604013;0	870071729249149;0	919855383627568
273;"ENSMUSG00000001661";"Hoxc6";0	624169685700502;-0	115421779763172;0	58624747086875;0	562032029083847;NA
274;"ENSMUSG00000001663";"Gstt1";180	509472500239;-2	50550595702325;0	124996970864221;1	42940077408788e-90;5	4.47293e-75
275;"ENSMUSG00000001665";"Gstt3";27	736775931991;-1	44952084392255;0	392434783793818;2	98054080592576e-05;0	104377619526192
276;"ENSMUSG00000001666";"Ddt";979	683406542952;-0	623820959416132;0	111810853244308;1	26538320963487e-08;6	846994
277;"ENSMUSG00000001670";"Tat";0	610766858748183;-0	133960489973001;0	615988764905053;0	199586127091682;NA
278;"ENSMUSG00000001672";"Marveld3";28	0174884696197;0	283824507837781;0	290957177282807;0	263489019814254;0	39264850023434
279;"ENSMUSG00000001674";"Ddx18";2045	24556743872;0	611636462103658;0	0549521178290945;4	96220774307655e-29;1	4.23367e-15
280;"ENSMUSG00000001687";"Ubl3";5722	05064542695;-0	0361288569376786;0	0582848306249882;0	532442126119234;0	664854139459634
281;"ENSMUSG00000001700";"Gramd2b";792	67665870737;-2	48893937944105;0	114624405093601;1	32487678913904e-105;7	6.41674e-90
282;"ENSMUSG00000001707";"Eef1e1";2294	93574686893;0	627545813000822;0	0780583680401032;4	94042865161782e-16;5	0.061116
283;"ENSMUSG00000001729";"Akt1";15776	7728780615;0	31796088481361;0	0439877503639733;4	19218925012822e-13;3	69.2345
284;"ENSMUSG00000001739";"Cldn15";11	8043660289329;0	0871713601926418;0	381880490200529;0	768987422830678;0	849750219302922
285;"ENSMUSG00000001741";"Il16";52	0225670646215;-0	16035900911814;0	211969798534806;0	416860949848988;0	557372942217108
286;"ENSMUSG00000001750";"Tcirg1";529	44908794557;-0	722851242505019;0	120718422427393;9	45295258858458e-10;5	79366.6
287;"ENSMUSG00000001751";"Naglu";408	476757387904;-0	460316686539806;0	105475738454636;8	8201460565805e-06;3	3.16257e+08
288;"ENSMUSG00000001755";"Coasy";2189	24257279718;-0	00380838711031973;0	0538792183512505;0	942823548267934;0	966231144044659
289;"ENSMUSG00000001761";"Smo";5473	1119221746;0	482204323890746;0	0918312569649044;1	04306766462294e-07;5	101524
290;"ENSMUSG00000001763";"Tspan33";280	454761966534;-0	466678385376433;0	161061891343025;0	00252474328842032;0	656519392203948
291;"ENSMUSG00000001767";"Crnkl1";2824	02443854709;0	268384304132258;0	067343708855982;6	0147144798743e-05;0	201349053670584
292;"ENSMUSG00000001768";"Rin2";686	037586630525;-1	35573326481312;0	108578089798443;1	39659058157687e-36;6	1.20049e-22
293;"ENSMUSG00000001773";"Folh1";57	6704396552828;-4	08081000976125;0	398450503489343;1	50306553320915e-25;3	4.52844e-11
294;"ENSMUSG00000001774";"Chordc1";4538	56621876985;0	365450473385366;0	0598075080677015;8	13872719550693e-10;5	2716.58
295;"ENSMUSG00000001783";"Rtcb";6943	73580094864;0	318475714920944;0	0476069069591917;1	7622302902963e-11;1	3058.25
296;"ENSMUSG00000001785";"Pwp1";3699	29550644331;0	433934890392665;0	0618505897661854;1	70408537102674e-12;1	412.306
297;"ENSMUSG00000001786";"Fbxo7";787	680968807742;0	0344995053594191;0	073771733898238;0	63781835617151;0	752567122190313
298;"ENSMUSG00000001794";"Capns1";1644	89991116049;-0	645967750585539;0	0727573096619986;3	29776211926453e-19;4	8.00651e-05
299;"ENSMUSG00000001802";"Lrp3";4980	41735824106;0	423586166867374;0	072856759256002;4	64742098348071e-09;2	644111
300;"ENSMUSG00000001815";"Evx2";0	803316015174502;-0	105035409902088;0	586809426865709;0	636097903974648;0	75127107518735
301;"ENSMUSG00000001827";"Folr1";6	7669998238542;-3	91443753084607;0	902483721701216;2	31314901983561e-06;9	4.08217e+07
302;"ENSMUSG00000001829";"Clpb";2776	07655777232;0	380820538422219;0	0433859301661187;1	37689948224444e-18;1	0.000928111
303;"ENSMUSG00000001833";"Septin7";13883	8204228793;0	0627478773255994;0	0710524333288867;0	37922545782894;0	520052081707198
304;"ENSMUSG00000001844";"Zdhhc4";1811	40063445983;-0	179688030087126;0	0515791807947271;0	000464940644766696;0	136802678891025
305;"ENSMUSG00000001847";"Rac1";19388	7046425551;-0	104836555546495;0	0625787069157466;0	0943305803140149;0	169725058130123
306;"ENSMUSG00000001855";"Nup214";4042	91688382192;0	42357064925697;0	0633532726142463;1	77629747134616e-11;1	3157.92
307;"ENSMUSG00000001864";"Aif1l";4706	77966272247;0	235027175262252;0	0926264857122037;0	0104656895108625;0	242243253634833
308;"ENSMUSG00000001865";"Cpa3";0	728314325031488;0	123753522795851;0	612174909126554;0	263649960628122;NA
309;"ENSMUSG00000001870";"Ltbp1";1003	75170465003;-1	18437463070077;0	172005994480043;1	20365940379737e-12;1	13.3055
310;"ENSMUSG00000001891";"Ugp2";2424	99883968924;-0	735343400125382;0	0806536065861595;3	34805454502851e-20;5	2.73124e-06
311;"ENSMUSG00000001901";"Kcnh6";25	546878507999;0	767336422834996;0	28787369528186;0	00286506835184369;0	736607758352895
312;"ENSMUSG00000001909";"Trmt1";1814	27457125215;0	116104534173438;0	0575539642445846;0	0385305193006441;0	77933827352388
313;"ENSMUSG00000001910";"Nacc1";2924	35729196809;0	608226699405559;0	114100940238291;7	66257842744751e-08;3	7.48042e+06
314;"ENSMUSG00000001911";"Nfix";18266	4982431167;-1	69100315969668;0	17407147151857;3	10088061349181e-23;6	1.38766e-10
315;"ENSMUSG00000001918";"Slc1a5";1339	04585760823;1	29726013824749;0	10948895702377;4	03639150299301e-33;1	4.75011e-18
316;"ENSMUSG00000001924";"Uba1";25081	6205990293;0	349382823368211;0	0608210362854048;7	81985137590445e-09;4	338015
317;"ENSMUSG00000001930";"Vwf";148	621438959646;-1	70680015388301;0	33309390884534;3	43323714373077e-08;1	7.4991e+06
318;"ENSMUSG00000001942";"Siae";656	777456502054;-0	589716010210987;0	113597883928236;1	05869379638667e-07;5	817778
319;"ENSMUSG00000001943";"Vsig2";6	20870933855419;-1	60357314600637;0	871879151698803;0	00633093596630965;0	15309745547537
320;"ENSMUSG00000001946";"Esam";177	213962148526;-0	408294500774239;0	377725003089372;0	173649251865058;0	280918788271293
321;"ENSMUSG00000001948";"Spa17";201	929085946571;-0	0710811632786698;0	15984175153417;0	640309264204738;0	754520883808106
322;"ENSMUSG00000001962";"Fam50a";1928	53020498943;-0	0381765363129985;0	0666037986798883;0	562945976987209;0	690966244601371
323;"ENSMUSG00000001964";"Emd";1645	39642463467;0	731874510027404;0	269225218407138;0	00253903826912027;0	659834579898875
324;"ENSMUSG00000001983";"Taco1";346	224099275012;0	470612824924596;0	194291571901866;0	0101778130775437;0	236323260676597
325;"ENSMUSG00000001985";"Grik3";1461	51952575919;0	868232331015226;0	368104664453922;0	00519613707717312;0	127651388700301
326;"ENSMUSG00000001986";"Gria3";861	899039311505;-0	469520890381504;0	173424219680924;0	00447495816246403;0	111253590569833
327;"ENSMUSG00000001988";"Npas1";148	276127188075;-2	38072332017438;0	174103412138658;9	09980083023362e-44;5	5.17013e-29
328;"ENSMUSG00000001995";"Sipa1l2";6359	26115906456;0	769899058731193;0	117010053498622;1	99295606646547e-11;1	4701.58
329;"ENSMUSG00000001998";"Ap4e1";1338	08970929316;0	153872950851294;0	057246116040337;0	0069084412287034;0	165804143344309
330;"ENSMUSG00000001999";"Blvra";659	032984767007;-0	186109389561994;0	0669865802663543;0	0051416634297224;0	126400459916721
331;"ENSMUSG00000002006";"Pdzd4";438	430312627485;-0	119448267806891;0	138869627357296;0	375759486591247;0	516826708129918
332;"ENSMUSG00000002007";"Srpk3";63	1709067216075;0	1023520228389;0	2120170970036;0	606346179987128;0	728769645590522
333;"ENSMUSG00000002010";"Idh3g";6000	48182249594;-0	102665197138478;0	05083944023823;0	042615967664774;0	852519090676735
334;"ENSMUSG00000002012";"Pnck";664	15626361762;-0	356542916583648;0	140678163384551;0	00869954819496051;0	204310617396998
335;"ENSMUSG00000002014";"Ssr4";2005	60176533934;-0	277587642342764;0	0536361647630932;1	97157093646641e-07;9	1.40842e+06
336;"ENSMUSG00000002015";"Bcap31";2085	64783427531;-0	34483206000883;0	0742825993907576;2	75570090907593e-06;1	1.10659e+07
337;"ENSMUSG00000002017";"Fam98a";2742	4121049223;0	232647840923051;0	0638757493078177;0	000248390350802652;0	759767590150407
338;"ENSMUSG00000002020";"Ltbp2";55	1100380581962;-2	71244932393946;0	431831814801028;3	21832855635864e-11;2	3148.75
339;"ENSMUSG00000002028";"Kmt2a";6826	59481582562;0	287270693680453;0	0453583806777366;2	11779553584519e-10;1	39579.6
340;"ENSMUSG00000002031";"Ift46";2417	18429423173;-0	214072998730365;0	0718786263213984;0	00272525787872074;0	703772124755316
341;"ENSMUSG00000002032";"Tmem25";369	921105580112;-0	684998130799702;0	0854600344028658;5	21006195842074e-16;5	0.0892312
342;"ENSMUSG00000002033";"Cd3g";7	39888481690686;-0	0379215354292219;0	365728899641561;0	892908839477423;0	934138123450059
343;"ENSMUSG00000002043";"Trappc6a";485	981913528257;-0	406973199561596;0	100581005386947;3	92210513426957e-05;0	135068009795783
344;"ENSMUSG00000002052";"Supt6";4003	66900336993;0	585870894861078;0	0884494304785072;2	05646281438595e-11;1	5133.44
345;"ENSMUSG00000002055";"Spag5";6771	31256954268;0	261191183313658;0	109317145775808;0	0146758715475525;0	329334337906323
346;"ENSMUSG00000002057";"Foxn1";9	80377243582432;-0	144005101479394;0	35774989881262;0	613200668576925;0	733743508163732
347;"ENSMUSG00000002058";"Unc119";2098	45664277466;0	226334946938503;0	0560183728484329;5	147059147562e-05;0	17402311354265
348;"ENSMUSG00000002059";"Rab34";1559	66102609548;-0	986695565727885;0	0628367617272356;4	01557197165537e-56;3	8.77662e-41
349;"ENSMUSG00000002064";"Sdf2";1294	86087287966;-0	591214925099919;0	0751907681373432;2	13871478868742e-15;2	0.309834
350;"ENSMUSG00000002068";"Ccne1";1157	37243224487;0	707738053078381;0	112028244327409;1	25486564328918e-10;8	4570.52
351;"ENSMUSG00000002076";"Hsf2bp";14	6583405826151;-0	424399053806337;0	392953238534038;0	166577051400041;0	271202384339965
352;"ENSMUSG00000002083";"Bbc3";436	73716810996;0	248025820060413;0	142268120040775;0	0732389199134749;0	136684896359726
353;"ENSMUSG00000002100";"Mybpc3";2	22607637419054;0	154210766688511;0	53055381981543;0	567228728246727;0	694585052186906
354;"ENSMUSG00000002102";"Psmc3";9345	11122819056;0	264841005389136;0	0624791897339184;2	19108314869051e-05;7	8.1285e+08
355;"ENSMUSG00000002103";"Acp2";3376	31189509102;-0	405353274759301;0	0551793073437568;1	53287600024099e-13;1	41.3093
356;"ENSMUSG00000002104";"Rapsn";12	075145477705;-0	869471402696605;0	536893207579396;0	0242631898367282;0	518319053358976
357;"ENSMUSG00000002105";"Slc39a13";849	152222456952;-0	555176225081802;0	0768012406545308;2	94993221205489e-13;2	64.0709
358;"ENSMUSG00000002107";"Celf2";18741	4567670097;-0	13207532240027;0	0608732742692887;0	0284638800379936;0	596531143956419
359;"ENSMUSG00000002108";"Nr1h3";68	0105085548147;-1	19914932629282;0	279329574830321;3	45192115717982e-06;1	3.69538e+08
360;"ENSMUSG00000002109";"Ddb2";464	969121618138;-0	375378656769772;0	0820130935215034;3	76145710436179e-06;1	4.84892e+08
361;"ENSMUSG00000002111";"Spi1";23	5650373596619;-0	877645247915476;0	441286444182069;0	0116632477558797;0	267094506232675
362;"ENSMUSG00000002129";"Sf3a1";8213	0306831268;0	641270462223123;0	0553118793954073;2	32646901883624e-31;7	6.6191e-17
363;"ENSMUSG00000002147";"Stat6";81	0893950350854;-0	665928168935362;0	27770153253609;0	00721872503925541;0	172436546969722
364;"ENSMUSG00000002190";"Clgn";387	38395333236;0	367601768954987;0	149962075936712;0	0111591716475882;0	256887725379935
365;"ENSMUSG00000002204";"Napsa";26	2356156717082;-0	558201355880954;0	298970949754894;0	0326650467162158;0	674508719855599
366;"ENSMUSG00000002205";"Vrk3";2189	87166014843;-0	169873536553632;0	0636571406755803;0	00725737628183382;0	173204727388298
367;"ENSMUSG00000002210";"Smg9";1661	85862421177;-0	0567310222858917;0	0514991073392823;0	267433356655389;0	397001618279261
368;"ENSMUSG00000002221";"Paxip1";5518	25374181121;0	790192588974617;0	075509356398394;5	03354011102079e-26;1	1.93564e-11
369;"ENSMUSG00000002222";"Rmnd5a";2479	95316476996;0	14006712592913;0	070242992803777;0	0447726201752245;0	890902085929573
370;"ENSMUSG00000002227";"Mov10";330	045898752717;-0	30873618325503;0	131518790673758;0	0158758956084494;0	35325564402035
371;"ENSMUSG00000002228";"Ppm1j";11	4343992120685;-0	700784420835955;0	60518639445446;0	0641635200032415;0	121684322437499
372;"ENSMUSG00000002233";"Rhoc";1029	74063788252;-0	558424055745937;0	106195087508856;9	101917827573e-08;4	4.12631e+06
373;"ENSMUSG00000002249";"Tead3";418	639625716054;0	135352007961616;0	093804372399381;0	144296745247833;0	241373008334693
374;"ENSMUSG00000002250";"Ppard";120	702109437711;-0	284696974367844;0	155851892062048;0	0581663066692525;0	111922022417142
375;"ENSMUSG00000002257";"Def6";20	5288622762596;0	323907319634408;0	390320467852119;0	285410626505355;0	417789161139364
376;"ENSMUSG00000002265";"Peg3";6576	09169707317;-0	11677120195751;0	0633929615849085;0	0635816223650259;0	120752460878528
377;"ENSMUSG00000002266";"Zim1";66	7620688007529;-0	628870114795966;0	206980581943414;0	00120090924816501;0	330308084354808
378;"ENSMUSG00000002274";"Metrn";1523	89239670725;-0	427872261557834;0	104194367313633;2	89930912672066e-05;0	10166637540806
379;"ENSMUSG00000002279";"Lmf1";1052	81279955707;0	00157799635273032;0	0829041898157922;0	986860028631623;0	993423578822051
380;"ENSMUSG00000002280";"Ciao3";1599	31635675058;-0	00706415184821233;0	0700886694293117;0	916921778191037;0	9499122684967
381;"ENSMUSG00000002289";"Angptl4";304	389738679771;-2	34826554000609;0	188323127440729;9	4548872411133e-37;4	2.21271e-22
382;"ENSMUSG00000002297";"Dbf4";3780	95870378715;0	431702368267792;0	0969514629064115;6	26860337262012e-06;2	3.9918e+08
383;"ENSMUSG00000002307";"Daxx";2336	37845648502;0	657712217175739;0	0753798812879761;1	36518759861953e-18;1	0.000914223
384;"ENSMUSG00000002308";"Cd320";1317	28159459869;-0	170254841946828;0	0674072351758642;0	0109690995696407;0	252962560963586
385;"ENSMUSG00000002319";"Ipo4";3779	29438442775;0	297032559125804;0	0598467647241826;6	5042390058106e-07;2	8.35689e+07
386;"ENSMUSG00000002320";"Tm9sf1";2806	75293664062;-0	16122505941312;0	0657509297309297;0	0135087141684141;0	305650412498012
387;"ENSMUSG00000002324";"Rec8";248	160356327172;-1	25491864170302;0	208453437373019;2	79378668796341e-10;1	81167.4
388;"ENSMUSG00000002325";"Irf9";581	042188542544;-1	11403238190645;0	198940456455921;4	67674109186274e-09;2	658666
389;"ENSMUSG00000002326";"Gmpr2";1572	78276977866;0	0649735550277414;0	0588540765814583;0	268330864514037;0	3980294001247
390;"ENSMUSG00000002329";"Mdp1";2030	00681000935;0	111032137923549;0	0606652353252855;0	0659108323878091;0	124607423787657
391;"ENSMUSG00000002332";"Dhrs1";2480	38138407431;-1	24407474498472;0	0902712636383404;6	24018790551347e-44;3	8.26777e-29
392;"ENSMUSG00000002341";"Ncan";23088	2566843549;-1	01878601485308;0	101003244803668;1	58129285568926e-24;3	3.98167e-10
393;"ENSMUSG00000002342";"Tmem161a";1692	00618243634;0	236338330835897;0	0886072194843296;0	00697525121969311;0	167181981445946
394;"ENSMUSG00000002343";"Armc6";1176	24899014563;0	33014556887701;0	0922070522947173;0	000286376399183706;0	868242468387481
395;"ENSMUSG00000002345";"Borcs8";795	37588300027;-0	0518881377382468;0	0783196561614724;0	500394110570918;0	635687285772603
396;"ENSMUSG00000002346";"Slc25a42";341	511459894;-1	16354031159166;0	0996939000300427;3	62210006532292e-32;1	2.48776e-17
397;"ENSMUSG00000002365";"Snx9";961	244492437414;-0	18648861481763;0	102810014485949;0	0645528547957226;0	122346578525357
398;"ENSMUSG00000002372";"Ranbp3";6286	71715891118;0	368183016551264;0	0532000168623813;3	66700097460233e-12;2	93.2089
399;"ENSMUSG00000002379";"Ndufa11";2921	90482182449;0	0361310022411632;0	0825638139004922;0	66099907955102;0	770545767012526
400;"ENSMUSG00000002384";"Bmp8b";16	6614200558946;-0	213256551244618;0	309238356364011;0	417245944106985;0	557678066837049
401;"ENSMUSG00000002393";"Nr2f6";1430	63666214258;0	218530775799685;0	102660624964752;0	0307588539674545;0	639415644365647
402;"ENSMUSG00000002395";"Use1";1329	02530566966;-0	170837457128655;0	0758839349039553;0	0219259138766811;0	473316738865316
403;"ENSMUSG00000002396";"Ocel1";359	391794315315;0	188349126585408;0	08170055057626;0	0201706424640872;0	438754133957889
404;"ENSMUSG00000002409";"Dyrk1b";1074	94739778805;-0	209354745679015;0	0777758364625373;0	00656600054055058;0	158333353147898
405;"ENSMUSG00000002413";"Braf";2968	90789314548;-0	167322254335742;0	0744161091738254;0	0207569378158296;0	450222390413272
406;"ENSMUSG00000002416";"Ndufb2";2515	68844136256;0	044013624685225;0	0546288903924521;0	428689220688322;0	568471059344947
407;"ENSMUSG00000002428";"Hltf";1936	78709228834;0	269051378116836;0	0668612975885396;5	15120597102943e-05;0	174135730441532
408;"ENSMUSG00000002455";"Prpf6";4837	97877425771;0	302245260060717;0	046104941213498;4	86615179712951e-11;3	4352.81
409;"ENSMUSG00000002458";"Rgs19";1126	6462619948;0	499709261810713;0	0916337952931146;3	33357746451766e-08;1	7.03589e+06
410;"ENSMUSG00000002459";"Rgs20";1320	29554586469;-1	24924279015832;0	11301706383088;3	91496178857463e-29;1	1.29043e-15
411;"ENSMUSG00000002475";"Abhd3";101	180169859769;-3	49212341509846;0	265562008444286;1	55204200435308e-40;8	2.39335e-26
412;"ENSMUSG00000002477";"Snrpd1";4794	87068988873;0	49011217196399;0	0787593695482118;3	48438199909057e-10;2	23303.9
413;"ENSMUSG00000002486";"Tchp";1400	45686631205;0	147054904278199;0	0655532352210283;0	0241718321300304;0	516574273469836
414;"ENSMUSG00000002489";"Tiam1";825	257902298526;0	503989893968637;0	0985543307762426;2	0942699570856e-07;9	6.82369e+06
415;"ENSMUSG00000002496";"Tsc2";7598	43986952567;0	582253173690616;0	0654862603371498;3	6033272731434e-19;5	2.41896e-05
416;"ENSMUSG00000002500";"Rpl3l";0	633829986285478;-0	0079635256210777;0	595228528177908;0	963592061767507;NA
417;"ENSMUSG00000002504";"Nherf2";286	06578989882;-0	972368785499274;0	126285753650161;3	89741750179182e-15;4	0.103344
418;"ENSMUSG00000002524";"Puf60";16502	5975490454;0	253152861633138;0	0517733093874364;9	42362714795835e-07;4	2.62188e+06
419;"ENSMUSG00000002546";"Golga2";2237	01345962574;0	0748088543570812;0	0648548073165214;0	239046157992346;0	363638467297359
420;"ENSMUSG00000002550";"Uck1";2258	71037798775;0	0249384794962747;0	0685663506680228;0	707799931584922;0	806529776983138
421;"ENSMUSG00000002565";"Scin";95	5851131099379;-0	519945932267651;0	167530170603408;0	00117675172442714;0	323997659024637
422;"ENSMUSG00000002578";"Ikzf4";463	317121779058;0	0155777369179703;0	103028856307976;0	875770771758875;0	923684098058029
423;"ENSMUSG00000002580";"Mien1";1876	22155682286;0	0138528549039049;0	107440753142792;0	896510288300367;0	936303516815999
424;"ENSMUSG00000002588";"Pon1";0	644157581622353;-0	22045344579462;0	629211024410184;0	206723058449374;NA
425;"ENSMUSG00000002602";"Axl";2249	5571878849;-0	57857080197744;0	148629085069942;5	56312753554331e-05;0	187112221806194
426;"ENSMUSG00000002603";"Tgfb1";104	353916670791;-0	838757605878483;0	201239977664628;1	10913309996631e-05;4	1.10804e+08
427;"ENSMUSG00000002608";"Ccdc97";2652	84803585599;0	380876669618237;0	0584467724206911;5	69154455714126e-11;3	9902.51
428;"ENSMUSG00000002617";"Zfp40";1177	49942889539;-0	136406896042175;0	0648903110619407;0	034263895607829;0	703981704213611
429;"ENSMUSG00000002625";"Akap8l";5038	24918657659;-0	184859126389365;0	0540119862797881;0	000547919610196256;0	159459326349356
430;"ENSMUSG00000002633";"Shh";8	83743987734333;-0	288734435181283;0	365601861432306;0	324976332840817;0	46189276850855
431;"ENSMUSG00000002635";"Pdcd2l";1433	58890235551;0	367900499928421;0	0775328396197245;1	67857848554769e-06;6	9.45394e+07
432;"ENSMUSG00000002658";"Gtf2f1";3353	93722849076;0	295905014234034;0	0579579965332778;2	8829610004477e-07;1	3.09884e+07
433;"ENSMUSG00000002660";"Clpp";2601	8923090277;0	164007894521576;0	0754795135757769;0	0278410781813882;0	585260490020692
434;"ENSMUSG00000002661";"Alkbh7";576	290530732529;-0	0355424247526901;0	0741281221404594;0	627704467618267;0	74442349129116
435;"ENSMUSG00000002664";"Pspn";11	9102356952152;-0	195264607710667;0	317415806961917;0	469401353260053;0	607599580270685
436;"ENSMUSG00000002668";"Dennd1c";160	595221031237;0	310703582142199;0	119335410497669;0	00770292292181241;0	182897283126834
437;"ENSMUSG00000002679";"Med6";1205	15572496389;0	381071342089651;0	0695444564063473;3	39439085416633e-08;1	7.3135e+06
438;"ENSMUSG00000002688";"Prkd1";2294	85051801516;0	383156908370417;0	107438607115185;0	000283040895815448;0	859106209301305
439;"ENSMUSG00000002699";"Lcp2";68	2504950980268;-0	116211426661648;0	231705405181008;0	584793310147616;0	710323974362829
440;"ENSMUSG00000002718";"Cse1l";10520	8929673182;0	587590542985945;0	0712379268394313;1	13760598924205e-16;1	0.0365447
441;"ENSMUSG00000002728";"Naa20";2506	73700385602;0	321676879638618;0	0686031948064741;2	33109078210177e-06;9	4.75773e+07
442;"ENSMUSG00000002731";"Prkra";2462	0651563588;0	212463613134522;0	0596497382475457;0	000346215916915673;0	103699563268735
443;"ENSMUSG00000002732";"Fkbp7";287	413662722758;-0	436780046063685;0	125555606793959;0	000357832506591156;0	106998788330697
444;"ENSMUSG00000002733";"Plekha3";2142	12352292257;0	0976428931949387;0	0741351280418348;0	186640077356746;0	297622796896833
445;"ENSMUSG00000002741";"Ykt6";4278	34310265748;0	0782912400424188;0	0490410103716688;0	0956911531569624;0	17175314546028
446;"ENSMUSG00000002748";"Baz1b";10328	2788320905;0	623000371730428;0	0645688314732261;2	73685948077434e-22;5	5.25362e-09
447;"ENSMUSG00000002763";"Pex6";2531	18412565144;0	265905848149433;0	070379697338732;0	000141621481587606;0	449887472247856
448;"ENSMUSG00000002767";"Mrpl2";1745	85857912417;0	309971560435947;0	0643303931867892;1	25294186939999e-06;5	2.62749e+07
449;"ENSMUSG00000002768";"Mea1";2157	24508538629;0	00384856864633632;0	0841943166418492;0	963988626998267;0	979455403197963
450;"ENSMUSG00000002769";"Gnmt";17	9784827087809;0	536842970891362;0	284771491835111;0	0328258704891358;0	677501839563488
451;"ENSMUSG00000002771";"Grin2d";87	686979046511;-0	795954717948571;0	179945512450206;3	45534897739789e-06;1	3.70643e+08
452;"ENSMUSG00000002778";"Kdelr1";2417	21209278866;-0	14021789269731;0	0966950490910445;0	14042418517157;0	23624694802889
453;"ENSMUSG00000002781";"Tmem143";329	942504895281;-0	235566145931266;0	0783457521593349;0	00239077161097674;0	624574084341469
454;"ENSMUSG00000002791";"Pdxk-ps";2	91656396119148;-1	16312426764663;0	9294136426136;0	0218707433545417;0	47222130102112
455;"ENSMUSG00000002797";"Ggct";153	962058192923;0	55093506859384;0	175311293128649;0	00101371616840351;0	282166646014077
456;"ENSMUSG00000002799";"Jag2";316	067824090125;-0	114106851865852;0	132137042746031;0	374509928175493;0	515772868946385
457;"ENSMUSG00000002803";"Btbd6";1051	86498476023;-0	468894592108161;0	0889877461223362;9	32345391221101e-08;4	5.11833e+06
458;"ENSMUSG00000002804";"Nudt14";729	215941754522;0	0145136227624075;0	0784808673736877;0	852660927239386;0	907653474073012
459;"ENSMUSG00000002808";"Epdr1";1943	76347777525;-0	706335049926156;0	120621985147904;2	13048772339976e-09;1	254601
460;"ENSMUSG00000002812";"Flii";4517	73287777706;0	319262460016493;0	0577744377035929;2	80861203598463e-08;1	4.48142e+06
461;"ENSMUSG00000002814";"Top3a";1310	87420105786;0	629214235122821;0	0900128569824327;1	4664121968084e-12;1	224.842
462;"ENSMUSG00000002820";"Atg4d";1730	96110567005;0	34308035010168;0	0525637917566631;5	60218294091808e-11;3	9314.76
463;"ENSMUSG00000002825";"Qtrt1";959	195722300148;0	537831316900784;0	0845810451760123;1	29254864254186e-10;8	696.179
464;"ENSMUSG00000002831";"Plin4";3	37412171642298;-0	0393122378638952;0	502170656507427;0	881568685816818;0	927141598857516
465;"ENSMUSG00000002833";"Hdgfl2";6276	43652755117;0	38886545665796;0	0485554414967966;1	12007916089146e-15;1	0.237888
466;"ENSMUSG00000002835";"Chaf1a";5417	29430021302;0	957188501581668;0	0861542837706269;3	5754743578987e-29;1	3.39322e-15
467;"ENSMUSG00000002844";"Adprh";5122	7357069679;0	085027642843868;0	0506299511124821;0	0918660150732147;0	16600445619623
468;"ENSMUSG00000002845";"Tmem39a";1263	06133736117;0	249200266514633;0	0757646670013298;0	000912570714156755;0	255747493247791
469;"ENSMUSG00000002846";"Timmdc1";492	883629408901;0	208436547339567;0	0844898985469041;0	0127421374931379;0	289441145546626
470;"ENSMUSG00000002847";"Pla1a";7	73384587649511;-0	951329990690268;0	750099118659267;0	0307845709893878;0	639763881083382
471;"ENSMUSG00000002870";"Mcm2";15234	316560423;0	970910466259764;0	0972377607826399;7	15828507660447e-24;1	4.83155e-09
472;"ENSMUSG00000002871";"Tpra1";1019	67352879741;-0	237555734438986;0	0597505777724268;6	39121822760283e-05;0	212950801241643
473;"ENSMUSG00000002881";"Nab1";1648	84570430273;-0	212304760219665;0	0611772869715259;0	000480781441320385;0	141094014565709
474;"ENSMUSG00000002885";"Adgre5";166	288709746634;-0	303403114134107;0	209665931724374;0	117476662443604;0	204009232094471
475;"ENSMUSG00000002897";"Il17ra";352	98124019187;-0	260671775508855;0	142109885324919;0	0573691214980276;0	110587518913324
476;"ENSMUSG00000002900";"Lamb1";649	444547658245;0	355355430440086;0	220859205822159;0	0821564459320866;0	150588397546737
477;"ENSMUSG00000002908";"Kcnn1";639	228935533922;0	37688032471701;0	194100115895719;0	0396376203213507;0	799004869441717
478;"ENSMUSG00000002910";"Arrdc2";420	648155688112;-0	158037087543031;0	0802274008328158;0	0490758149854941;0	964567109601611
479;"ENSMUSG00000002930";"Ppp1r17";33	9488509155168;0	157139601238063;0	246768934745288;0	485232010667945;0	621300734268819
480;"ENSMUSG00000002944";"Cd36";3	24757776358589;-0	0218897864598654;0	515802643557853;0	930739346549303;0	959329070017323
481;"ENSMUSG00000002948";"Map2k7";2686	81009743457;0	126303938755005;0	0735544239110324;0	0840450807709417;0	153549017098936
482;"ENSMUSG00000002949";"Timm44";2007	56307974361;0	144412299168461;0	0589736288847476;0	0138835060442166;0	313245574909378
483;"ENSMUSG00000002957";"Ap2a2";7494	62245997096;0	272532453910091;0	0757345276385624;0	000286587714983787;0	868759719526845
484;"ENSMUSG00000002963";"Pnkp";1374	64514890328;0	154274137071237;0	0627115522240111;0	0134016708651538;0	303453642369492
485;"ENSMUSG00000002968";"Med25";6127	27351594909;0	0185161101653307;0	0762124352265895;0	807638315215624;0	877190633939506
486;"ENSMUSG00000002980";"Bcam";169	313583716807;-1	06820951828326;0	252641012255866;5	26922590871171e-06;2	3.93643e+07
487;"ENSMUSG00000002981";"Clptm1";6562	24556469071;-0	247331358135923;0	0480490771198334;2	35439907790752e-07;1	8.17057e+06
488;"ENSMUSG00000002983";"Relb";102	578355386166;-0	723217924925895;0	15382911942476;1	12670342512395e-06;4	7.61382e+07
489;"ENSMUSG00000002984";"Tomm40";3932	72856396396;0	352572691433371;0	0578319715446165;8	985171251483e-10;5	52282.7
490;"ENSMUSG00000002985";"Apoe";13965	7490508038;-5	70853592263148;0	149626736692516;0;0
491;"ENSMUSG00000002996";"Hbp1";5997	35312691265;-0	36589205952691;0	0629145951144815;4	47143284457295e-09;2	548741
492;"ENSMUSG00000002997";"Prkar2b";3571	02784700401;0	144817602617412;0	114244290074347;0	194498335819536;0	308059149823713
493;"ENSMUSG00000003031";"Cdkn1b";2773	71011558109;-0	126651037295424;0	106589085061318;0	226828905173938;0	348459857439871
494;"ENSMUSG00000003032";"Klf4";139	372799326546;-0	71222552617785;0	230721511857205;0	000841891909707203;0	237467819786696
495;"ENSMUSG00000003033";"Ap1m1";7947	57165924709;-0	0899804106086707;0	06066124108457;0	135960083305322;0	230060588155635
496;"ENSMUSG00000003037";"Rab8a";5872	82711844051;0	282299371164527;0	0642754553001081;1	02557687230252e-05;3	8.19692e+08
497;"ENSMUSG00000003038";"Hmgn2";118152	911126545;0	169825764538927;0	0869022930754098;0	0483696345623184;0	952529640301224
498;"ENSMUSG00000003039";"Fam32a";5507	21790661422;0	133529564921146;0	0495620767825167;0	00680659546361805;0	163709628974499
499;"ENSMUSG00000003051";"Elf3";17	7579016382979;-0	54055493448796;0	40741809865025;0	0872726853500939;0	158725615992531
500;"ENSMUSG00000003062";"Stard3nl";2361	61505449912;-0	195755637045784;0	0598277086977769;0	00101695737789565;0	28292122802335
501;"ENSMUSG00000003068";"Stk11";2325	46235875645;0	83216712244166;0	234186361319011;0	000129026487949722;0	41190041575692
502;"ENSMUSG00000003070";"Efna2";2433	32215660105;0	546422166915441;0	0783471672454183;1	93060468427586e-12;1	588.933
503;"ENSMUSG00000003072";"Atp5f1d";7167	61042594369;0	170284988463217;0	0641816651030127;0	0078587120866396;0	186244058457497
504;"ENSMUSG00000003099";"Ppp5c";3380	03239896754;0	117675547805047;0	049176121467058;0	0164350796395476;0	36467148532708
505;"ENSMUSG00000003119";"Cdk12";2218	08497784307;0	290366035635566;0	0767446106385265;0	000133521091106055;0	42548508366348
506;"ENSMUSG00000003123";"Lipe";933	554903889666;-0	255061052694741;0	0721324592108413;0	000366323042877921;0	109430291966093
507;"ENSMUSG00000003131";"Pafah1b2";17395	6063483732;0	477105900647074;0	0691812809777568;3	7694195428719e-12;3	11.6102
508;"ENSMUSG00000003134";"Tbc1d8";739	34216952232;0	0953279153653833;0	0772816886154283;0	211914452975535;0	329962523052014
509;"ENSMUSG00000003135";"Cnot11";2344	38557797536;0	387932811780805;0	0661996378518778;3	74425022626619e-09;2	146858
510;"ENSMUSG00000003153";"Slc2a3";555	305144037815;-0	480973156410436;0	102067948319696;1	66223695050928e-06;6	8.81435e+07
511;"ENSMUSG00000003154";"Foxj2";1775	50481081533;-0	246934821474738;0	0805474813569879;0	00188815968685046;0	501683464605026
512;"ENSMUSG00000003161";"Sri";2046	47267257522;-0	369051158632341;0	0989446504283917;0	000141051970730498;0	448211749160149
513;"ENSMUSG00000003166";"Dgcr2";7774	47045260533;0	128607203888758;0	0514568666273594;0	0121592776771624;0	277263751371219
514;"ENSMUSG00000003184";"Irf3";1626	95958479317;0	103110437467565;0	0552135887377295;0	0606711372466254;0	115953942330513
515;"ENSMUSG00000003190";"Bcl2l12";922	04929232078;0	402481257637818;0	10063892433364;5	1468357321729e-05;0	17402311354265
516;"ENSMUSG00000003198";"Zfp959";526	147458894069;0	102969710088568;0	0943144695296478;0	269197816265887;0	399121203065882
517;"ENSMUSG00000003199";"Mpnd";8883	23126421457;0	106389490723296;0	0610433957464737;0	0850556878469429;0	155222629924885
518;"ENSMUSG00000003200";"Sh3gl1";5743	77060139488;0	175995516247958;0	0668007847280117;0	00812957147242042;0	192023447474183
519;"ENSMUSG00000003206";"Ebi3";31	9943124767197;-0	00247986970250532;0	243145803478919;0	985474122576812;0	992708797066706
520;"ENSMUSG00000003208";"Yju2";1060	96938474916;0	156551665473351;0	0492762066225264;0	00142804630883473;0	387537338210097
521;"ENSMUSG00000003226";"Ranbp2";5477	52557120011;0	4715292685203;0	0825361594291822;7	50358875499887e-09;4	174507
522;"ENSMUSG00000003227";"Edar";299	716853387987;-1	6382815209927;0	177980286674467;3	98879656667675e-21;6	7.61311e-07
523;"ENSMUSG00000003228";"Grk5";181	56746896449;-0	112075432844811;0	142337436727976;0	418852942914885;0	559300503988648
524;"ENSMUSG00000003233";"Dvl3";7987	54999247132;0	284679045905;0	060441106924039;2	18609610096627e-06;8	9.14212e+07
525;"ENSMUSG00000003234";"Abcf3";3089	59363266034;0	0369650874987219;0	0506727702897641;0	465932571186913;0	604466079130694
526;"ENSMUSG00000003235";"Eif2b5";4511	19803571285;0	403458920769659;0	0564377860107848;6	79334801117156e-13;5	85.765
527;"ENSMUSG00000003269";"Cyth2";7085	10222277132;0	189454731485819;0	0853576966170918;0	0248007047832319;0	52858468069405
528;"ENSMUSG00000003271";"Sult2b1";38	629183157186;-0	0828123265681996;0	323098710483838;0	760011126630951;0	843925149770078
529;"ENSMUSG00000003273";"Car11";330	83226546767;-1	28637902571522;0	208776955419788;1	20137178373956e-10;8	1083.1
530;"ENSMUSG00000003279";"Dlgap1";1919	64207335146;-2	45232245814322;0	105551475778603;2	3674835500629e-120;2	1.96716e-104
531;"ENSMUSG00000003282";"Plag1";178	435462906331;0	586420909645664;0	163000365164331;0	000182329742873992;0	569290276909123
532;"ENSMUSG00000003283";"Hck";25	7745440360502;-1	16422281514149;0	422816181201101;0	000986182068851454;0	27503731322483
533;"ENSMUSG00000003299";"Mrpl4";2992	06410785395;0	111238580290369;0	0499922026145651;0	025536376006083;0	542476408865037
534;"ENSMUSG00000003308";"Keap1";3264	31767941647;0	222503794020945;0	05254191587895;2	10752844419423e-05;7	5.37584e+08
535;"ENSMUSG00000003309";"Ap1m2";4	30826479705337;-0	521806936803635;0	550403169872123;0	1376939973093;0	232552041514544
536;"ENSMUSG00000003316";"Glg1";9552	16459670389;0	135090088785378;0	0482471640535592;0	00554436935515811;0	135519856154426
537;"ENSMUSG00000003341";"Atp8b3";10	2987188583045;0	22318085305423;0	501784416917405;0	456196413658516;0	594545811535046
538;"ENSMUSG00000003344";"Btbd2";2816	66880355389;0	85960954383314;0	136112266691311;9	679055313994e-11;6	6057.15
539;"ENSMUSG00000003345";"Csnk1g2";4670	315620117;0	636423918995683;0	0945098615686213;8	77438719590262e-12;6	738.186
540;"ENSMUSG00000003346";"Abhd17a";3752	96149762135;0	170285668980778;0	0667289937491514;0	0102486374099645;0	237657471439805
541;"ENSMUSG00000003348";"Mob3a";2399	37913858382;0	18025273869323;0	0619884932109179;0	0037210012847049;0	9389841364182
542;"ENSMUSG00000003352";"Cacnb3";2351	02340889234;0	116560459104187;0	147507137109354;0	415202110143152;0	55578173697328
543;"ENSMUSG00000003354";"Ccdc65";54	9248800797518;-4	99735342879105;0	436309512858713;2	42082209706488e-31;7	9.11603e-17
544;"ENSMUSG00000003355";"Fkbp11";110	753619650707;0	456115693375769;0	12532709929911;0	000192908360502672;0	599513225788193
545;"ENSMUSG00000003360";"Ddx23";692	008451859238;0	0830052106465906;0	0884547964377064;0	344277364599428;0	483815569466377
546;"ENSMUSG00000003363";"Pld3";2206	02032056426;-1	08101867108131;0	0884190956434672;4	69220932496887e-35;1	9.07361e-20
547;"ENSMUSG00000003378";"Grik5";2577	6886241045;-0	216818162897733;0	072225182502619;0	00267915258127837;0	693207992689883
548;"ENSMUSG00000003379";"Cd79a";9	15970406115529;0	26025496806198;0	408538654353226;0	395125165254746;0	536069049694949
549;"ENSMUSG00000003380";"Rabac1";1797	87856797767;-0	825293904175665;0	0874569464847178;1	5080474180282e-21;2	6.51942e-07
550;"ENSMUSG00000003382";"Etv3";1245	20574778532;0	274118943106087;0	0814548617487465;0	000671512703992762;0	192281666656508
551;"ENSMUSG00000003402";"Prkcsh";3685	66878509953;0	0231306620737207;0	0582395735623956;0	689294896704285;0	792239827465074
552;"ENSMUSG00000003410";"Elavl3";3781	05354051468;0	300502899881551;0	110188993464744;0	00565201211559733;0	137945551874385
553;"ENSMUSG00000003411";"Rab3b";236	169220594276;0	493484249188642;0	170360388552887;0	00236894704535833;0	619251578821559
554;"ENSMUSG00000003418";"St8sia6";7	16962406609456;-0	0549798753217345;0	435596160458529;0	852475152541742;0	907533160353767
555;"ENSMUSG00000003420";"Fcgrt";71	8755576372702;-1	53561520550771;0	259709919160995;4	47566232501295e-10;2	83608
556;"ENSMUSG00000003421";"Nosip";2087	48974478084;-0	0223061870206963;0	0494708144749882;0	650733479130229;0	762628693670319
557;"ENSMUSG00000003423";"Pih1d1";2000	51194467812;0	140974259183619;0	06561009215085;0	0307430875326787;0	639150736517191
558;"ENSMUSG00000003429";"Rps11";10686	6318455021;0	503593824136239;0	0898764831377932;1	42081851996561e-08;7	637705
559;"ENSMUSG00000003435";"Supt5";9317	88990291174;0	432259487177955;0	0550327782938463;2	87884546341255e-15;3	0.0085758
560;"ENSMUSG00000003436";"Dll3";3882	13120839537;0	753136084776753;0	124233003498164;6	04891281327365e-10;3	7867.37
561;"ENSMUSG00000003437";"Paf1";3587	65556879668;0	14872852312242;0	0457243436362123;0	00110429071014179;0	30538639426119
562;"ENSMUSG00000003438";"Timm50";5263	03664721778;0	452910732016624;0	0469011268805998;5	36769199426097e-22;9	7.74054e-08
563;"ENSMUSG00000003444";"Med29";1115	73073640752;0	29767582361332;0	0628962460353005;1	93653723580396e-06;7	9.64471e+06
564;"ENSMUSG00000003452";"Bicd1";3747	21608979686;-0	0596150249651695;0	0480606421742369;0	213888315087875;0	332308571075302
565;"ENSMUSG00000003458";"Ncstn";6812	13589251319;-0	161883684167676;0	0466655735280394;0	000484523508624901;0	142074968364441
566;"ENSMUSG00000003464";"Pex19";6071	97019404525;-0	0150039523841283;0	0543701555051848;0	771130154767567;0	85111072009212
567;"ENSMUSG00000003469";"Phyhip";14	1027188908327;-1	27163609096924;0	671323080307727;0	00735296231445969;0	175309539440157
568;"ENSMUSG00000003476";"Crhr2";3	94070088832445;0	478002649077292;0	811026513879409;0	0615942335093613;0	117490394826893
569;"ENSMUSG00000003484";"Cyp4f18";8	71656837970677;-0	246372521321156;0	461104399918249;0	42695566781211;0	566998189594166
570;"ENSMUSG00000003500";"Impdh1";1146	59665356866;0	75846543875459;0	100943827638454;2	38557744198763e-14;2	3.43951
571;"ENSMUSG00000003518";"Dusp3";372	704200704613;-0	911078003791256;0	100724111986292;4	78346659683853e-20;7	4.40522e-06
572;"ENSMUSG00000003526";"Prodh";443	140889150125;-0	898671532202911;0	111135183292438;2	02436106673065e-16;2	0.0380269
573;"ENSMUSG00000003527";"Ess2";3458	33524883684;0	244260037981598;0	0410571593201208;2	47367130430818e-09;1	445131
574;"ENSMUSG00000003528";"Slc25a1";2744	16000320627;-0	318549696561783;0	0769875112640449;2	94150571946422e-05;0	103078281706216
575;"ENSMUSG00000003531";"Dgcr6";2776	87821439749;-0	151071319542282;0	067567692214018;0	0243668503539871;0	520273089949414
576;"ENSMUSG00000003534";"Ddr1";11883	0155992579;0	040523616697564;0	0824416827832158;0	620490221501441;0	739193436028277
577;"ENSMUSG00000003541";"Ier3";159	708902603955;0	0555140897072632;0	17071870167855;0	738519980311182;0	829251546870511
578;"ENSMUSG00000003545";"Fosb";571	841413661937;-0	367738499521824;0	334718877534176;0	187173209247688;0	298339193259759
579;"ENSMUSG00000003546";"Klc4";1690	89057548787;0	200110152937943;0	0819170845876109;0	0136536954580585;0	308603595393378
580;"ENSMUSG00000003549";"Ercc1";1945	00696208425;0	135924480163742;0	065243996000338;0	036241393053013;0	738849416454289
581;"ENSMUSG00000003555";"Cyp17a1";1	47047567122311;-0	422774613937126;0	78056714507958;0	0967481600226341;0	17325690048192
582;"ENSMUSG00000003559";"As3mt";552	250670674871;-0	538174373422312;0	100807918876369;5	74433210651532e-08;2	8.48276e+06
583;"ENSMUSG00000003573";"Homer3";2648	34517078972;0	365859889379779;0	0667954616064005;3	86066735022528e-08;1	9.59346e+06
584;"ENSMUSG00000003575";"Crtc1";2660	95540632261;-0	284866309156545;0	0917740067770177;0	00169419975932334;0	453707078224613
585;"ENSMUSG00000003581";"Rnf215";1492	90243713886;-0	464633058027286;0	0686883273404568;9	15060502955077e-12;7	11.9591
586;"ENSMUSG00000003585";"Sec14l2";124	793512432725;-0	798095005568789;0	169927601051988;9	85328081511259e-07;4	1.96345e+07
587;"ENSMUSG00000003604";"Aven";580	752806950954;0	443247295161846;0	077789912095122;9	19444014256345e-09;5	50670.5
588;"ENSMUSG00000003617";"Cp";35	4298225524816;-3	1521946944478;0	425503023774651;1	36765409469846e-14;1	3.69001
589;"ENSMUSG00000003623";"Crot";2614	79135091022;-1	4896196494445;0	0877205482935142;1	55150001939568e-65;2	8.24253e-51
590;"ENSMUSG00000003644";"Rps6ka1";605	933121646836;0	0130643823302311;0	0903512037884832;0	881254561044032;0	927039660237624
591;"ENSMUSG00000003657";"Calb2";59	1171081460593;-1	82580966522088;0	598505234934146;0	000222608867232662;0	686615961210037
592;"ENSMUSG00000003660";"Snrnp200";11729	4266300622;0	630920519216327;0	0665119503302425;1	2978790317648e-21;2	2.92884e-07
593;"ENSMUSG00000003662";"Ciao1";1893	72727962526;0	0835140717131661;0	0494805099223775;0	0905180081468225;0	163873838807375
594;"ENSMUSG00000003665";"Has1";48	4223315996609;-0	112985807490857;0	248022949607276;0	615729431496806;0	73555615400463
595;"ENSMUSG00000003680";"Taf6l";1082	17219129644;0	399678766543208;0	0685442090144469;4	29032839279278e-09;2	45074.7
596;"ENSMUSG00000003721";"Insig2";1258	78092737904;-0	0690341297014911;0	0673407133121496;0	322914347906051;0	459788837647653
597;"ENSMUSG00000003731";"Kpna6";2284	00487552956;0	349813190799644;0	0620908308612302;1	45348223239989e-08;7	803463
598;"ENSMUSG00000003746";"Man1a";217	740398383766;-0	658970380438795;0	153465143245239;8	44089992471767e-06;3	1.83762e+08
599;"ENSMUSG00000003752";"Itpkc";819	715921883105;0	371169319153198;0	0930632269125268;4	8332095898889e-05;0	16411380406972
600;"ENSMUSG00000003762";"Coq8b";1336	32823198706;-0	769179167931935;0	054723327410114;2	52878216404312e-45;1	6.30415e-30
601;"ENSMUSG00000003778";"Brd8";13876	1733981354;0	1049479368019;0	0508783001439857;0	0385145606856679;0	779089326628283
602;"ENSMUSG00000003779";"Kif20a";9509	02041325601;0	483329967646964;0	112973915543855;1	27365159641233e-05;4	6.83159e+08
603;"ENSMUSG00000003808";"Farsa";3537	12201975926;0	344153203113573;0	0606818550415079;1	20364088000912e-08;6	531121
604;"ENSMUSG00000003809";"Gcdh";1382	6780097888;-0	362740862685967;0	0661726919879337;3	97253407364504e-08;2	137256
605;"ENSMUSG00000003810";"Mast2";7330	46706633746;0	330886361466369;0	0585630707554744;1	43028591151225e-08;7	686661
606;"ENSMUSG00000003812";"Dnase2a";455	350479622415;0	139641242757613;0	110332182265531;0	199210434708293;0	313938110110005
607;"ENSMUSG00000003813";"Rad23a";3195	78100709165;0	289387205124284;0	0545913925447853;1	0333294147635e-07;4	9.70089e+06
608;"ENSMUSG00000003814";"Calr";15509	8196441012;-0	120538835275401;0	0670906739999557;0	0714568677376738;0	133909467368256
609;"ENSMUSG00000003824";"Syce2";1410	33513882115;0	431569167578436;0	0846390448587984;2	58132874190728e-07;1	1.80123e+07
610;"ENSMUSG00000003847";"Nfat5";1883	68750457321;-0	0938075813777072;0	0710136854535403;0	182980798279619;0	29307674821362
611;"ENSMUSG00000003848";"Nob1";2462	0209937955;0	501694157546315;0	0583054762312568;5	24695784559628e-18;7	7.21698e-06
612;"ENSMUSG00000003849";"Nqo1";193	847427561149;-1	01587377516348;0	204736811235519;1	77047417956399e-07;8	2.49714e+06
613;"ENSMUSG00000003863";"Ppfia3";1042	49724491764;0	599880290893977;0	0929593931324465;6	21763884385279e-11;4	340.551
614;"ENSMUSG00000003865";"Gys1";2182	83219434974;-0	0325858571197221;0	0786459539883268;0	675237987981574;0	781594288740834
615;"ENSMUSG00000003868";"Ruvbl2";5603	90766494252;0	329909737867351;0	0549720387029086;1	65469724295114e-09;9	87221
616;"ENSMUSG00000003872";"Lin7b";27	5521716010604;0	283799481047581;0	32972048030415;0	302874645935967;0	437768223428343
617;"ENSMUSG00000003873";"Bax";5044	03464599079;0	200974814908844;0	0660161016745902;0	00212457188592864;0	559828233332548
618;"ENSMUSG00000003882";"Il7r";13	5495361264295;0	164826886406621;0	345507404681662;0	560313225562369;0	688725063168213
619;"ENSMUSG00000003923";"Tfam";2619	69822180181;0	380605560127299;0	0765555470784203;5	28430218710977e-07;2	3.26641e+06
620;"ENSMUSG00000003929";"Zfp81";1600	74920891121;0	21206256387978;0	0702038900713762;0	00235335098593693;0	615400850274232
621;"ENSMUSG00000003934";"Efnb3";1566	26277706676;-0	72468336816828;0	100882369386969;3	14794889997469e-13;2	8.07371
622;"ENSMUSG00000003948";"Mmd";3031	45050930457;0	0563835979925437;0	0927994631498882;0	547272293902098;0	677691657430932
623;"ENSMUSG00000003949";"Hlf";158	781192914417;-0	557067516760869;0	145823566272317;7	83603825193144e-05;0	258029458932987
624;"ENSMUSG00000003955";"Fam162a";2010	90640661242;0	201300798628783;0	0893225372098038;0	0226059058643003;0	48661754796251
625;"ENSMUSG00000003970";"Rpl8";8484	11233291739;0	385372551622268;0	0698113274484325;2	74572759610182e-08;1	4.17088e+06
626;"ENSMUSG00000003974";"Grm3";343	959788089214;-4	89497413384737;0	40705410286957;1	6315910321843e-34;6	4.8801e-20
627;"ENSMUSG00000003992";"Ssbp2";4589	07740824439;-0	134715545491828;0	0698621120570925;0	0520234848900901;0	101502394499855
628;"ENSMUSG00000004018";"Fancl";990	770555728273;0	370196636769887;0	0913807093082301;4	11847008857509e-05;0	141328622222674
629;"ENSMUSG00000004031";"Brinp2";2003	26611225437;-0	373377802183394;0	145578576838139;0	00812282305710061;0	191885285434563
630;"ENSMUSG00000004032";"Gstm5";4143	99400143815;-0	376636150267553;0	101507488723707;0	000177002192195214;0	55419656450089
631;"ENSMUSG00000004035";"Gstm7";1757	84891777904;-0	175805688780018;0	120649209728406;0	131187407840981;0	223177771875924
632;"ENSMUSG00000004040";"Stat3";1665	04928840925;-0	382277910015537;0	109840232596527;0	000377351289391863;0	112504245137074
633;"ENSMUSG00000004043";"Stat5a";30	2154224975131;-1	12619825060934;0	407466959132541;0	00102781602184497;0	285644246935713
634;"ENSMUSG00000004044";"Cavin1";98	403435784191;-3	03023089367193;0	310127366404991;1	37097314141279e-23;2	7.75895e-09
635;"ENSMUSG00000004054";"Map3k11";1214	80537054887;0	540757528532635;0	107220480285583;2	83831952405916e-07;1	2.91802e+07
636;"ENSMUSG00000004056";"Akt2";8232	66410243233;-0	236535636810447;0	0456017726851496;1	87401051477832e-07;8	7.13128e+06
637;"ENSMUSG00000004069";"Dnaja3";2348	97099311921;0	121826332855821;0	0618105077714427;0	0477955140296513;0	942528243306957
638;"ENSMUSG00000004070";"Hmox2";1823	16101979699;0	0949243490477534;0	0542418339083135;0	0789358888443665;0	145535274628737
639;"ENSMUSG00000004071";"Cdip1";5474	62208231327;-0	177276617825526;0	0660031423282426;0	00674994369076375;0	162475240587175
640;"ENSMUSG00000004085";"Map3k20";1177	3522078243;0	115850137831239;0	10100229657663;0	244871959842887;0	370787361269493
641;"ENSMUSG00000004096";"Cwc15";3903	43813734691;0	107709724127032;0	0755942182394399;0	15090272444484;0	250284840473873
642;"ENSMUSG00000004098";"Col5a3";105	229907449249;-3	64907709181671;0	298866037090565;2	74684826497007e-35;1	1.3167e-21
643;"ENSMUSG00000004099";"Dnmt1";13426	2203535908;0	740840636120755;0	0756371146531711;5	25327438233852e-23;1	2.01104e-10
644;"ENSMUSG00000004100";"Ppan";2264	46253610192;0	341294441344388;0	0536447699202254;1	71071594043465e-10;1	13804.2
645;"ENSMUSG00000004105";"Angptl2";473	134299432946;0	914998347094694;0	165120532730801;9	37560101075230e-09;5	146211
646;"ENSMUSG00000004110";"Cacna1e";290	772444628417;-0	331347725524473;0	247129288092808;0	139417726820403;0	234868464483282
647;"ENSMUSG00000004113";"Cacna1b";376	866662347857;-0	0787121811311031;0	216295934716731;0	692807033859985;0	794817487883343
648;"ENSMUSG00000004127";"Trmt10a";782	734384386265;0	575099256150128;0	0792763199442604;2	39627473941497e-13;2	16.3236
649;"ENSMUSG00000004151";"Etv1";2719	63390257732;-1	07465321613434;0	126181358454242;3	31082382552952e-18;4	0.000480424
650;"ENSMUSG00000004187";"Kifc2";656	110578427805;-0	719227737261016;0	117871079566735;4	76878469469643e-10;3	1453.3
651;"ENSMUSG00000004207";"Psap";18505	2279288342;-0	621889731394536;0	119651083924182;1	0890997108725e-07;5	2.23029e+06
652;"ENSMUSG00000004221";"Ikbkg";1961	43070881199;0	018006700484143;0	0586046511852223;0	770284346436279;0	850729091616035
653;"ENSMUSG00000004231";"Pax2";1	08627125306212;-0	175538219798826;0	591854576352906;0	357769686958581;0	498216175489924
654;"ENSMUSG00000004233";"Wars2";557	465570135315;-0	250181958987041;0	09587198106939;0	00806785009247921;0	190671083968548
655;"ENSMUSG00000004263";"Atn1";1569	25973265004;-0	23438057475619;0	105897678791345;0	0243529799691175;0	520081002222492
656;"ENSMUSG00000004264";"Phb2";6917	61173315625;0	380092112330266;0	0487927253936589;5	84906407959503e-15;6	0.0389394
657;"ENSMUSG00000004266";"Ptpn6";38	3282817802883;-1	74484380138183;0	42612034863834;4	40479290981205e-06;1	7.2103e+08
658;"ENSMUSG00000004267";"Eno2";389	955748551291;-0	919609517255298;0	208593881082513;3	13183730965443e-06;1	2.50216e+08
659;"ENSMUSG00000004268";"Emg1";4215	28964318929;0	321037740387241;0	057838332933106;2	78712600276935e-08;1	4.37411e+06
660;"ENSMUSG00000004270";"Lpcat3";1233	03226293653;-1	56418127286263;0	0901092123501488;2	69971176819482e-68;4	1.44932e-53
661;"ENSMUSG00000004285";"Atp6v1f";2622	26782692298;-0	146544917548057;0	0777148742373385;0	0561190730302747;0	10846197586842
662;"ENSMUSG00000004296";"Il12b";2	71869786120405;-0	42003145255318;0	756904264901437;0	0794425478702604;0	146330348187401
663;"ENSMUSG00000004317";"Clcn5";1058	00694960432;0	328329750190233;0	111261718516756;0	00264043478676973;0	684185512195883
664;"ENSMUSG00000004319";"Clcn3";5808	97443129114;-0	559119764892058;0	0423242702596989;3	71133870340958e-40;1	9.55646e-25
665;"ENSMUSG00000004328";"Hif3a";606	013777324564;-0	505250927326833;0	154039033996553;0	000662491825105229;0	189979011550265
666;"ENSMUSG00000004347";"Pde1c";955	322985082341;-0	832829170846876;0	157041520603652;3	92228932306773e-08;1	9.90147e+06
667;"ENSMUSG00000004356";"Utp20";1968	49438071316;0	796859809551712;0	0870499002230808;2	26765224801772e-20;3	6.14187e-06
668;"ENSMUSG00000004359";"Spic";13	0446755220178;0	148141751489744;0	309341082273217;0	576149514777445;0	702365291606619
669;"ENSMUSG00000004360";"9330159F19Rik";1202	10217122863;-0	865852344207362;0	150468319827318;3	03725348108086e-09;1	757539
670;"ENSMUSG00000004364";"Cul3";7135	55840202631;0	0578575328626495;0	136937324404528;0	665354347809345;0	774227215736054
671;"ENSMUSG00000004366";"Sst";25	6556542654144;-0	21035114377166;0	346214933338348;0	455863205331265;0	59422041686871
672;"ENSMUSG00000004371";"Il11";18	246208110302;0	145097858798417;0	27503684967604;0	549855374368577;0	679628376253898
673;"ENSMUSG00000004383";"Large1";881	826402019868;-0	206225541906814;0	122039063749038;0	0850323533337374;0	155193316727554
674;"ENSMUSG00000004393";"Ddx56";3218	79443135027;0	289204114098753;0	0418188863375488;4	17466120847136e-12;3	315.647
675;"ENSMUSG00000004394";"Tmed4";6874	29619839318;-0	101145975112278;0	0467327481085487;0	0290835961912525;0	608145234487085
676;"ENSMUSG00000004415";"Col26a1";291	659146750122;-0	576651725491981;0	150511595660554;6	99294413312661e-05;0	231719192057993
677;"ENSMUSG00000004446";"Bid";406	51751038863;0	618418199412455;0	137291293427279;3	63355993199384e-06;1	4.37061e+08
678;"ENSMUSG00000004451";"Ralb";1546	71768229034;-0	232095316747273;0	0527936388869467;1	25948013670295e-05;4	6.35834e+08
679;"ENSMUSG00000004455";"Ppp1cc";16663	3880996776;0	409484125859673;0	0566627252293435;3	94861809581364e-13;3	48.6448
680;"ENSMUSG00000004460";"Dnajb11";3048	73476850451;0	0120977107677987;0	0619691915665284;0	850666446545275;0	906163154423616
681;"ENSMUSG00000004462";"Tbccd1";1502	95216649785;0	0951726045189299;0	0639912413547883;0	136773676951736;0	231180662112069
682;"ENSMUSG00000004473";"Clec11a";110	196548080558;0	121239641002196;0	15539275192873;0	419098303673853;0	559453111822337
683;"ENSMUSG00000004500";"Zfp324";1238	29798665005;0	129937386297768;0	0753433563110668;0	0800871968794116;0	147339730052028
684;"ENSMUSG00000004508";"Gab2";1682	06476124976;0	323938972625366;0	0937514043283366;0	000470986434598114;0	138428887216063
685;"ENSMUSG00000004530";"Coro1c";22298	7095988969;0	812642450197786;0	0512529782074373;5	54676747300098e-57;5	5.05747e-42
686;"ENSMUSG00000004535";"Tax1bp1";8101	1113863398;0	0996398069393844;0	0571738516212401;0	0818289464733835;0	150089476927403
687;"ENSMUSG00000004542";"Psg19";6	75687711904246;0	264618921426481;0	393821233150936;0	383010449250735;0	524063986501246
688;"ENSMUSG00000004552";"Ctse";7	34282124391782;0	619174606583296;0	491036604191863;0	0776047067512565;0	143527346111324
689;"ENSMUSG00000004558";"Ndrg2";11564	6073022778;-2	10775100511023;0	126394990028667;1	62695085843665e-63;2	1.86487e-49
690;"ENSMUSG00000004561";"Mettl17";1849	00170869032;0	0870069778280657;0	0512408014864264;0	0910284029651882;0	16465817491779
691;"ENSMUSG00000004562";"Arhgef40";3814	89197211585;0	344684543568236;0	122037171206039;0	00398965706576309;0	999686174010217
692;"ENSMUSG00000004565";"Pnpla6";1355	24948371189;-0	35268701071331;0	0897796812238117;6	89530119407776e-05;0	228817637665703
693;"ENSMUSG00000004567";"Mcoln1";3437	34097934882;-0	130301683922689;0	0481463598508903;0	00632229672880722;0	152940528779727
694;"ENSMUSG00000004568";"Arhgef18";2471	32127364965;-0	0832408878570656;0	0728365231183686;0	258698949926325;0	387120313378184
695;"ENSMUSG00000004591";"Pkn2";5143	24602301331;0	252637875856794;0	0854188907460893;0	00288395605895598;0	740720980312668
696;"ENSMUSG00000004609";"Cd33";44	551114929481;-0	851827728985527;0	305809051892818;0	00162252440009063;0	436099410860631
697;"ENSMUSG00000004610";"Etfb";2154	58059261456;-0	362324743209829;0	0781560298833826;2	7886143724295e-06;1	1.23076e+08
698;"ENSMUSG00000004626";"Stxbp2";720	178734802826;0	566805539997894;0	135415586968389;1	63922102139346e-05;5	9.4336e+08
699;"ENSMUSG00000004630";"Pcp2";10	5994109358964;0	240694958040077;0	42262854995014;0	434117014405906;0	573475159667994
700;"ENSMUSG00000004631";"Sgce";1991	90707511837;-0	358004394737471;0	0529933391977721;1	14142492030444e-11;8	647.195
701;"ENSMUSG00000004633";"Chn2";1342	60252427803;0	46745114170612;0	102953330999555;3	87668046467767e-06;1	5.2727e+08
702;"ENSMUSG00000004637";"Wwox";562	11587046637;-0	319511936040925;0	0919772417335404;0	000435024980089243;0	128460884185478
703;"ENSMUSG00000004642";"Slbp";9404	85176727636;0	682737895812739;0	0810767274646823;1	8866474411965e-17;2	0.000400891
704;"ENSMUSG00000004651";"Tyr";15	324644526452;-0	0991159282820023;0	286392555710278;0	69088289447363;0	79329356626618
705;"ENSMUSG00000004654";"Ghrhr";0	991441870818111;-0	342938941659004;0	68019296515107;0	146314400698406;0	244250283581406
706;"ENSMUSG00000004655";"Aqp1";15	9591482587642;-0	59378341946794;0	412464579034781;0	0666723448157891;0	125905186329861
707;"ENSMUSG00000004661";"Arid3b";1116	82802257465;0	684683058487053;0	0734654698442835;5	53261672372525e-21;9	2.53258e-07
708;"ENSMUSG00000004665";"Cnn2";201	777858133628;-1	40660434446186;0	223960086621337;5	21131455438539e-11;3	6680.3
709;"ENSMUSG00000004667";"Polr2e";4083	5973197366;0	136173568733267;0	0657035870167842;0	0396945303406924;0	799774331571673
710;"ENSMUSG00000004668";"Abca13";21	4923322863208;0	00660551347065795;0	324280100743535;0	982292421684539;0	99046078767634
711;"ENSMUSG00000004677";"Myo9b";4950	69895518355;0	142098520499349;0	0697045326222121;0	0406376414207093;0	816925306668573
712;"ENSMUSG00000004698";"Hdac9";2232	05093755796;-0	192296852922329;0	0796065927985397;0	0139552930278366;0	314753655154365
713;"ENSMUSG00000004707";"Ly9";3	00813727888229;-0	447616177115046;0	818070568128433;0	0401457495679429;0	808102661318118
714;"ENSMUSG00000004709";"Cd244a";2	45714921925387;0	223189685902049;0	557788811036408;0	410116989924431;0	55045459494067
715;"ENSMUSG00000004730";"Adgre1";52	1217599039166;-2	12462743166852;0	795126643952145;0	000426885460291966;0	126197016319308
716;"ENSMUSG00000004748";"Mtfp1";185	603575125706;0	485142090686207;0	128057256102429;0	000101168056648831;0	327770987846167
717;"ENSMUSG00000004768";"Rab23";2049	32481067454;0	273465984911453;0	0577392142302094;1	94772690576076e-06;8	894796
718;"ENSMUSG00000004771";"Rab11a";6983	50250184436;-0	070068976331696;0	0687079501258082;0	302026277350248;0	436778666729799
719;"ENSMUSG00000004788";"Eif2b2";1897	55421744198;0	233908160477687;0	0599981170819178;9	07214694926201e-05;0	295992490512461
720;"ENSMUSG00000004789";"Dlst";5866	11790713731;0	271514991930688;0	0418746535397017;8	00997929112665e-11;5	53.207
721;"ENSMUSG00000004791";"Pgf";281	815514136132;0	162814907866156;0	115785268442437;0	152403138518236;0	252322372313241
722;"ENSMUSG00000004798";"Ulk2";6411	94070645905;-0	222131261639055;0	0785087737800715;0	00420834703644788;0	105078195980852
723;"ENSMUSG00000004814";"Ccl24";8	61717243232065;-0	273910233297214;0	380060298555432;0	358493392584631;0	498816387116099
724;"ENSMUSG00000004815";"Dgkq";1242	87110996099;0	10768735162217;0	108668964843508;0	311937065417888;0	447771833867676
725;"ENSMUSG00000004837";"Grap";44	8595067590559;-0	432226022510384;0	376901228249419;0	151359160688871;0	250983360393255
726;"ENSMUSG00000004842";"Pou1f1";16	9671531034185;-0	282580751566184;0	276011539998972;0	246256908387185;0	372511338689148
727;"ENSMUSG00000004843";"Chmp2b";1299	05760259328;-0	565536406331284;0	0820219563859125;3	17948984840473e-12;2	552.803
728;"ENSMUSG00000004846";"Plod3";1914	20179657336;-0	13560050313611;0	075074536559195;0	0667186346892783;0	125970307255055
729;"ENSMUSG00000004849";"Ap1s1";3507	3579351456;0	412836066662228;0	0612505916683753;1	26221745996677e-11;9	504.934
730;"ENSMUSG00000004864";"Mapk13";11	77617157324;-1	588482346143;0	553187489940369;0	000416132665038903;0	123240177693522
731;"ENSMUSG00000004865";"Srpk1";5424	63867989394;0	372157025868713;0	0370282831505974;8	12147495753232e-24;1	6.76213e-09
732;"ENSMUSG00000004872";"Pax3";9	12458098306995;0	169179886971509;0	356954595182995;0	559357695502468;0	688145072907025
733;"ENSMUSG00000004880";"Lbr";10681	408937352;0	582295650854522;0	105260094714444;1	77591427501979e-08;9	42780.8
734;"ENSMUSG00000004885";"Crabp2";241	66585821356;3	59076803001465;0	253206779198741;6	85820430459807e-47;4	7.21321e-32
735;"ENSMUSG00000004891";"Nes";11588	5524179836;1	07401666543381;0	127019977243165;8	23452933234922e-18;1	0.000814344
736;"ENSMUSG00000004892";"Bcan";5636	51947260946;-6	6830615556414;0	225522042323096;2	09023494944915e-194;1	4.86923e-177
737;"ENSMUSG00000004894";"Hapln2";8	43730146509467;-0	458361688688672;0	509327918406934;0	174243920518861;0	281686198605637
738;"ENSMUSG00000004895";"Prcc";1472	39396218883;0	250642885511618;0	0707636029380477;0	000359285413317837;0	107403137773021
739;"ENSMUSG00000004896";"Mettl25b";1520	17382036966;0	0761686481087532;0	0593269985485886;0	197439491363152;0	311827112028029
740;"ENSMUSG00000004897";"Hdgf";16458	0751360475;0	0953876744033439;0	0518854498718319;0	0696732852114197;0	13094650635816
741;"ENSMUSG00000004902";"Slc25a18";121	916854918989;-3	92361834180546;0	289217225014798;3	95238745772112e-43;2	3.1725e-28
742;"ENSMUSG00000004929";"Thop1";3165	91755022841;0	370270261061397;0	0692838281779608;7	17346986199964e-08;3	5.22527e+06
743;"ENSMUSG00000004931";"Apba3";1000	07875633833;0	0713702498529481;0	110357913896105;0	511413541923282;0	645535955414016
744;"ENSMUSG00000004933";"Matk";393	284846133397;-0	389156862143225;0	155461085225248;0	0092192984284054;0	215544530850788
745;"ENSMUSG00000004934";"Pias4";2099	06971905813;0	33596119985075;0	0492855919125096;7	87632806914662e-12;6	85.7609
746;"ENSMUSG00000004936";"Map2k1";1960	52278863451;-0	125824180404971;0	0913946926774767;0	163027435415046;0	266766485139741
747;"ENSMUSG00000004937";"Sgta";8332	58560681596;0	229482393734262;0	0538340751887846;1	76943702689698e-05;6	3.94844e+08
748;"ENSMUSG00000004939";"Nmrk2";36	215695771405;0	240645706981267;0	192940829696445;0	18854420850031;0	300210546415363
749;"ENSMUSG00000004945";"Tmem242";1606	9026641591;0	101012966405156;0	0748317692558288;0	17381692795317;0	281166304816843
750;"ENSMUSG00000004947";"Dtx2";891	782144468879;0	474903098386081;0	0928170460390278;1	96851651229647e-07;9	1.28664e+06
751;"ENSMUSG00000004948";"Zp3";1	23562377533449;-0	178546611453348;0	587469881862435;0	387745214224722;0	528890341996749
752;"ENSMUSG00000004951";"Hspb1";11	9182070605708;-0	269934476678227;0	42897084064367;0	381269978601581;0	522251772357916
753;"ENSMUSG00000004952";"Rasa4";158	598935682439;-0	603829093707879;0	194439104004624;0	000974894871079773;0	272070504037053
754;"ENSMUSG00000004961";"Syt5";710	69743362576;-1	1157181426551;0	279544668244033;1	33518127910088e-05;4	9.00104e+08
755;"ENSMUSG00000004980";"Hnrnpa2b1";95231	3620109762;0	345550760987809;0	0507663539197593;1	74374223317606e-11;1	292.574
756;"ENSMUSG00000004988";"Fxyd4";23	013110524913;0	505977658120991;0	336273077495074;0	0736969844734388;0	1374196020662
757;"ENSMUSG00000004994";"Yju2b";903	814191937674;0	000170879237130786;0	072903460555486;0	999301366440091;0	999676110307879
758;"ENSMUSG00000004996";"Mri1";1213	15447174037;-0	0367776407507796;0	0697421453634949;0	59655104711865;0	720649603563857
759;"ENSMUSG00000005034";"Prkacb";8869	39929048615;-0	160203698079104;0	0618075271324157;0	00910471534162672;0	213169204723704
760;"ENSMUSG00000005043";"Sgsh";188	587129835877;0	422103766157773;0	161089278280337;0	00649538490182163;0	156843187587435
761;"ENSMUSG00000005045";"Chd5";231	240797860106;-0	0593113326858763;0	210531416912886;0	762840308981878;0	845746534052796
762;"ENSMUSG00000005054";"Cstb";1031	08468470635;-0	142698030558551;0	099297603627246;0	144109437135429;0	241116385567009
763;"ENSMUSG00000005057";"Sh2b2";1396	09838730933;0	409941615490575;0	101355409503784;3	88971296288394e-05;0	134039018796877
764;"ENSMUSG00000005069";"Pex5";3399	17927761641;-0	0832028855362146;0	0558832219620509;0	134552461890934;0	228167190243498
765;"ENSMUSG00000005078";"Jkamp";2051	78850707515;-0	23577775445115;0	0624135601297284;0	000143621826045897;0	455428438283133
766;"ENSMUSG00000005087";"Cd44";212	166746928969;-1	49798492322877;0	202882637395244;2	12226643684197e-14;2	0.929431
767;"ENSMUSG00000005089";"Slc1a2";1349	56717927215;-2	54963439235567;0	135821591499583;8	31381043079047e-80;1	9.49726e-64
768;"ENSMUSG00000005102";"Eif2ak4";1435	78644458177;0	222390357301036;0	0833985002886271;0	00706615788866428;0	169208792080324
769;"ENSMUSG00000005103";"Wdr1";9430	88387111537;-0	319888933556463;0	0610527632182052;1	29223446875766e-07;6	1.2835e+06
770;"ENSMUSG00000005107";"Slc2a9";15	2981146812102;-1	66257221622103;0	409292222603518;5	95070420055468e-06;2	2.83654e+08
771;"ENSMUSG00000005124";"Ccn4";37	63192950167;-1	23942396300232;0	34614769519471;5	90010613682603e-05;0	197791651061898
772;"ENSMUSG00000005125";"Ndrg1";719	10365888997;-0	251455551013502;0	278370537513805;0	306461939202179;0	441816134872236
773;"ENSMUSG00000005131";"4930550C14Rik";5	99537917085443;-2	23501154725079;0	730199241286114;0	000195739753626726;0	607676874357792
774;"ENSMUSG00000005142";"Man2b1";885	418992031563;-0	548291320091259;0	080126176457224;4	78929843625304e-12;3	777.103
775;"ENSMUSG00000005148";"Klf5";145	960457714411;-0	292172847557758;0	196054941753188;0	113109084191917;0	197514745308785
776;"ENSMUSG00000005150";"Wdr83";1473	96798078996;0	179112063871941;0	0525968125579735;0	000635108531829946;0	182814286185364
777;"ENSMUSG00000005161";"Prdx2";26987	0639159208;0	235823225906589;0	0747675545605247;0	0014810647685863;0	400854828489539
778;"ENSMUSG00000005198";"Polr2a";7878	8988034804;0	500112540475078;0	0828863109921901;1	13229211989983e-09;6	89225.5
779;"ENSMUSG00000005204";"Senp3";2268	52356855802;0	378947455842571;0	0541325130510472;2	05716162384431e-12;1	687.236
780;"ENSMUSG00000005220";"Corin";1	43068422703034;0	093050530711358;0	596820004253904;0	725954181924683;0	820277710770021
781;"ENSMUSG00000005225";"Plekha8";1805	75566188473;0	643563339884624;0	0943073966486267;4	66008624746899e-12;3	680.64
782;"ENSMUSG00000005233";"Spc25";8936	18134051942;0	567736557497798;0	116054169546165;5	00806089384772e-07;2	2.14609e+07
783;"ENSMUSG00000005237";"Dnah2";243	345276087085;-2	35695988437465;0	128340105248491;1	77854736815233e-76;3	7.58018e-61
784;"ENSMUSG00000005251";"Ripk4";17	4584106932608;0	578049837521619;0	48586233277808;0	0940188096483165;0	169298798167768
785;"ENSMUSG00000005262";"Ufd1";4294	07202165224;0	206785382451997;0	049709413631833;2	98233986606116e-05;0	104423486598214
786;"ENSMUSG00000005267";"Zfp287";1549	51942017712;-0	136481038345052;0	0626962399999618;0	0278554181939872;0	585504264432069
787;"ENSMUSG00000005268";"Prlr";38	8620008949097;-0	135218140232552;0	196374556667525;0	460161786552231;0	598690037603558
788;"ENSMUSG00000005299";"Letm1";3178	03156598208;0	201841052065729;0	0667696628105378;0	00233950145186357;0	612454618304961
789;"ENSMUSG00000005312";"Ubqln1";15185	6288410966;0	422328140914612;0	0644385134553173;4	43208414662265e-11;3	1444.52
790;"ENSMUSG00000005320";"Fgfr4";63	5103968155582;-0	102941097164059;0	272435691973347;0	66853081261103;0	776779880869603
791;"ENSMUSG00000005338";"Cadm3";515	427152647334;-1	47957258148263;0	134155829806235;3	70891092429672e-29;1	7.10672e-16
792;"ENSMUSG00000005354";"Txn2";5587	8191680854;0	210269953271155;0	0570035833468333;0	000209368933317049;0	647556870423064
793;"ENSMUSG00000005357";"Slc1a6";20	0466448602124;0	113537080757038;0	334151624950054;0	683404017645745;0	787820793332601
794;"ENSMUSG00000005360";"Slc1a3";24410	7644648971;-2	21685551255579;0	126227834501622;4	16441582920254e-70;7	5.33967e-56
795;"ENSMUSG00000005362";"Crbn";2309	47043453653;-0	0873076084329327;0	0559944581556754;0	117071194674997;0	203411127890118
796;"ENSMUSG00000005364";"Il5ra";25	640363956917;-0	160050805342424;0	243653855313036;0	471385673486845;0	609207391623736
797;"ENSMUSG00000005370";"Msh6";6001	48094264803;0	800049592171921;0	0754533054074035;1	18952825026785e-26;2	9.27996e-12
798;"ENSMUSG00000005371";"Fbxo11";2239	77287379346;-0	0147613622868321;0	0855862047355449;0	858753233413786;0	911909874821297
799;"ENSMUSG00000005373";"Mlxipl";231	831736090678;-0	168578086114242;0	110908111838143;0	12246527771106;0	211160337047083
800;"ENSMUSG00000005374";"Tbl2";2938	76957585574;0	412990081131402;0	0762917696225457;4	67479797715559e-08;2	350173
801;"ENSMUSG00000005378";"Bud23";2516	91313812013;0	334861764365372;0	0599191840932931;1	9389541258623e-08;1	237313
802;"ENSMUSG00000005397";"Nid1";687	891459784434;-0	371989934355258;0	321302998703453;0	171764132889901;0	278246421740046
803;"ENSMUSG00000005410";"Mcm5";10432	1947042345;0	845278028058438;0	0939216446753656;1	20504303532229e-19;1	8.25183e-05
804;"ENSMUSG00000005413";"Hmox1";202	208362892217;0	734669340320478;0	15993007588526;1	91823231057018e-06;7	8.91893e+07
805;"ENSMUSG00000005417";"Mprip";13241	2065587258;0	236969861097105;0	0508450405044359;2	85961646979563e-06;1	1.48637e+08
806;"ENSMUSG00000005442";"Cic";2640	13202762327;-0	0782016420767692;0	0908597531969815;0	37906261024503;0	519911933537322
807;"ENSMUSG00000005447";"Pafah1b3";4579	25717585665;0	303924047040063;0	0830306320256406;0	000231169356471197;0	711477536263602
808;"ENSMUSG00000005465";"Il27ra";14	7856233911078;-0	893788679483539;0	413393685731054;0	00802077191862351;0	189642470103417
809;"ENSMUSG00000005469";"Prkaca";6540	85028287518;0	221759230300258;0	0533230112845392;2	85884832250757e-05;0	100330014883463
810;"ENSMUSG00000005470";"Asf1b";1988	48696614031;0	677241974081621;0	120923083483958;1	0412606562317e-08;5	68471.3
811;"ENSMUSG00000005481";"Ddx39a";6555	21666561044;0	610415634550148;0	0698459453782938;1	36920453419452e-18;1	0.000918594
812;"ENSMUSG00000005483";"Dnajb1";3951	58939374814;0	181514487415085;0	0683783042321381;0	00837306946494477;0	197272770425465
813;"ENSMUSG00000005493";"Msh4";107	017668859244;0	0572892964812848;0	140630100838935;0	676591884719032;0	782439981130858
814;"ENSMUSG00000005501";"Usp40";3211	70108752812;0	055190710486497;0	0425389655668757;0	193447263450533;0	306644733662469
815;"ENSMUSG00000005505";"Kbtbd4";2318	27989022757;0	305817835376475;0	0718927791868281;1	78135911281659e-05;6	4.32485e+08
816;"ENSMUSG00000005506";"Celf1";14764	6183216721;0	475928094827076;0	0515292676203256;1	20656485120869e-20;1	9.65595e-06
817;"ENSMUSG00000005510";"Ndufs3";3389	00878597966;0	0851546816658757;0	0807795846203309;0	29558870180165;0	429389318980942
818;"ENSMUSG00000005514";"Por";4396	69879086879;-0	00043054756704439;0	0712734871479729;0	990530237749138;0	99514668128257
819;"ENSMUSG00000005533";"Igf1r";4523	14768861342;-0	206147766729594;0	109182092521707;0	0548306256061023;0	106289434195643
820;"ENSMUSG00000005534";"Insr";3154	54461836094;-0	343531713765594;0	0633153541602016;4	34124256155306e-08;2	1.91778e+06
821;"ENSMUSG00000005540";"Fcer2a";47	2774844616122;0	192609212583074;0	185426644289466;0	273833580242332;0	404181601511851
822;"ENSMUSG00000005553";"Atp4a";59	1175137693436;-0	432800931352734;0	215400214969638;0	02998188126657;0	624724983508954
823;"ENSMUSG00000005566";"Trim28";15641	2569085587;0	527953488567219;0	0743893969861078;8	0976451728462e-13;6	9.31883
824;"ENSMUSG00000005575";"Ube2m";7431	7284157714;0	282834103211818;0	060722150224601;3	21880645687848e-06;1	2.82056e+08
825;"ENSMUSG00000005580";"Adcy9";123	225235614974;-0	198537764392326;0	166521167986422;0	208783162731492;0	326086173584073
826;"ENSMUSG00000005583";"Mef2c";1803	89779843385;-0	655891919898862;0	324020898279028;0	0185614591869361;0	406986643900549
827;"ENSMUSG00000005609";"Ctr9";6263	57776477087;0	379338982105736;0	0507185960606048;6	06947244408994e-14;5	7.7222
828;"ENSMUSG00000005610";"Eif4g2";106843	147195092;0	418028866203344;0	0640013384679353;5	66855553176668e-11;3	9754.4
829;"ENSMUSG00000005611";"Irag1";20	7067037143014;0	678388213070363;0	553834158858918;0	0666714995544017;0	125905186329861
830;"ENSMUSG00000005615";"Pcyt1a";3340	27901184744;-0	0258070322613915;0	052254515210071;0	611113622249305;0	732509130916108
831;"ENSMUSG00000005621";"Zfp592";1897	68807177427;0	151874357694242;0	075250664398288;0	0416852877771566;0	835702890044434
832;"ENSMUSG00000005625";"Psmd4";7242	44590129888;0	327169086307136;0	0592376777112736;3	02901326408521e-08;1	5.57643e+06
833;"ENSMUSG00000005628";"Tmod4";21	7667596406083;0	0674998829561514;0	293394900298591;0	793204958169144;0	867265335529003
834;"ENSMUSG00000005640";"Insrr";10	649524759016;-1	64223807878869;0	459002946612008;4	01003007592494e-05;0	137873452312412
835;"ENSMUSG00000005649";"Cabp5";4	34156538703373;0	23212769802219;0	441375745776273;0	455063885465292;0	593904010501149
836;"ENSMUSG00000005656";"Snx6";5164	11734176444;0	0644676014872942;0	0540743313262239;0	231972712049895;0	355207695189553
837;"ENSMUSG00000005667";"Mthfd2";1392	06051200965;0	583480119744397;0	0897034719332213;4	47796178314195e-11;3	1738.35
838;"ENSMUSG00000005672";"Kit";1768	61310107596;0	0701585253639516;0	111706941081342;0	529280081261496;0	661941292440318
839;"ENSMUSG00000005674";"Tomm40l";1510	19327618713;0	173148709884909;0	0588915715267473;0	00312793435101608;0	798674886157383
840;"ENSMUSG00000005677";"Nr1i3";22	4902073809539;0	0849274159080756;0	270642928599163;0	725565592799914;0	81995035673846
841;"ENSMUSG00000005681";"Apoa2";5	53649136601297;-0	0940195779470469;0	436507752537833;0	751926296835915;0	83795608881333
842;"ENSMUSG00000005682";"Pan2";4942	70839496168;0	233048166829694;0	0575007202782869;4	78310441536922e-05;0	162490021216801
843;"ENSMUSG00000005683";"Cs";13446	0689041066;0	309425813507209;0	0557270583358681;2	42730649484986e-08;1	2.63135e+06
844;"ENSMUSG00000005686";"Ampd3";922	134418154239;-3	62385051142275;0	292070623028209;1	34835288366441e-36;5	9.20823e-22
845;"ENSMUSG00000005687";"Bcas2";6419	47977965625;0	266365638464426;0	0536082971052282;5	55399036484914e-07;2	4.39846e+07
846;"ENSMUSG00000005696";"Sh2d1a";13	4096449548766;-0	833719399864089;0	378866344800478;0	00837014902861176;0	197238228767127
847;"ENSMUSG00000005698";"Ctcf";7201	7487357185;0	302112016862767;0	0658836154240824;3	96688821583804e-06;1	5.60217e+08
848;"ENSMUSG00000005699";"Pard6a";981	6303962148;0	0566654370916161;0	0742765369291966;0	443855219796691;0	583055167159989
849;"ENSMUSG00000005705";"Agrp";19	6577120393102;-0	326577139293559;0	303981348906765;0	209932555645288;0	327569691454712
850;"ENSMUSG00000005716";"Pvalb";2	31901260673279;0	952162660806937;1	3121921172363;0	0318199156813671;0	658970228584235
851;"ENSMUSG00000005718";"Tfap4";295	91995172849;0	509522576893153;0	157235721853777;0	000790167178399825;0	223646654565394
852;"ENSMUSG00000005732";"Ranbp1";15725	4096547839;0	676871776589157;0	0803944782015036;2	03995553630681e-17;2	0.00583661
853;"ENSMUSG00000005763";"Cd247";125	43798909351;-1	28113806940861;0	114026462767859;5	06790054856825e-30;1	5.2976e-15
854;"ENSMUSG00000005774";"Rfx5";875	001195315049;0	154507097684183;0	098657630730319;0	112931295506234;0	197303870437866
855;"ENSMUSG00000005779";"Psmb4";4976	23955304716;0	255307359295361;0	0628209383981195;4	42386965386592e-05;0	151152421202614
856;"ENSMUSG00000005802";"Slc30a4";786	860565114679;-0	0968017668941607;0	0968738302710216;0	310740270255792;0	446536132753946
857;"ENSMUSG00000005803";"Sqor";67	5946443480371;-1	93978881984517;0	224171452008184;4	83391374598457e-19;6	9.89197e-05
858;"ENSMUSG00000005804";"Bloc1s6";1718	86029061756;0	173609006369416;0	059224070004332;0	00318456959073909;0	812261260140587
859;"ENSMUSG00000005813";"Metap1";1943	95881894376;0	249814586111335;0	0665585162161142;0	000229299975857482;0	706437243362858
860;"ENSMUSG00000005823";"Gpr108";1038	20185290196;-0	0496833499913039;0	0873360824212848;0	563873672121846;0	691762271535672
861;"ENSMUSG00000005836";"Gata6";2	75809719768616;0	0349458431418619;0	535711959401927;0	886288147874364;0	930126408674255
862;"ENSMUSG00000005846";"Rsl1d1";6605	69531645995;0	416918077057358;0	0665348530122886;3	40240767768274e-10;2	18115.9
863;"ENSMUSG00000005864";"Cnga2";3	15537149375555;-0	674130757659067;0	92012284606052;0	0577645906559373;0	111249357385467
864;"ENSMUSG00000005871";"Apc";9301	01007863374;-0	0869233932707383;0	075891095149842;0	248018871153778;0	374537979712197
865;"ENSMUSG00000005873";"Reep5";2047	82037803037;-0	592824904606362;0	104982527045847;1	04438655202325e-08;5	698863
866;"ENSMUSG00000005881";"Ergic3";4253	90553950282;-0	373551443038599;0	0564126639932179;2	08433079333208e-11;1	5312.12
867;"ENSMUSG00000005882";"Uqcc1";2168	22432795253;0	238582071306081;0	0498100090016248;1	54633343741314e-06;6	4.20292e+07
868;"ENSMUSG00000005883";"Spo11";9	27586680469821;-2	26017598998752;0	714813106042706;0	000124279315601317;0	397757179701216
869;"ENSMUSG00000005886";"Ncoa2";3343	94844386387;0	233661126917215;0	055256465283016;2	17295304736287e-05;7	7.58573e+08
870;"ENSMUSG00000005892";"Trh";3	03889282641907;-0	75736861533841;0	753437025639996;0	0590329378517325;0	11334430289643
871;"ENSMUSG00000005893";"Nr2c2";7543	64913443256;0	208470765694237;0	0475220074010023;1	07732190427172e-05;3	9.99848e+07
872;"ENSMUSG00000005897";"Nr2c1";976	521943113706;-0	00455507049357783;0	0729441184475283;0	932018616775245;0	960276604094072
873;"ENSMUSG00000005899";"Smpd4";3611	59923295768;0	431644322741134;0	0387557490580748;6	87799931140222e-29;1	9.64972e-14
874;"ENSMUSG00000005907";"Pex1";1269	64313188135;-0	0461409021837722;0	0605669601747494;0	442934461801567;0	582132303812492
875;"ENSMUSG00000005917";"Otx1";2221	05210173013;0	387313831022492;0	145158261218071;0	00586579982900441;0	142608833619028
876;"ENSMUSG00000005936";"Kctd20";8770	67741218366;0	332811532515823;0	0629784838174034;1	02568313667025e-07;4	9.34424e+06
877;"ENSMUSG00000005947";"Itgae";70	5975911126294;0	262776234221497;0	192836447296372;0	148726393782564;0	247483038574167
878;"ENSMUSG00000005949";"Ctns";850	565353074421;-0	571593085290261;0	0854501771618642;1	41836101014871e-11;1	602.186
879;"ENSMUSG00000005950";"P2rx5";15	1451670775938;0	601746913151445;0	408992725426831;0	0609984157713369;0	116437136938828
880;"ENSMUSG00000005951";"Shpk";66	9691895981886;-0	918086419094988;0	211265269343933;4	0093474619213e-06;1	5.76045e+08
881;"ENSMUSG00000005958";"Ephb3";1268	49641943782;-1	14244438934547;0	109504403692294;4	85291791970068e-26;1	1.54583e-11
882;"ENSMUSG00000005968";"Tuft1";84	2534605935465;0	340359073125075;0	195821490454193;0	0652879757373631;0	123564045741468
883;"ENSMUSG00000005973";"Rcn1";4257	03527416839;-0	40927934850306;0	103831548582601;5	74154593562565e-05;0	192718357678809
884;"ENSMUSG00000005980";"Dnase1";282	571853164645;0	163305964325359;0	108064263557535;0	125567152044625;0	215360591166342
885;"ENSMUSG00000005981";"Trap1";3335	65542996522;0	315369669421704;0	0551457694242131;9	18220966565505e-09;5	45250.7
886;"ENSMUSG00000005982";"Naa60";3159	71141124637;0	00374949400429644;0	0543595762868188;0	950424215570289;0	970982905569358
887;"ENSMUSG00000005983";"1700037C18Rik";262	305196474709;-0	604568100862386;0	117503569058469;1	4601632854444e-07;6	8.83443e+06
888;"ENSMUSG00000005986";"Ankrd13d";437	568009459683;-1	00725995527761;0	108510522503766;4	03239483151629e-21;6	8.24373e-07
889;"ENSMUSG00000005994";"Tyrp1";10	2812917918886;-0	00982797308353599;0	595024355710275;0	931025605363869;0	959531435942933
890;"ENSMUSG00000006005";"Tpr";7240	36781083224;0	286861526819993;0	0602366161155132;1	72328200739767e-06;7	1.24479e+07
891;"ENSMUSG00000006010";"Odr4";1257	61710820053;-0	260302358602366;0	054137725399201;1	3567923259512e-06;5	6.73061e+07
892;"ENSMUSG00000006014";"Prg4";23	0853823981354;0	323529414879287;0	297670226961924;0	210383647341066;0	328129607389147
893;"ENSMUSG00000006019";"Dhx34";1414	53296706553;0	245027176343712;0	0916104294488324;0	00687189150157242;0	165038303550593
894;"ENSMUSG00000006021";"Kptn";859	303531126668;-0	334607718394707;0	0636280228270642;1	20430708259649e-07;5	7.40701e+06
895;"ENSMUSG00000006024";"Napa";5592	64169390559;0	000476951217597857;0	05685353274676;0	992764177090916;0	995991713608431
896;"ENSMUSG00000006050";"Sra1";1649	92445724431;0	184745269823631;0	0661855258577656;0	00496646243813792;0	122417734918343
897;"ENSMUSG00000006057";"Atp5mc1";4291	93607024659;0	412415378885422;0	0765199405260057;5	38014592494089e-08;2	6.78276e+06
898;"ENSMUSG00000006058";"Snf8";1904	8753873557;0	157622876717495;0	0578375255670309;0	00608514163512977;0	147437565435178
899;"ENSMUSG00000006095";"Tbcb";4182	0592012386;0	174430859548625;0	0812901907734601;0	0306025347913105;0	636414631632583
900;"ENSMUSG00000006127";"Inpp5k";2318	3916576556;-0	385221381243992;0	0776986132472329;5	94206846614253e-07;2	6.01644e+06
901;"ENSMUSG00000006134";"Crkl";8235	48492706655;0	19805036517783;0	0414165754204104;4	14543418137747e-06;1	6.25348e+08
902;"ENSMUSG00000006143";"Upk3bl";0	691415901165277;0	00949609159894394;0	587168969671014;0	973134380572414;NA
903;"ENSMUSG00000006154";"Eps8l1";171	89269517191;-0	857309387132223;0	3200501172696;0	00216464916820755;0	569896100403618
904;"ENSMUSG00000006169";"Clint1";5202	55140795932;0	285566721181709;0	0610384562162902;2	59213148743004e-06;1	4.88942e+07
905;"ENSMUSG00000006179";"Prss16";0	959552943589267;0	261403079610641;0	669013534421334;0	121021319838852;0	209126800540967
906;"ENSMUSG00000006191";"Cdkal1";1997	11108728411;0	022209459857133;0	0620592964407747;0	720223398129244;0	815875977465694
907;"ENSMUSG00000006204";"Cdcp3";0	883581838190683;0	02008894490154;0	556416617555409;0	920009954212366;0	951763654701929
908;"ENSMUSG00000006205";"Htra1";1177	70403177241;-5	29229771422417;0	344470140177939;1	25875332166856e-54;1	1.43109e-39
909;"ENSMUSG00000006215";"Zbtb17";3463	12621354143;0	361279837474441;0	0529780915733547;6	53249296176543e-12;5	87.9537
910;"ENSMUSG00000006218";"Fam131c";47	7050598273735;-0	197134141144237;0	33914912833511;0	463393464243931;0	601867197396977
911;"ENSMUSG00000006219";"Fblim1";167	224135914458;-0	0327983862585868;0	207488621466022;0	865863030562512;0	916768353603621
912;"ENSMUSG00000006221";"Hspb7";1	19828301652757;-0	181243039675209;0	583455947616971;0	407042900852178;0	547331771601432
913;"ENSMUSG00000006235";"Epor";42	1171610367233;0	264432406998271;0	235885856188862;0	222204655457626;0	342734139355392
914;"ENSMUSG00000006241";"Ccdc159";178	889414071497;-0	878441943244862;0	158431637369377;9	83533203689375e-09;5	381944
915;"ENSMUSG00000006262";"Mob1b";2765	41490524207;0	393811724442429;0	0684204113577064;7	00613443795085e-09;3	908965
916;"ENSMUSG00000006269";"Atp6v1b1";1	20954596088338;-0	2712832465977;0	645184488694658;0	184816105893167;0	295332123988475
917;"ENSMUSG00000006270";"Vax1";1035	67917176068;0	814193389094624;0	118799699413974;2	65035306148496e-12;2	15.2252
918;"ENSMUSG00000006273";"Atp6v1b2";7337	09215720432;0	16002505217929;0	0504302238072802;0	00144991505470014;0	393072118678298
919;"ENSMUSG00000006276";"Eps15l1";3997	31916983179;0	233549402929338;0	0631717163189773;0	000173832844931441;0	544433041338697
920;"ENSMUSG00000006281";"Tep1";319	999053795871;-0	0005056398701615;0	109463935565078;0	995073276788824;0	997360741555035
921;"ENSMUSG00000006288";"Ttc5";4926	94110556912;0	0233365927199668;0	0398774313474197;0	558368971842326;0	687324925193925
922;"ENSMUSG00000006289";"Osgep";3899	07755214122;0	213847623904612;0	0667202353082377;0	00126482884207136;0	346678214558594
923;"ENSMUSG00000006299";"Aamp";8277	1420690647;-0	113386669316153;0	0504601639812005;0	0240309406756651;0	514026566061311
924;"ENSMUSG00000006301";"Tmbim1";667	20056888773;-1	45056610565874;0	105979297874999;1	88916533985248e-43;1	1.23027e-28
925;"ENSMUSG00000006304";"Arpc2";7300	1931900805;0	1459735645113;0	0618158829132298;0	017611115893181;0	388263248219396
926;"ENSMUSG00000006307";"Kmt2b";1687	7389041369;0	15087086071851;0	0824405833429007;0	0641482854246976;0	121666242378997
927;"ENSMUSG00000006310";"Zbtb32";8	469381104221;-0	502148147173014;0	463697366004419;0	133042486254655;0	225931189685717
928;"ENSMUSG00000006313";"Upk1a";17	4316203415796;0	962350177578589;0	377992329306442;0	0026451186743872;0	685315984340138
929;"ENSMUSG00000006315";"Tmem147";2347	490935133;-0	0337295553073275;0	0663540752883235;0	615786813795911;0	735559520498071
930;"ENSMUSG00000006333";"Rps9";12481	0489428321;0	278137531117837;0	0736354190870402;0	000142619895754935;0	452587538335475
931;"ENSMUSG00000006335";"Tfpt";930	677780793714;0	0800157253095326;0	0565139494687955;0	151908055659906;0	251737056673246
932;"ENSMUSG00000006342";"Susd2";35	1452601591413;0	00238615644275362;0	30461053232667;0	992222926351631;0	995808578124004
933;"ENSMUSG00000006344";"Ggt5";32	5703186518672;0	567363234486409;0	411734745699789;0	0782642137550617;0	14450913529562
934;"ENSMUSG00000006345";"Ggt1";19	3953199255817;0	0138451996741913;0	383816000666759;0	964385532620461;0	979672108323175
935;"ENSMUSG00000006356";"Crip2";4745	37606430518;-0	313988226486167;0	0644230958251188;9	07294694924105e-07;3	8.84947e+07
936;"ENSMUSG00000006360";"Crip1";141	50052103713;-0	249046202315471;0	146196998947802;0	0776492139160741;0	143572333580223
937;"ENSMUSG00000006362";"Cbfa2t3";1172	9442207326;0	851072698712944;0	110061954922972;3	83169993873161e-15;4	0.0421309
938;"ENSMUSG00000006369";"Fbln1";3169	7312401027;0	253190495527401;0	078125110146959;0	0010807655453588;0	299423828424019
939;"ENSMUSG00000006373";"Pgrmc1";9397	84353147767;0	0798898005589785;0	0634491952938718;0	192358877928768;0	305259578664324
940;"ENSMUSG00000006378";"Gcat";1047	04382501287;0	881559984133086;0	0736508060346034;1	79411330268046e-33;6	6.58813e-19
941;"ENSMUSG00000006386";"Tek";66	929014231383;-1	39884395057982;0	653487756747867;0	00325387358679907;0	828650551502135
942;"ENSMUSG00000006389";"Mpl";3	07229290572872;0	00514200425943828;0	483571580633103;0	985684132048561;0	992765330428966
943;"ENSMUSG00000006390";"Elovl1";596	236289154054;-0	31476887456096;0	0938940026185795;0	000676385402875505;0	193573030478291
944;"ENSMUSG00000006392";"Med8";2761	75273205886;0	468250490343486;0	055863531284176;3	65385274519035e-17;4	0.00538817
945;"ENSMUSG00000006395";"Hyi";325	364111566776;-0	856535023998036;0	108269330790637;9	96513412344525e-16;1	0.105907
946;"ENSMUSG00000006398";"Cdc20";12605	5211164756;0	384028895905285;0	109577326404293;0	000343562872152042;0	102948262490827
947;"ENSMUSG00000006403";"Adamts4";592	504634834067;-0	687916785071246;0	156852997296515;5	20144163084357e-06;2	1.4591e+07
948;"ENSMUSG00000006411";"Nectin4";13	9135099846185;-0	591187552587063;0	449099987192819;0	0774576263165859;0	143292580029669
949;"ENSMUSG00000006412";"Pfdn2";3195	19952540719;0	304925578444275;0	0678458872869672;5	79312681436408e-06;2	2.26785e+07
950;"ENSMUSG00000006418";"Rnf114";5088	02905448327;0	368124815523325;0	0521600491495667;1	45226472503922e-12;1	213.975
951;"ENSMUSG00000006423";"Steep1";2847	17245652992;-0	0832095497890163;0	0810991656403312;0	298574646930202;0	433062809230178
952;"ENSMUSG00000006435";"Neurl1a";87	4608528162424;0	888813793170649;0	236506122360705;5	22186321834541e-05;0	176328770478971
953;"ENSMUSG00000006442";"Srm";4386	7977209055;0	726758946872465;0	0745955583917059;9	28089538118569e-23;1	7.89192e-08
954;"ENSMUSG00000006445";"Epha2";38	3484019511956;0	315428885350153;0	386034504626876;0	295328285803899;0	429157084797835
955;"ENSMUSG00000006456";"Rbm14";7655	9327642414;0	583760977625046;0	0713243458352691;1	67776084332167e-16;1	0.0984761
956;"ENSMUSG00000006457";"Actn3";17	6523251982351;0	140389207183221;0	351407107580531;0	624600735095271;0	74214154488437
957;"ENSMUSG00000006463";"Zdhhc24";629	247903941492;-0	233103429759318;0	093021500268222;0	0110354995773084;0	254356406177059
958;"ENSMUSG00000006464";"Bbs1";1379	18496043442;-0	0949186467538127;0	121323559858358;0	422906210048501;0	563443715110817
959;"ENSMUSG00000006471";"Ndor1";2190	86401074611;0	185714274613641;0	0563876204331725;0	000938244831355373;0	262425726683552
960;"ENSMUSG00000006476";"Nsmf";6306	71103358838;-0	830693432078927;0	0641444790105578;6	86228083942999e-39;3	3.97864e-24
961;"ENSMUSG00000006488";"Prl7a1";0	464616479915976;-0	0894169278099387;0	603215590421415;0	486504861942904;NA
962;"ENSMUSG00000006494";"Pdk1";1692	59703009799;-0	296739170415316;0	103992618337476;0	00371851517727057;0	938467743591903
963;"ENSMUSG00000006498";"Ptbp1";10444	5581210396;0	476294234131028;0	0857555879967554;1	96435808533164e-08;1	361188
964;"ENSMUSG00000006517";"Mvd";1164	77336421317;-0	315798533591309;0	0812432007553527;8	51208828198709e-05;0	278828052226994
965;"ENSMUSG00000006519";"Cyba";327	185679937254;-1	16854141515764;0	12788443846448;1	47395243623545e-20;2	3.86618e-06
966;"ENSMUSG00000006522";"Itih3";241	135374211269;-5	48076024193121;0	496394248088092;9	36455607334315e-30;2	7.67992e-15
967;"ENSMUSG00000006526";"Stimate";958	30039675527;0	164952552431028;0	0750174264739533;0	0263762737706361;0	558373235332947
968;"ENSMUSG00000006527";"Sfmbt1";2043	2275964079;0	637401092328397;0	05778264215959;1	50700428981866e-28;4	1.98561e-14
969;"ENSMUSG00000006538";"Ihh";13	1158111123148;-0	201626212040776;0	420313572832988;0	506846939606333;0	641329095815215
970;"ENSMUSG00000006542";"Prkag3";6	90920031352581;-0	0967629549595603;0	43873370885396;0	744704955970369;0	833652353407661
971;"ENSMUSG00000006546";"Cryba2";7	98487897027118;-0	217697595543313;0	430625319490258;0	474150616564898;0	611706462828648
972;"ENSMUSG00000006567";"Atp7b";156	82276085613;-0	398567639086881;0	150032487272979;0	00590108054038511;0	143384902439211
973;"ENSMUSG00000006574";"Slc4a1";4	16088172999751;0	0379276504421385;0	507256751308221;0	883950043381921;0	928675539575842
974;"ENSMUSG00000006575";"Rundc3a";5687	83728492517;-0	0681206830934511;0	118719129535967;0	558210055551099;0	68716894298085
975;"ENSMUSG00000006576";"Slc4a3";1318	0504231052;-0	661538086572924;0	103876317577034;9	45960515198367e-11;6	4621.46
976;"ENSMUSG00000006585";"Cdt1";2336	21071166551;0	834439050991336;0	0952064894068064;6	85908041790824e-19;9	8.37341e-05
977;"ENSMUSG00000006586";"Runx1t1";1632	26629135011;-0	170088353542089;0	285462347924143;0	499616980161226;0	634813406383706
978;"ENSMUSG00000006587";"Snai3";0	559497085501426;0	145476312566732;0	612409704135654;0	252995288021043;NA
979;"ENSMUSG00000006589";"Aprt";2072	95939517268;0	0961593148375718;0	0819939818605983;0	23714920997064;0	361216279350755
980;"ENSMUSG00000006599";"Gtf2h1";2281	22883547739;0	257928940003332;0	0638445898253175;4	87290051920706e-05;0	165329999968836
981;"ENSMUSG00000006611";"Hfe";51	1148610751468;-1	20743465325743;0	237154480827813;7	27727096833136e-08;3	5.70344e+06
982;"ENSMUSG00000006638";"Abhd1";100	0884344114;-0	421820927641736;0	174183776858216;0	0110391554344233;0	254413192360721
983;"ENSMUSG00000006641";"Slc5a6";494	911034130965;0	0147476638587074;0	106024271349239;0	88856987169939;0	931383577207107
984;"ENSMUSG00000006642";"Tcf23";1	8871483172388;-0	0463274598122053;0	498736007839967;0	8650798391699;0	91617012784937
985;"ENSMUSG00000006649";"Nphs1";23	1995243593929;0	0820901631908585;0	268628706564961;0	732362886760629;0	824855201939971
986;"ENSMUSG00000006651";"Aplp1";11059	3979565035;-0	489300801989645;0	149368181612873;0	000667999075328988;0	191378282542569
987;"ENSMUSG00000006673";"Qrich1";9937	1819696106;0	369600843761769;0	0392541779993886;2	36836355654702e-21;4	1.02536e-07
988;"ENSMUSG00000006675";"P4htm";636	063017802025;-0	569232839767379;0	0892280269714951;1	04938128913521e-10;7	1298.46
989;"ENSMUSG00000006676";"Usp19";9721	81572197201;0	308876708850959;0	0524430645515852;3	14397587719589e-09;1	81535.7
990;"ENSMUSG00000006678";"Pola1";3302	67581439228;0	60643683874691;0	0973846756347265;2	66319560584676e-10;1	73172.6
991;"ENSMUSG00000006699";"Cdc42";20424	5431895663;-0	15609206448931;0	0708240553293121;0	0249832883446317;0	531997961048478
992;"ENSMUSG00000006705";"Pknox1";3125	05556182914;0	138478056956566;0	0513619761613473;0	00685985340382036;0	164779505515831
993;"ENSMUSG00000006711";"D130043K22Rik";80	2423972740878;-3	83798267404669;0	320314961850669;4	64276557114078e-34;1	7.85248e-19
994;"ENSMUSG00000006715";"Gmnn";2317	85099751415;0	852690102810504;0	11515560237333;4	65781701977505e-14;4	4.81626
995;"ENSMUSG00000006717";"Acot13";820	433905123001;0	00943563935285874;0	111872951146564;0	930944726398719;0	959494417370571
996;"ENSMUSG00000006720";"Zfp184";1883	10557154313;0	300504753464761;0	0558380728528175;6	56593668633094e-08;3	2.35365e+06
997;"ENSMUSG00000006724";"Cyp27b1";7	04152593569919;0	2582010157644;0	494878336152491;0	403669907216636;0	544133368488519
998;"ENSMUSG00000006728";"Cdk4";37876	7407013518;0	48210356329223;0	0604401588874236;1	34199219374802e-15;1	0.47474
999;"ENSMUSG00000006731";"B4galnt1";804	337110177152;-0	409307145129086;0	186983654089113;0	020454416340325;0	444383283232084
1000;"ENSMUSG00000006732";"Mettl1";698	940360293039;0	354977823106;0	0743817282832127;1	44462308657652e-06;6	1.55515e+06
1001;"ENSMUSG00000006736";"Tspan31";4509	3740393965;-0	0417608387693838;0	0515067476533583;0	412131365576076;0	552490705716156
1002;"ENSMUSG00000006740";"Kif5b";8085	25260738282;0	219779021403033;0	0511190061310958;1	59192492914091e-05;5	7.80716e+08
1003;"ENSMUSG00000006763";"Saal1";2274	13413420359;0	389961494297768;0	0627763768179348;4	07117376336882e-10;2	59197.3
1004;"ENSMUSG00000006764";"Tph2";7	64394506239729;-0	856384239076955;0	981580312550814;0	053121937711719;0	103403009284901
1005;"ENSMUSG00000006782";"Cnp";1149	89677615687;-1	89824404065074;0	151840091134557;7	14253865414127e-37;3	2.43168e-22
1006;"ENSMUSG00000006784";"Odad4";144	02311478737;-2	15601264363055;0	184419968428531;1	32541699886317e-32;4	6.52257e-18
1007;"ENSMUSG00000006800";"Sulf2";1147	06715853491;1	01841335008542;0	110993223025708;1	17809000521896e-20;1	9.26561e-06
1008;"ENSMUSG00000006818";"Sod2";3717	03232850854;0	167201030380811;0	0529232747885397;0	0015371459551684;0	414613647993539
1009;"ENSMUSG00000006850";"Tmco6";675	370530481608;-0	0304778800559057;0	0907966147807148;0	731901276109492;0	824587044652408
1010;"ENSMUSG00000006906";"Stambp";1618	74765433058;-0	362978025533489;0	0798407638973661;4	31664093097451e-06;1	6.88752e+08
1011;"ENSMUSG00000006920";"Ezh1";913	600168664211;-0	528470925029265;0	105369676214814;3	2295525883435e-07;1	4.60519e+07
1012;"ENSMUSG00000006930";"Hap1";2820	16316848902;0	876160326313198;0	127502727357065;2	22186499417905e-12;1	816.736
1013;"ENSMUSG00000006931";"P3h4";574	688347745363;-1	20058914794272;0	111180646270584;5	83253595721983e-28;1	5.61758e-13
1014;"ENSMUSG00000006932";"Ctnnb1";52177	9077217721;0	374212108039791;0	0602862632682469;4	33160339585e-10;2	74957.6
1015;"ENSMUSG00000006941";"Eif1b";9488	73741494182;-0	0397033171308362;0	0784985463677638;0	605638357762103;0	72828805955942
1016;"ENSMUSG00000006958";"Chrd";204	161635144913;-0	59395841388949;0	160777893005829;0	000120340469218702;0	385961219356224
1017;"ENSMUSG00000006998";"Psmd2";20579	230009914;0	44218109607867;0	0482790677190969;5	46854046082697e-20;8	4.62953e-06
1018;"ENSMUSG00000007021";"Syngr3";741	274894750244;0	0314834415736152;0	137167499974004;0	823295252169207;0	887577091973285
1019;"ENSMUSG00000007029";"Vars1";14654	2320128737;0	809352918568557;0	0643485234605313;1	25053276033428e-36;5	5.25387e-22
1020;"ENSMUSG00000007030";"Vwa7";39	7174298428201;0	227874338352341;0	210843542332076;0	247492968799307;0	373876084600128
1021;"ENSMUSG00000007033";"Hspa1l";183	287360106833;-0	204900156243678;0	167849494180864;0	202513849674767;0	317923206260792
1022;"ENSMUSG00000007034";"Slc44a4";0	489249007783595;-0	086676497848228;0	590737293427508;0	577563222232521;NA
1023;"ENSMUSG00000007035";"Msh5";370	68991810375;0	0769528040948722;0	139894092833472;0	573214772850353;0	699666922180243
1024;"ENSMUSG00000007036";"Abhd16a";2095	4180221091;-0	304176527601577;0	0621642714560863;7	73040039698239e-07;3	3.41594e+07
1025;"ENSMUSG00000007038";"Neu1";906	223854582338;-0	351160988334524;0	079174861989685;7	38060398750018e-06;2	8.01663e+08
1026;"ENSMUSG00000007039";"Ddah2";17254	4014530357;0	0797674121260575;0	0595048975848466;0	182504092081829;0	292469762643112
1027;"ENSMUSG00000007041";"Clic1";5122	21146575871;-0	0618342839108385;0	0828342177886976;0	450777581258561;0	589788753702345
1028;"ENSMUSG00000007050";"Lsm2";3290	79298956069;0	494807643869321;0	0838568088759066;2	47216639495648e-09;1	44464.7
1029;"ENSMUSG00000007080";"Pole";4359	18701475261;0	713316755700286;0	106848712504713;1	30211533350771e-11;9	791.559
1030;"ENSMUSG00000007097";"Atp1a2";5905	48533815005;-3	14129982573895;0	165690976368817;2	04802046197753e-81;5	3.95902e-66
1031;"ENSMUSG00000007107";"Atp1a4";20	475398286071;-0	774946822955679;0	352872237637774;0	00943264680670953;0	220170748662352
1032;"ENSMUSG00000007122";"Casq1";856	763717916327;-1	98937384442116;0	158063073554636;2	33867917803841e-37;1	8.49946e-23
1033;"ENSMUSG00000007207";"Stx1a";681	152314081714;-0	213534625931254;0	120730653513277;0	0703867267889836;0	132133908600961
1034;"ENSMUSG00000007216";"Zfp775";969	044370652907;-0	111317743130075;0	0734507057683665;0	126346130801502;0	216487577473693
1035;"ENSMUSG00000007279";"Scube2";15	5783544146807;-2	31648417689709;0	439111364888533;1	2823954156637e-08;6	933773
1036;"ENSMUSG00000007338";"Mrpl49";2260	59799222243;0	474396996932152;0	0705957225035997;1	26161379905763e-11;9	503.742
1037;"ENSMUSG00000007379";"Dennd2c";88	1181282504765;-0	16487783050973;0	193275424251628;0	366308636710989;0	506997380896895
1038;"ENSMUSG00000007411";"Mark3";10488	4557026317;0	119444048091117;0	0354327966465495;0	000748356651018163;0	212772172786819
1039;"ENSMUSG00000007415";"Gatad1";1582	76500475362;0	261156876141769;0	0769993583831511;0	000624993953802008;0	180048541685862
1040;"ENSMUSG00000007440";"Pcdha10";108	899567324038;-0	0988323473271971;0	284786555843972;0	68260394125154;0	787224701128678
1041;"ENSMUSG00000007457";"2310003L06Rik";1	06762313015244;-0	172744426306912;0	612173585831018;0	251408529911359;0	378879276663958
1042;"ENSMUSG00000007458";"M6pr";2613	84918924173;0	0972507428891354;0	0553930363731836;0	0780015646285182;0	144098977730021
1043;"ENSMUSG00000007476";"Lrrc8a";1546	05451875972;-0	0369758935223304;0	0874864457354456;0	674627211371168;0	781141517979062
1044;"ENSMUSG00000007480";"Mc5r";15	4122594444328;-0	69106764223679;0	432861223852039;0	0386970079688955;0	782302928263312
1045;"ENSMUSG00000007564";"Ppp2r1a";20732	8542275409;-0	014662957279599;0	0533258323328274;0	7461892262731;0	83423079955462
1046;"ENSMUSG00000007570";"Fance";953	231640467;0	0738720703230842;0	0725386316266395;0	305442718351496;0	440614644608576
1047;"ENSMUSG00000007589";"Tinf2";2992	10323436576;0	298998317951972;0	067005842959877;7	07936682654416e-06;2	6.93542e+08
1048;"ENSMUSG00000007591";"Tssk4";26	0939568355596;-0	493779972047867;0	308119159052611;0	0631695477952099;0	120055331685598
1049;"ENSMUSG00000007594";"Hapln4";43	0465374305952;0	118097995661146;0	237361249974827;0	588548986840869;0	713770752297039
1050;"ENSMUSG00000007603";"Dus3l";2959	69173202605;0	401179589154629;0	0606225342057843;2	81601674179988e-11;2	316.637
1051;"ENSMUSG00000007610";"Gtpbp3";540	813418622501;0	655054169631448;0	147427230231054;4	34601653274071e-06;1	6.99621e+08
1052;"ENSMUSG00000007613";"Tgfbr1";6405	20450958645;0	653302453180945;0	0606375995396363;2	40490295208952e-27;6	2.43678e-13
1053;"ENSMUSG00000007617";"Homer1";1914	59773634235;0	754368449717687;0	116885738372377;4	70277171238094e-11;3	3243.41
1054;"ENSMUSG00000007646";"Rad51c";662	76095264573;0	504604685883768;0	103658920295578;7	54480462770215e-07;3	2.64011e+07
1055;"ENSMUSG00000007653";"Gabrb2";303	345229276756;-1	01325587013664;0	206066503325368;2	19051156276988e-07;1	1.09798e+06
1056;"ENSMUSG00000007655";"Cav1";308	111246342343;-3	2826865862181;0	483553628950787;9	2380997783592e-13;7	86.3992
1057;"ENSMUSG00000007656";"Arpp19";8320	7562622052;0	182462557232706;0	0644120083098781;0	0044408281983993;0	110456543801911
1058;"ENSMUSG00000007659";"Bcl2l1";4776	12618993752;-0	0438171506583087;0	0714581703591365;0	532485854133689;0	6648596192995
1059;"ENSMUSG00000007670";"Khsrp";12291	1084759907;0	600554320766118;0	0786886567997867;1	46314532589656e-14;1	4.60476
1060;"ENSMUSG00000007682";"Dio2";364	49129735758;-4	41924735134496;0	258160863642418;4	08646409829563e-67;5	9.73235e-52
1061;"ENSMUSG00000007721";"Ccdc124";3730	54523740431;0	25042934014537;0	0648049427638668;0	000109186364888425;0	352518337834173
1062;"ENSMUSG00000007739";"Cct4";10991	2572216967;0	567568014880925;0	0618289190667274;2	63628586319601e-20;4	1.89202e-06
1063;"ENSMUSG00000007777";"Trappc2b";1217	49710653983;-0	0783439862140335;0	083743661069801;0	344114857247767;0	483682748371507
1064;"ENSMUSG00000007783";"Cpt1c";3165	40766172365;-0	569495600942057;0	062673028879804;5	72854567456373e-20;8	8.5249e-06
1065;"ENSMUSG00000007812";"Zfp655";2428	4525326711;0	219607108962188;0	0578957097076595;0	000139783236920594;0	444312490188025
1066;"ENSMUSG00000007815";"Rhoa";13964	7099330322;0	00390852834064624;0	0648746213372151;0	967831372570028;0	981933203845191
1067;"ENSMUSG00000007817";"Zmiz1";20115	3199256584;0	565386850906697;0	0818371258443852;3	16495346001592e-12;2	542.088
1068;"ENSMUSG00000007827";"Ankrd26";2177	14761702001;0	376002447791611;0	0676401576560753;2	22851512616218e-08;1	1.65941e+06
1069;"ENSMUSG00000007833";"Aldh16a1";1720	24301213974;0	833783141480072;0	109544405818253;1	02499882498991e-14;1	0.406518
1070;"ENSMUSG00000007836";"Hnrnpa0";6125	72840076504;0	395775999759903;0	0947046246154483;2	11413246035469e-05;7	5.59175e+07
1071;"ENSMUSG00000007837";"Prrg2";322	078182564429;0	156815941741395;0	0914431655428902;0	0831113644470854;0	152129653372094
1072;"ENSMUSG00000007850";"Hnrnph1";32563	583053506;0	382283385012891;0	0394720977800817;2	83248595756722e-22;5	2.24553e-08
1073;"ENSMUSG00000007867";"Ift43";1378	16645259559;-0	136465701368382;0	0838922726243568;0	100032972268757;0	178390880019014
1074;"ENSMUSG00000007872";"Id3";1217	24707768726;-1	86098933808607;0	213056326200441;3	15206854286167e-19;4	5.9797e-05
1075;"ENSMUSG00000007877";"Tcap";2	38444578351503;-0	193933694380402;0	570617633588364;0	432125695087436;0	571552182141988
1076;"ENSMUSG00000007880";"Arid1a";8222	0504475771;0	334755646617657;0	0630874055521861;9	40785428332573e-08;4	5.4752e+06
1077;"ENSMUSG00000007888";"Crlf1";140	915629276029;-3	89711292678246;0	298943961115256;1	10992699680017e-39;5	6.93979e-25
1078;"ENSMUSG00000007891";"Ctsd";6071	60005759826;-0	875893123879705;0	0529350990245042;5	81028028620835e-62;6	8.50674e-47
1079;"ENSMUSG00000007892";"Rplp1";5472	92830103629;0	325978406363607;0	0828798937347793;6	63753160720543e-05;0	220641062351045
1080;"ENSMUSG00000007908";"Hmgcll1";489	828565643376;-1	70133937325319;0	172954770050743;8	4645720713419e-24;1	7.45338e-09
1081;"ENSMUSG00000007944";"Ttc9b";2419	41298508723;-0	0664491476203486;0	121137308769113;0	57460080078646;0	700917730184844
1082;"ENSMUSG00000007946";"Phox2a";1	01128695745365;0	0638148810863974;0	55933012385072;0	754852319753148;0	83980470855635
1083;"ENSMUSG00000007950";"Abhd8";2286	77897908722;0	406516261078314;0	0649567473943286;3	00188425940474e-10;1	93486
1084;"ENSMUSG00000007987";"Ift22";1709	26992416147;-0	643202666665081;0	0716707470671769;1	42937298897971e-19;2	1.51216e-05
1085;"ENSMUSG00000007989";"Fzd3";9345	4543329939;0	0339144518491535;0	0822513499849239;0	677076699176923;0	782896543542769
1086;"ENSMUSG00000008028";"1700008O03Rik";43	1387632981782;-0	938233889449245;0	244732544109739;3	60697698597948e-05;0	124901015508337
1087;"ENSMUSG00000008035";"Mid1ip1";5251	81810921806;-1	56112838148031;0	0919429419238919;1	72287525517952e-65;2	2.97993e-50
1088;"ENSMUSG00000008036";"Ap2s1";3467	65174758145;0	00275494792945469;0	0772984968486934;0	974324176406622;0	985575705638782
1089;"ENSMUSG00000008090";"Fgfrl1";1759	50672904578;-0	00716242292119376;0	123693689964886;0	949127301299117;0	970177612576136
1090;"ENSMUSG00000008129";"Brme1";167	087662332087;0	0487767349681092;0	148971322583709;0	736544005812458;0	827873638702542
1091;"ENSMUSG00000008136";"Fhl2";109	847342792593;-0	271266206214346;0	253497410566127;0	238355471164205;0	362794672998738
1092;"ENSMUSG00000008140";"Emc10";5423	64963741788;-0	16651732354106;0	0604974341369755;0	00564651939886914;0	137827256652484
1093;"ENSMUSG00000008153";"Clstn3";1116	42774191639;0	351625806218492;0	124682271698219;0	00386471533016225;0	971344834071283
1094;"ENSMUSG00000008167";"Fbxw9";1206	89767496355;-1	05100159471649;0	0873760084239794;5	50729613827947e-34;2	1.10076e-19
1095;"ENSMUSG00000008193";"Spib";23	8412799687822;-0	163014181089554;0	257885377729497;0	479799674722328;0	616645881255597
1096;"ENSMUSG00000008200";"Fnbp4";7280	90033015049;0	167552258095851;0	0578500565883754;0	00363487482082764;0	918771331887749
1097;"ENSMUSG00000008206";"Cers4";1638	7299049377;-1	34134384947845;0	0651090747086437;4	58803484923714e-95;2	8.32607e-80
1098;"ENSMUSG00000008226";"Scrn3";556	761271453534;0	252202978118405;0	0890538322403582;0	00377303558353032;0	95062721074621
1099;"ENSMUSG00000008301";"Phax";2842	99128300965;0	128110691673816;0	0582526717515154;0	02721161579749;0	573553364158991
1100;"ENSMUSG00000008305";"Tle1";10593	8255253799;0	846797400912657;0	0686602216147136;2	58886064146106e-35;1	7.07146e-21
1101;"ENSMUSG00000008307";"1700109H08Rik";280	820835299383;0	0730038885703616;0	118506201522025;0	530179952426868;0	662989005317109
1102;"ENSMUSG00000008318";"Relt";191	753824567149;0	180589007509526;0	144863790896536;0	198609463856638;0	313235250424195
1103;"ENSMUSG00000008333";"Snrpb2";2249	14984586352;0	418958182518972;0	082562124668649;2	88192969260823e-07;1	3.09695e+07
1104;"ENSMUSG00000008348";"Ubc";67736	8405312673;0	222338811111179;0	0615889381765129;0	000284057115152746;0	861700482512402
1105;"ENSMUSG00000008373";"Prpf31";5452	59790118982;0	456169059226936;0	0536331763209541;1	21684469695573e-17;1	0.000578643
1106;"ENSMUSG00000008384";"Sertad1";201	149442932491;0	0971739680574227;0	136162584220128;0	464373031244458;0	60280009611054
1107;"ENSMUSG00000008393";"Carhsp1";11135	149913566;0	245904175409211;0	0706133465961203;0	000447556939734302;0	131960661106241
1108;"ENSMUSG00000008398";"Elk3";772	859673507979;-1	23142649402806;0	149351312876017;3	19925090776812e-17;3	0.000997378
1109;"ENSMUSG00000008429";"Herpud2";3896	48172848535;0	0974760131044907;0	045203452750842;0	0314191490194501;0	651682436800549
1110;"ENSMUSG00000008435";"Rdh13";931	451878533377;0	389729036045461;0	0845331493151017;3	14603758101766e-06;1	2.5518e+08
1111;"ENSMUSG00000008438";"Adam21";15	4271783157839;0	0967193198197507;0	336508000708231;0	730674351641806;0	823692427150588
1112;"ENSMUSG00000008450";"Nutf2";913	990291620206;0	607526203683329;0	104105164717933;2	95243315495329e-09;1	711241
1113;"ENSMUSG00000008461";"Fut1";2	27845671214047;-0	181949173307708;0	51288824515561;0	527448891451632;0	660356279157095
1114;"ENSMUSG00000008475";"Arpc5";8616	61989033621;-0	0976231825014825;0	0950612633576703;0	294416211031074;0	428094049166325
1115;"ENSMUSG00000008482";"Rnf151";2	8449671609011;0	134009219062925;0	532203721722098;0	611495849764143;0	732771796833993
1116;"ENSMUSG00000008489";"Elavl2";9590	87261042766;0	112221136636542;0	0908023784835943;0	211420844651041;0	329391327646774
1117;"ENSMUSG00000008496";"Pou2f2";385	839790928625;-0	273412301249698;0	150366006374918;0	0596537714061089;0	114330591430424
1118;"ENSMUSG00000008540";"Mgst1";695	398863980196;-1	80012237721475;0	139396970589068;4	19927768641877e-39;2	1.0863e-24
1119;"ENSMUSG00000008575";"Nfib";43776	7727649578;-1	01137350702323;0	0597801275473813;8	58093305308834e-65;1	1.03167e-49
1120;"ENSMUSG00000008590";"Htr3b";4	27754623270953;0	00367554014071448;0	450301330008974;0	992230469062055;0	995808578124004
1121;"ENSMUSG00000008601";"Rab25";3	55088994274381;-0	331235438683145;0	56329413618878;0	288465557239109;0	421336216346576
1122;"ENSMUSG00000008604";"Ubqln4";5968	23327652474;0	594199650600404;0	0758900950256846;2	80835078885199e-15;3	0.0117093
1123;"ENSMUSG00000008658";"Rbfox1";1599	68160106745;0	148206396141683;0	265467374618421;0	532868561290355;0	665142888606039
1124;"ENSMUSG00000008668";"Rps18";7527	58783069685;0	471060128977888;0	0805026539048142;3	46343613001308e-09;1	995497
1125;"ENSMUSG00000008682";"Rpl10";2543	68777741833;0	246597964715056;0	0759429888877585;0	00105709849046252;0	293285736933966
1126;"ENSMUSG00000008683";"Rps15a";4150	44357785315;0	433052779276543;0	0787711913984798;2	85017130951624e-08;1	4.6886e+06
1127;"ENSMUSG00000008690";"Ncaph2";9330	49763951187;0	416565795700008;0	0576453253718347;1	32091639732577e-13;1	22.4042
1128;"ENSMUSG00000008730";"Hipk1";3608	72214113183;-0	106155926743363;0	0695273449228901;0	123910253048331;0	213267778602614
1129;"ENSMUSG00000008734";"Gprc5b";893	915077801939;0	143403431915633;0	0975193952896401;0	136165366875533;0	230371420206973
1130;"ENSMUSG00000008763";"Man1a2";2151	72659340068;0	0942565694219792;0	0664514505969789;0	153781096775022;0	254229017451061
1131;"ENSMUSG00000008822";"Acyp1";608	275929666088;0	0294990627353409;0	0857610380169846;0	73283948520698;0	825174244383589
1132;"ENSMUSG00000008845";"Cd163";4	67945282731564;-0	219456129309351;0	449605256359841;0	477804286597946;0	61516959273091
1133;"ENSMUSG00000008855";"Hdac5";5627	11526710626;0	404842789813023;0	0812771207390449;5	32049973579902e-07;2	3.40165e+07
1134;"ENSMUSG00000008859";"Rala";5095	34361829419;0	0437042477122617;0	0877521471264595;0	625445358604736;0	742778093651977
1135;"ENSMUSG00000008892";"Vdac3";9251	17884055693;0	168083299270028;0	0671122084833876;0	0119852576484605;0	273705065249646
1136;"ENSMUSG00000008932";"Slc1a7";8	25909492475111;0	157663224116374;0	387759839782882;0	596954065792299;0	720895510384012
1137;"ENSMUSG00000008958";"Vps72";6810	8677903185;0	421250913038564;0	0617014629211017;7	28961601187699e-12;5	650.843
1138;"ENSMUSG00000008976";"Gabpa";4570	28941454205;0	235121791326471;0	0760864097147426;0	00186197861544227;0	49509700513523
1139;"ENSMUSG00000008999";"Bmp7";492	853959964193;-3	39166387105573;0	257240283650969;5	5955810247828e-41;3	2.3172e-28
1140;"ENSMUSG00000009013";"Dynll1";14764	0038975973;0	352167605547247;0	0867940294469828;4	16872405736308e-05;0	143030128791295
1141;"ENSMUSG00000009030";"Pdcl";3886	02469149302;0	0864543012916914;0	0530623975918534;0	102459113973648;0	181947977135879
1142;"ENSMUSG00000009035";"Tmem184b";1744	90339980223;0	182506821491995;0	0720560266734877;0	0108300736975899;0	250216090484211
1143;"ENSMUSG00000009070";"Rsph14";9	45283843382978;-2	7969915453582;0	580092787058043;1	64537474712625e-07;7	6.98738e+06
1144;"ENSMUSG00000009073";"Nf2";4947	62213418301;0	362508195491376;0	0694618862868285;1	48914537713429e-07;7	138714
1145;"ENSMUSG00000009075";"Cabp7";43	2372608145355;0	133071829554128;0	410268625254749;0	651594417983969;0	76320946620175
1146;"ENSMUSG00000009076";"Zmat5";1225	26020058154;-0	0447203210042626;0	0816816513761544;0	582722910301136;0	708665824640231
1147;"ENSMUSG00000009079";"Ewsr1";32175	9605558453;0	525490894277914;0	0512498666436794;1	16960795994872e-24;2	5.52209e-11
1148;"ENSMUSG00000009090";"Ap1b1";4839	83831929442;0	0925658855982596;0	0611666604650002;0	12843746296128;0	219296255464971
1149;"ENSMUSG00000009092";"Derl3";114	495441341443;-0	607863915487507;0	201531606693529;0	00131331518005185;0	358774440059991
1150;"ENSMUSG00000009097";"Tbx1";13	5341137292662;-1	68172919137499;0	8989957835525;0	00377607521903899;0	95108251209148
1151;"ENSMUSG00000009108";"Gnat2";6	04735283259694;1	05718522660137;0	882630469706478;0	0244007474090301;0	520840518559823
1152;"ENSMUSG00000009112";"Bcl2l13";4236	29405278224;0	503264179715725;0	0672027027335249;4	88769568621426e-14;4	6.88014
1153;"ENSMUSG00000009114";"2610028H24Rik";1	28662399117866;-0	528455678224365;0	862539916059879;0	0603028402203841;0	115398396085296
1154;"ENSMUSG00000009115";"Spatc1l";2	50098305890867;-1	21804587430433;1	2169481053515;0	028154022911622;0	591024004482515
1155;"ENSMUSG00000009145";"Dqx1";106	311609270066;0	326931082629574;0	161894739979237;0	0355100631937208;0	725672947062334
1156;"ENSMUSG00000009207";"Lnpk";3343	14364281126;0	22555532792145;0	0628526570354885;0	000316568650076595;0	953548561931491
1157;"ENSMUSG00000009214";"Mymk";0	635499672266701;-0	290571840096046;0	688651557814297;0	100039498945447;NA
1158;"ENSMUSG00000009216";"Fam163b";9	16890127301366;0	043172043054102;0	484840780737824;0	876461375742769;0	92399251616672
1159;"ENSMUSG00000009246";"Trpm5";18	1519769508578;-1	2475423144334;0	351224032089413;6	24948266216344e-05;0	208651767041974
1160;"ENSMUSG00000009248";"Ascl2";1	80377848043326;-0	428027066515874;0	717761807469874;0	12454928743644;0	213998887714236
1161;"ENSMUSG00000009281";"Rarres2";77	941083955584;-4	40493773782919;0	333783770337803;1	38771471479215e-40;7	3.85342e-26
1162;"ENSMUSG00000009291";"Pttg1ip";3172	36485163122;-0	83667860919514;0	0841430546857781;9	31986881098533e-24;1	9.12455e-09
1163;"ENSMUSG00000009292";"Trpm2";70	0297982602673;-0	0514835829110377;0	189482213257352;0	774344805932083;0	853623250343333
1164;"ENSMUSG00000009293";"Ube2g2";2186	1744003865;0	888459114658192;0	102399384528185;1	3779997969885e-18;1	0.000928386
1165;"ENSMUSG00000009350";"Mpo";15	4184383450039;-0	161343931895054;0	319265535949105;0	548230433169442;0	678445095637522
1166;"ENSMUSG00000009356";"Lpo";8	4930727454474;-2	21220296049736;0	651852348642664;6	01419544155774e-05;0	201349053670584
1167;"ENSMUSG00000009376";"Met";79	2251623124441;-0	753815442950054;0	356946150518594;0	0117470214689861;0	26886870996314
1168;"ENSMUSG00000009378";"Slc16a12";30	9839834721427;0	151321782857869;0	385796928598114;0	610534846509822;0	73207237663592
1169;"ENSMUSG00000009394";"Syn2";1372	16501495329;-0	73664548056213;0	109969009758547;9	20891535794001e-12;7	4.65207
1170;"ENSMUSG00000009406";"Elk1";2140	48332091318;0	167186258604124;0	0649421614918915;0	00922575546028241;0	215653016153469
1171;"ENSMUSG00000009418";"Nav1";8443	15457368927;0	0228848149986284;0	110083995415087;0	836257189927638;0	896585636043707
1172;"ENSMUSG00000009470";"Tnpo1";7942	05631312116;0	476841775121946;0	0775046155737561;5	32609911460504e-10;3	35490.8
1173;"ENSMUSG00000009471";"Myod1";4	85260919995983;-0	156697455667503;0	522341994273425;0	563975026678658;0	691762865083808
1174;"ENSMUSG00000009487";"Otog";14	5876850320071;-0	0811222507159838;0	326689927329886;0	763007174225628;0	84584364994801
1175;"ENSMUSG00000009535";"Rnmt";4128	04419763452;0	281212612299303;0	0543807480249219;1	88195636332066e-07;8	7.44357e+06
1176;"ENSMUSG00000009545";"Kcnq1";15	1123483215894;-1	76806292162744;0	600029484322991;0	000391545539914391;0	116410885585303
1177;"ENSMUSG00000009549";"Srp14";3961	50879346253;-0	0291007271738223;0	0790779528775153;0	710075056786962;0	808149521382326
1178;"ENSMUSG00000009551";"6330409D20Rik";50	3698962601546;0	33755957383591;0	202760953941611;0	0758021226248084;0	140791392422631
1179;"ENSMUSG00000009555";"Cdk9";4894	89073686974;0	231904540980287;0	0339526702869995;7	3384919128852e-12;5	684.601
1180;"ENSMUSG00000009563";"Tor2a";1753	80339087745;-0	137470210883644;0	0481988837115312;0	0045936477697138;0	113899194903523
1181;"ENSMUSG00000009566";"Fpgs";729	13265364369;-0	0206956889865197;0	0705672207558291;0	772268225844307;0	851818079788265
1182;"ENSMUSG00000009569";"Mrtfb";855	284407007275;0	189589562115741;0	0847061231892222;0	0236735467526895;0	50729707927417
1183;"ENSMUSG00000009575";"Cbx5";18558	0662895743;0	646585704317557;0	0831355204961702;3	46879298526626e-15;3	0.686629
1184;"ENSMUSG00000009585";"Apobec3";1558	16840061748;-0	180493761006049;0	0705593801820599;0	00990370657983533;0	2303094716359
1185;"ENSMUSG00000009588";"St6galnac1";4	01478876308093;0	0505936863712166;0	483695813519285;0	860414884732669;0	913101100193564
1186;"ENSMUSG00000009596";"Taf7l";1	8683071807009;-0	265397794653523;0	589010363027029;0	311977854729323;0	447771833867676
1187;"ENSMUSG00000009614";"Sardh";629	981355888679;-2	59763938950136;0	292824122142168;5	71336986110401e-20;8	8.35437e-06
1188;"ENSMUSG00000009621";"Vav2";2566	15136903426;0	190766517657748;0	0998185508391839;0	0551498787106584;0	106801593608363
1189;"ENSMUSG00000009628";"Tex15";140	359180283756;-0	0921855036472734;0	175897075019444;0	575002088580621;0	701286979791921
1190;"ENSMUSG00000009630";"Ppp2cb";4482	64042222807;0	0144195391300124;0	0518321743192485;0	783917607068553;0	860708218986983
1191;"ENSMUSG00000009633";"G0s2";127	601371102679;-0	493263082700314;0	139832142692136;0	000271506289044439;0	826564295934006
1192;"ENSMUSG00000009640";"Dmap1";2338	08333045252;0	109806683073466;0	0527367765793065;0	0367823516278114;0	748376552663861
1193;"ENSMUSG00000009647";"Mcu";1097	13033875894;-0	235451240598104;0	0999202369673826;0	0163095950768901;0	3620000712802
1194;"ENSMUSG00000009654";"Oit3";0	891683981188002;-0	0579514974067972;0	575411732598675;0	793002711665661;0	867158786106624
1195;"ENSMUSG00000009670";"Tex11";0	951895190215589;0	0253515364009554;0	549755530711896;0	916079061066154;0	949492143866576
1196;"ENSMUSG00000009681";"Bcr";1545	00628619778;-0	177087114984784;0	105787442925217;0	0881661065126877;0	160091285551542
1197;"ENSMUSG00000009687";"Fxyd5";24	8335929958922;-0	365998966716578;0	34534404224384;0	199988692505737;0	314908779367294
1198;"ENSMUSG00000009731";"Kcnd1";162	600802188979;-1	28801421093829;0	187702365215039;1	17504350067069e-12;9	8.99962
1199;"ENSMUSG00000009733";"Tfcp2";2328	15192065983;0	0315067313347532;0	0570798782399559;0	584144157646338;0	709800174704237
1200;"ENSMUSG00000009734";"Pou6f2";24	5345553481799;0	160261833953556;0	29794679682013;0	535085423652002;0	667182933001818
1201;"ENSMUSG00000009739";"Pou6f1";5960	70401566175;0	00840249833665589;0	0926647252698914;0	931280190936274;0	959654782944038
1202;"ENSMUSG00000009741";"Ubp1";4922	83650285738;0	0297603699256385;0	0483928671643008;0	537643800929885;0	669533824978087
1203;"ENSMUSG00000009772";"Nuak2";1466	2079751949;1	14720098013293;0	102693444471842;1	27963858274073e-29;3	7.66726e-15
1204;"ENSMUSG00000009828";"Cilk1";3598	11735979277;0	0770253534981238;0	0551158138282478;0	161200389911801;0	264161677118003
1205;"ENSMUSG00000009863";"Sdhb";7115	57696753436;0	26426723127778;0	071667524100782;0	000208342961737158;0	644570476432688
1206;"ENSMUSG00000009876";"Cox4i2";74	5831837061336;-1	86170841128431;0	248937136307848;7	751750191756e-15;7	0.926694
1207;"ENSMUSG00000009894";"Snap47";5318	84575009461;-0	128603589921272;0	0867860495884937;0	133126150665112;0	226035896359626
1208;"ENSMUSG00000009905";"Kdsr";1085	43882215681;-0	815715159610261;0	0642017830675151;1	98735908052838e-37;9	2.80576e-23
1209;"ENSMUSG00000009907";"Vps4b";3175	77619576048;0	0741501617222364;0	0595649975365606;0	210863202275182;0	328709393700121
1210;"ENSMUSG00000009927";"Rps25";7558	19915012997;0	340374988046036;0	0883218005451486;9	96038382593131e-05;0	323144650698085
1211;"ENSMUSG00000009941";"Nxf2";6	31652258133103;-0	362316517042148;0	548149572654708;0	254637094325553;0	382529229199045
1212;"ENSMUSG00000009995";"Tafazzin";3091	74130094538;-0	322906112405943;0	0567052562115123;9	83869706998903e-09;5	382405
1213;"ENSMUSG00000010021";"Kif19a";50	7366844060971;-1	24114325183697;0	299692811865683;5	77877919850929e-06;2	2.22071e+08
1214;"ENSMUSG00000010025";"Aldh3a2";1587	11268194081;-0	524276806882135;0	0712474210838674;1	14916733629877e-13;1	7.28075
1215;"ENSMUSG00000010044";"Zmynd10";98	6527684973749;-4	40774020312391;0	410875692784429;4	55829824304810e-28;1	2.28266e-13
1216;"ENSMUSG00000010045";"Tmem115";1895	332493002;-0	297745642437119;0	055366051719317;5	24761255772783e-08;2	6.17184e+06
1217;"ENSMUSG00000010047";"Hyal2";2828	3135207055;0	306764200912463;0	0712889736669454;1	57080745717275e-05;5	7.09862e+08
1218;"ENSMUSG00000010048";"Ifrd2";609	106231219378;0	356514769090464;0	0838534230685402;1	74772558153404e-05;6	3.19589e+08
1219;"ENSMUSG00000010051";"Hyal1";484	935519524545;-0	994053959006933;0	125097567256834;5	47208650476369e-16;6	0.0185371
1220;"ENSMUSG00000010054";"Tusc2";2146	5067845585;0	294040762001146;0	0508070754227329;6	11348701585442e-09;3	430658
1221;"ENSMUSG00000010057";"Nprl2";1764	47535605163;-0	033685151959276;0	0686934446296085;0	621301958131062;0	739828428103727
1222;"ENSMUSG00000010064";"Slc38a3";2140	53389149159;-2	02808743292976;0	141241949029588;7	87102213118084e-48;5	6.5574e-34
1223;"ENSMUSG00000010066";"Cacna2d2";279	323280875819;0	823826928024009;0	199770336426505;1	32931025262144e-05;4	8.80236e+08
1224;"ENSMUSG00000010067";"Rassf1";1599	901986393;0	219830112422428;0	0656980377064044;0	000761087654723628;0	215960266446708
1225;"ENSMUSG00000010080";"Epn3";4	45650461013567;0	617115929040589;0	609837562481887;0	0950486830630615;0	170801106875109
1226;"ENSMUSG00000010086";"Rnf112";280	372383632914;-0	783508357982816;0	269809378074632;0	00129528084435919;0	354165131319275
1227;"ENSMUSG00000010095";"Slc3a2";3994	66827519525;-0	0604732204392305;0	0738030266219316;0	40602583562156;0	546308389004459
1228;"ENSMUSG00000010097";"Nxf1";9650	06206030475;0	472426245887179;0	0439466062698445;4	14560781775745e-27;1	5.95379e-13
1229;"ENSMUSG00000010110";"Stx5a";5400	68463376722;-0	143949010929961;0	045983409583991;0	00161395038957793;0	433904198336892
1230;"ENSMUSG00000010122";"Slc47a1";1	10731048570458;0	262361989033355;0	626503117439853;0	241662096694992;0	366859496768233
1231;"ENSMUSG00000010136";"Cimap3";93	5568320059869;-6	04388754960401;0	675721937056887;1	60209849587415e-20;2	5.82355e-06
1232;"ENSMUSG00000010142";"Tnfrsf13b";11	3989692744313;-0	885629716074675;0	52840557179463;0	0211420769338662;0	457785170297929
1233;"ENSMUSG00000010154";"Spire2";602	217173490212;-0	0316812114905934;0	117582303504572;0	780455437458099;0	858348373609009
1234;"ENSMUSG00000010175";"Prox1";1302	33507226826;-0	579060255260975;0	119114961179916;6	51979749103103e-07;2	8.41311e+07
1235;"ENSMUSG00000010205";"Raver1";5101	87426394603;0	605434127859146;0	0995119310150296;6	44058394933494e-10;4	1896.2
1236;"ENSMUSG00000010277";"Bltp2";9326	70741967677;0	183092989177053;0	0818415135141174;0	0244615057942616;0	522032995155336
1237;"ENSMUSG00000010290";"AI597479";2118	86450781899;0	196023204693672;0	0922588048895449;0	031470526584215;0	652684652899643
1238;"ENSMUSG00000010307";"Tmem86a";508	647479968414;-0	227842530758191;0	0849486586952295;0	00663144852944424;0	159794794976125
1239;"ENSMUSG00000010311";"Optc";66	2829692927141;-1	1354636282767;0	268477691154643;5	35357480788592e-06;2	6.82592e+07
1240;"ENSMUSG00000010342";"Tex14";10	7955292237501;-0	470800332147612;0	47856413970166;0	159955418002961;0	26248431953873
1241;"ENSMUSG00000010358";"Ifi35";33	2399770867882;-2	42518229166227;0	405657922425148;1	89026017387822e-10;1	25046.6
[truncated: 20,974 more rows]

## Sheet: DESeq_Ctx_E18 vs LGE E18
DESeq_Ctx_E18 vs LGE E18
;"ensembl_gene_id";"mgi_symbol";"baseMean";"log2FoldChange";"lfcSE";"pvalue";"padj"
[truncated: 22,215 more rows]
