# Supplementary material for: Transcriptional repression by TGIF2 coordinates neurogenic priming and neural stem cell maintenance
Source: Sci Adv. 2026 Jun 26;12(26):eaea9974. doi: 10.1126/sciadv.aea9974 (PMC13308598; doi:10.1126/sciadv.aea9974)
Supplement: Supplementary file 2 — Tables S1 to S10 [file sciadv.aea9974_tables_s1_to_s10.zip › aea9974_table_s3.bed]

chr4	23832327	23832728	.	7.10259125613592	*	-2.8072234967472	1.74404334661408e-42	8.22054831426547e-38
chr13	45045393	45045794	.	5.44739626991487	*	2.76387792781021	1.91413434219721e-30	4.51113611097327e-26
chr13	84787338	84787739	.	5.70185638767625	*	2.23660800348585	5.68061771769073e-27	8.92519720411175e-23
chr12	95086331	95086732	.	5.32981059584527	*	2.51617966175774	1.40615170092547e-26	1.53783947829298e-22
chr4	46367561	46367962	.	6.43885337318551	*	2.03495786409321	1.63131375654289e-26	1.53783947829298e-22
chr2	61363430	61363831	.	6.55706338282482	*	-2.49388413745868	4.48342027828093e-26	3.5221002469462e-22
chr19	59855075	59855476	.	6.51398190956223	*	1.79559671564073	1.53970758926353e-24	1.03677310314195e-20
chr6	85142423	85142824	.	6.66033694134507	*	1.6754080835618	3.35776765170133e-24	1.97835472828677e-20
chr4	88769657	88770058	.	5.96826527431799	*	2.06573795417781	4.52886553496829e-24	2.37186752211923e-20
chr19	25585222	25585623	.	5.87922750689697	*	1.90556664529911	1.95607888081315e-23	9.21997780471276e-20
chr3	66943997	66944398	.	5.29047760151812	*	2.38179334656697	7.07891276063609e-23	3.03331411793256e-19
chr2	49608916	49609317	.	6.3366137387877	*	1.73032736748211	3.30035619487423e-22	1.29635241037831e-18
chr5	97454754	97455155	.	5.05725718627147	*	2.38072989344731	6.33603603133736e-22	2.29730044874682e-18
chr5	53865020	53865421	.	6.50239858203128	*	1.59735117435795	1.91791145498258e-21	6.45719688790029e-18
chr8	93576846	93577247	.	6.45595984226937	*	-1.91122218003722	2.71381506142344e-21	8.52771152801294e-18
chr9	119632500	119632901	.	5.90919055309835	*	1.77490625833763	5.28936739359032e-21	1.5582145756055e-17
chr1	157280787	157281188	.	6.24718329001181	*	1.62444512394502	6.84137091891322e-21	1.88018889735759e-17
chr2	20552461	20552862	.	5.87726491360329	*	1.83747745744561	7.18009974592906e-21	1.88018889735759e-17
chr18	78862485	78862886	.	5.02771850809621	*	2.251952944408	1.39855324308532e-20	3.46951616383298e-17
chr18	87939844	87940245	.	6.1713023229428	*	1.85773917102833	1.7517613451346e-20	3.94555134369515e-17
chr15	31899287	31899688	.	5.67968350832643	*	1.9477711114101	1.75785675649938e-20	3.94555134369515e-17
chr10	37310210	37310611	.	5.44901611702393	*	1.9522614441141	7.33867541592204e-20	1.54306257891849e-16
chr2	4041543	4041944	.	6.31372452507517	*	-1.97246432529966	7.52952992789335e-20	1.54306257891849e-16
chr11	44675900	44676301	.	5.65592984634405	*	1.88229078975545	9.14101798194412e-20	1.7952578440789e-16
chr2	38034210	38034611	.	6.45745753508269	*	1.63504262266739	9.82549351379324e-20	1.85249854709058e-16
chr1	41957786	41958187	.	6.10093287470706	*	1.70699400857285	1.79880975857323e-19	3.26103453732112e-16
chr10	20958356	20958757	.	6.41920641972526	*	1.66541934081444	1.96591879714304e-19	3.43198453716063e-16
chr13	73595021	73595422	.	6.50062748731956	*	-2.11424004756681	2.97679330204765e-19	5.01111258185771e-16
chr5	40452640	40453041	.	5.16357929132015	*	2.21397681862778	5.07054073380437e-19	8.24137715475411e-16
chr8	8705630	8706031	.	5.8745508066073	*	1.68983271395248	5.90006332477819e-19	9.269982827114e-16
chr16	76624929	76625330	.	6.20884072265294	*	1.52637564089829	6.88684703207219e-19	1.04713398340878e-15
chr10	120661454	120661855	.	5.59706542164191	*	1.76117500507265	8.34641498040153e-19	1.22940084406633e-15
chr6	72622368	72622769	.	6.41647272573517	*	1.56197194206554	1.04374012987969e-18	1.49080881884482e-15
chr12	79535614	79536015	.	6.258672388091	*	-2.06204815884732	2.12598954121883e-18	2.86400021080126e-15
chr6	138401837	138402238	.	6.56505538028347	*	1.40158659863265	2.12665762974529e-18	2.86400021080126e-15
chr8	111391107	111391508	.	6.67881872473967	*	-1.77946907240981	3.17475893092762e-18	4.0634174436661e-15
chr10	125111005	125111406	.	5.18682943279884	*	2.02344715572394	3.18969864040831e-18	4.0634174436661e-15
chr2	133242857	133243258	.	5.15156699498541	*	2.15203444089571	4.09422844710105e-18	5.07845941721336e-15
chr8	127634144	127634545	.	6.08024205867435	*	-2.04427010976522	5.115146706022e-18	6.18211384585506e-15
chr10	120222993	120223394	.	5.33856463554982	*	1.97154666459997	5.53646127803042e-18	6.5240275584991e-15
chr13	25576793	25577194	.	6.08748309873739	*	1.77044689735054	1.01611270797762e-17	1.16815786562257e-14
chr2	170744185	170744586	.	5.83028236924089	*	1.69061808552228	1.24563030486322e-17	1.39792343856495e-14
chr16	91059711	91060112	.	6.28169383831329	*	-1.96240004064173	1.47878725064351e-17	1.62099155951353e-14
chr10	91350320	91350721	.	5.77808920579458	*	1.72762702332551	1.79776985191543e-17	1.9258609538644e-14
chr11	16781859	16782260	.	6.47604766429378	*	-1.99101305352801	1.85373253799478e-17	1.94168184840853e-14
chr1	41066721	41067122	.	7.28504056454735	*	-1.49363744367405	3.82412708888949e-17	3.91848326814796e-14
chr7	122668010	122668411	.	6.19463685281486	*	1.58013440733754	3.93246167612189e-17	3.94375704476607e-14
chr4	124289430	124289831	.	5.68698403467893	*	1.61739626749048	4.20186423638923e-17	4.12614314129597e-14
chr9	25267033	25267434	.	5.95594929089984	*	-2.01612438771656	5.62759760174407e-17	5.31621920533016e-14
chr2	71952850	71953251	.	6.14166715731913	*	1.6329233310025	5.63935420105034e-17	5.31621920533016e-14
chr1	189377523	189377924	.	6.10782603589911	*	-1.82100450788423	6.36284156730295e-17	5.88063798578087e-14
chr7	73974785	73975186	.	6.15469009930449	*	1.58990166879286	6.79233934235401e-17	6.1074956287226e-14
chr18	20088521	20088922	.	5.45130622026861	*	-2.47682086384331	6.86745026672956e-17	6.1074956287226e-14
chr13	112296609	112297010	.	6.09038855028004	*	-2.01534603645531	7.54310156369057e-17	6.58414985563991e-14
chr1	63802537	63802938	.	6.58096651945237	*	-1.8212719825977	9.5264804299621e-17	8.03707994088342e-14
chr18	5932241	5932642	.	6.33652634135775	*	-1.88635006017202	9.54866822296535e-17	8.03707994088342e-14
chr14	104535310	104535711	.	6.25677130143158	*	1.46446456720938	1.10471391850463e-16	9.13520886819571e-14
chr8	15444208	15444609	.	5.87171842083219	*	-1.97452493292834	1.3244858685668e-16	1.07637312784303e-13
chr5	9607709	9608110	.	5.58809591545619	*	-2.22895825597351	1.4948001218385e-16	1.19419328377725e-13
chr4	119931248	119931649	.	6.19429407678199	*	-1.71524978567182	1.60370029373944e-16	1.25984022242347e-13
chr1	38489812	38490213	.	7.39957656230752	*	-1.57470762030668	1.73334624624918e-16	1.33375205234016e-13
chr7	87575170	87575571	.	6.16270540016674	*	-2.05141242180669	1.75437842887641e-16	1.33375205234016e-13
chr13	56060101	56060502	.	6.17577080320092	*	1.47470710153334	2.05830576523788e-16	1.53997209911885e-13
chr12	46295155	46295556	.	5.53130155119744	*	-2.24603986832609	2.12716229480691e-16	1.56662179321443e-13
chr12	85397637	85398038	.	6.74995922506069	*	-1.56736789481786	2.48959824371776e-16	1.80534174180979e-13
chr3	84503072	84503473	.	5.69123771845908	*	-2.0239792735453	2.70171506209482e-16	1.92947484017938e-13
chr3	55355291	55355692	.	6.10847575868159	*	-1.85492813507869	2.87342455756357e-16	2.02147561971282e-13
chr19	25575999	25576400	.	5.73214593856692	*	1.61021702775806	3.31967246426458e-16	2.29685284435025e-13
chr8	88471732	88472133	.	6.02439743575315	*	1.47501790425092	3.36231773120117e-16	2.29685284435025e-13
chr6	77217372	77217773	.	5.83282304264235	*	-1.87524683348899	4.44012466645565e-16	2.97902828197513e-13
chr10	67219489	67219890	.	5.75928323996218	*	1.60734214624444	4.48734503066159e-16	2.97902828197513e-13
chr12	54485805	54486206	.	5.7583947664493	*	-2.14239193351431	5.02421068236777e-16	3.28911347935285e-13
chr6	144313455	144313856	.	5.80942776565616	*	-1.91075260236493	6.92005622350213e-16	4.46817602869552e-13
chr4	84914248	84914649	.	5.35026875935629	*	1.85491891500186	7.76258088144609e-16	4.94444932225624e-13
chr1	192471477	192471878	.	6.86452406158771	*	-1.69063748258914	1.36592516951228e-15	8.58438438199484e-13
chr13	48023637	48024038	.	6.85371919688596	*	1.24595474891487	1.78496811038379e-15	1.10703252477552e-12
chr9	41287511	41287912	.	6.76624027998053	*	-1.42226745625318	1.88764931922567e-15	1.15551104755457e-12
chr7	114511298	114511699	.	6.35309447453147	*	1.5499676934469	2.25217397532784e-15	1.36097718368048e-12
chr3	58812139	58812540	.	5.4875796397988	*	-2.09302115730115	3.23474053456564e-15	1.92999360881964e-12
chr15	37428391	37428792	.	6.17752143107453	*	-1.72727538331517	3.44150026720852e-15	2.02768893868592e-12
chr15	99241282	99241683	.	6.51548817813401	*	-1.66307037852544	3.49066828594769e-15	2.03126727973018e-12
chr11	61997223	61997624	.	5.69629109386454	*	-2.17355124029249	3.6139648040979e-15	2.07736867123359e-12
chr10	118676338	118676739	.	5.17767934970004	*	-2.51434811813544	3.78220774239595e-15	2.14788387876907e-12
chr10	71589093	71589494	.	4.87026093040761	*	1.89542934192947	4.03995448928866e-15	2.26694351015025e-12
chr6	114071244	114071645	.	6.55214461997906	*	-1.61963062624434	4.13995618419374e-15	2.29572746755261e-12
chr11	78004333	78004734	.	6.16251820694793	*	-1.58576039965569	4.41114103382007e-15	2.41766433289661e-12
chr12	72025490	72025891	.	6.11467947604297	*	1.42228985741217	4.60565596876291e-15	2.49525970215678e-12
chr2	106343065	106343466	.	6.37834546807243	*	1.42078600563214	6.01726039192388e-15	3.22299509742423e-12
chr2	17842354	17842755	.	6.35366799606408	*	-1.60165363042054	7.56895512252113e-15	4.00856965955094e-12
chr19	19863314	19863715	.	5.81174996225644	*	-1.9594502087335	8.54764386582536e-15	4.4765910401742e-12
chr19	23520548	23520949	.	5.38187200669067	*	1.70249248419052	1.03914579736016e-14	5.38243265478804e-12
chr6	141470011	141470412	.	5.46116911451476	*	-2.18581682034545	1.08633138382356e-14	5.5656771496221e-12
chr8	127613601	127614002	.	5.73766133273776	*	-2.04284905329445	1.09839226754349e-14	5.56695908931854e-12
chr6	15196777	15197178	.	5.25514794521745	*	1.69810246496922	1.12085822015905e-14	5.62038853268053e-12
chr18	70252312	70252713	.	5.94374951375638	*	-1.6717837009468	1.19746094202167e-14	5.94129700023069e-12
chr4	54331645	54332046	.	6.49359887668735	*	1.30578405758718	1.35836272648062e-14	6.6694194909025e-12
chr5	149330360	149330761	.	5.67363438343147	*	-1.90888179253623	1.43760267365804e-14	6.98571154874967e-12
chr12	70703847	70704248	.	5.52941059654931	*	-1.97498679081682	1.47302627310618e-14	7.01719073641943e-12
chr5	40294076	40294477	.	5.86235135252025	*	-1.86586998727825	1.47385569726429e-14	7.01719073641943e-12
chr4	45713937	45714338	.	6.49451997050371	*	1.29345353187358	1.57573577524813e-14	7.42723057663208e-12
chr5	64859100	64859501	.	7.05918238326284	*	-1.60258269622322	2.04147518425458e-14	9.52722107028116e-12
chr5	4908254	4908655	.	5.62378346645526	*	1.4764412083437	2.48066590616677e-14	1.14633517144285e-11
chr18	37957304	37957705	.	6.71947377268944	*	-1.60429386674292	2.96764162540095e-14	1.35805619430363e-11
chr3	130975752	130976153	.	5.34045641531874	*	1.61424783263255	3.08036468411266e-14	1.39608643640048e-11
chr5	106725364	106725765	.	6.49320687854468	*	1.30829984859222	3.21176347663996e-14	1.44177591877547e-11
chr13	48510596	48510997	.	5.51571447773485	*	-1.97322509454275	3.38481992992655e-14	1.50512723959517e-11
chr12	85413026	85413427	.	5.62847318645382	*	-1.98609602314351	3.60771891705609e-14	1.58925075846205e-11
chr9	20705505	20705906	.	6.13775874961646	*	-1.84645725337489	4.04570064146579e-14	1.76568610866194e-11
chr12	32976363	32976764	.	6.98391695146394	*	-1.29567896535652	4.64329607706247e-14	2.00790606048018e-11
chr19	56625904	56626305	.	6.16758984223267	*	-1.66742308228347	4.72811336371308e-14	2.02599657635105e-11
chr11	102789192	102789593	.	7.12835294303458	*	-1.40587659188109	5.12255817780483e-14	2.17524125865613e-11
chr10	37370573	37370974	.	5.06059042556324	*	1.83710434010761	5.35321795710987e-14	2.25289221793191e-11
chr4	144831474	144831875	.	6.50891728310036	*	-1.56822781702723	5.43224839581787e-14	2.2659206029812e-11
chr1	188261883	188262284	.	4.65635341421304	*	2.0376097729929	5.54367312764794e-14	2.29211432343584e-11
chr14	34834824	34835225	.	6.78522445831654	*	1.32847028282705	5.69261043231051e-14	2.3332277628431e-11
chr13	46503559	46503960	.	6.44743716964196	*	-1.45746182475958	5.98612021559843e-14	2.43237738243303e-11
chr3	101932421	101932822	.	6.35768273280841	*	1.29135632510576	6.3293557105779e-14	2.54986479844521e-11
chr9	35020224	35020625	.	6.86332579905212	*	-1.52842901810111	7.29958365605364e-14	2.91581250532278e-11
chr2	146528139	146528540	.	5.27564109397147	*	1.57465618516206	7.93014298243484e-14	3.14106965947115e-11
chr10	58499644	58500045	.	5.96106882945425	*	-1.5741357262966	8.06830538642863e-14	3.16916311991095e-11
chr17	78895685	78896086	.	6.09633753206523	*	-1.82267851741682	8.60673130439466e-14	3.35271305812101e-11
chr11	65974695	65975096	.	5.9779316502873	*	1.49307863607202	1.09864744360071e-13	4.24465141427209e-11
chr12	83091222	83091623	.	6.24804491728414	*	1.35220456995818	1.13617790944163e-13	4.35396307004318e-11
chr7	118347127	118347528	.	5.7808515759142	*	-1.7240686001481	1.20162271431114e-13	4.56761989024642e-11
chr13	114740629	114741030	.	5.11791774344115	*	-2.41960657638144	1.23758252638967e-13	4.66667619051016e-11
chr1	67436911	67437312	.	5.74286835660558	*	-1.81499195977888	1.26173700185277e-13	4.71999790335956e-11
chr11	51977301	51977702	.	5.93234055245614	*	-1.66991386167169	1.27911486995551e-13	4.74732908624826e-11
chr19	4870715	4871116	.	6.16119795836144	*	-1.53134438045511	1.45931661101556e-13	5.37381941095456e-11
chr7	142894402	142894803	.	6.53376024828908	*	1.20594231078147	1.62145808996446e-13	5.92460674964921e-11
chr5	112799900	112800301	.	5.90961886993839	*	-1.61559093338323	1.69224340863684e-13	6.13568408200751e-11
chr8	12536379	12536780	.	6.90646781498179	*	-1.33621468413022	1.71835023604676e-13	6.18278155542475e-11
chr8	43426988	43427389	.	5.13088634291345	*	1.6820876538677	1.83215256761599e-13	6.54231146019544e-11
chr8	18902586	18902987	.	6.39950432790575	*	-1.44608417360894	1.87143212110617e-13	6.63232729536386e-11
chr2	26084614	26085015	.	5.44192241527001	*	1.5606324153573	2.08805955305949e-13	7.30498481543965e-11
chr6	22523650	22524051	.	5.55302987630235	*	-2.0179113709049	2.09223072045052e-13	7.30498481543965e-11
chr3	106909943	106910344	.	5.38488548341201	*	1.54457985086318	2.11518600408273e-13	7.33083031635583e-11
chr2	145566257	145566658	.	5.36615712604525	*	-1.92544470269959	2.40441850045477e-13	8.21528392591869e-11
chr7	79012978	79013379	.	6.26163721909737	*	-1.59913560217227	2.40523853140295e-13	8.21528392591869e-11
chr9	43744509	43744910	.	6.51037031619267	*	-1.39845274088341	2.65744284523971e-13	9.01140780650171e-11
chr2	124127143	124127544	.	4.63003343901299	*	1.95159342680458	2.78947347866548e-13	9.39155945834981e-11
chr2	166057792	166058193	.	5.83510377181094	*	-1.64772240975871	2.959364763572e-13	9.89288355538768e-11
chr10	93118496	93118897	.	6.30488545525003	*	1.40614174720227	3.10902769809276e-13	1.03200014471551e-10
chr16	90453386	90453787	.	6.09066694055997	*	1.27163255528772	3.23644006497034e-13	1.06678043679984e-10
chr13	46069347	46069748	.	6.13353285409344	*	-1.50737149171181	3.3849828167308e-13	1.1015789733448e-10
chr17	49959473	49959874	.	5.71374476434323	*	-1.65467484087285	3.39853080624005e-13	1.1015789733448e-10
chr11	57412904	57413305	.	5.74555389631571	*	-1.64738796966665	3.41212538683229e-13	1.1015789733448e-10
chr17	5679976	5680377	.	5.26426083366784	*	-2.10567013716374	3.73120095600466e-13	1.19639562626721e-10
chr14	47955347	47955748	.	5.46971480064766	*	1.61821946444549	3.88422453166444e-13	1.2331405460066e-10
chr3	122380744	122381145	.	4.98570257982077	*	1.71353630055287	3.89812117014922e-13	1.2331405460066e-10
chr6	138403614	138404015	.	5.81382784685441	*	1.32623295166348	4.00445798739444e-13	1.25833418157225e-10
chr2	5641917	5642318	.	6.50857979854781	*	-1.45277414981038	4.17444951903308e-13	1.30306409324255e-10
chr13	48151970	48152371	.	5.69202193177251	*	1.37280194064574	4.76265726112186e-13	1.4768937500196e-10
chr18	70229958	70230359	.	6.391692538934	*	-1.40978371921539	5.20712922579234e-13	1.60417017031191e-10
chr11	47155201	47155602	.	5.89323272502983	*	1.38558591778524	5.57778962323284e-13	1.70094364452365e-10
chr1	89328337	89328738	.	6.61585042061704	*	-2.2142904152669	5.59342876633426e-13	1.70094364452365e-10
chr14	75755661	75756062	.	6.06362693980689	*	1.27973327384761	5.6430785073006e-13	1.70504170154881e-10
chr16	87364543	87364944	.	5.87164345531544	*	-1.53735607648155	5.92110523251083e-13	1.77765156136559e-10
chr18	4839943	4840344	.	5.97284847779374	*	-1.71822746730909	6.46524861233615e-13	1.92873097052193e-10
chr1	153978557	153978958	.	6.0469947055205	*	-1.66650634441417	7.48047326656135e-13	2.21756042402119e-10
chr5	36517221	36517622	.	6.76556561445951	*	-1.44445897641693	7.53543561697832e-13	2.21989223628921e-10
chr10	28221306	28221707	.	7.35521260810537	*	-1.41872923279472	7.80627093236092e-13	2.28539490929709e-10
chr3	15219277	15219678	.	5.13087430139693	*	-2.08565073483081	8.44066328518084e-13	2.45586829596913e-10
chr5	25818899	25819300	.	6.96316204701715	*	-1.44698057959291	9.12287721915163e-13	2.61452126451813e-10
chr16	15541660	15542061	.	5.83275817171772	*	-1.68900824612776	9.12553546045175e-13	2.61452126451813e-10
chr9	58222300	58222701	.	6.54368902834149	*	-1.25875402425311	9.15234981744969e-13	2.61452126451813e-10
chr13	91326883	91327284	.	6.74602258603515	*	1.23493963905913	9.35681106195686e-13	2.65682704461046e-10
chr7	117061713	117062114	.	6.94114431191824	*	-1.43796054342784	9.45163373764985e-13	2.66768117499476e-10
chr15	6275922	6276323	.	6.41128422073424	*	1.24199721492447	9.93120657372211e-13	2.78635370150233e-10
chr17	10613808	10614209	.	6.17697219097589	*	-1.46180965391774	1.01092903988307e-12	2.81953492869163e-10
chr17	31924588	31924989	.	5.99282113864004	*	-1.52025129304281	1.02833098311005e-12	2.85119887581719e-10
chr5	106745373	106745774	.	5.73453184965911	*	-1.60413657194658	1.07241870462851e-12	2.95605003758273e-10
chr11	118218311	118218712	.	7.03866027188863	*	-1.30838406792624	1.08262333166069e-12	2.96682853126899e-10
chr2	43162077	43162478	.	5.03631868779137	*	1.63891605824522	1.09564731620345e-12	2.96998044859911e-10
chr7	94904134	94904535	.	5.35912738923643	*	-1.8253038237421	1.09637551300784e-12	2.96998044859911e-10
chr18	42969075	42969476	.	5.8443641117228	*	1.3675798755103	1.11812462870873e-12	3.01158882138206e-10
chr4	24752617	24753018	.	5.4709643114552	*	-1.76690549800188	1.37313468449604e-12	3.67742632691596e-10
chr7	118780333	118780734	.	5.77257467324159	*	1.36784136921643	1.45077812063464e-12	3.8634139387635e-10
chr18	23654977	23655378	.	5.57217057288925	*	-1.97583488409819	1.46957526962618e-12	3.89148485021517e-10
chr5	104563843	104564244	.	4.59442307781199	*	1.85743588963636	1.52545836401349e-12	4.01689832333943e-10
chr16	44399773	44400174	.	6.52193471371351	*	1.20044789676897	1.58409147424353e-12	4.14811953547049e-10
chr5	111656793	111657194	.	6.30969007872641	*	1.27204521094028	1.60854678119463e-12	4.18888688019938e-10
chr17	86561701	86562102	.	7.1057559426393	*	-1.39016864412114	1.62290784067519e-12	4.20306379506731e-10
chr6	126083411	126083812	.	5.88381387390278	*	-1.58732740180613	1.7291198331789e-12	4.45366466321789e-10
chr7	80301976	80302377	.	5.91036350211358	*	-1.6491914974602	1.76607591243212e-12	4.52412978980912e-10
chr5	132164857	132165258	.	6.21359816686888	*	-1.34952036690858	1.85600217326042e-12	4.72879256414215e-10
chr2	76260839	76261240	.	6.03036987600695	*	-1.50773067989189	2.0826433576095e-12	5.27770939037225e-10
chr10	96026432	96026833	.	5.49126019082418	*	-1.75493663660335	2.13574925069915e-12	5.38334443485052e-10
chr1	177290362	177290763	.	6.13036846702507	*	-1.37353646511955	2.5341566976848e-12	6.35358914603048e-10
chr18	16735844	16736245	.	5.55860857272325	*	-1.70196766201586	2.59979361835517e-12	6.45067534928202e-10
chr5	106611437	106611838	.	5.77657219853582	*	1.31352687013069	2.60025101594056e-12	6.45067534928202e-10
chr4	41357112	41357513	.	5.05802648114032	*	1.63283451721391	2.66542707723012e-12	6.5777437322116e-10
chr2	162233783	162234184	.	5.63462771758366	*	-1.71721468666199	2.70651074621232e-12	6.62066673156972e-10
chr11	42392079	42392480	.	4.45770464000046	*	1.89819960610368	2.71091265342729e-12	6.62066673156972e-10
chr2	6833508	6833909	.	5.23831427802973	*	-1.89906823839044	2.72601024474408e-12	6.62322128278413e-10
chr3	68190559	68190960	.	5.90417171925168	*	1.34268548892565	2.78116264953803e-12	6.72256930697307e-10
chrX	59724664	59725065	.	4.53873613336969	*	1.93902650484635	2.80992095122253e-12	6.75742979774866e-10
chr1	17186716	17187117	.	4.85751620424051	*	1.69514884140841	2.89121615199334e-12	6.91763823980741e-10
chr12	42415839	42416240	.	5.4075454425683	*	-1.8573926816476	2.99988607013047e-12	7.14139545028281e-10
chr9	23604391	23604792	.	5.55009936193353	*	-1.79903397669115	3.01731966833457e-12	7.14680213904272e-10
chr13	16371284	16371685	.	5.00230602049056	*	-2.06438608930165	3.04694430548427e-12	7.15563006253602e-10
chr5	148558264	148558665	.	5.57090103730361	*	1.40812955020049	3.05140902210616e-12	7.15563006253602e-10
chr12	26165606	26166007	.	6.16500299732884	*	-1.46877270444566	3.09422262881788e-12	7.22010809947182e-10
chr10	105762364	105762765	.	5.6346845344106	*	1.44982255022174	3.20927018637018e-12	7.45167242534772e-10
chr13	90442366	90442767	.	4.82504036785884	*	1.68301635015581	3.44671747005774e-12	7.9582358386622e-10
chr18	8871427	8871828	.	7.41454584256392	*	1.2255197225751	3.46120366378646e-12	7.9582358386622e-10
chr19	59458632	59459033	.	6.58983571662505	*	1.13311162909258	3.56628090682784e-12	8.16003157977332e-10
chr8	77778240	77778641	.	5.75114839713948	*	-1.68820184591273	3.66006600104532e-12	8.33416478064111e-10
chr1	43176399	43176800	.	5.74652907152816	*	-1.54204913904002	3.8126609934855e-12	8.61558426615314e-10
chr3	140182226	140182627	.	4.76138334792576	*	1.71417024603139	3.82021239339346e-12	8.61558426615314e-10
chr15	56680787	56681188	.	4.74303174103994	*	1.73810539331229	3.87891968949612e-12	8.69242028960315e-10
chr11	35804323	35804724	.	5.75204813875711	*	1.35305159978384	3.89116512380665e-12	8.69242028960315e-10
chr3	105315500	105315901	.	5.93553396131167	*	1.30113974269642	3.93956510887208e-12	8.75902836823988e-10
chr17	63417267	63417668	.	5.26326229956196	*	1.52296739471855	3.97354379757759e-12	8.7930979764704e-10
chr6	99893765	99894166	.	5.70358390266976	*	1.33982522344325	4.00729121001884e-12	8.82633977496439e-10
chr1	41975119	41975520	.	5.38529844213118	*	1.48132568131251	4.14165161741363e-12	9.07984879008332e-10
chr2	40533768	40534169	.	4.37501232732747	*	2.0115125522889	4.1772556471665e-12	9.11550670968486e-10
chr1	135086418	135086819	.	7.22352710578416	*	-1.31374900471136	4.2622248783263e-12	9.25806311704655e-10
chr7	114734146	114734547	.	5.77669464425473	*	-1.67482040322562	4.31527602247416e-12	9.33029978528988e-10
chr11	119663727	119664128	.	6.23742678703402	*	-1.5209710703945	4.45700236663588e-12	9.59273089275718e-10
chr7	69599997	69600398	.	5.73236564663548	*	1.35823662629952	4.70301225591806e-12	1.00762037583044e-09
chr3	107338591	107338992	.	6.53992868794166	*	-1.44267306202776	5.15868711525046e-12	1.10024758903769e-09
chr11	8491387	8491788	.	6.15775744344985	*	1.21853856061351	5.40088329518006e-12	1.14671456810051e-09
chr1	35788682	35789083	.	5.77516313411586	*	-1.68773859038057	5.42902211552256e-12	1.14751998840877e-09
chr3	134641258	134641659	.	5.24966480643319	*	-1.91391891201362	5.48824805932335e-12	1.15485969766163e-09
chr12	52185092	52185493	.	5.64350444696752	*	1.51336669768916	5.53755833875627e-12	1.16005694354345e-09
chr8	83428665	83429066	.	5.61145704164646	*	1.49358243722851	5.68505008488099e-12	1.18568511394188e-09
chr8	66375315	66375716	.	5.87890842174608	*	-1.57598467573638	5.99943656024513e-12	1.24574203641918e-09
chr14	93822947	93823348	.	5.09816149168019	*	1.5302915581698	6.15706657275038e-12	1.26820561305361e-09
chr6	90472405	90472806	.	6.34287664057681	*	-1.55424656844203	6.18542578409036e-12	1.26820561305361e-09
chr6	23280785	23281186	.	6.49341230951572	*	1.19871672216152	6.18833756237042e-12	1.26820561305361e-09
chr11	84838040	84838441	.	5.82432985170614	*	-1.48262728351196	6.41406671922513e-12	1.30877504247046e-09
chr13	41855409	41855810	.	6.29480881984745	*	1.27635882718538	7.32184746682833e-12	1.48756586357307e-09
chr16	95469369	95469770	.	5.30796949565176	*	1.44815514819207	8.05445919923691e-12	1.62938598436065e-09
chr2	9357041	9357442	.	6.07824942354509	*	-1.4214125296928	8.29263826604683e-12	1.67039959260734e-09
chr2	109783672	109784073	.	6.18831449634865	*	1.42709542684949	8.80430264561405e-12	1.76591832000433e-09
chr3	115046608	115047009	.	5.40716262132817	*	-1.66784892924636	9.02731883987477e-12	1.80297743015889e-09
chr9	106195226	106195627	.	4.90157145220845	*	-2.10840579840977	9.2351869728557e-12	1.83671113065634e-09
chr13	109830831	109831232	.	4.92500167085447	*	-2.12767687601597	9.76693206056015e-12	1.93430396081724e-09
chr1	153854069	153854470	.	5.68972129084121	*	-1.71649068641033	9.82750218115147e-12	1.93815613099822e-09
chr18	30330618	30331019	.	6.10275466427801	*	-1.35137852368305	1.0267288889374e-11	2.01481922542521e-09
chr3	49474559	49474960	.	4.96544572099834	*	-2.191374549521	1.03017170537281e-11	2.01481922542521e-09
chr4	152311576	152311977	.	5.99776819717897	*	-1.42118145156203	1.04815815942738e-11	2.04152623324832e-09
chr16	59674592	59674993	.	5.95724499941864	*	1.38613054623142	1.08599597407933e-11	2.10062906037957e-09
chr13	84899842	84900243	.	6.37821816979037	*	-1.26151286655353	1.08903781149985e-11	2.10062906037957e-09
chr6	115476493	115476894	.	6.63829509342238	*	-1.38017176005634	1.09187253589264e-11	2.10062906037957e-09
chr5	91135540	91135941	.	6.74060673147934	*	1.16363055550213	1.13587459414376e-11	2.17640036564903e-09
chr7	117334598	117334999	.	5.56558760334666	*	1.35837921516437	1.22137596786713e-11	2.33057792174992e-09
chr13	48166752	48167153	.	6.02872439421375	*	1.29221610142211	1.22622960558816e-11	2.33057792174992e-09
chr16	54015589	54015990	.	5.80174624088855	*	1.2406159981793	1.27716200541947e-11	2.40684858552616e-09
chr16	4306976	4307377	.	6.57183871567954	*	-1.24044806056631	1.27769707272488e-11	2.40684858552616e-09
chr6	134737884	134738285	.	6.21130870271322	*	1.20818455528459	1.28167814780326e-11	2.40684858552616e-09
chr4	106487763	106488164	.	7.09432012238507	*	-1.13324903555813	1.35446814463866e-11	2.53344666656917e-09
chr17	84197172	84197573	.	6.32008012932569	*	-1.35887895027887	1.41173438412146e-11	2.63012253737411e-09
chr16	30007886	30008287	.	6.58526841712498	*	-1.33443235439042	1.46556122207299e-11	2.71965465363821e-09
chr16	33680319	33680720	.	6.83620954754942	*	-1.17452212115945	1.52583611667775e-11	2.82040334743552e-09
chr6	114193856	114194257	.	6.62612946719067	*	-1.3830544454532	1.59113192489704e-11	2.92689809379298e-09
chr19	23857224	23857625	.	5.64404444573954	*	-1.51096697015824	1.59586890867677e-11	2.92689809379298e-09
chr14	34054433	34054834	.	5.82079537523938	*	-1.45825357075477	1.60488489954669e-11	2.93202518372609e-09
chr4	119633121	119633522	.	5.97359859524194	*	1.43238035094178	1.6312703007272e-11	2.96872299709563e-09
chr12	29749012	29749413	.	6.62456364609767	*	1.08884230883656	1.66345482137399e-11	3.01565165405628e-09
chr3	78663053	78663454	.	5.08619461749531	*	1.49454362263675	1.67644368763511e-11	3.02755452937475e-09
chr16	46803249	46803650	.	5.77835086335619	*	1.32712235941405	1.71659144431712e-11	3.0882266308354e-09
chr17	87255296	87255697	.	7.02422173386838	*	-1.24225504462168	1.75950882970502e-11	3.15340109080403e-09
chr7	95919841	95920242	.	4.91446242519776	*	1.58353842433728	1.76670098865356e-11	3.15429739015854e-09
chr10	107969570	107969971	.	6.54913872533044	*	-2.04274910880903	1.86810847399939e-11	3.32276577064004e-09
chr16	10270302	10270703	.	5.98866888999947	*	-1.54209192421669	1.8879968380675e-11	3.34551620159067e-09
chr8	122000352	122000753	.	6.52090287424865	*	-1.20027175810465	1.90944743336057e-11	3.37085411129027e-09
chr6	125444265	125444666	.	6.60292824386002	*	-1.37075115778895	1.94569414405083e-11	3.42202587611328e-09
chr9	37087342	37087743	.	6.30031424427391	*	-1.36150445938079	1.97621597440851e-11	3.46278587188644e-09
chr7	63236066	63236467	.	4.68179797041958	*	1.66287710214535	1.98631360961229e-11	3.46758859218797e-09
chr15	37439175	37439576	.	5.46541675141556	*	-1.64347993696961	2.01529363766419e-11	3.50002366806171e-09
chr15	78716922	78717323	.	7.08057460019119	*	-1.24045798294745	2.01974421918486e-11	3.50002366806171e-09
chr7	134152117	134152518	.	5.82361135421643	*	-1.40015290286628	2.0411344595653e-11	3.52413453302602e-09
chr13	102186810	102187211	.	6.26724293182716	*	-1.37627982509438	2.11090737289492e-11	3.63129996428475e-09
chr13	96267570	96267971	.	6.78734887372079	*	-1.16663381989687	2.12401571849928e-11	3.64056294150776e-09
chr3	126489060	126489461	.	6.2317193274827	*	-1.41225518540295	2.27320638779629e-11	3.88215880756442e-09
chr7	112652112	112652513	.	5.94369295233759	*	-1.62078069591797	2.30430334445458e-11	3.92105913865944e-09
chr1	119806658	119807059	.	5.94959623808658	*	-1.43480583942679	2.35893178680097e-11	3.99239933696983e-09
chr6	125457394	125457795	.	6.37207871159159	*	-1.34066312577751	2.36316837809395e-11	3.99239933696983e-09
chr2	129988238	129988639	.	5.34320291547475	*	-1.73075538615316	2.38383057751321e-11	4.01292336682448e-09
chr18	12035935	12036336	.	5.96738124858348	*	-1.4489292680815	2.4324173832423e-11	4.08014211242441e-09
chr7	144547315	144547716	.	5.51889287657725	*	-1.58456496439454	2.49655138633342e-11	4.172870553008e-09
chr19	59899975	59900376	.	5.64781445488392	*	1.32241746187667	2.62450457307132e-11	4.3712375636649e-09
chr7	120934609	120935010	.	4.86680133971035	*	1.59615983562348	2.6693983577942e-11	4.43035533783906e-09
chr18	27969790	27970191	.	5.86618462912296	*	-1.55953115723057	2.69037162425865e-11	4.44949707050636e-09
chr8	125793922	125794323	.	6.07834461664179	*	-1.41098639787032	2.74559168668361e-11	4.52494629901511e-09
chr10	118594652	118595053	.	5.64804341377403	*	-1.63420924014264	2.79121872342497e-11	4.58411479193853e-09
chr1	118365537	118365938	.	5.4119568121552	*	-1.6940598298057	2.83953880473902e-11	4.64727991532547e-09
chr14	105720779	105721180	.	6.47736460303619	*	-1.41103707407605	2.940771007659e-11	4.79630593238778e-09
chr2	115286970	115287371	.	5.2481324735819	*	1.49612418461398	3.10498505877664e-11	5.04667140501507e-09
chr4	144656372	144656773	.	5.88289894227646	*	-1.63206974869438	3.16324601363377e-11	5.12196667711902e-09
chr18	12411918	12412319	.	5.07666167488781	*	1.486177198549	3.17304395824494e-11	5.12196667711902e-09
chr10	84646437	84646838	.	5.98523683643369	*	-1.46600951286815	3.1887511259875e-11	5.12975373117478e-09
chr18	55310831	55311232	.	5.24149628998238	*	-1.72276409886471	3.28381981652391e-11	5.24922329432387e-09
chr5	75345414	75345815	.	5.3085619529717	*	-1.76032434736498	3.2852887913982e-11	5.24922329432387e-09
chr2	178096833	178097234	.	6.09703827287699	*	-1.30966451838432	3.43149820650176e-11	5.46431310687367e-09
chr7	94294110	94294511	.	5.30883595759607	*	1.53015544479745	3.50760164216361e-11	5.56669371728558e-09
chr7	91512424	91512825	.	5.9325493796739	*	-1.50309952784353	3.5224945290843e-11	5.57156978618754e-09
chr10	9107456	9107857	.	5.69457057061337	*	-1.60808975643182	3.58341773994461e-11	5.64897642716687e-09
chr2	160886412	160886813	.	5.36719651194957	*	-1.73807195509992	3.77659276042691e-11	5.93365665875741e-09
chr10	46249790	46250191	.	5.5146749729015	*	1.36558225478128	3.81423534159769e-11	5.9728897948906e-09
chr17	69979488	69979889	.	6.10300365727092	*	-1.53169431218763	3.99132501297134e-11	6.21079573542644e-09
chr19	6025645	6026046	.	6.69003171421453	*	-1.34233779789245	3.99251322336737e-11	6.21079573542644e-09
chr12	12926394	12926795	.	5.91033900469438	*	-1.49919038516298	4.14219447051121e-11	6.42244527524821e-09
chr1	194311513	194311914	.	5.97046989755811	*	-1.36049969333567	4.44854659327041e-11	6.87482766143609e-09
chr17	80072673	80073074	.	5.44705632108706	*	-1.60962532769394	4.48787956013582e-11	6.91294781264712e-09
chr9	40449044	40449445	.	6.73514668986932	*	-1.17654976286876	4.54783441819867e-11	6.98248128018874e-09
chr5	140274136	140274537	.	5.80552059302706	*	-1.64175942146283	4.60392544547427e-11	7.0456501906633e-09
chr16	49152686	49153087	.	5.50037532788899	*	-1.58113494121407	4.65640194435754e-11	7.08107415677159e-09
chr2	75054832	75055233	.	5.40652430439611	*	-1.70778478790248	4.65711888957079e-11	7.08107415677159e-09
chr4	22491291	22491692	.	7.72831850877375	*	-1.09467642930712	4.68471861990737e-11	7.10013543888534e-09
chr9	60192374	60192775	.	5.38031982058787	*	1.43888371249953	4.79575002700905e-11	7.24511786932922e-09
chr13	60140520	60140921	.	5.40160648403869	*	1.42999605311199	4.92073663928581e-11	7.41018918507146e-09
chr3	80933049	80933450	.	4.75709341025654	*	1.59331848826982	5.25108883316597e-11	7.88248637424452e-09
chr1	172170342	172170743	.	6.46052453872738	*	-1.23166050865946	5.76357837423549e-11	8.62432592601872e-09
chr10	36443225	36443626	.	5.62302928972807	*	-1.62305326728527	5.81311561987804e-11	8.6709242007263e-09
chr4	116897293	116897694	.	6.13017376874522	*	-1.28773998100892	5.86468418979976e-11	8.72024887338207e-09
chr19	60136865	60137266	.	5.97766963856979	*	1.17775781141773	6.07948170056425e-11	9.01120660239296e-09
chr16	96936289	96936690	.	5.22973374018637	*	-1.74178728855676	6.19536085494461e-11	9.15417974601298e-09
chr7	118687232	118687633	.	6.07729792085451	*	-1.2951446959105	6.71479826645921e-11	9.89068800904859e-09
chr16	77691210	77691611	.	5.61486311792054	*	-1.58203559515347	6.78604364244695e-11	9.96449118650271e-09
chr17	68465372	68465773	.	5.82460281200755	*	-1.37684962784433	7.10034512293125e-11	1.03936263158188e-08
chr3	137435173	137435574	.	5.2908078333587	*	-1.73346807977855	7.18357495588193e-11	1.04829041964549e-08
chr14	73870024	73870425	.	5.54783470548987	*	-1.58138875932749	7.24865153636966e-11	1.05452130707818e-08
chr4	81879067	81879468	.	5.27362768839034	*	1.42468206447526	7.27101781691753e-11	1.05452130707818e-08
chr12	67909416	67909817	.	4.94270879235877	*	-1.87925845720423	7.44507628783803e-11	1.07645297799769e-08
chr9	20593219	20593620	.	6.17478205064007	*	1.18697246211327	7.51929557870375e-11	1.08385931835536e-08
chr5	97404431	97404832	.	5.00250341422785	*	1.45634991733995	7.9607450887963e-11	1.14399304805004e-08
chr9	117937596	117937997	.	5.75516268336224	*	1.29651471231326	8.18184644164282e-11	1.17219249856181e-08
chr2	160628247	160628648	.	5.640565804773	*	-1.60133521667905	8.21096343762241e-11	1.17279927767373e-08
chr10	91427220	91427621	.	4.86189854147395	*	-1.94927719116722	8.28620903803247e-11	1.17997118733432e-08
chr11	97938546	97938947	.	6.40563500457465	*	-1.2529670792427	8.50809571824187e-11	1.20791895084136e-08
chr8	128663606	128664007	.	5.22430954962968	*	1.39158416114657	8.69785193074156e-11	1.23115090316968e-08
chr9	48416022	48416423	.	5.01661291249476	*	-1.86633002957791	8.78946070602143e-11	1.24039290532431e-08
chr16	76116238	76116639	.	5.58916443492402	*	1.30894904013507	8.87910331585877e-11	1.24930308893434e-08
chr2	75051098	75051499	.	5.02461814127129	*	-1.86165007180648	8.96606736968729e-11	1.2577844805661e-08
chr9	48052137	48052538	.	5.24655228232837	*	1.40330333080146	9.25862815390301e-11	1.2949716262143e-08
chr15	12066605	12067006	.	6.02164925982377	*	-1.34443056204594	9.29663277163916e-11	1.2964401943527e-08
chr5	120054693	120055094	.	6.57329441681154	*	-1.34766172877637	9.86256064725543e-11	1.37130323335807e-08
chr6	136127067	136127468	.	5.90318426025046	*	-1.39941747729663	9.97257851460734e-11	1.38252202437064e-08
chr4	123946270	123946671	.	5.74110410721105	*	-1.50827305922226	1.02714560514372e-10	1.41978029614221e-08
chr1	43769655	43770056	.	6.52515424065155	*	-1.15971425433139	1.16753989187742e-10	1.60912259659773e-08
chr4	8811036	8811437	.	6.20951843086356	*	1.08119353686322	1.17329089256173e-10	1.60935603151236e-08
chr18	57771492	57771893	.	6.26882919707081	*	-1.23019961211359	1.17453797568739e-10	1.60935603151236e-08
chr4	125438960	125439361	.	6.68243536539364	*	1.0582268079675	1.18035497142716e-10	1.61263859647012e-08
chr14	66748090	66748491	.	5.12974042603643	*	-1.75811586389665	1.25556188079467e-10	1.71043090321552e-08
chr11	22409032	22409433	.	5.79805430440948	*	-1.49410222203957	1.29833967690957e-10	1.76360924124302e-08
chr18	68985885	68986286	.	5.26491234385751	*	1.36220179630467	1.30299210248188e-10	1.76484289512883e-08
chr5	67023366	67023767	.	6.08278942016729	*	-1.3294908006894	1.30834933574242e-10	1.76702137364525e-08
chr14	76815215	76815616	.	5.36320412406	*	-1.58945287482374	1.34536758198723e-10	1.81182574219909e-08
chr5	143034031	143034432	.	5.75470332350414	*	-1.47648233908995	1.35558807437481e-10	1.82038871469107e-08
chr2	61919661	61920062	.	5.68762258827046	*	1.22389139201676	1.36022629900156e-10	1.82142802850677e-08
chr13	94315073	94315474	.	7.45390561919129	*	-1.11711120539887	1.4089085518377e-10	1.8812720847272e-08
chr10	89812506	89812907	.	5.18821717767864	*	-1.69707455801169	1.41699823610908e-10	1.88672914855937e-08
chr5	107039698	107040099	.	4.93161605952506	*	-1.89995054800176	1.43065988637237e-10	1.8995536265961e-08
chr7	80310394	80310795	.	7.21191196186718	*	-1.14143100469443	1.4653002719676e-10	1.9400822561571e-08
chr16	52421690	52422091	.	6.35178271967371	*	1.15220885529014	1.50295125932462e-10	1.98435875653406e-08
chr15	69261415	69261816	.	5.25918821081381	*	-1.616990647308	1.51954833869361e-10	2.00066790347272e-08
chr3	147591903	147592304	.	5.81122663599757	*	-1.35758329262156	1.5306786010341e-10	2.00970851976999e-08
chr1	73983571	73983972	.	5.92269197559251	*	-1.54289451560026	1.56281210034256e-10	2.04619856526797e-08
chr5	102771682	102772083	.	4.8119356651407	*	-1.95256015440172	1.57921352405805e-10	2.06194541430682e-08
chrX	59587643	59588044	.	4.92120954305611	*	1.53264439926303	1.62709000124819e-10	2.11858804444291e-08
chr2	105346705	105347106	.	6.75359248600416	*	1.04484986433949	1.64834785614491e-10	2.14035471623665e-08
chr19	27487279	27487680	.	5.22550285832508	*	-1.64124196301825	1.68090510314342e-10	2.17663357243585e-08
chr3	127439988	127440389	.	6.46268713179678	*	0.999882853212009	1.71498213943369e-10	2.21467625047142e-08
chr15	86989477	86989878	.	4.81663263871386	*	-1.94613404506524	1.72671062969866e-10	2.21803315929702e-08
chr3	114137390	114137791	.	4.85039705107945	*	-1.93755043608376	1.72699304012307e-10	2.21803315929702e-08
chr1	14179202	14179603	.	5.95561722753057	*	-1.42369233766723	1.85734565654961e-10	2.37896705221375e-08
chr8	12389489	12389890	.	6.99992210813379	*	1.21402612600442	1.90056314639475e-10	2.42772476708175e-08
chr10	9332968	9333369	.	5.17699333003341	*	-1.71523744399878	1.92226963756906e-10	2.44881565856263e-08
chr4	56113693	56114094	.	6.18338112915937	*	-1.41314111337943	1.98530291539975e-10	2.522297922301e-08
chr12	82462471	82462872	.	6.84480311731614	*	-1.74939237344292	2.00596797155942e-10	2.54170162202831e-08
chrX	9850326	9850727	.	4.05787230391951	*	1.94778152255985	2.11117776013716e-10	2.66489641204807e-08
chr5	68180890	68181291	.	4.95865257310063	*	-1.82872900632666	2.11450357081994e-10	2.66489641204807e-08
chr1	92665588	92665989	.	7.16731829500595	*	1.08777553598122	2.16945460963875e-10	2.7268598140086e-08
chr12	53540090	53540491	.	4.13773063428967	*	1.89029474747268	2.29479480428033e-10	2.87673279520621e-08
chr14	48127933	48128334	.	6.66403706545234	*	1.04231960108294	2.30470967503767e-10	2.88149842262335e-08
chr14	38658572	38658973	.	5.70271322377801	*	1.2752087303465	2.31409642927036e-10	2.88558029612853e-08
chr6	32180202	32180603	.	5.70137684522436	*	-1.42635354364924	2.34719565706369e-10	2.91913106321101e-08
chr13	36313468	36313869	.	5.38728503624431	*	-1.59041735307416	2.40892480835599e-10	2.98801765373314e-08
chr5	133950793	133951194	.	4.7680379279332	*	-2.00088764982332	2.54458061207073e-10	3.14800018766283e-08
chr5	108861976	108862377	.	6.06420490571828	*	-1.37562159896475	2.55464780228085e-10	3.15218126074628e-08
chr2	165587330	165587731	.	5.65375820422923	*	1.23144639114738	2.57782231107146e-10	3.17247140032254e-08
chr11	114427917	114428318	.	6.72068212523589	*	-1.26172696121739	2.6228644230467e-10	3.21949777552881e-08
chr15	28051112	28051513	.	6.00312491431728	*	-1.35442273603248	2.67143034235892e-10	3.27059400485942e-08
chr13	72428448	72428849	.	4.84401701223736	*	1.49903868631235	2.89819632373382e-10	3.53902807562677e-08
chr3	34722028	34722429	.	5.72978712403489	*	1.21135667080318	3.02391624987929e-10	3.6830049725597e-08
chr2	11499720	11500121	.	5.72065542079554	*	-1.40490534387846	3.06671492806623e-10	3.72550536428871e-08
chr3	29662860	29663261	.	5.26144331633188	*	-1.57640968893928	3.08678307103569e-10	3.74024473144646e-08
chr4	104160336	104160737	.	6.06101621470206	*	1.20175497251039	3.1010842745849e-10	3.74793864827075e-08
chr1	155187425	155187826	.	4.34977895547937	*	1.79377571000759	3.18091118823565e-10	3.82982303287172e-08
chr3	58075909	58076310	.	5.75030309522423	*	-1.48088519059577	3.18508672724242e-10	3.82982303287172e-08
chr7	28644366	28644767	.	6.0227491397758	*	1.20564815395882	3.20401442910007e-10	3.84277913780234e-08
chr2	94164414	94164815	.	5.60046730366005	*	-1.40087049030108	3.25207385419347e-10	3.89052033292917e-08
chr12	26419982	26420383	.	6.05520016711124	*	-1.40229136800508	3.2853645562959e-10	3.92039641420272e-08
chr13	101607256	101607657	.	5.39261931200923	*	-1.6410958778464	3.31511980001275e-10	3.94591342862629e-08
chr8	61762482	61762883	.	5.93024144056566	*	1.19547977700476	3.36458492118919e-10	3.9947030292255e-08
chr1	168155435	168155836	.	6.7832447019632	*	1.00852238575318	3.37805501604621e-10	4.00061867289794e-08
chr12	82941799	82942200	.	5.43574728545314	*	1.33063140152761	3.46867134350849e-10	4.09763969364092e-08
chr4	114243590	114243991	.	5.76582602803867	*	-1.44360200016257	3.49348249169347e-10	4.11663243114929e-08
chr13	48063859	48064260	.	5.3426046745538	*	-1.6216595818949	3.53356580574039e-10	4.15348190158536e-08
chr7	123507605	123508006	.	5.14141313870794	*	-1.6521003814632	3.64506287772907e-10	4.27388156074029e-08
chr19	23379149	23379550	.	5.70909856997763	*	-1.33806526509936	3.6864201958591e-10	4.31164803801039e-08
chr3	10191971	10192372	.	5.58057185860886	*	-1.55122499232532	3.70810584013866e-10	4.32627645482514e-08
chr4	100593075	100593476	.	5.90878327480402	*	1.22792993296648	3.87244947583693e-10	4.5068618776191e-08
chr16	61366407	61366808	.	5.15866206292542	*	-1.6659952153393	4.148788964598e-10	4.81658048882579e-08
chr1	52118857	52119258	.	5.38917741653226	*	1.33003337875215	4.19470831895951e-10	4.85259778791087e-08
chr10	110219683	110220084	.	6.6889945817956	*	0.971085755589867	4.2004028799568e-10	4.85259778791087e-08
chr6	147629643	147630044	.	5.06983223786124	*	-1.66089236396143	4.24404049354198e-10	4.89102319469685e-08
chr5	133482498	133482899	.	6.04438706092868	*	-1.32592287910377	4.26185299849731e-10	4.89957173376026e-08
chr15	94728117	94728518	.	4.545101475568	*	-2.15802280478711	4.29529270007932e-10	4.92600052112503e-08
chr12	118804002	118804403	.	5.90823418485469	*	1.2180843555113	4.31466959746919e-10	4.93621241448326e-08
chr19	35078647	35079048	.	4.81424024777539	*	1.47346372064863	4.45821392743077e-10	5.0880850718995e-08
chr3	69377393	69377794	.	5.96966339775993	*	1.12853257480858	4.52457932945715e-10	5.15135378487833e-08
chr11	31663590	31663991	.	6.43433571166438	*	-1.3501100866238	4.54466656520958e-10	5.16175562773864e-08
chr9	69499887	69500288	.	6.07257886112501	*	1.12439533622217	4.61854332626066e-10	5.23305383854078e-08
chr16	22336471	22336872	.	6.21986605588174	*	-1.18219408261476	4.76508178599602e-10	5.38614220582548e-08
chr12	77066884	77067285	.	6.46230059250323	*	-1.27038925819417	4.82754287901113e-10	5.43561206830088e-08
chr8	29563616	29564017	.	5.3424748733513	*	-1.54622614791384	4.83191143867204e-10	5.43561206830088e-08
chr1	76919417	76919818	.	4.94331107456519	*	-1.90999031985437	4.87692147526845e-10	5.47318318420901e-08
chr6	101450216	101450617	.	6.85268439644816	*	-1.93787357918003	4.91624097882204e-10	5.50420471583793e-08
chr16	22327866	22328267	.	6.09901429592702	*	-1.29796013088434	4.96113123841409e-10	5.54130144366465e-08
chr4	15608447	15608848	.	5.12694662134314	*	-1.69206132783784	5.22800498368595e-10	5.82557954860608e-08
chr6	101362491	101362892	.	6.50980409833038	*	-1.22595250502446	5.38953743601049e-10	5.99141148694233e-08
chr17	29557113	29557514	.	6.48322304312075	*	-1.28622072633328	5.42518534678428e-10	6.01684967813357e-08
chr4	104888382	104888783	.	5.15578770045986	*	-1.62029419077293	5.45173640058347e-10	6.03210317468314e-08
chr13	64066900	64067301	.	6.61078409132811	*	-1.20717074675448	5.65817350143211e-10	6.24585498805627e-08
chr16	52207140	52207541	.	5.64454197763913	*	1.26548215919431	5.69630710288682e-10	6.27325783398528e-08
chr18	76059475	76059876	.	5.56627688669737	*	1.19993777290048	5.75990178291974e-10	6.32850747174644e-08
chr3	51952069	51952470	.	6.32893640218425	*	1.05588045593474	5.86106000303418e-10	6.42467588937247e-08
chr11	50362978	50363379	.	4.97598156068683	*	-1.71616641171879	5.95912739959874e-10	6.51701786496721e-08
chr13	102710028	102710429	.	6.20318365507233	*	-1.94059972667663	5.98017892381567e-10	6.52490124014008e-08
chr12	32767440	32767841	.	6.13982520702451	*	-1.21389748246861	6.04976980984951e-10	6.58558660478653e-08
chr3	86013403	86013804	.	5.11616889324983	*	1.45478278615207	6.06542223004121e-10	6.58741190813347e-08
chr6	108896383	108896784	.	4.8174712737718	*	1.46608923394595	6.08679723569238e-10	6.59542960239908e-08
chr3	34890972	34891373	.	5.32895090114694	*	1.26035522524409	6.17002181627806e-10	6.67027473188684e-08
chr5	93201414	93201815	.	4.82877595350458	*	1.46326498358854	6.3877969479758e-10	6.88990409937848e-08
chr18	29730957	29731358	.	4.12388964769606	*	1.82425851268229	6.70811133075821e-10	7.21558200567974e-08
chr1	90245569	90245970	.	5.24908834703838	*	1.33227775327315	6.72742272693539e-10	7.21558200567974e-08
chr6	116031922	116032323	.	6.01292528498894	*	-1.29573907125697	6.73566581627047e-10	7.21558200567974e-08
chr3	34558357	34558758	.	6.15009713720175	*	1.14333476406938	6.8524156333285e-10	7.32043926304572e-08
chr13	47583823	47584224	.	5.43629793830973	*	1.23334474654304	6.86461048958568e-10	7.32043926304572e-08
chr7	134332142	134332543	.	5.46428632946969	*	-1.48238366402704	6.92997067350694e-10	7.35774920662063e-08
chr6	70963692	70964093	.	5.95461134878822	*	1.13623705044282	6.93081711623965e-10	7.35774920662063e-08
chr6	106443245	106443646	.	5.51800022961529	*	1.23244890676262	7.05670108888784e-10	7.47455293988153e-08
chr8	92893904	92894305	.	6.49306174747611	*	1.06652449901234	7.08327021201725e-10	7.47859325827011e-08
chr5	150818091	150818492	.	6.09553280433477	*	1.12286131116433	7.09224819443458e-10	7.47859325827011e-08
chr14	107161883	107162284	.	4.90912270174241	*	-1.7387207048252	7.34936641326855e-10	7.73241932788869e-08
chr9	111385649	111386050	.	5.04163050376597	*	-1.70102318983996	7.46070766209668e-10	7.83208141765984e-08
chr14	99971267	99971668	.	5.49551215496856	*	-1.44371920603403	7.51680302556609e-10	7.87343356911239e-08
chr15	78253883	78254284	.	5.2187287746412	*	-1.59307288364369	7.54346043969868e-10	7.88383609368508e-08
chr4	134343583	134343984	.	6.14548209817559	*	-1.2124414506959	7.63051754320048e-10	7.95717797342377e-08
chr12	26162643	26163044	.	6.40151125908871	*	-1.16763415494965	7.89068061700111e-10	8.21031414751318e-08
chr18	39922995	39923396	.	4.4808879039737	*	1.68230486842698	7.9378667343896e-10	8.24121913051661e-08
chr6	112487279	112487680	.	5.89113250776181	*	-1.39587079476868	8.18071327215782e-10	8.47467956226723e-08
chr2	77332684	77333085	.	5.48204295500063	*	-1.40233858552854	8.21564674365085e-10	8.49220415048208e-08
chr5	75571208	75571609	.	5.69696371721149	*	-1.32493025055297	8.24886893160196e-10	8.50788702606254e-08
chr5	61512873	61513274	.	5.21094667952979	*	1.29761151132076	8.31863438883762e-10	8.56110986720221e-08
chr6	144426790	144427191	.	6.29827997128666	*	1.09560514047488	8.3666349760434e-10	8.59175031799141e-08
chr3	132757795	132758196	.	5.24527464014086	*	1.32282671391948	8.42747126910688e-10	8.63540996237723e-08
chr1	98089903	98090304	.	5.24097753427703	*	-1.62721598517272	8.52091677789126e-10	8.71222152550769e-08
chr12	6467767	6468168	.	5.47937245099463	*	-1.39326342752812	8.58468326258554e-10	8.75842090004263e-08
chr3	31104518	31104919	.	5.17595796046087	*	1.34823211821177	8.8134150807758e-10	8.95816613293218e-08
chr2	91899931	91900332	.	5.51203574964739	*	1.37426129253198	8.81847689759316e-10	8.95816613293218e-08
chr19	55513568	55513969	.	5.37513202447256	*	-1.45245992546737	8.84573336563955e-10	8.96652993955742e-08
chr2	33470587	33470988	.	6.444716413878	*	1.02608205766568	9.05441942443e-10	9.15837037704953e-08
chr7	72251738	72252139	.	5.09455122457325	*	1.37889009779039	9.07990066508709e-10	9.16447789826295e-08
chr9	57327940	57328341	.	6.32954282010887	*	-1.20436049869138	9.37141196228976e-10	9.43849365048137e-08
chr9	115433493	115433894	.	5.84386375566784	*	-1.34304500742661	9.74607484806809e-10	9.79490912502536e-08
chr16	74697740	74698141	.	5.37534223149297	*	-1.54250727983456	9.94860029302839e-10	9.97717605982752e-08
chr11	18531240	18531641	.	5.96773533434875	*	-1.23977132197342	1.00380659546718e-09	1.00455252393515e-07
chr15	45317202	45317603	.	5.18473368917003	*	-1.68061632602716	1.01257314849445e-09	1.01117871513317e-07
chr5	80423167	80423568	.	4.5750748321257	*	-1.98745408319898	1.04378383350536e-09	1.04014272710941e-07
chr19	17549650	17550051	.	4.87611501559842	*	-1.75739031678604	1.04908790425172e-09	1.04322275035665e-07
chr3	150922450	150922851	.	5.04776725904587	*	-1.6631943714494	1.06056626115733e-09	1.05241664672949e-07
chr17	3268775	3269176	.	4.9736874386775	*	-1.75759967624746	1.06577854300714e-09	1.05536705093785e-07
chr1	152890388	152890789	.	5.86573064779942	*	-1.37081096482345	1.08052957587922e-09	1.06773085029491e-07
chr16	77584861	77585262	.	6.90417114251104	*	-1.07673054128259	1.08735585627304e-09	1.07222841601317e-07
chr11	11818096	11818497	.	6.54126055726172	*	1.10268409559709	1.10831231394102e-09	1.08975749645411e-07
chr4	88256326	88256727	.	5.33855272952246	*	1.33082579599522	1.10975622848833e-09	1.08975749645411e-07
chr9	94641931	94642332	.	4.81395025894945	*	1.46519074963628	1.11264641900409e-09	1.09032409479746e-07
chr9	29127869	29128270	.	5.8536891356145	*	1.30902070997144	1.11843206640326e-09	1.0937198226124e-07
chr14	123302544	123302945	.	7.2684747748432	*	0.988153366181516	1.12979741072075e-09	1.10254660360916e-07
chr17	43821654	43822055	.	5.649623202658	*	1.1654553275103	1.15056474100915e-09	1.12049316255095e-07
chr6	52650911	52651312	.	5.0942937066461	*	1.45927126160043	1.20537108797811e-09	1.17144672642986e-07
chr9	79738135	79738536	.	5.99743017492968	*	1.11639777070641	1.22565918713405e-09	1.18871287624616e-07
chr17	89826833	89827234	.	4.53289766134109	*	-2.06956242145149	1.22943756071033e-09	1.18992894094623e-07
chr8	101214833	101215234	.	4.59002472720628	*	-1.9876863530039	1.26221569023188e-09	1.2191503393254e-07
chr8	111442632	111443033	.	6.27401571763426	*	-1.30211220062914	1.32099370325849e-09	1.27331366468485e-07
chr9	98012910	98013311	.	5.50131430507151	*	-1.43650724185001	1.34508238079223e-09	1.29388689833963e-07
chr1	62394704	62395105	.	5.74014888387109	*	1.22243301079046	1.36552971671482e-09	1.31088071685037e-07
chr16	37552763	37553164	.	5.19603043808076	*	-1.58335892648174	1.36863079484345e-09	1.31118724623874e-07
chr10	34329837	34330238	.	4.65490223339745	*	-1.88548631292491	1.42798856213811e-09	1.36527871960202e-07
chr4	5793627	5794028	.	5.85521910169344	*	-1.33240418091026	1.45860239763806e-09	1.39172518244272e-07
chr5	75860142	75860543	.	5.58891988578178	*	-1.40049659780178	1.46516941556106e-09	1.39499705959077e-07
chr4	148250932	148251333	.	7.21394239469189	*	-1.10544968532787	1.46795065568479e-09	1.39499705959077e-07
chr2	110041005	110041406	.	5.37040393946961	*	-1.52418342756898	1.52188569437479e-09	1.44077251576818e-07
chr2	34019723	34020124	.	6.48426887499748	*	1.05270858540927	1.52223339949624e-09	1.44077251576818e-07
chr5	117060115	117060516	.	4.92345264401553	*	1.39236430666905	1.54456844412075e-09	1.45898263754773e-07
chr5	136471608	136472009	.	6.94806818093024	*	-1.0812486314708	1.55204962220850e-09	1.46246438223997e-07
chr8	87145987	87146388	.	5.41434580908937	*	-1.43934060901962	1.55445986104216e-09	1.46246438223997e-07
chr7	76703065	76703466	.	5.49154750586619	*	1.36297985175382	1.60625928557649e-09	1.50467293189957e-07
chr7	91033084	91033485	.	5.02083103460213	*	-1.60462528927655	1.60751654939779e-09	1.50467293189957e-07
chr15	17569309	17569710	.	4.78699431406956	*	-1.796155339897	1.60890030269945e-09	1.50467293189957e-07
chr18	6941421	6941822	.	5.02406126743483	*	-1.62978032606275	1.61327805045279e-09	1.50577942392262e-07
chr3	53707092	53707493	.	4.89408182851218	*	-1.73145743778115	1.63697163929756e-09	1.52280788946135e-07
chr7	101084139	101084540	.	5.08123724121689	*	1.35758554598987	1.63987201621902e-09	1.52280788946135e-07
chr18	56802763	56803164	.	5.08420768971923	*	-1.5611672208512	1.64121440086214e-09	1.52280788946135e-07
chr5	132719625	132720026	.	5.26421414031563	*	1.27459480943123	1.64752721091599e-09	1.52433445819045e-07
chr2	31530931	31531332	.	5.57814479265136	*	1.18370650603923	1.64932761997906e-09	1.52433445819045e-07
chr16	78974241	78974642	.	5.99962283047712	*	1.06500551972532	1.69032523477683e-09	1.55916790491597e-07
chr1	5303026	5303427	.	5.72835356575818	*	-1.28237250874044	1.6963145274326e-09	1.56163643067452e-07
chr14	34568731	34569132	.	5.49107885568536	*	1.22164820828551	1.73638638594549e-09	1.59541076611191e-07
chr9	22848970	22849371	.	5.61917308681883	*	-1.44175074889661	1.74709908024945e-09	1.60213064489412e-07
chr15	95565101	95565502	.	5.98131281453358	*	-1.4087136755217	1.76916542595235e-09	1.61921577383037e-07
chr5	114675647	114676048	.	5.78545217907754	*	1.16440475023472	1.80705301038369e-09	1.65068689233402e-07
chr13	48247789	48248190	.	4.50843132084074	*	1.57700954358721	1.8400343582051e-09	1.67756323934231e-07
chr1	73457357	73457758	.	6.33656676279791	*	-1.24785292858493	1.84677747141273e-09	1.68046054276137e-07
chr6	119175499	119175900	.	6.04965498812079	*	-1.24854700737265	1.88591414928915e-09	1.71276615465788e-07
chr7	124655343	124655744	.	5.50471097160187	*	-1.35621214390185	1.95981569894636e-09	1.77645986480455e-07
chr16	74172423	74172824	.	5.56841179078665	*	1.16520024867961	1.98207656147305e-09	1.79318961084515e-07
chr7	99193481	99193882	.	5.91986515130476	*	-1.2024169840557	2.10552127064034e-09	1.90122117033779e-07
chr13	44285395	44285796	.	5.40965375293016	*	-1.47725095362793	2.13605134108099e-09	1.92510095529355e-07
chr3	143995258	143995659	.	5.42233004863727	*	-1.49935109063818	2.14089834159098e-09	1.92578708646739e-07
chr2	50849374	50849775	.	4.68425386877514	*	-1.80820891311461	2.15796483007154e-09	1.93744137648423e-07
chr10	13291436	13291837	.	6.36136532543251	*	1.22446681331096	2.18445923657379e-09	1.95749973604383e-07
chr2	151447576	151447977	.	6.17742852064716	*	-1.32867803710046	2.25654914874297e-09	2.01826269688804e-07
chr3	57819753	57820154	.	5.17230687154315	*	-1.5285744286546	2.31980006493073e-09	2.07090484963087e-07
chr4	35125351	35125752	.	6.81402687044193	*	1.09804572580884	2.3250475238476e-09	2.07166569067215e-07
chr14	98310439	98310840	.	7.04854849303693	*	1.1090508448241	2.33587644395239e-09	2.07520814395095e-07
chr13	99421109	99421510	.	5.99608016376429	*	-1.23715680129823	2.33981953507628e-09	2.07520814395095e-07
chr11	67479681	67480082	.	5.9045497121983	*	-1.23075154930442	2.34223131978765e-09	2.07520814395095e-07
chr4	152709897	152710298	.	7.19016012718194	*	0.872681779040185	2.37684717056623e-09	2.10192666762925e-07
chr2	102429278	102429679	.	6.24671251781297	*	-1.12806403967767	2.38180325029219e-09	2.10236509742552e-07
chr5	111007042	111007443	.	5.28521970876469	*	-1.55002000300552	2.54208170998638e-09	2.23964525981698e-07
chr12	91964172	91964573	.	4.78102220101131	*	1.45711090831391	2.55066268415913e-09	2.24301279137762e-07
chr14	28397434	28397835	.	6.04182450140451	*	-1.25915920212537	2.58570760600166e-09	2.26959642474652e-07
chr14	76856462	76856863	.	5.83000654706775	*	-1.27320701934787	2.67703534354282e-09	2.34539146687529e-07
chr5	139522423	139522824	.	5.69285201572531	*	1.13991675479182	2.77307892448823e-09	2.42502922274124e-07
chr11	50519775	50520176	.	5.51174721633392	*	1.18749544776643	2.83462046189472e-09	2.47269864953533e-07
chr1	130763210	130763611	.	4.59064530065308	*	-1.97506578961975	2.84537169564404e-09	2.47269864953533e-07
chr3	101560511	101560912	.	5.16818308785719	*	-1.56968156325691	2.84700496773138e-09	2.47269864953533e-07
chr5	25079077	25079478	.	6.0986046461341	*	-1.33540023283125	2.85150939108467e-09	2.47269864953533e-07
chr12	28034391	28034792	.	4.85255609007407	*	-1.67903954560794	2.85382001770917e-09	2.47269864953533e-07
chr17	43868355	43868756	.	5.11394181561703	*	-1.57466712462689	2.8683153564161e-09	2.48069806100317e-07
chr14	9826262	9826663	.	5.94225933850234	*	1.18181773407884	2.88318721437246e-09	2.48899321152832e-07
chr9	101527091	101527492	.	5.50312896036603	*	-1.36653690758742	2.90478468653651e-09	2.50305349542776e-07
chr17	60541522	60541923	.	4.75882217614812	*	-1.76093614629699	2.9208695972823e-09	2.51232095744346e-07
chr2	19460881	19461282	.	5.65262815819687	*	1.15740131262408	2.98326813344955e-09	2.56131773169663e-07
chr11	115070032	115070433	.	6.66979478772595	*	-1.19452829352313	2.99777230599195e-09	2.56570975525388e-07
chr16	91062851	91063252	.	6.09018213000613	*	-1.25330234029645	2.99927034081868e-09	2.56570975525388e-07
chr19	6502177	6502578	.	7.01680148345673	*	-0.923153228210048	3.0111657305719e-09	2.57040857692996e-07
chr2	140434692	140435093	.	4.6694438073184	*	-1.79866091623718	3.01566976353509e-09	2.57040857692996e-07
chr2	56552492	56552893	.	5.88744483286813	*	1.15785489122546	3.02809292068781e-09	2.57633862484873e-07
chr3	142204670	142205071	.	5.19378958311569	*	-1.52040168702256	3.05851176937378e-09	2.59753067116096e-07
chr9	14616562	14616963	.	4.73519055066865	*	-1.79322297130359	3.07531958697895e-09	2.60295940145393e-07
chr2	50557239	50557640	.	4.75430454511973	*	-1.76430742527229	3.07594862970158e-09	2.60295940145393e-07
chr17	9944938	9945339	.	6.52636736813206	*	-1.2248213626678	3.11303912462241e-09	2.62962543259995e-07
chr14	122493663	122494064	.	5.5357354991453	*	1.19522113034753	3.13599210008163e-09	2.64427527079334e-07
chr4	35688878	35689279	.	5.32608034367527	*	1.22520065877178	3.2040378535787e-09	2.6948442127164e-07
chr3	60791474	60791875	.	4.74100771113296	*	-1.78714151163096	3.20739917966246e-09	2.6948442127164e-07
chr11	43708284	43708685	.	4.94982887686057	*	1.34069748330163	3.25799596470313e-09	2.73248469388402e-07
chr13	68013054	68013455	.	6.04753872194367	*	1.14433763123235	3.31836894926256e-09	2.77817620645632e-07
chr18	40041623	40042024	.	6.42259426527599	*	-1.20415072852354	3.44552345311258e-09	2.87951680784506e-07
chr6	118688828	118689229	.	5.85946736824975	*	-1.27864181415268	3.45280800488374e-09	2.8804974391185e-07
chr18	67095928	67096329	.	5.29118604138656	*	-1.43921982342498	3.47182415469852e-09	2.89124437335185e-07
chr17	26803531	26803932	.	5.59939142151007	*	-1.33258361059904	3.50401615631917e-09	2.90799061597851e-07
chr14	66889363	66889764	.	5.60069207476127	*	-1.36027161601074	3.50427213297082e-09	2.90799061597851e-07
chr2	160638940	160639341	.	5.29761767784187	*	-1.53080509617483	3.55766806762453e-09	2.94711220329494e-07
chr12	80792829	80793230	.	5.8155003802562	*	-1.29184123395058	3.56548827719137e-09	2.9484085955336e-07
chr1	179409435	179409836	.	5.64096797654299	*	-1.34147979165892	3.60459106804853e-09	2.97552364260013e-07
chr2	132593469	132593870	.	6.47533958316104	*	1.05628953134546	3.65525337165648e-09	3.01206936491308e-07
chr10	96144885	96145286	.	5.75833215761882	*	-1.35056845742168	3.69319008110027e-09	3.03801944978466e-07
chr6	107419029	107419430	.	5.24703766746854	*	-1.42878454113462	3.70694280773977e-09	3.04402002165181e-07
chr10	105259108	105259509	.	4.70262105695226	*	1.49817594558343	3.71810553940902e-09	3.0478766017399e-07
chr10	4037538	4037939	.	5.3185663307669	*	1.22738169378704	3.73319272043472e-09	3.05493123051546e-07
chr14	28654776	28655177	.	5.61190932496432	*	-1.30112680713946	3.74134272798918e-09	3.05629444512599e-07
chr13	48312657	48313058	.	6.03040239682382	*	1.08703694585613	3.77092681889215e-09	3.07513210395296e-07
chr11	16577658	16578059	.	6.36840744185902	*	-1.1439110374003	3.79078201567033e-09	3.08598463400036e-07
chr1	90402809	90403210	.	5.28533712102843	*	-1.55332846114379	3.81326085723564e-09	3.09893190527245e-07
chr8	37092435	37092836	.	5.81992557882453	*	1.1483186347455	3.83252090285756e-09	3.10922328323909e-07
chr5	4927374	4927775	.	5.31830791258777	*	1.22312025094841	3.84479785154702e-09	3.1138238270218e-07
chr8	89998179	89998580	.	6.02717528022214	*	1.08341324137446	3.88712406587367e-09	3.14270313627711e-07
chr11	40515041	40515442	.	6.53780919034503	*	1.0721540617346	3.90031731482056e-09	3.14797014784362e-07
chr7	108927932	108928333	.	5.14926564976785	*	-1.58797736242713	3.92292417677877e-09	3.15792060014426e-07
chr9	47986937	47987338	.	5.36371126704928	*	-1.52089964202166	3.9260453414332e-09	3.15792060014426e-07
chr3	119713287	119713688	.	5.56733452172474	*	1.26221678426121	3.9608228522255e-09	3.1804665270809e-07
chr6	33907383	33907784	.	5.4559024011676	*	1.19255311347099	3.98402157739239e-09	3.19365403146922e-07
chr12	89298249	89298650	.	5.10865152255283	*	-1.53469058320528	4.03785058227131e-09	3.23130878090591e-07
chr6	14142110	14142511	.	5.54308830981982	*	-1.35602405216236	4.073149676004e-09	3.25403237251608e-07
chr5	104522990	104523391	.	5.21158887525971	*	1.38141901346987	4.11039303472677e-09	3.27822970713784e-07
chr14	28257714	28258115	.	5.59727348218985	*	-1.29180871858811	4.13309063618895e-09	3.29076397190483e-07
chr9	121648841	121649242	.	6.16643175831828	*	-1.14437628819588	4.30881755367407e-09	3.42489233376775e-07
chr4	101294290	101294691	.	6.42423048022332	*	-1.10423826998819	4.48715178609781e-09	3.56063803767206e-07
chr1	38968491	38968892	.	4.91264040093295	*	-1.63406773761416	4.51399097087759e-09	3.57591536827421e-07
chr9	69676911	69677312	.	6.05430077348622	*	1.04534497312122	4.59900529882568e-09	3.63143935093159e-07
chr1	170194748	170195149	.	6.41872643996573	*	1.17155870377634	4.5994893232336e-09	3.63143935093159e-07
chr6	5930117	5930518	.	5.05441651174703	*	-1.57423682058215	4.61696465648226e-09	3.63486135870577e-07
chr14	48289851	48290252	.	5.96570181280432	*	-1.30843845624782	4.61924674629205e-09	3.63486135870577e-07
chr16	63494816	63495217	.	4.84681019640338	*	1.37473770925689	4.63127936495335e-09	3.63825588111794e-07
chr2	18478255	18478656	.	5.0137910091974	*	-1.55861529662986	4.65236935607673e-09	3.64874258899628e-07
chr17	66007063	66007464	.	5.94925842967377	*	-1.15888538673814	4.67498455897244e-09	3.66038865759412e-07
chr17	70670626	70671027	.	6.38583409234578	*	-1.13203347209135	4.80081042426315e-09	3.74960932377796e-07
chr5	67935306	67935707	.	5.98242977760213	*	-1.22549104709498	4.80484572305482e-09	3.74960932377796e-07
chr10	108537153	108537554	.	5.48795582894817	*	1.21316332054947	4.98665661249607e-09	3.87650714914216e-07
chr4	8374684	8375085	.	5.60443522077719	*	-1.36640492855784	4.98864348671872e-09	3.87650714914216e-07
chr7	110378977	110379378	.	6.17001643919478	*	-1.30878446659153	4.99212865074635e-09	3.87650714914216e-07
chr5	80402863	80403264	.	4.69776955451683	*	1.45688296403199	5.22075159608966e-09	4.04737050134352e-07
chr1	42045350	42045751	.	5.60155069701944	*	-1.29215030833105	5.23031644296748e-09	4.04812751296013e-07
chr5	113729848	113730249	.	6.29361572814019	*	-1.12395327717779	5.31261052537637e-09	4.09910463454008e-07
chr6	17248334	17248735	.	5.20302239342594	*	1.2522422250481	5.31357363255328e-09	4.09910463454008e-07
chr8	118149755	118150156	.	6.43827888190114	*	-1.15243969198937	5.34325224999475e-09	4.11433033063117e-07
chr9	6250346	6250747	.	5.04762360885895	*	-1.52316615265725	5.35076799125259e-09	4.11433033063117e-07
chr13	10107709	10108110	.	4.5114008443461	*	-1.91399735663978	5.55367311892007e-09	4.25631864558315e-07
chr10	96381830	96382231	.	6.03824221776284	*	-1.17041200187443	5.55663480586595e-09	4.25631864558315e-07
chr12	85909245	85909646	.	5.82286739098772	*	-1.28683962305271	5.56251678302582e-09	4.25631864558315e-07
chr11	63190809	63191210	.	5.80381734727614	*	1.20328507101952	5.68101430461742e-09	4.33994504454039e-07
chr9	103320622	103321023	.	5.4946908817729	*	1.14919384574624	5.74819182222249e-09	4.38415892460286e-07
chr18	28089452	28089853	.	5.22084520264613	*	1.2504210251688	5.99300922109127e-09	4.56349740930755e-07
chr4	106779130	106779531	.	5.76740226113174	*	-1.34125991230463	6.02569804236492e-09	4.58098834236888e-07
chr13	34471688	34472089	.	5.493666812203	*	-1.39809158166971	6.21509376204362e-09	4.7121894428676e-07
chr6	40029549	40029950	.	5.06983767955611	*	-1.51196525404271	6.21827057062405e-09	4.7121894428676e-07
chr16	86441859	86442260	.	5.2926625048449	*	-1.42222321490077	6.32601904211762e-09	4.78614618860697e-07
chr16	70486705	70487106	.	5.15065443915097	*	1.26239621751234	6.3985190169e-09	4.82711398985912e-07
chr12	81733177	81733578	.	5.5019313737969	*	1.16542005137344	6.40064971605378e-09	4.82711398985912e-07
chr11	80901558	80901959	.	4.85396270407427	*	1.33950722546854	6.4690329906472e-09	4.87089249223891e-07
chr13	99595425	99595826	.	6.8527098166561	*	1.02063613681375	6.5925867094805e-09	4.95600597370595e-07
chr16	34250472	34250873	.	6.11433057948102	*	1.16847183744334	6.60806954887231e-09	4.95973500296332e-07
chr10	58764796	58765197	.	6.43724730465695	*	-1.06870609101239	6.62317198034503e-09	4.96007627870134e-07
chr2	68113552	68113953	.	4.8390253883336	*	-1.62355372635578	6.62957050086315e-09	4.96007627870134e-07
chr3	151619707	151620108	.	5.26423784768824	*	1.22322648808778	6.65384229093201e-09	4.97034637691094e-07
chr15	18748605	18749006	.	5.20803212141518	*	-1.45563767242514	6.69575994053625e-09	4.99374437970215e-07
chr8	87688084	87688485	.	7.0785202944568	*	1.05059702710925	6.81198108413076e-09	5.07239697315171e-07
chr3	61756711	61757112	.	5.00926688777767	*	1.35103292863187	6.85480559812712e-09	5.09623441431738e-07
chr9	94650157	94650558	.	4.69767049539585	*	1.44877392370019	6.92444973926204e-09	5.13990454267899e-07
chr12	77593003	77593404	.	5.41394339646716	*	-1.37857771165237	6.9528251676102e-09	5.15285242571237e-07
chr6	66909128	66909529	.	5.38831681512517	*	-1.52071537091914	7.06941570008483e-09	5.23103467854786e-07
chr9	25086403	25086804	.	5.57092191406633	*	-1.26668668612268	7.09100746365876e-09	5.23878741065134e-07
chr10	106211525	106211926	.	4.90324237943296	*	-1.59967661764691	7.10596336650105e-09	5.24162102159667e-07
chr13	49237386	49237787	.	5.47539145099702	*	-1.34922777471721	7.14830571992352e-09	5.2646154704468e-07
chr18	29712124	29712525	.	5.31624232672814	*	-1.4028780136976	7.17981628576153e-09	5.27957317674524e-07
chr13	60253087	60253488	.	5.21882391313144	*	-1.44010412996641	7.21906212677384e-09	5.30016344774899e-07
chr12	111903176	111903577	.	5.55600552005871	*	1.16001858076952	7.23523952060743e-09	5.30377939041728e-07
chr3	111300410	111300811	.	5.6483874431494	*	-1.446247369028	7.28909627815041e-09	5.33496200420217e-07
chr3	61255534	61255935	.	4.89256366269427	*	-1.62000431299903	7.36330332417848e-09	5.3809194137233e-07
chr16	28130413	28130814	.	5.52302273351448	*	-1.29592197620078	7.50802449597985e-09	5.47818474640882e-07
chr12	107251867	107252268	.	5.56286277880866	*	-1.40432246994774	7.57917914350806e-09	5.5215550066345e-07
chr15	63034922	63035323	.	5.30876650586412	*	-1.39447277618205	7.60374667178579e-09	5.53090431133678e-07
chr9	42098672	42099073	.	6.2975971995005	*	-1.05927146142658	7.61949674733901e-09	5.53382094277079e-07
chr6	72199327	72199728	.	6.34453306537237	*	0.985654838940987	7.6657158145094e-09	5.55882330641385e-07
chr13	89945820	89946221	.	6.50720871151417	*	1.10367838250324	7.80995495212113e-09	5.65471930365944e-07
chr19	10165804	10166205	.	6.62960369203015	*	-1.04572256840774	7.96592040205439e-09	5.75879843789622e-07
chr6	71034376	71034777	.	4.55736149197433	*	1.47892228294131	8.00356467423744e-09	5.77715192833357e-07
chr5	92702688	92703089	.	5.80348801032298	*	-1.26992717744305	8.18177282832666e-09	5.8967563037183e-07
chr7	89723742	89724143	.	5.0888881213959	*	-1.51329205039326	8.25428888167925e-09	5.93993750286949e-07
chr6	5447525	5447926	.	5.4581743564215	*	-1.35911260401228	8.31548550417582e-09	5.97485379937999e-07
chr2	33235479	33235880	.	6.27436387837516	*	0.99754921248404	8.35951615680897e-09	5.99734846348844e-07
chr15	85389764	85390165	.	6.67058765693804	*	-1.06550029140863	8.46019660222388e-09	6.06035511923743e-07
chr6	37108198	37108599	.	5.5230625007143	*	-1.28782564754851	8.67143001635882e-09	6.2022436088175e-07
chr5	36896105	36896506	.	6.20355383149274	*	-1.17107849856764	8.80647118616053e-09	6.28928817211631e-07
chr6	118716934	118717335	.	6.35970807061246	*	-1.05646460824521	8.8597014311947e-09	6.31480447055085e-07
chr6	39051112	39051513	.	5.96938791888737	*	1.10691269768114	8.86899450409391e-09	6.31480447055085e-07
chr4	106089646	106090047	.	6.19224787293526	*	-1.14117597274129	8.88595553925065e-09	6.31733807454871e-07
chr16	26541177	26541578	.	6.05544871137557	*	-1.30589493301501	8.94283983278038e-09	6.34820414936902e-07
chr2	63500022	63500423	.	5.11829184901827	*	1.2524560974164	9.12274904189352e-09	6.4661770840549e-07
chr5	117896198	117896599	.	5.50004251762032	*	1.13750287098019	9.20473258496222e-09	6.513501865239e-07
chrX	47258775	47259176	.	4.72612639091737	*	1.46389617495934	9.21715443749743e-09	6.513501865239e-07
chr8	87963847	87964248	.	5.79363081687623	*	1.14079933476424	9.64558338621785e-09	6.80605648067932e-07
chrX	98599806	98600207	.	6.02387894893429	*	1.11321040237557	9.7164474904383e-09	6.84581094860702e-07
chrX	139473615	139474016	.	5.60002587822758	*	1.18781705719831	9.76928777175356e-09	6.87276685256126e-07
chr14	30263481	30263882	.	6.42679598154898	*	-1.06846900219576	9.82543208279312e-09	6.90196335651943e-07
chr18	69967454	69967855	.	6.07339157875641	*	-1.11928499547363	9.99344367653707e-09	7.00953820972581e-07
chr13	110469687	110470088	.	4.92599130730669	*	1.33554845066663	1.01221535894024e-08	7.08926759935339e-07
chr8	46723209	46723610	.	5.0714935178407	*	-1.55669897602006	1.01443940122552e-08	7.09430284521735e-07
chr2	137274540	137274941	.	5.91290678304939	*	-1.29403573853955	1.01874323915066e-08	7.113846307758e-07
chr8	108249059	108249460	.	5.42140859016208	*	-1.41021947614898	1.03779180363357e-08	7.23614151838288e-07
chr8	92887589	92887990	.	5.87902079089859	*	-1.16229614406115	1.04442764078441e-08	7.27165389193108e-07
chr12	30004468	30004869	.	6.78314329085769	*	-1.03361750103178	1.05810173304334e-08	7.3559919154864e-07
chr4	138423958	138424359	.	5.11263488573605	*	1.23516851789606	1.07998167654397e-08	7.49704511397641e-07
chr1	23529715	23530116	.	5.15743347754075	*	1.22685539178804	1.10114777995629e-08	7.63273538356469e-07
chr9	31927578	31927979	.	5.03850368261066	*	-1.49833400974963	1.10987082635467e-08	7.68190328931384e-07
chr9	57630655	57631056	.	4.85061209562882	*	-1.64010556613073	1.12243732236104e-08	7.7574902037372e-07
chr12	30178672	30179073	.	5.86730052325238	*	-1.19365992718203	1.12776049995972e-08	7.78286839906315e-07
chr15	57585487	57585888	.	6.20913887508562	*	-1.14229997827569	1.13085268689903e-08	7.79279844985173e-07
chr12	50168930	50169331	.	6.45726690563577	*	0.954042264662664	1.14589786234507e-08	7.88494828345032e-07
chr5	13464077	13464478	.	4.81067231470354	*	1.36899900025794	1.15985696136726e-08	7.96642898162753e-07
chr4	132750595	132750996	.	6.85283018840333	*	0.82547597970151	1.16111948878288e-08	7.96642898162753e-07
chr4	64192842	64193243	.	5.6423609531453	*	-1.28099277750923	1.19196609907359e-08	8.16618053485955e-07
chr14	80117062	80117463	.	6.30216960968509	*	0.987919218184766	1.20249561847443e-08	8.2263615350932e-07
chr15	25886694	25887095	.	5.162017718149	*	-1.58820313566685	1.20852408976309e-08	8.25562072043236e-07
chr12	58666571	58666972	.	4.64166230088994	*	-1.74762986134081	1.22492940836903e-08	8.35557853306427e-07
chrX	98917245	98917646	.	5.27391634977727	*	-1.47991794229563	1.22851036712709e-08	8.36789539805428e-07
chr16	90988745	90989146	.	5.95874599628863	*	-1.28551227600176	1.23917214187927e-08	8.4283375046868e-07
chr3	21688036	21688437	.	5.59233195627554	*	-1.329270770631	1.25393963354388e-08	8.51649058027247e-07
chr3	24880965	24881366	.	4.81426008703793	*	-1.63619274562668	1.3105445225875e-08	8.88813180894415e-07
chr18	88765089	88765490	.	5.50097422554416	*	-1.27247642966252	1.3279183605478e-08	8.99302182822135e-07
chr10	122748811	122749212	.	6.61808143166811	*	-1.11093956241115	1.34606016051752e-08	9.1028042562401e-07
chr17	7013293	7013694	.	5.9094906748822	*	-1.26735716234218	1.38360711247581e-08	9.34331249950535e-07
chr19	30069193	30069594	.	5.35077488760787	*	-1.41929844392457	1.40922226026382e-08	9.50267399678615e-07
chr13	114614854	114615255	.	5.13359396453896	*	-1.4309387495109	1.41249783269088e-08	9.51115504912635e-07
chr8	108560144	108560545	.	5.14980904597714	*	1.32266879781953	1.44807939809756e-08	9.73683629519666e-07
chr1	82454500	82454901	.	5.87846560188844	*	-1.28012510481862	1.46127014684821e-08	9.80479481622489e-07
chr2	10793321	10793722	.	6.75399044567911	*	-1.02005808552331	1.46234661203057e-08	9.80479481622489e-07
chr6	94608069	94608470	.	6.28474404220562	*	-1.15385472352592	1.46905754206632e-08	9.82882546945841e-07
chr4	89316111	89316512	.	5.58061727792001	*	-1.37683575403665	1.47210537389042e-08	9.82882546945841e-07
chr9	93660114	93660515	.	4.88100057496484	*	-1.54291998906266	1.47322467700522e-08	9.82882546945841e-07
chr2	173484114	173484515	.	5.79864961598837	*	1.09985653631828	1.47427168917091e-08	9.82882546945841e-07
chr2	145141842	145142243	.	5.49588777015304	*	-1.28891470481811	1.48770710736948e-08	9.90438905450006e-07
chr9	27479939	27480340	.	5.12540187704507	*	-1.42530420505956	1.49543160483031e-08	9.93056165748198e-07
chr9	41288455	41288856	.	5.3789301058961	*	-1.32032671305227	1.49846444233316e-08	9.93056165748198e-07
chr16	96580189	96580590	.	5.60544684576175	*	-1.27136977917962	1.49848876013939e-08	9.93056165748198e-07
chr3	154484782	154485183	.	6.02626881947994	*	1.09517007888205	1.5000657473485e-08	9.93056165748198e-07
chr11	57618416	57618817	.	5.66882785668441	*	-1.2732867860793	1.53914774111588e-08	1.01749970234918e-06
chr3	78699698	78700099	.	5.47400160119593	*	1.1060170537076	1.54741240399858e-08	1.02153058350803e-06
chr8	10978482	10978883	.	6.39537177253292	*	-1.1814161196006	1.55689910028952e-08	1.02635579149855e-06
chr2	51721346	51721747	.	5.82879226770377	*	-1.27917919254349	1.56130380050451e-08	1.0278219921338e-06
chr1	38542536	38542937	.	5.70277542516341	*	1.139640850478	1.57724517318476e-08	1.0368682181041e-06
chr16	95142200	95142601	.	7.22696839402559	*	-0.969409657445875	1.5909828344766e-08	1.04444256132388e-06
chr19	32532640	32533041	.	5.72958493524098	*	-1.27425417061345	1.60996772776737e-08	1.05543572807114e-06
chr7	120798162	120798563	.	5.40831167596193	*	-1.40363154887707	1.61504885986837e-08	1.05729622235966e-06
chr7	129411823	129412224	.	5.17892573968659	*	-1.58263234642142	1.6498465780665e-08	1.07857861937815e-06
chr14	51623104	51623505	.	5.62049010133474	*	1.13081365295742	1.65565508867993e-08	1.08087676738128e-06
chr19	48573376	48573777	.	5.16879770429627	*	-1.45886858611654	1.67200621553735e-08	1.09004167315841e-06
chr3	85207168	85207569	.	7.57002220955186	*	-1.09703714619784	1.7184259421897e-08	1.11875699979436e-06
chr8	16887463	16887864	.	5.5908204228558	*	-1.28896538255194	1.76809895750753e-08	1.14950819809817e-06
chr3	42712155	42712556	.	4.35832826512653	*	-1.89254984639938	1.80929328687879e-08	1.17466995973873e-06
chr9	41289283	41289684	.	5.57839929530386	*	-1.20801521853198	1.8125290439603e-08	1.17515208372859e-06
chr8	49020980	49021381	.	5.17272155408563	*	-1.39224663491442	1.86047982480609e-08	1.20458401843729e-06
chr19	28736180	28736581	.	5.2594819419099	*	-1.42923787115523	1.89203018884851e-08	1.2233311790312e-06
chr17	87698674	87699075	.	5.68473580493848	*	-1.24348125576985	1.90701267292754e-08	1.23132934710191e-06
chr5	134568755	134569156	.	6.13304562185999	*	-1.17197286815162	1.91644744208142e-08	1.23572845666905e-06
chr8	25848567	25848968	.	5.61801420060372	*	-1.36438275288074	1.94390949283227e-08	1.25172368776843e-06
chr14	25740607	25741008	.	5.72791816688973	*	-1.24294339518367	1.95576884328208e-08	1.25764207951025e-06
chrX	11024671	11025072	.	4.44899541680604	*	-1.92463478895951	1.97070905231951e-08	1.26552276813461e-06
chr4	144663365	144663766	.	6.62924941831081	*	-1.08802107384379	1.9743649356448e-08	1.26614545906963e-06
chr3	62363275	62363676	.	6.18507948836706	*	-1.11002036707001	1.97951746521959e-08	1.26772494189029e-06
chr3	118814898	118815299	.	6.05125187987431	*	1.06177718181247	1.98430055729167e-08	1.26887043591164e-06
chr6	144626951	144627352	.	5.08956193120139	*	1.23573107367084	1.98669010650852e-08	1.26887043591164e-06
chr2	156896792	156897193	.	6.42297874812802	*	-1.03962864316427	1.99241180930332e-08	1.27080285022343e-06
chr16	24100987	24101388	.	7.44249205981879	*	-1.51187391389919	2.06303677535423e-08	1.31407078927462e-06
chr9	121914493	121914894	.	5.2302574144714	*	-1.43325462959972	2.08406028266078e-08	1.32567046455082e-06
chr3	21533371	21533772	.	6.08350179931055	*	-1.11723278166399	2.11730679708976e-08	1.34500344852865e-06
chr12	31899007	31899408	.	6.22284987260826	*	-1.15449259839138	2.12176194055217e-08	1.34601950293306e-06
chr8	91028748	91029149	.	6.67926947994785	*	0.94256274252807	2.15651790131812e-08	1.36622945266975e-06
chr9	51897023	51897424	.	6.10069494307955	*	-1.07160712712887	2.21843951288497e-08	1.403572435434e-06
chr11	91930931	91931332	.	4.31358516349249	*	-1.95636278026919	2.26067836283598e-08	1.42837901651842e-06
chr12	81193228	81193629	.	5.27534934089365	*	-1.42252116641436	2.26954611390252e-08	1.4297792596725e-06
chr5	125000031	125000432	.	6.45157929365184	*	-1.06728590874661	2.27070895783076e-08	1.4297792596725e-06
chr3	135904872	135905273	.	4.70431774201948	*	1.38400992161733	2.27199462288045e-08	1.4297792596725e-06
chr11	20410426	20410827	.	6.14204119918108	*	-1.14971283198825	2.32630440062544e-08	1.46200477231307e-06
chr7	114533076	114533477	.	6.41293323039626	*	1.10368166092124	2.35210153165483e-08	1.47432930757233e-06
chr13	31543328	31543729	.	5.44161917267264	*	-1.26329879790989	2.35217065724916e-08	1.47432930757233e-06
chr3	141649160	141649561	.	5.27552140280534	*	1.25309903789541	2.4218289588508e-08	1.51597487351172e-06
chr8	30760126	30760527	.	5.34041536721749	*	1.15517080756125	2.42902003046726e-08	1.51845967023971e-06
chr2	17729223	17729624	.	4.75253133918372	*	-1.6471763005266	2.45989142930442e-08	1.53572162278495e-06
chr4	119733860	119734261	.	6.2561568709758	*	-1.08650417174543	2.46482805572756e-08	1.53589220754087e-06
chr15	80285566	80285967	.	5.70926676107769	*	-1.25970264877927	2.46668166141601e-08	1.53589220754087e-06
chr17	30407583	30407984	.	7.07686489525368	*	0.863004184892747	2.55245654675865e-08	1.58720368511173e-06
chr2	128130127	128130528	.	6.55960927667601	*	0.986150815638487	2.58114231086724e-08	1.60292678290813e-06
chr11	66891493	66891894	.	5.85925650037909	*	-1.15694774963697	2.61984615615083e-08	1.62482169171275e-06
chr9	77388224	77388625	.	5.55837083658362	*	-1.22838967167719	2.62587974164791e-08	1.62642367440965e-06
chr17	68470588	68470989	.	4.82420517384857	*	-1.52067352128174	2.63149025999822e-08	1.62775975597134e-06
chr11	68636329	68636730	.	5.25808711529025	*	-1.34426852477622	2.63663251026243e-08	1.62803142984025e-06
chr5	123157698	123158099	.	6.16539777836472	*	-1.22926414759541	2.63883740829098e-08	1.62803142984025e-06
chr5	9061311	9061712	.	4.98607746656506	*	-1.45885035157194	2.65618426841833e-08	1.63491945150185e-06
chr12	58717015	58717416	.	6.4722915887011	*	0.948699942418723	2.65693921682491e-08	1.63491945150185e-06
chr9	56489004	56489405	.	5.97147570174081	*	-1.12270353420661	2.67894454969334e-08	1.64631096935848e-06
chr12	85478256	85478657	.	5.16335745343521	*	-1.40841661209137	2.68671371382952e-08	1.64893555861138e-06
chr2	71869165	71869566	.	6.00096076765904	*	-1.18870735636768	2.70682489513995e-08	1.6591182240887e-06
chr18	17745371	17745772	.	5.90749180664372	*	1.13384752388182	2.7523351470077e-08	1.68343830972941e-06
chr18	69709401	69709802	.	6.24152130269521	*	-1.09447145341216	2.75364577660204e-08	1.68343830972941e-06
chr14	48311242	48311643	.	5.0974854946557	*	-1.4516696211498	2.78959980944807e-08	1.70152843170087e-06
chr5	92846279	92846680	.	6.42481835909136	*	1.00447255287866	2.79045608932804e-08	1.70152843170087e-06
chr1	190484322	190484723	.	5.06794375378572	*	1.26248047585748	2.79605459711246e-08	1.70273945006325e-06
chr14	118238971	118239372	.	5.41715171048137	*	-1.26357489759526	2.83533966945134e-08	1.72443529444631e-06
chr6	22889965	22890366	.	4.92988106918735	*	-1.5909643587689	2.9072578944406e-08	1.76589691822755e-06
chr7	74337560	74337961	.	5.98381742889364	*	1.04157836942729	2.91870340399896e-08	1.77056737384158e-06
chr16	62792068	62792469	.	5.19547125499769	*	1.23905759550334	2.97277923316652e-08	1.80105333104504e-06
chr2	131670474	131670875	.	6.07282244876621	*	-1.15575223248593	3.02042973576593e-08	1.82617508978153e-06
chr18	24054790	24055191	.	4.94428595508169	*	-1.51234332202164	3.02199335956209e-08	1.82617508978153e-06
chr6	138778238	138778639	.	5.14915587927504	*	-1.35370256763351	3.08271933545983e-08	1.86048624682329e-06
chr14	105750621	105751022	.	4.98259120277275	*	-1.549514303228	3.09303714035794e-08	1.86432615870552e-06
chr14	58875272	58875673	.	6.00593546932309	*	1.02401685646812	3.13151633104048e-08	1.88311486122137e-06
chr15	78268157	78268558	.	6.45140263770459	*	-1.07059161751353	3.13219911148309e-08	1.88311486122137e-06
chr6	11710553	11710954	.	4.29368881830018	*	-1.89126108418915	3.14995830193635e-08	1.89137942116904e-06
chr5	132879604	132880005	.	5.18249055272256	*	-1.35576591757604	3.1825682448132e-08	1.90852867963448e-06
chr15	30275861	30276262	.	5.68032177785494	*	1.17000404681025	3.22432792016827e-08	1.93111431406774e-06
chr10	29773810	29774211	.	5.06318998863372	*	-1.4626769156558	3.26195190682819e-08	1.95116882142572e-06
chr7	78537279	78537680	.	6.19692252452867	*	0.92898221325742	3.2726944898462e-08	1.95511349529659e-06
chr4	83125299	83125700	.	5.92568035764829	*	1.00264764674746	3.29428437988124e-08	1.96552018032534e-06
chr12	106808289	106808690	.	5.8945090132409	*	0.996753961831068	3.30839697534296e-08	1.97144489801252e-06
chr9	71866943	71867344	.	5.94430394600562	*	-1.18752850026164	3.40003944941601e-08	2.02349570010383e-06
chr6	66174966	66175367	.	6.24614513388319	*	-1.09487747535262	3.41252836510505e-08	2.02836726972543e-06
chr15	63212229	63212630	.	4.58029275210706	*	-1.68516959836364	3.41700828083465e-08	2.02847210726878e-06
chr14	10269053	10269454	.	5.88347505896003	*	1.11830170338817	3.43578925100296e-08	2.03647672646638e-06
chr4	6600756	6601157	.	5.21574785087617	*	-1.38777442205326	3.43913328581147e-08	2.03647672646638e-06
chr5	97730354	97730755	.	5.18778704303945	*	1.22816188963584	3.48448319925368e-08	2.06074172643441e-06
chr13	99629452	99629853	.	4.98137246506179	*	1.26561238922416	3.53581564404227e-08	2.08847957872095e-06
chr6	39007607	39008008	.	5.03345478506226	*	-1.43055657826439	3.54860936679138e-08	2.09341304760591e-06
chr16	43394262	43394663	.	6.42979166339939	*	-1.06104228785653	3.56895654052499e-08	2.10278458172057e-06
chr11	104163154	104163555	.	6.16380703875271	*	-1.2302617641009	3.61586025991343e-08	2.12775996692908e-06
chr18	57392567	57392968	.	6.31853865053301	*	1.06438137018641	3.62513217518139e-08	2.1305561730321e-06
chr17	72447179	72447580	.	4.75601177919889	*	-1.54082757594887	3.63674098668342e-08	2.13471714081348e-06
chr17	30335212	30335613	.	5.20651209884195	*	-1.39040243772119	3.66604022611535e-08	2.1466269071438e-06
chr1	193228427	193228828	.	6.17377271456294	*	-1.0774513457929	3.66613909038031e-08	2.1466269071438e-06
chr6	89379437	89379838	.	5.3566725607683	*	1.14469115381907	3.70523927617367e-08	2.16682944519164e-06
chr7	96245581	96245982	.	5.98860446857615	*	0.985335401433756	3.72295566697456e-08	2.17449213584691e-06
chr1	97771126	97771527	.	5.97985490862135	*	-1.10190009955082	3.7724341541845e-08	2.20066440417681e-06
chr11	8374303	8374704	.	6.63392211576028	*	-0.983340227401012	3.78945264288127e-08	2.20785970732026e-06
chr5	131894051	131894452	.	5.81744829850735	*	1.03927194705474	3.80219637048464e-08	2.21254970275054e-06
chr8	113792289	113792690	.	5.53296472502532	*	1.13496700174119	3.86019208788696e-08	2.24352841014244e-06
chr14	78665691	78666092	.	4.53427978209584	*	-1.73234766801121	3.86678383971724e-08	2.24459182617084e-06
chr13	44083789	44084190	.	5.43120841677346	*	1.12532220529664	3.92639025169514e-08	2.27638873940529e-06
chr18	38764608	38765009	.	6.51771006711262	*	-0.933185142618702	3.95100211322133e-08	2.28784379123695e-06
chr9	71733291	71733692	.	5.83257168653706	*	-1.19604592236138	3.96106386147527e-08	2.29085576822867e-06
chr7	117035282	117035683	.	5.95045699076533	*	-1.21323305183358	3.97639193189305e-08	2.29389446214963e-06
chr3	143691329	143691730	.	5.22495965242279	*	1.16351039356363	3.97703693936268e-08	2.29389446214963e-06
chr18	8719381	8719782	.	7.09686504743963	*	0.926287323207461	3.98091793791959e-08	2.29389446214963e-06
chr2	57268477	57268878	.	5.78949389950337	*	1.08925552904815	3.99331413892099e-08	2.29822786249134e-06
chr15	8997025	8997426	.	5.47592361682328	*	-1.36830331239042	4.00259262340591e-08	2.29940619551107e-06
chr18	65134384	65134785	.	6.81794112518854	*	-1.0278414830218	4.00674390252171e-08	2.29940619551107e-06
chr8	81051663	81052064	.	5.6177903970069	*	-1.20975012923733	4.0130462551707e-08	2.29940619551107e-06
chr17	90932346	90932747	.	5.36279972109598	*	-1.37532769640133	4.01487493137926e-08	2.29940619551107e-06
chr15	3538518	3538919	.	5.02631276509582	*	-1.39143886501542	4.0459656951326e-08	2.31440040097179e-06
chr6	52838411	52838812	.	5.36732144786045	*	-1.29444301302874	4.07507413289768e-08	2.32822568792887e-06
chr2	28833925	28834326	.	5.59890318253252	*	1.04593676591285	4.08459135480722e-08	2.33083793594235e-06
chr15	19162243	19162644	.	5.37689849969899	*	-1.4098436270304	4.09688853677839e-08	2.33502830932345e-06
chr5	84838607	84839008	.	6.03396569665296	*	0.983837042208394	4.10736150805586e-08	2.33817010485764e-06
chr1	41948900	41949301	.	4.75758851920268	*	-1.59557698316533	4.1147512073759e-08	2.33955124438677e-06
chr1	77482835	77483236	.	7.05932110634797	*	0.854747120083987	4.12386112279924e-08	2.34190595208605e-06
chr9	111461907	111462308	.	5.18578653548948	*	1.26813049959985	4.14142970750772e-08	2.34905281905387e-06
chr3	115762812	115763213	.	5.68917311830578	*	-1.32147108810784	4.153058798734e-08	2.35153040299884e-06
chr9	54724143	54724544	.	4.87399319423912	*	1.25967527050414	4.15577559286736e-08	2.35153040299884e-06
chr9	65663068	65663469	.	5.61062760344736	*	1.12104362716706	4.20007182369807e-08	2.37374562841737e-06
chr5	131464315	131464716	.	4.96939711308608	*	1.27741267406083	4.22345813274105e-08	2.38410418067963e-06
chr10	110145384	110145785	.	5.22571281592737	*	-1.30849472983558	4.23003544699239e-08	2.38496077504769e-06
chr3	153002392	153002793	.	5.35126642349182	*	1.16287364838835	4.29794675795148e-08	2.4203550828679e-06
chr6	100709647	100710048	.	5.09199258910894	*	-1.39568077348933	4.36944975828704e-08	2.45768513552339e-06
chr8	15321821	15322222	.	5.71472811805416	*	1.15242167038579	4.40560875626586e-08	2.47506994906545e-06
chr15	102492203	102492604	.	6.46512963154355	*	-1.04291287376262	4.43424745995765e-08	2.48819350029886e-06
chr4	64200768	64201169	.	5.27455208089202	*	-1.36584980968151	4.45818317888143e-08	2.49864998973337e-06
chr9	28137638	28138039	.	5.29503881208827	*	1.14986958476578	4.46529793120855e-08	2.49966529676384e-06
chr12	55583452	55583853	.	6.10064452130601	*	0.990949785153045	4.47297575451383e-08	2.50099302715314e-06
chr4	119795020	119795421	.	6.70623257455291	*	-1.08840743988157	4.49055236437635e-08	2.50784580207203e-06
chr7	97453646	97454047	.	5.11420415648103	*	-1.5004372486058	4.52665113181588e-08	2.52501421417919e-06
chr19	23896793	23897194	.	5.64408653466012	*	-1.21889579942894	4.55146268695949e-08	2.53585335401697e-06
chr16	43287051	43287452	.	6.25673045311765	*	-1.03521450498267	4.57336459001154e-08	2.54504769716876e-06
chr19	10125967	10126368	.	5.04943610102107	*	-1.44835266227379	4.6083430545608e-08	2.56148879571608e-06
chr1	137900640	137901041	.	4.7262322711521	*	-1.56741559917547	4.62826784994465e-08	2.56953362905937e-06
chr18	50684243	50684644	.	5.08213008064062	*	1.19196363061597	4.63524960436904e-08	2.57038223649335e-06
chr2	118150970	118151371	.	5.41429409468107	*	1.17918405234685	4.68705421943062e-08	2.59605523657888e-06
chr2	93241387	93241788	.	6.54509154976929	*	0.898019030520226	4.74626665009832e-08	2.62371493447549e-06
chr5	17705851	17706252	.	5.81472015819013	*	-1.14340451675229	4.74812525534655e-08	2.62371493447549e-06
chr15	99685657	99686058	.	5.71245672677518	*	-1.1674936125085	4.7771012203024e-08	2.63663543347721e-06
chr13	72500962	72501363	.	5.26084671436118	*	1.16770858925806	4.90662801532692e-08	2.70495802926824e-06
chr18	67297169	67297570	.	4.88034067040884	*	-1.48411542825424	4.9749073550622e-08	2.73939553949599e-06
chr3	107714829	107715230	.	5.83513536538947	*	-1.11881975371855	5.02286092483608e-08	2.76257350865984e-06
chr1	77800832	77801233	.	6.30080619584435	*	-1.14783846459117	5.04822578673808e-08	2.77328814053496e-06
chr10	95930383	95930784	.	4.91960904017342	*	-1.62133124632163	5.10214959286016e-08	2.79964867356768e-06
chr12	80016944	80017345	.	6.64146995343302	*	-1.54632383228748	5.17479448454448e-08	2.83620858173261e-06
chr3	154256667	154257068	.	5.0437775450989	*	1.21093230925744	5.23069783961552e-08	2.86351849791263e-06
chr11	69347787	69348188	.	5.61879118451582	*	-1.27066919021549	5.25714335332439e-08	2.87465721530099e-06
chr17	65004429	65004830	.	5.04701418440843	*	1.19697751880265	5.2882800254119e-08	2.8883323174715e-06
chr17	83417374	83417775	.	5.91962687930932	*	-1.11442758126986	5.30333493092178e-08	2.89320245334489e-06
chr7	76782357	76782758	.	5.1164643960899	*	-1.3708463399061	5.31155591010692e-08	2.89433743147849e-06
chr1	55264535	55264936	.	5.42543094444296	*	-1.21808935505896	5.36042581289819e-08	2.91759434978009e-06
chr19	16484240	16484641	.	5.65887102913064	*	1.09691267464278	5.3713450629164e-08	2.92016550796499e-06
chr15	81189215	81189616	.	5.37492111701812	*	-1.22779505871307	5.38311888603071e-08	2.92319480061126e-06
chr13	78041925	78042326	.	6.36273115216803	*	0.932496091138919	5.48117502082501e-08	2.9730170840804e-06
chr3	54887736	54888137	.	5.66170296027648	*	-1.20705692371369	5.60065601284485e-08	3.03433242718899e-06
chr18	27675186	27675587	.	5.19527606626861	*	-1.30493162840205	5.65301951357155e-08	3.05918570346952e-06
chr18	22846904	22847305	.	5.19674944514108	*	-1.32570901752568	5.6843957266682e-08	3.07263752954708e-06
chr1	80386281	80386682	.	6.0344887598549	*	0.964691558861328	5.6988192012937e-08	3.07690541870537e-06
chr19	60004252	60004653	.	4.77874252555928	*	1.38980173404961	5.71206778969175e-08	3.08052992296477e-06
chr3	67680661	67681062	.	5.16680152752633	*	-1.38200550797869	5.72569715863392e-08	3.0843512636824e-06
chr15	35695525	35695926	.	4.95800738098333	*	-1.4218306048878	5.74027697904076e-08	3.08523152578225e-06
chr2	145857631	145858032	.	5.95944376481156	*	0.962373869602851	5.7404222936481e-08	3.08523152578225e-06
chr13	5778793	5779194	.	5.4023068654698	*	-1.33602112921026	5.80796507043027e-08	3.11797760358463e-06
chr3	143117402	143117803	.	4.62090592448824	*	1.34672064260685	5.84048300967144e-08	3.13186765256955e-06
chr4	35375883	35376284	.	4.78374811292635	*	1.27320698212852	5.88997145522865e-08	3.15481596070685e-06
chr3	51740487	51740888	.	5.00548887200232	*	1.19056984103342	5.90101523147641e-08	3.15714362015483e-06
chr9	47019388	47019789	.	5.13228875683806	*	-1.46763180157337	5.91357502158854e-08	3.15783955903376e-06
chr2	162582479	162582880	.	4.8883944553514	*	1.26571144697461	5.91571513870119e-08	3.15783955903376e-06
chr9	49532983	49533384	.	4.63857780251609	*	-1.5937239889848	6.06991990504751e-08	3.23648953308161e-06
chr5	101239024	101239425	.	5.80091071842517	*	1.02691795973667	6.09594486953644e-08	3.24669334944181e-06
chr7	97521603	97522004	.	4.57983693282607	*	-1.62732851972867	6.19931950684222e-08	3.29802398369084e-06
chr18	55652479	55652880	.	6.25895865835	*	1.04199771895026	6.20981533687669e-08	3.2998832683617e-06
chr10	92168870	92169271	.	6.7933433369033	*	0.911114634290351	6.22087985665083e-08	3.30204022571213e-06
chr9	67333673	67334074	.	4.68659518045654	*	-1.57444176315739	6.2734798516359e-08	3.32621454225937e-06
chr17	25737115	25737516	.	6.65984432359146	*	-0.927007781645533	6.31210891079535e-08	3.34293543270043e-06
chr9	69225117	69225518	.	4.70257996073685	*	1.31401995284468	6.32712007152817e-08	3.34712463043187e-06
chr9	51216433	51216834	.	4.51087294598595	*	-1.66763239424905	6.35156020138926e-08	3.35628688444488e-06
chr4	8362410	8362811	.	4.85328052207128	*	-1.55081115700801	6.41467548480403e-08	3.38584242974511e-06
chr8	122951365	122951766	.	6.29392772656469	*	-1.05956016094275	6.45700803246505e-08	3.40437442517047e-06
chr1	59433748	59434149	.	6.46658538352043	*	0.990740264930168	6.46628911201162e-08	3.40545851725886e-06
chr6	61043599	61044000	.	4.70521680238612	*	1.30095550813781	6.47449349694942e-08	3.40597378324454e-06
chr4	62193410	62193811	.	5.67491194755091	*	-1.22993779706783	6.62473581935705e-08	3.48112511533328e-06
chr3	155584129	155584530	.	4.20787963634701	*	-1.9102444895268	6.63979254332882e-08	3.4851516874143e-06
chr3	32696316	32696717	.	4.71377101580441	*	-1.63139189395518	6.65490337472195e-08	3.48733743525252e-06
chr10	98481803	98482204	.	5.42324960547229	*	-1.2530968659731	6.65875398690415e-08	3.48733743525252e-06
chr18	30260268	30260669	.	4.45369910465299	*	-1.67472206393825	6.67400389933964e-08	3.49144477020393e-06
chr2	41388649	41389050	.	5.95876335947753	*	1.0226874574908	6.70250637111316e-08	3.5024682683195e-06
chr13	115128778	115129179	.	5.86934865887669	*	0.97570287340077	6.72801229855822e-08	3.51190320811231e-06
chr3	126516665	126517066	.	6.34370865745367	*	-0.974049430302393	6.87760014850171e-08	3.58601419247376e-06
chr15	58464183	58464584	.	6.19478691591869	*	0.923536949389822	7.12608266054321e-08	3.71146857684756e-06
chr1	99894980	99895381	.	5.36506912236844	*	-1.31862161701634	7.23120344146014e-08	3.76206152553227e-06
chr19	12737015	12737416	.	4.76020906969737	*	-1.55458524566322	7.27702360866803e-08	3.78172555451563e-06
chr18	17818062	17818463	.	4.84204287365546	*	1.26397187953466	7.29106519348796e-08	3.78484975655347e-06
chr7	129444131	129444532	.	6.94830285501774	*	0.98300133832704	7.47340399605049e-08	3.8722541212318e-06
chr17	4012478	4012879	.	5.08456462800121	*	-1.34747205215287	7.47977956491906e-08	3.8722541212318e-06
chr3	104519328	104519729	.	5.13991066086309	*	-1.33611396887084	7.48714234190239e-08	3.8722541212318e-06
chr5	111897911	111898312	.	6.55742824056745	*	-1.05057945657712	7.49230032579485e-08	3.8722541212318e-06
chr12	26241604	26242005	.	6.11608499719327	*	-1.01434132515501	7.50574046758942e-08	3.87495155465309e-06
chr4	41293835	41294236	.	6.70323456262993	*	0.99941979694485	7.52891028436037e-08	3.88202354751529e-06
chr15	87599471	87599872	.	6.02475006771433	*	-1.17778041202173	7.53591077962553e-08	3.88202354751529e-06
chr19	21967119	21967520	.	4.5118214371827	*	-1.65336716055037	7.69912483195407e-08	3.96177127679209e-06
chr3	77133345	77133746	.	5.13322245777421	*	-1.32558741484998	7.74955102610671e-08	3.98337063920981e-06
chr1	61304924	61305325	.	6.52593727245733	*	0.995442588507635	7.800871587376e-08	4.00538215981446e-06
chr2	73510973	73511374	.	4.90220306718279	*	-1.49634002186088	7.81439119954224e-08	4.00795788020048e-06
chr2	146092429	146092830	.	5.48960724178047	*	-1.18096788666382	7.86611969519014e-08	4.03010382426943e-06
chr5	77238242	77238643	.	5.81390296318615	*	0.995892697286848	7.92204350175162e-08	4.05434875629818e-06
chr1	168921156	168921557	.	6.2786430066622	*	-1.07577303351624	7.95241404603984e-08	4.06547761453458e-06
chr5	116690604	116691005	.	5.38800621731197	*	-1.24843935115516	7.97258109408817e-08	4.07137172123343e-06
chr16	62176266	62176667	.	6.0871212746918	*	0.977939949251044	8.02410649043859e-08	4.09271748882864e-06
chr4	136500389	136500790	.	6.43668439715581	*	0.952792774593501	8.03174642445421e-08	4.09271748882864e-06
chr12	51232538	51232939	.	5.88848452165435	*	-1.05718673967711	8.05696208916784e-08	4.10063382910026e-06
chr6	100195499	100195900	.	6.99367901857577	*	-0.935495138231741	8.06880700736408e-08	4.10063382910026e-06
chr5	36299174	36299575	.	4.97881240179153	*	1.23869920153647	8.07338112528914e-08	4.10063382910026e-06
chr8	64668417	64668818	.	4.94425589654984	*	1.22347067349004	8.11492718356245e-08	4.11729916896896e-06
chr10	93091200	93091601	.	6.83196387500989	*	-1.06541015047831	8.21715147491355e-08	4.16468209430162e-06
chr7	136101763	136102164	.	5.29057715589276	*	1.17738302254619	8.40718156092e-08	4.25641786115966e-06
chr5	148561834	148562235	.	5.79784164149061	*	1.02935884511075	8.42316075861558e-08	4.25993221413461e-06
chr1	177400887	177401288	.	5.99160217029128	*	-1.04852314345725	8.49595402667919e-08	4.29214140458225e-06
chr9	41375583	41375984	.	6.88255605525509	*	-1.01488678131312	8.53302277349272e-08	4.30625298103404e-06
chr1	55263127	55263528	.	5.91954446317034	*	-1.12425851424816	8.56105374963722e-08	4.31577827261123e-06
chr13	56154683	56155084	.	6.20213933010032	*	-1.02729324709994	8.59101881291449e-08	4.32625717678124e-06
chr9	104718397	104718798	.	4.63363280955984	*	-1.5497749931633	8.61676200954978e-08	4.33458993938238e-06
chr8	11455769	11456170	.	5.86710039397093	*	-1.08078452171274	8.64769802036468e-08	4.34551435170458e-06
chr16	24597205	24597606	.	5.52405720765653	*	-1.20536919611478	8.66633118503479e-08	4.35023983393626e-06
chr11	31430695	31431096	.	5.28161496634045	*	-1.30875861075768	8.69332361949494e-08	4.35895445233583e-06
chr5	38970929	38971330	.	6.17040167318178	*	0.920750724757447	8.70218763052512e-08	4.35895445233583e-06
chr8	29335453	29335854	.	5.39748524784408	*	-1.27613109145901	8.77816238412896e-08	4.39234271736644e-06
chr16	34100335	34100736	.	5.54673459092491	*	-1.15264954631174	8.82211328492883e-08	4.40965333706384e-06
chr3	9860334	9860735	.	5.42619058010369	*	1.07120139800278	8.88176403320134e-08	4.43171455449022e-06
chr1	185949363	185949764	.	5.17132277382269	*	1.13660740601635	8.88505410839771e-08	4.43171455449022e-06
chr13	63014656	63015057	.	5.156150639559	*	-1.31540283266306	8.93678411154248e-08	4.4528046416232e-06
chr10	61450080	61450481	.	4.65456683401961	*	1.30444345840549	8.98660109325302e-08	4.47289802038523e-06
chr16	6764083	6764484	.	5.56896026485929	*	-1.14297441004744	9.01795729033948e-08	4.48377022025476e-06
chr7	54284116	54284517	.	5.17790954193505	*	-1.34032231184542	9.0591708249463e-08	4.49951545662638e-06
chr11	12410128	12410529	.	6.19684401129534	*	0.999617943440507	9.14688559584669e-08	4.53829950063404e-06
chr6	53620997	53621398	.	4.96930836425642	*	1.1890814642173	9.22948717932254e-08	4.57446769923625e-06
chr5	30923306	30923707	.	6.00176937481745	*	-1.0776483175923	9.2546047480416e-08	4.58209868486282e-06
chr10	12992991	12993392	.	6.10134349398189	*	0.955443050311831	9.27088221376165e-08	4.58534137613489e-06
chr2	166313123	166313524	.	6.58328043450769	*	-1.02586524964619	9.29261317004871e-08	4.59127171666924e-06
chr10	95582021	95582422	.	4.59143060981345	*	-1.59158579567264	9.33368579335546e-08	4.60274711884962e-06
chr2	119647578	119647979	.	6.49193241231955	*	-0.908658326301321	9.33536914314253e-08	4.60274711884962e-06
chr1	58260226	58260627	.	4.95539459146511	*	-1.38505805811636	9.39172265207358e-08	4.62569328323394e-06
chr2	101854851	101855252	.	4.81557297811998	*	1.2945801820227	9.44420183076388e-08	4.64668531621143e-06
chr3	125916030	125916431	.	5.39753383467529	*	-1.2361582859408	9.48891710487364e-08	4.66381759893868e-06
chr9	51971125	51971526	.	4.44517976894737	*	-1.66133722181014	9.66567177683982e-08	4.74574415834734e-06
chr4	144676020	144676421	.	5.80959331535313	*	-1.16631937090317	9.71454068211045e-08	4.764774974519e-06
chr15	85571107	85571508	.	6.78976988922811	*	-0.915098438856912	9.79802495136355e-08	4.80072667445448e-06
chr11	20986258	20986659	.	5.11967417565546	*	-1.39205924406675	9.84766148127331e-08	4.82003659314452e-06
chr2	113416086	113416487	.	5.34819183020402	*	1.1237262492339	9.97129318921692e-08	4.87548656093091e-06
chr6	70849132	70849533	.	6.14355549742957	*	0.981320551873512	1.01532072814648e-07	4.9592893804336e-06
chr9	108743578	108743979	.	6.06091904492346	*	-1.08270341055363	1.02193178897112e-07	4.98641354794553e-06
chr2	154385442	154385843	.	6.84598061339656	*	-1.05444636535065	1.04054084410232e-07	5.07196408342947e-06
chr18	68263184	68263585	.	5.01674250662393	*	-1.33982775534642	1.04820584729346e-07	5.10133988918905e-06
chr1	90165845	90166246	.	6.11242263585319	*	-1.17478200749293	1.04873201498339e-07	5.10133988918905e-06
chr6	99416736	99417137	.	5.96495459298488	*	-1.18371156503613	1.05392792670101e-07	5.12132915722188e-06
chr1	187652341	187652742	.	4.86128626320559	*	1.21320862029204	1.06295084138711e-07	5.15985457350993e-06
chr4	64067178	64067579	.	5.89832312495007	*	-1.08681261395804	1.06610688325903e-07	5.16985061135948e-06
chr6	146183579	146183980	.	6.39964635921272	*	-0.994934613821043	1.07298519399072e-07	5.19386896197932e-06
chr4	40936439	40936840	.	5.62061110695265	*	-1.31664214977843	1.07326368281911e-07	5.19386896197932e-06
chr11	24815185	24815586	.	5.15697534838814	*	-1.30770617539719	1.08150496576073e-07	5.2283832370392e-06
chr5	112258173	112258574	.	7.01776718476052	*	0.981406157675603	1.08870703087022e-07	5.25780798156431e-06
chr2	62169814	62170215	.	6.05793955508592	*	-1.03821878291099	1.09798057922345e-07	5.29716628471827e-06
chr15	93947759	93948160	.	4.88105861687938	*	-1.41081936096049	1.12224002787145e-07	5.4086690913825e-06
chr14	89594758	89595159	.	4.50025987352602	*	-1.60770830425587	1.12734304796225e-07	5.42699935704817e-06
chr2	35371469	35371870	.	5.26498597978525	*	-1.32022078457767	1.12834610584644e-07	5.42699935704817e-06
chr5	113145456	113145857	.	4.93495076061074	*	-1.45073376816837	1.14884696171937e-07	5.51687157333352e-06
chr6	111270609	111271010	.	4.47913990418274	*	1.36949542954194	1.14937262862279e-07	5.51687157333352e-06
chr8	98359688	98360089	.	5.29392823492227	*	1.13301287040986	1.16217142360999e-07	5.57262971026013e-06
chr10	78133731	78134132	.	5.92959169435131	*	-1.11724214341804	1.16622755130282e-07	5.58639589742466e-06
chr12	15693857	15694258	.	4.43738004074362	*	1.38997079292075	1.18549006495771e-07	5.67290093520626e-06
chr19	48564072	48564473	.	4.61237348345293	*	1.35730048358234	1.19023796227544e-07	5.68984445759157e-06
chr11	18121250	18121651	.	5.21568325816954	*	1.11810315144995	1.19588104733749e-07	5.71102868958991e-06
chr17	70749947	70750348	.	5.06637002852785	*	-1.31968112713145	1.20150826626716e-07	5.7279177946922e-06
chr15	100041155	100041556	.	6.08281445547944	*	-1.1381302136091	1.20375665645077e-07	5.7279177946922e-06
chr9	109899469	109899870	.	5.65276580186294	*	1.01092376943721	1.20721265639011e-07	5.7279177946922e-06
chr3	129764461	129764862	.	6.92086909480444	*	0.815078968061912	1.20827549553383e-07	5.7279177946922e-06
chr14	109670311	109670712	.	4.84554839265927	*	1.24130186780994	1.20843900259779e-07	5.7279177946922e-06
chr16	6297530	6297931	.	5.73748004657364	*	1.01278273165057	1.20941479624501e-07	5.7279177946922e-06
chr5	77204740	77205141	.	5.08175634257263	*	1.16708676133836	1.20997454703886e-07	5.7279177946922e-06
chr12	38485663	38486064	.	4.69373363130143	*	-1.53879301308314	1.2103005918753e-07	5.7279177946922e-06
chr15	86141002	86141403	.	6.03721662358887	*	-1.09431157977184	1.21035453983524e-07	5.7279177946922e-06
chr3	81668162	81668563	.	5.30614611110612	*	-1.24383851474415	1.21928334982051e-07	5.76438522505415e-06
chr6	142781444	142781845	.	5.02584135629094	*	-1.33686908975746	1.22198492927547e-07	5.76678082881951e-06
chr2	129419033	129419434	.	5.96888727898139	*	-1.14189059083748	1.22223698907196e-07	5.76678082881951e-06
chr1	20894148	20894549	.	6.20613492790487	*	0.88143551789978	1.22987202917277e-07	5.79700180950587e-06
chr9	5525959	5526360	.	4.38053417752258	*	-1.70644445781702	1.23534410865953e-07	5.816977478688e-06
chr12	12788715	12789116	.	6.03303147759355	*	0.943188016120519	1.23907605651414e-07	5.82872753730477e-06
chr3	36173789	36174190	.	5.56393687232085	*	-1.29068885724557	1.25455683569412e-07	5.89566664510891e-06
chr6	88117242	88117643	.	5.92858952756678	*	-1.07585518583479	1.259507591501e-07	5.91303688499994e-06
chr6	140899096	140899497	.	4.84380197067575	*	-1.44542452457369	1.26778622627128e-07	5.9415591833904e-06
chr18	46094403	46094804	.	5.38755692403794	*	-1.37744142226457	1.26810407096441e-07	5.9415591833904e-06
chr14	10009671	10010072	.	5.75566725317839	*	-1.09553745743463	1.27601041033767e-07	5.97163575445779e-06
chr15	94772992	94773393	.	4.78861856022611	*	-1.47763621327049	1.27705714235567e-07	5.97163575445779e-06
chr10	7113085	7113486	.	5.42467422227168	*	1.06434996401053	1.2796035413228e-07	5.97761277703173e-06
chr3	94306183	94306584	.	6.01343448817612	*	-1.07974924172189	1.30469769375291e-07	6.08880453416271e-06
chr15	10696815	10697216	.	5.92635660224431	*	-1.1292326499802	1.30704933705427e-07	6.09374584590041e-06
chr3	148662537	148662938	.	5.69059932229918	*	-1.16325088866559	1.31567561774296e-07	6.12790219785717e-06
chr15	38711147	38711548	.	6.05475335575301	*	-1.07153616176362	1.33861974180393e-07	6.22861219446479e-06
chr6	144083154	144083555	.	4.67041337842623	*	1.39077615196471	1.35244155942535e-07	6.28671922125384e-06
chr8	4463753	4464154	.	5.62828285957045	*	1.0137015319442	1.3611039967147e-07	6.32075240247759e-06
chr2	51643063	51643464	.	6.3898814691597	*	-1.09698077055153	1.36272827021064e-07	6.32206663547031e-06
chr14	14621718	14622119	.	6.8865334948527	*	0.93720736982383	1.37244525755035e-07	6.36088566515593e-06
chr5	22152543	22152944	.	6.03217104079408	*	-1.09692713999778	1.38941418305884e-07	6.43320604307254e-06
chr15	62951681	62952082	.	5.32574752155109	*	-1.31660428201928	1.39953510117044e-07	6.47350825832417e-06
chr10	93210222	93210623	.	6.61068825517264	*	0.909910210087619	1.4008652643451e-07	6.47350825832417e-06
chr2	123655509	123655910	.	6.5933876468478	*	-1.04676199448102	1.40467086181039e-07	6.48473663775052e-06
chr10	71312546	71312947	.	5.8630262996128	*	-1.10370501880177	1.42241675615044e-07	6.56023618406567e-06
chr7	118963256	118963657	.	4.86558535197556	*	1.19114891784968	1.43391986021996e-07	6.60682430219625e-06
chr6	135587645	135588046	.	4.495043029871	*	-1.59273722513505	1.4478653446547e-07	6.66456377151361e-06
chr2	92029082	92029483	.	4.45527823526332	*	-1.61453361583088	1.46632754663222e-07	6.74296086931801e-06
chr13	106543165	106543566	.	4.98575291666005	*	-1.35694880259908	1.4687882042862e-07	6.74769317826802e-06
chr13	28594256	28594657	.	4.59724507140715	*	1.28610704398074	1.49944165869596e-07	6.87684240352179e-06
chr5	64699069	64699470	.	5.07796854027831	*	-1.31909758971891	1.49981839202724e-07	6.87684240352179e-06
chr5	48666491	48666892	.	4.77985409965079	*	-1.49904035204009	1.50857859184036e-07	6.91028687331343e-06
chr1	56777856	56778257	.	4.52468616928142	*	-1.57316170988699	1.52309135924579e-07	6.96999138039323e-06
chr3	26928836	26929237	.	5.27969947238757	*	-1.25496235940246	1.52496578387909e-07	6.971800409616e-06
chr9	41576662	41577063	.	6.45132906380686	*	-0.941990144574584	1.53075698354108e-07	6.99149519565976e-06
chr1	164359641	164360042	.	4.93941978220291	*	-1.40613072995007	1.53253511866518e-07	6.99284054388027e-06
chr1	93112023	93112424	.	6.18045629979963	*	-1.11829317844465	1.53705203021333e-07	7.00666803134479e-06
chr9	49976093	49976494	.	5.48870695850161	*	-1.16820080356046	1.54628509470681e-07	7.04194666077349e-06
chr14	31668003	31668404	.	5.22691657771552	*	1.1565923677143	1.56282789715809e-07	7.10535322940037e-06
chr14	36641093	36641494	.	5.35006377483237	*	-1.25399645228072	1.56322293388951e-07	7.10535322940037e-06
chr14	74766923	74767324	.	5.07227142241525	*	-1.2968382069038	1.58979582479238e-07	7.21917400786019e-06
chr5	64494182	64494583	.	6.44495844112551	*	-1.00523121117192	1.60342139749341e-07	7.27403922722349e-06
chr6	112085593	112085994	.	5.48574543702167	*	-1.23798696411764	1.6052089233732e-07	7.27514640415343e-06
chr19	14658627	14659028	.	5.08647638806685	*	-1.3054643352911	1.61458363902767e-07	7.3106051705638e-06
chr7	111099772	111100173	.	4.57216558147813	*	1.3364074947629	1.62241954346425e-07	7.3390350461792e-06
chr12	116442968	116443369	.	4.59991266140191	*	1.3006182907212	1.63909921770265e-07	7.40737695363512e-06
chr1	92626871	92627272	.	6.81574597346176	*	0.828093052397122	1.65086689412921e-07	7.45341102057285e-06
chr5	74838372	74838773	.	6.07007786667146	*	-0.976795901650767	1.68422331032416e-07	7.59673356288318e-06
chr2	170672581	170672982	.	4.99863140307592	*	-1.38548639269021	1.707284150155e-07	7.6933879940302e-06
chr9	84076738	84077139	.	5.68400038292345	*	-1.10215545237012	1.71392363460586e-07	7.7159303263751e-06
chr4	65236330	65236731	.	5.30950444580646	*	-1.21738316246525	1.72910564396282e-07	7.77685062291866e-06
chr9	42085668	42086069	.	6.22253896245384	*	0.961276814875088	1.73814779069005e-07	7.81006635978794e-06
chr8	103465721	103466122	.	6.29698036472211	*	-1.0350575343088	1.7443431089794e-07	7.83043928016611e-06
chr10	3777321	3777722	.	4.83950774065317	*	1.26170275539574	1.76694138558438e-07	7.92433703230443e-06
chr17	87296021	87296422	.	5.42469873777338	*	-1.22639735128691	1.79532451179317e-07	8.04397536724061e-06
chr16	25074353	25074754	.	5.75964243354561	*	-1.15046937081389	1.80412552647257e-07	8.07573187941925e-06
chr12	72332133	72332534	.	6.13262192945024	*	-0.952565130229113	1.81393829317144e-07	8.11195269911154e-06
chr15	90711957	90712358	.	5.36376816144348	*	1.12473849273589	1.83013444953527e-07	8.17662438662037e-06
chr6	90518340	90518741	.	6.0202166315028	*	-1.16985549930279	1.83376041706874e-07	8.18506602827038e-06
chr2	71525097	71525498	.	5.11357930662644	*	-1.41606409828726	1.86024001936005e-07	8.29540334082649e-06
chr9	28757429	28757830	.	5.0720283341918	*	1.1813410558326	1.88070329407619e-07	8.37872871136874e-06
chr5	62971053	62971454	.	4.70818553783912	*	-1.5267109594483	1.89379612683291e-07	8.42909163723032e-06
chr6	119395925	119396326	.	5.79554810381488	*	-1.24499245280761	1.91630050900667e-07	8.51610899344095e-06
chr2	21061615	21062016	.	5.07934291510045	*	-1.29508671223867	1.91696014469945e-07	8.51610899344095e-06
chr8	107049100	107049501	.	4.65070606435418	*	-1.46628507596254	1.92472613986253e-07	8.54255806049156e-06
chr6	114120494	114120895	.	5.44984947755433	*	-1.20687722264091	1.93427131980077e-07	8.56799433527817e-06
chr5	102481783	102482184	.	5.37305184808832	*	-1.24685053824616	1.93587967548588e-07	8.56799433527817e-06
chr4	127896384	127896785	.	5.65460477505289	*	-1.13848465729245	1.93591046294076e-07	8.56799433527817e-06
chr18	30652320	30652721	.	4.60888078114313	*	-1.5373120857413	1.97553578635877e-07	8.7295614453861e-06
chr2	30958684	30959085	.	6.02332488687385	*	-1.05984909084103	1.97612009382136e-07	8.7295614453861e-06
chr13	90427872	90428273	.	5.81241612681547	*	-1.1536190990284	1.9869982391968e-07	8.76406824224043e-06
chr12	64276413	64276814	.	5.32598631806223	*	-1.24614711499631	1.9876501434083e-07	8.76406824224043e-06
chr7	89349013	89349414	.	5.71544493951357	*	-1.16900563185781	1.99147960129377e-07	8.7727468230824e-06
chr2	105545817	105546218	.	5.50552781906933	*	-1.1922571090956	1.99877224344222e-07	8.79025263300718e-06
chr3	130237916	130238317	.	5.59901314827531	*	-1.19192312651883	1.99934854489799e-07	8.79025263300718e-06
chr4	58632140	58632541	.	5.01948355102482	*	-1.36766042186416	2.00274210464699e-07	8.79025263300718e-06
chr2	74281443	74281844	.	6.05879163213835	*	1.03122457372592	2.00293170206275e-07	8.79025263300718e-06
chr11	98157721	98158122	.	6.28702682957232	*	0.86813246879908	2.0047781013011e-07	8.79025263300718e-06
chr1	154832335	154832736	.	5.89356263846323	*	0.98536358558657	2.0080882398058e-07	8.79426756654947e-06
chr9	88003009	88003410	.	5.42218756718134	*	-1.21606018962495	2.009425303739e-07	8.79426756654947e-06
chr18	78531846	78532247	.	6.42375060827734	*	0.863299470919127	2.02480351361784e-07	8.8533500569923e-06
chr14	22475098	22475499	.	5.98744287357782	*	1.02228468629618	2.05334022582805e-07	8.96980459169648e-06
chr14	101747992	101748393	.	5.49002459569842	*	-1.14932168877674	2.0584016574464e-07	8.98358908553111e-06
chr4	23148135	23148536	.	4.63558355907481	*	1.28114146257666	2.07203054821826e-07	9.0313556900467e-06
chr13	44103679	44104080	.	7.33620497673206	*	0.933006435360627	2.07317849933818e-07	9.0313556900467e-06
chr16	91102370	91102771	.	5.72907041794678	*	-1.20666810656488	2.08488510269725e-07	9.07396669581117e-06
chr2	161075236	161075637	.	5.08927516129833	*	-1.27302649344419	2.11116776324911e-07	9.17987938383273e-06
chr16	39222712	39223113	.	5.0538720976169	*	-1.36386034675721	2.12425470927839e-07	9.22636165211697e-06
chr13	56347306	56347707	.	6.08501163946227	*	1.02181455370906	2.12577251600701e-07	9.22636165211697e-06
chr15	18925572	18925973	.	4.12560531352367	*	-1.83463697975931	2.13325905877903e-07	9.25033723418122e-06
chr9	41373073	41373474	.	6.6356210934108	*	-0.959254755753101	2.14014151771856e-07	9.27165169463826e-06
chr11	84214933	84215334	.	4.74763469309559	*	-1.46218157603196	2.14398195462108e-07	9.27976027833468e-06
chr1	193165986	193166387	.	4.3526402327895	*	1.35926836107322	2.14645566567482e-07	9.28194383500758e-06
chr12	67058105	67058506	.	5.43982795789296	*	-1.21469811855876	2.15115327545071e-07	9.2937314059e-06
chr19	31092071	31092472	.	6.13553860462355	*	-1.04971709905183	2.15657502686377e-07	9.3086230669619e-06
chr7	129721246	129721647	.	5.56759619185687	*	-1.14485256933172	2.16283270159256e-07	9.32709235037195e-06
chr12	79034489	79034890	.	6.959034427609	*	0.885019670137924	2.17402323994159e-07	9.36293019420726e-06
chr2	14346496	14346897	.	5.52909483859213	*	-1.19633024142942	2.17511585078115e-07	9.36293019420726e-06
chr7	48932198	48932599	.	5.92102459791165	*	-1.03139018431206	2.20066020631605e-07	9.45459721830094e-06
chr9	29684276	29684677	.	5.85697445360058	*	-1.12197108236022	2.20080848409467e-07	9.45459721830094e-06
chr17	9851431	9851832	.	5.03367141572316	*	-1.436530874116	2.20242871447851e-07	9.45459721830094e-06
chr15	34331104	34331505	.	4.9464016068562	*	-1.35074617674429	2.25594309236604e-07	9.67551207085288e-06
chr14	60056710	60057111	.	5.27011243782618	*	1.08405244870285	2.26624618080449e-07	9.71086488474725e-06
chr1	35959213	35959614	.	5.19650818239954	*	-1.23848567671297	2.26846265667348e-07	9.71153381673974e-06
chr9	57999852	58000253	.	6.08444483043822	*	-1.04677739498275	2.2740268057445e-07	9.72652028028739e-06
chr1	84513788	84514189	.	6.2885813713668	*	-1.54923594708183	2.3282575873041e-07	9.94944890095907e-06
chr11	18263957	18264358	.	4.94207871645246	*	-1.3434951164812	2.33994502924603e-07	9.99033595593403e-06
chr16	30653438	30653839	.	5.37315969100869	*	-1.20730297738274	2.34405753609493e-07	9.99883728179499e-06
chr12	84908940	84909341	.	5.92377634959746	*	-1.17799080942905	2.34848301817338e-07	1.00086570580111e-05
chr1	10023691	10024092	.	5.28309151918831	*	1.10213403276994	2.36083111180143e-07	1.00521928143415e-05
chr17	70795895	70796296	.	6.08506685227107	*	-1.07553533590904	2.3850275409181e-07	1.0135154358558e-05
chr5	138905977	138906378	.	6.09290983453439	*	-0.998650809873752	2.38558640054183e-07	1.0135154358558e-05
chr17	7418865	7419266	.	5.45768395092257	*	-1.30571808321857	2.38676595693209e-07	1.0135154358558e-05
chr12	8522632	8523033	.	5.52098361680036	*	-1.16097718088037	2.39019457566271e-07	1.01405779769453e-05
chr6	65902670	65903071	.	4.538036708466	*	1.39502361739567	2.41600381720536e-07	1.02389659504258e-05
chr1	69085744	69086145	.	5.95422221338282	*	0.987009941204408	2.41772973434261e-07	1.02389659504258e-05
chr5	90091274	90091675	.	4.85635142685325	*	1.19094641789664	2.42909214348243e-07	1.02778508243308e-05
chr6	17554665	17555066	.	5.75484157891207	*	-1.15173752282962	2.43329701429116e-07	1.02864084994273e-05
chr19	56965372	56965773	.	5.82692175645369	*	-1.05941563071297	2.44910163797763e-07	1.03439431636268e-05
chr19	9121087	9121488	.	6.24655072178943	*	-1.05987806264463	2.45320642104138e-07	1.03520039978322e-05
chr7	138103066	138103467	.	5.78551355496203	*	0.978230277335977	2.52085310927533e-07	1.06279437661621e-05
chr15	31148511	31148912	.	6.30745669609372	*	-1.11593237844325	2.53845839554333e-07	1.06926037957046e-05
chr2	38441954	38442355	.	6.58882169961294	*	0.953589757648234	2.5518070180344e-07	1.07392342674153e-05
chr19	41102761	41103162	.	5.2306414518347	*	1.09343732430143	2.55702749086077e-07	1.07428375077684e-05
chr19	49233823	49234224	.	4.52576717871628	*	-1.55471046208524	2.5572215304373e-07	1.07428375077684e-05
chr11	16619843	16620244	.	4.85943679843673	*	-1.40513160095621	2.59865198094027e-07	1.09005131637852e-05
chr10	94978632	94979033	.	5.8542550292489	*	-1.04282420013657	2.59937982308148e-07	1.09005131637852e-05
chr14	62545009	62545410	.	5.64353136283035	*	-1.20028038048535	2.60389597394535e-07	1.09097454872813e-05
chr13	71296884	71297285	.	6.11558184924932	*	1.00256574975251	2.63255281937362e-07	1.10200157318984e-05
chr5	97122996	97123397	.	5.38117299135443	*	-1.21989062943057	2.64805229900699e-07	1.10750616782338e-05
chr16	85088438	85088839	.	5.13455837923848	*	-1.29056427971842	2.66881335836484e-07	1.11519962452595e-05
chr14	28760220	28760621	.	4.64297225159109	*	1.29067752578056	2.68550547204113e-07	1.12118069463825e-05
chr2	25284754	25285155	.	6.77663799354203	*	-0.973190431458456	2.69718867988695e-07	1.12506184448205e-05
chr7	144655936	144656337	.	5.61254905642232	*	-1.0699092532688	2.70812496062324e-07	1.12862484543746e-05
chr5	39960820	39961221	.	6.21076281843174	*	-0.978282056581503	2.7129460029029e-07	1.12963524599672e-05
chr5	65436498	65436899	.	5.78309016597904	*	-1.11933023219383	2.73431797402422e-07	1.13752937074697e-05
chr8	13588861	13589262	.	5.59554611368972	*	-1.17612757521854	2.7486986141628e-07	1.14203388979032e-05
chr19	33042528	33042929	.	4.57158312872756	*	-1.50839335211464	2.74999143929566e-07	1.14203388979032e-05
chr17	7740076	7740477	.	5.15378708853152	*	-1.24299788721671	2.75370616662467e-07	1.14256989580857e-05
chr9	110106510	110106911	.	5.77017653786458	*	-1.17273607319333	2.77441173068692e-07	1.14970823325016e-05
chr14	55967908	55968309	.	5.7246474036831	*	-1.16031205086288	2.77578862721689e-07	1.14970823325016e-05
chr15	24154345	24154746	.	4.38261956124111	*	-1.63302410505937	2.78905055347676e-07	1.15418698716529e-05
chr5	66067009	66067410	.	5.20518006978015	*	-1.29162570397609	2.79220258374072e-07	1.1544777963563e-05
chr18	5133987	5134388	.	5.5474575966134	*	-1.1013292418934	2.79663336116168e-07	1.15529634950356e-05
chr1	64344492	64344893	.	5.29953125258154	*	-1.234200968417	2.81495397372114e-07	1.16184637085242e-05
chr15	59320522	59320923	.	5.90964920948108	*	-1.11554848493094	2.82651939062862e-07	1.16467582021726e-05
chr15	85562960	85563361	.	6.88687329271349	*	-0.815098293959617	2.82675111557982e-07	1.16467582021726e-05
chr9	47812063	47812464	.	6.35195688677438	*	0.937643485283398	2.83192193142271e-07	1.16578725098349e-05
chr13	35532259	35532660	.	5.56133587165829	*	-1.24559786818683	2.83925278024941e-07	1.16778516402318e-05
chr2	179032813	179033214	.	5.63126667300128	*	-1.0663075602105	2.85649042198325e-07	1.17315968732121e-05
chr12	98992559	98992960	.	4.94112652716597	*	-1.39497131306246	2.85729780639599e-07	1.17315968732121e-05
chr8	17697557	17697958	.	5.18459786127969	*	-1.33379928894166	2.87676154123891e-07	1.18012319622538e-05
chr2	37658945	37659346	.	6.81178042916127	*	-0.935674591829369	2.88465651068294e-07	1.18233290983513e-05
chr3	105428527	105428928	.	6.28428834794381	*	-0.914073654821498	2.91087450920041e-07	1.19204231095709e-05
chr10	94249746	94250147	.	5.84080459180482	*	-1.02612175528614	2.92811906604487e-07	1.19806330015647e-05
chr11	36495069	36495470	.	5.03800452451121	*	1.14848047299047	2.98133059071986e-07	1.21770507658653e-05
chr2	68177177	68177578	.	6.17976965941119	*	-0.954848096157879	2.98166106709956e-07	1.21770507658653e-05
chr3	29254798	29255199	.	4.96387844349414	*	-1.38899013070726	2.98387475009535e-07	1.21770507658653e-05
chr17	49351168	49351569	.	6.72156367526893	*	0.82550795526089	2.99810832335476e-07	1.22245532717411e-05
chr8	46128870	46129271	.	5.57183373294725	*	1.00278821726126	3.01019585292656e-07	1.226323090127e-05
chr18	39163880	39164281	.	5.24539543260661	*	-1.2256853344373	3.04682600327895e-07	1.24017395219821e-05
chr1	121242703	121243104	.	6.38092719391177	*	-0.961780688401495	3.06601881157737e-07	1.24690937604572e-05
chr10	43403385	43403786	.	5.97466355665216	*	-1.04551302403795	3.10207879115815e-07	1.26048692949344e-05
chr9	47279054	47279455	.	6.03569612747816	*	0.926952058123395	3.13553251860462e-07	1.27298299108035e-05
chr6	87673568	87673969	.	4.58769022413723	*	-1.47738217074694	3.15957104633464e-07	1.28163839302051e-05
chr17	63169616	63170017	.	5.46055751879313	*	-1.18296653253824	3.17391545299681e-07	1.28634999894243e-05
chr14	91896410	91896811	.	5.44706265704693	*	-1.12502049547271	3.17834076460514e-07	1.28703687233388e-05
chr17	85198407	85198808	.	5.24056136459778	*	-1.23232167152182	3.2049427082912e-07	1.29600899378481e-05
chr11	90117859	90118260	.	5.14753317226541	*	1.14565737732127	3.20599657739066e-07	1.29600899378481e-05
chr9	73633314	73633715	.	5.47437668213666	*	-1.14895434322349	3.2333156921595e-07	1.30593260625482e-05
chr2	61114139	61114540	.	5.52979679066737	*	0.983152805019376	3.26589479059792e-07	1.31796190885987e-05
chr4	10973036	10973437	.	7.35248995761255	*	-1.00870266703392	3.2808608186184e-07	1.32286890235738e-05
chr4	154420205	154420606	.	6.37204705547934	*	-1.00633839991937	3.32067075229307e-07	1.33777620435328e-05
chr16	34025125	34025526	.	5.39012318290159	*	1.0347811337814	3.34264432606482e-07	1.34534814245102e-05
chr2	119644999	119645400	.	5.98000893960104	*	-1.01415650784655	3.34517454747554e-07	1.34534814245102e-05
chr6	90683562	90683963	.	6.07585483506997	*	-1.08341414762644	3.34910847890449e-07	1.34578199619065e-05
chr3	106125735	106126136	.	4.8336992425384	*	-1.35552641965457	3.35579368099492e-07	1.34731972021887e-05
chr1	82220973	82221374	.	5.45562694591118	*	-1.25938266422287	3.35991665289393e-07	1.34782699092898e-05
chr2	5469002	5469403	.	4.56201735043428	*	-1.534385446485	3.41027053657739e-07	1.36686311004741e-05
chr14	28866064	28866465	.	4.63000892625789	*	-1.45037725761714	3.41622672704415e-07	1.36808705844712e-05
chr5	72112509	72112910	.	5.51187313743539	*	-1.22577317576309	3.42381617703511e-07	1.36996244061587e-05
chrX	134002306	134002707	.	5.42711818776673	*	1.08887873289772	3.44218672965802e-07	1.37614479645827e-05
chr19	41743192	41743593	.	5.69050720901956	*	1.00205167941754	3.4492966326117e-07	1.377818616764e-05
chr7	95832372	95832773	.	4.98750875228696	*	-1.3902112418399	3.4832087400796e-07	1.39018665506903e-05
chr12	81875110	81875511	.	5.41407201877726	*	1.12670678116855	3.49514340977977e-07	1.39367850743265e-05
chr5	81623189	81623590	.	4.62449059640237	*	-1.43865537154051	3.49848534360883e-07	1.39367850743265e-05
chr5	129169561	129169962	.	5.43976931013672	*	1.04482527517121	3.50082815911796e-07	1.39367850743265e-05
chr2	114768944	114769345	.	4.90999537297949	*	-1.3182750939727	3.51239933468551e-07	1.39710500118482e-05
chr2	37732121	37732522	.	6.56493720426105	*	0.930869764803779	3.54460508566813e-07	1.40872648155959e-05
chr5	130652049	130652450	.	6.13694088831837	*	-1.02696374837201	3.5970414753852e-07	1.42836183607651e-05
chr5	110710826	110711227	.	5.29534000212724	*	-1.17723333807762	3.61460077419398e-07	1.43412632568715e-05
chr5	22300018	22300419	.	5.62913729808876	*	0.977571365515379	3.65052613910559e-07	1.44716189711305e-05
chr7	96244755	96245156	.	6.28548810083573	*	0.95546843598026	3.66919138476695e-07	1.45333895731925e-05
chr11	26756808	26757209	.	4.80748791923906	*	1.22180475329266	3.70438556742433e-07	1.4660471345134e-05
chr11	9450483	9450884	.	4.79391951992562	*	-1.35137579392241	3.74848641995163e-07	1.48225593460084e-05
chr16	90489570	90489971	.	5.2717599199691	*	-1.24921664645382	3.76799262157362e-07	1.48872030358652e-05
chr7	64000851	64001252	.	5.95479530381482	*	-1.05194738954313	3.77148760311514e-07	1.48885316727665e-05
chr18	89597521	89597922	.	4.61281549622968	*	-1.45166433327739	3.78126000663636e-07	1.49146184445862e-05
chr18	78660003	78660404	.	4.81990086609822	*	-1.36928377165119	3.80768896889285e-07	1.50063059823382e-05
chr10	8267051	8267452	.	6.11363359702618	*	-1.04622895562221	3.85332332681191e-07	1.51734665838997e-05
chr10	55811584	55811985	.	4.69135298883373	*	-1.43997510707101	3.87339122791868e-07	1.52364368147847e-05
chr6	108122782	108123183	.	5.74253538420115	*	-1.02165187281802	3.87577972651467e-07	1.52364368147847e-05
chr5	16736790	16737191	.	5.67863727494107	*	-1.09201526492532	3.90075245747525e-07	1.5321830590258e-05
chr2	112040446	112040847	.	6.66446078036833	*	-1.00221218862786	3.92655592807982e-07	1.54103425204032e-05
chr13	51176895	51177296	.	6.20169937481196	*	-1.58887389128612	3.97101849782215e-07	1.55488190473684e-05
chr17	90657087	90657488	.	5.43353373130436	*	-1.16874104530261	3.97211907733444e-07	1.55488190473684e-05
chr4	155228595	155228996	.	7.02058958785368	*	-0.886340198493677	3.9757030147042e-07	1.55488190473684e-05
chr17	84366598	84366999	.	5.99705022890888	*	-1.12253872335062	3.97702396944237e-07	1.55488190473684e-05
chr10	114479304	114479705	.	4.68145785749247	*	-1.40683877458083	3.9789630397451e-07	1.55488190473684e-05
chr7	97036180	97036581	.	6.09623531521575	*	-0.983217840472661	3.98163245787072e-07	1.55488190473684e-05
chr1	91528348	91528749	.	7.24212636944669	*	-0.936754091273207	3.99036991566026e-07	1.55700402296893e-05
chr14	77643701	77644102	.	6.42119725555452	*	0.973265136528985	3.9973001835397e-07	1.55746382986743e-05
chr1	88551238	88551639	.	5.97080914629055	*	-1.05209708981931	3.99815685613576e-07	1.55746382986743e-05
chr15	33090358	33090759	.	4.56181832763753	*	-1.53361638111248	4.00919490716801e-07	1.56047400453645e-05
chr15	23212157	23212558	.	4.39855577552506	*	-1.55160266653508	4.01576583727767e-07	1.56174193679937e-05
chrX	49842397	49842798	.	3.85605310498845	*	-1.95986548757578	4.06717406677205e-07	1.580430747216e-05
chr5	101813085	101813486	.	6.67366717093312	*	0.879557885856892	4.07088318039495e-07	1.58056901736339e-05
chr12	14921405	14921806	.	5.31749195874473	*	-1.18064223113623	4.07621276631982e-07	1.58133570979823e-05
chr15	63542942	63543343	.	5.21712469636358	*	-1.22602662942493	4.08094224313905e-07	1.58186852492072e-05
chr10	99324223	99324624	.	4.84636170318392	*	-1.38775532659072	4.08512725983509e-07	1.58218959237738e-05
chr14	25909447	25909848	.	6.76982931703056	*	-0.803093351602461	4.09752776546561e-07	1.58568941892628e-05
chr11	89150265	89150666	.	6.15066665364453	*	0.897054502375969	4.17286853688438e-07	1.61352057822843e-05
chr7	117794944	117795345	.	4.48931404322177	*	1.26501480399492	4.19307409501889e-07	1.62000448744849e-05
chr17	60152484	60152885	.	4.25349211545781	*	-1.63629643850278	4.20478753542732e-07	1.6231995125501e-05
chr11	15336181	15336582	.	4.47893467809499	*	-1.51607385414348	4.2509909825042e-07	1.63969279836609e-05
chr17	72669822	72670223	.	5.12067755017357	*	-1.27275626550906	4.33184232935349e-07	1.66951257722058e-05
chr1	155481472	155481873	.	6.35794857608102	*	0.886576922489715	4.36352233183492e-07	1.68034824437123e-05
chr14	8404721	8405122	.	6.43334776854103	*	0.890125805422103	4.37103744785117e-07	1.68186816411808e-05
chr1	25047842	25048243	.	4.97442162063602	*	-1.3721217240242	4.40065659541958e-07	1.69188375713786e-05
chr12	54157602	54158003	.	4.75396692553687	*	-1.41838611017916	4.41702197947531e-07	1.69673479751377e-05
chr1	70305188	70305589	.	4.92195406421662	*	1.20263532061365	4.4204738121288e-07	1.69673479751377e-05
chr9	103569901	103570302	.	5.58218092472787	*	-1.08061545491626	4.42805142512386e-07	1.69826040621003e-05
chr8	12377716	12378117	.	6.1336642519289	*	0.903374279128381	4.4384550204119e-07	1.70086648282207e-05
chr2	71251247	71251648	.	5.74795909750173	*	1.00276784589305	4.44343309204807e-07	1.70139089190647e-05
chr12	5492943	5493713	.	5.78209813546604	*	-1.0096736292405	4.46842790351451e-07	1.7095726398714e-05
chr10	115812048	115812449	.	4.63872995610374	*	-1.44499293674259	4.47331608422751e-07	1.71005477396645e-05
chr13	29041142	29041543	.	4.62473562665063	*	-1.44011821065549	4.50486599092757e-07	1.72072008494628e-05
chr1	55540166	55540567	.	6.07250396134518	*	0.97160569211366	4.52954071659511e-07	1.72874414313126e-05
chr16	66893553	66893954	.	4.85077765948303	*	-1.39570954584773	4.59358205666521e-07	1.75176772039575e-05
chr1	25808039	25808440	.	4.40886826775797	*	-1.54684060531826	4.59874626456215e-07	1.75231936281436e-05
chr2	31009823	31010224	.	5.34738409400708	*	-1.20221730470054	4.6177635555397e-07	1.75814446841974e-05
chr6	139441285	139441686	.	4.91943766049635	*	-1.34350656802436	4.64878623011711e-07	1.76852735235327e-05
chr7	125863146	125863547	.	6.65332768406633	*	0.868674531216416	4.65954496294193e-07	1.77119074055055e-05
chr13	36203353	36203754	.	5.32248667121461	*	-1.14387242506842	4.6863399841047e-07	1.77850220028574e-05
chr7	77505630	77506031	.	5.00937831007519	*	1.10625828814202	4.68790371032024e-07	1.77850220028574e-05
chr8	77110641	77111042	.	5.29767290906638	*	-1.19316688837752	4.69469967045231e-07	1.77850220028574e-05
chr10	79770114	79770515	.	6.35903987402747	*	-0.93095001538482	4.69485771140582e-07	1.77850220028574e-05
chr7	122446553	122446954	.	4.29540437702304	*	-1.61217228127782	4.69764556986473e-07	1.77850220028574e-05
chr13	8647663	8648064	.	5.5461034467174	*	-1.08321727524947	4.7215499138841e-07	1.78608778826965e-05
chr17	9045986	9046387	.	5.08354794689913	*	-1.26139220505481	4.72526036272886e-07	1.78608778826965e-05
chr17	5278402	5278803	.	6.27591422629369	*	-1.05088704503092	4.74003911441758e-07	1.79023833059353e-05
chr13	118017339	118017740	.	4.81393970657573	*	-1.33812344441828	4.75909903716559e-07	1.79599786322498e-05
chr2	145813556	145813957	.	5.09974637438057	*	-1.25327166102377	4.76901864105817e-07	1.79830154917021e-05
chr6	70876556	70876957	.	5.11452134347792	*	1.1145587172259	4.8307721131581e-07	1.82013144327504e-05
chr9	52463130	52463531	.	4.06504230437472	*	-1.72391636371689	4.84664346516679e-07	1.8246528732479e-05
chr2	34416505	34416906	.	5.68005703732411	*	-1.03702613663695	4.85947955191565e-07	1.82802528874337e-05
chrX	100972680	100973081	.	5.32738442069328	*	-1.22677580994116	4.88120973781066e-07	1.8347354146069e-05
chr7	117285692	117286093	.	5.58148228066618	*	1.05707145336874	4.94880860497039e-07	1.85866210036079e-05
chr12	10683848	10684249	.	4.41879119784806	*	-1.52370160863925	4.96121765701928e-07	1.86053373883969e-05
chr12	116735615	116736016	.	5.68803465596852	*	-1.09904503103184	4.96168645321203e-07	1.86053373883969e-05
chr3	57696954	57697355	.	4.82015690624223	*	-1.36123343861383	5.00401864716102e-07	1.87491588977691e-05
chr12	117773334	117773735	.	6.33215045068029	*	0.877335376319453	5.05180122454292e-07	1.89131573247681e-05
chr4	152869452	152869853	.	6.69522420562694	*	-1.46357374459922	5.07295256904862e-07	1.89772713763577e-05
chr1	85959980	85960381	.	6.01505125441176	*	-1.03638127290099	5.11401484483233e-07	1.91157089382373e-05
chr13	47861486	47861887	.	5.15145560888488	*	-1.29719496230953	5.13554047336629e-07	1.91809588123709e-05
chr7	65897423	65897824	.	6.57706463460769	*	-1.03971696141369	5.14229367809621e-07	1.91909748627921e-05
chr18	53002840	53003241	.	4.75881444558187	*	-1.36276009712483	5.17449675753468e-07	1.92958785337339e-05
chr5	13313073	13313474	.	5.538567608549	*	0.980302945590703	5.18020592888871e-07	1.93018977437288e-05
chr16	11294810	11295211	.	5.46793808327527	*	-1.19392262743932	5.27337090928368e-07	1.96335179943986e-05
chr16	5629235	5629636	.	7.00921976279467	*	-0.915883691702017	5.29327273037587e-07	1.9692060785025e-05
chr12	89343995	89344396	.	5.07174162361613	*	-1.22917952036379	5.3486140720799e-07	1.98822495494863e-05
chr1	64957886	64958287	.	5.26286251192157	*	-1.19118340337386	5.3578626292798e-07	1.9896697256991e-05
chr13	90542915	90543316	.	5.54828736561193	*	-1.22561502758589	5.36094314551365e-07	1.9896697256991e-05
chr3	145496462	145496863	.	5.78068261962974	*	-1.08745341065976	5.3667570524497e-07	1.99026037503711e-05
chr15	99716536	99716937	.	6.11674942348799	*	-1.06033804128086	5.40227614070866e-07	2.00185759349295e-05
chr13	16465335	16465736	.	4.76779539528976	*	-1.38585156952345	5.45310957097544e-07	2.01910698843619e-05
chr16	16848072	16848473	.	5.01065037850523	*	-1.28396114700677	5.49351934488842e-07	2.03247279687061e-05
chr8	104246882	104247283	.	4.93799438855656	*	-1.28979066408582	5.57243769331403e-07	2.05898645946108e-05
chr2	165335799	165336200	.	6.45102657967905	*	-1.02550817218877	5.57391900344191e-07	2.05898645946108e-05
chr11	49989873	49990274	.	5.38043241770664	*	-1.11763586841393	5.59251818773217e-07	2.06423919168955e-05
chr7	113501218	113501619	.	5.34589553137446	*	-1.17783479472461	5.61766940565715e-07	2.07190021467645e-05
chr8	19757349	19757750	.	6.88483729587373	*	-0.820069455841282	5.62558726941288e-07	2.07319824819215e-05
chr8	109942836	109943237	.	5.36101502123315	*	1.05614208446808	5.63125907643853e-07	2.07366716068695e-05
chr4	80771222	80771623	.	4.77458366466393	*	-1.34079298390223	5.6695863125059e-07	2.08615106042128e-05
chr2	32952713	32953114	.	4.94194949593035	*	1.13286430727926	5.67586355971907e-07	2.08683173859094e-05
chr1	191759135	191759536	.	5.27190113783146	*	1.07152742572018	5.74536991602773e-07	2.11074053773942e-05
chr8	83111462	83111863	.	5.7128958253002	*	-1.02834757148548	5.77424352317542e-07	2.11857633327035e-05
chr10	94869113	94869514	.	5.57050773621663	*	-1.18654535129346	5.77568810491653e-07	2.11857633327035e-05
chr17	91003806	91004207	.	6.25854753471828	*	0.971156250126896	5.81925902477189e-07	2.13289871020702e-05
chr19	54826674	54827075	.	4.27804446298333	*	-1.63559949017276	5.86077536283493e-07	2.14641912571383e-05
chr1	80614908	80615309	.	4.62169688867659	*	-1.45119035599876	5.8652547659264e-07	2.14641912571383e-05
chr7	80505079	80505480	.	5.06146561223414	*	-1.35120064715665	5.88944936415896e-07	2.15264717725602e-05
chr5	74774407	74774808	.	6.16771463888803	*	-0.975151712805471	5.8914073589907e-07	2.15264717725602e-05
chr7	48825578	48825979	.	6.31499724535463	*	-1.49078676863113	5.9281472202992e-07	2.16439364236098e-05
chr1	185225824	185226225	.	6.3194474501053	*	-1.06899804510918	5.93303064259792e-07	2.16449999488276e-05
chr4	82785264	82785665	.	4.86093725047008	*	-1.38501729653195	5.96338071567971e-07	2.17388979144287e-05
chr10	69600315	69600716	.	5.78354687949733	*	-1.06203659374093	5.98544668289784e-07	2.18024752239868e-05
chr8	77983203	77983604	.	4.38479747211577	*	-1.57166485929306	6.00184073905704e-07	2.18376324543201e-05
chr11	98842207	98842608	.	6.81643012309407	*	-0.870531059989537	6.00436441302618e-07	2.18376324543201e-05
chr8	15054723	15055124	.	6.02264001998213	*	-1.08647092864574	6.01669719901677e-07	2.18644417804598e-05
chr11	33811069	33811470	.	5.1342279721445	*	-1.31624158971716	6.0255314454561e-07	2.18644417804598e-05
chr2	155704934	155705335	.	5.83288367658609	*	0.924434526791604	6.02565182408345e-07	2.18644417804598e-05
chr6	128259054	128259455	.	6.15683777990728	*	1.01273335468325	6.0527378077875e-07	2.19458305053895e-05
chr9	41060593	41060994	.	6.56144730823884	*	-0.879043348691918	6.06447549988916e-07	2.19714875240027e-05
chr2	152845541	152845942	.	5.62813139345933	*	-1.08862492436522	6.10653519431094e-07	2.21014284121445e-05
chr11	74698101	74698502	.	4.41890564527122	*	1.2795459178949	6.10971915159103e-07	2.21014284121445e-05
chr12	44526424	44526825	.	5.78385963138443	*	0.949406727517967	6.12621182070356e-07	2.21440946448514e-05
chr3	127488804	127489205	.	6.54430132847761	*	0.915270153469205	6.1437087735335e-07	2.21903228383526e-05
chr11	22028745	22029146	.	4.8883884500196	*	1.14990157797348	6.20722234038878e-07	2.240255934259e-05
chr9	45292014	45292415	.	6.54157308571341	*	-0.89856568156445	6.2205208017611e-07	2.24218399479333e-05
chr12	75941510	75941911	.	5.401031348975	*	-1.21297085299407	6.22207842407908e-07	2.24218399479333e-05
chr16	72734107	72734508	.	5.06496988391318	*	-1.23732449879841	6.25882697687309e-07	2.25370366352111e-05
chr1	186387317	186387718	.	6.09389080776023	*	-1.06790088232693	6.2884197045696e-07	2.26263101354876e-05
chr3	96870630	96871031	.	4.58132789542216	*	-1.49333192757137	6.30771849280447e-07	2.26784371592936e-05
chr1	64113214	64113615	.	4.98187778164868	*	-1.31154179408183	6.33458201200319e-07	2.27576618243727e-05
chr6	129456958	129457359	.	6.08098733767235	*	-1.01851182502468	6.34916033261103e-07	2.27926635398036e-05
chr13	114246379	114246780	.	5.68945549569856	*	0.950313571119001	6.416822785547e-07	2.30180321154306e-05
chr1	111761485	111761886	.	4.66815736851201	*	-1.39371122713709	6.44516407093253e-07	2.30876666815812e-05
chr9	43856737	43857138	.	5.6605864944715	*	-1.1591378438372	6.44603147405555e-07	2.30876666815812e-05
chr7	96185646	96186047	.	5.98366329498095	*	0.941995209272445	6.46088507958693e-07	2.31232967521891e-05
chr18	56576514	56576915	.	4.85861453016084	*	-1.44447978483557	6.47156536189014e-07	2.31439479008112e-05
chr6	140987343	140987744	.	4.99158604151029	*	-1.26320628928406	6.48999712915483e-07	2.31922679820101e-05
chr6	59466030	59466431	.	4.79279699493897	*	-1.32248520981669	6.50825269007578e-07	2.32398856474789e-05
chr11	112012655	112013056	.	4.99683395237762	*	-1.24332527403333	6.57452196141924e-07	2.34587503899694e-05
chr6	56537508	56537909	.	5.85434685256399	*	-1.00546016019407	6.58736089840017e-07	2.34867818416106e-05
chr2	146726262	146726663	.	4.92575726025136	*	-1.29556191739277	6.60684851205392e-07	2.3538458398765e-05
chr12	106324224	106324625	.	5.0811364471838	*	-1.24046472256367	6.62124481380973e-07	2.35719315935741e-05
chr4	33586410	33586811	.	6.20374825095353	*	-0.976382853446111	6.69324974476495e-07	2.38102888090186e-05
chr2	157715176	157715577	.	5.84484263769788	*	-1.08654693585636	6.71493776931918e-07	2.38694262260075e-05
chr15	57594874	57595275	.	6.02545286812072	*	-0.949637003857819	6.7414254467852e-07	2.39455228661809e-05
chr1	72948473	72948874	.	5.21177061205822	*	-1.21563785882618	6.75401739630662e-07	2.39691921513162e-05
chr10	122971734	122972135	.	5.02425895831471	*	-1.25924755448857	6.75825954579384e-07	2.39691921513162e-05
chr11	53997956	53998357	.	5.34009007531838	*	-1.23827621679656	6.80095670034575e-07	2.40859599264483e-05
chr13	111372304	111372705	.	5.57791554803201	*	-1.06723304767301	6.80140291972051e-07	2.40859599264483e-05
chr3	108339807	108340208	.	6.12210169570107	*	0.850756050674228	6.82372532545553e-07	2.4146868860011e-05
chr3	65349113	65349514	.	6.89327135762701	*	-1.53066721269581	6.84380830183128e-07	2.41997677649525e-05
chr17	69992808	69993209	.	5.10033282771268	*	1.08530548833384	6.86666564228519e-07	2.42623901835916e-05
chr8	94915947	94916348	.	5.52482771577192	*	-1.07065461002927	6.87265503699077e-07	2.42653629339745e-05
chr3	147455743	147456144	.	5.22369320146722	*	1.17310913083755	6.90392230485775e-07	2.43575133113376e-05
chr16	94847772	94848173	.	5.09322278497402	*	-1.24084706139297	6.91054362805013e-07	2.43626382878192e-05
chr3	70781085	70781486	.	4.92298364507557	*	1.12900280893754	6.94983670617953e-07	2.44828515056631e-05
chr14	105969668	105970069	.	6.82297385557157	*	-0.863605923079781	6.96145585524307e-07	2.45054683896103e-05
chr15	52568903	52569304	.	5.55195926103314	*	1.09314017942588	7.0336424689298e-07	2.47410998338064e-05
chr11	35477976	35478377	.	6.56733856397011	*	-0.958386163391092	7.06868021127603e-07	2.48458047545485e-05
chr11	20346084	20346485	.	5.51319249899953	*	-1.11294336218796	7.07667216448676e-07	2.48553608400211e-05
chr16	11914627	11915028	.	5.97071244042543	*	-0.965297956444394	7.08840027877987e-07	2.48780154236999e-05
chr9	103744988	103745389	.	5.22560537703441	*	-1.1989605898652	7.17058389975429e-07	2.51477285799791e-05
chr11	88326338	88326739	.	5.5940057812491	*	-1.06646937947739	7.21823413355193e-07	2.52960197683993e-05
chr19	20895675	20896076	.	4.55849008250995	*	-1.45143474455533	7.22897386126762e-07	2.53148352860958e-05
chr2	127470075	127470476	.	5.09247452872636	*	-1.21471867150751	7.36273150508719e-07	2.57640942459009e-05
chr1	152290292	152290693	.	5.40125401903956	*	-1.13389040662341	7.39241876208966e-07	2.58487877115056e-05
chr5	110569234	110569635	.	5.4813680117853	*	-1.12904296382427	7.53424146155173e-07	2.63251646619897e-05
chr12	112402188	112402589	.	6.54746805507568	*	-0.819530787760575	7.5882108714731e-07	2.64940977353248e-05
chr13	63732964	63733365	.	4.90279931865393	*	-1.34304605374986	7.62307650737811e-07	2.65961296206711e-05
chr2	127696498	127696899	.	5.74802257920455	*	-1.03350827547252	7.64484463038308e-07	2.66523484950522e-05
chr3	121480072	121480473	.	6.87013744707249	*	0.83838190872894	7.65687866113065e-07	2.66745732219064e-05
chr11	62916239	62916640	.	5.73488155099767	*	-1.00104381860363	7.75529635733252e-07	2.69719683815645e-05
chr12	108286836	108287237	.	7.05873026079463	*	0.750074599555276	7.75773062456379e-07	2.69719683815645e-05
chr2	3765213	3765614	.	5.27081076642788	*	1.06584308049396	7.75941214074499e-07	2.69719683815645e-05
chr6	80602493	80602894	.	5.39784961227122	*	-1.14482889814635	7.77862406370126e-07	2.7018824262532e-05
chrX	160846142	160846543	.	4.59213821719862	*	1.23732753075246	7.8163057148652e-07	2.71297179580391e-05
chr8	12598263	12598664	.	6.44144297954809	*	0.855621090826328	7.87795861785661e-07	2.73235893636992e-05
chr7	37388998	37389399	.	5.69698629988232	*	0.979864506785971	7.88807739682446e-07	2.73385682425971e-05
chr5	103309044	103309445	.	6.39208065426589	*	-0.959373685263864	7.99666716471575e-07	2.76786064941035e-05
chr15	86242757	86243158	.	5.49575692129675	*	-1.22585300470917	7.9979340288467e-07	2.76786064941035e-05
chr12	111867419	111867820	.	5.55017764777715	*	-1.12952643610306	8.00582919947716e-07	2.76856022976784e-05
chr1	192999366	192999767	.	5.46560855690859	*	-1.09404101760332	8.03245085806347e-07	2.77572999409693e-05
chr2	3911069	3911470	.	5.41438521335849	*	-1.1826554885774	8.09516229413318e-07	2.79402806529579e-05
chr3	157438229	157438630	.	5.61242677890964	*	1.06389126272758	8.09725753090919e-07	2.79402806529579e-05
chr2	113850345	113850746	.	5.77960372172041	*	-1.08877030717509	8.12485473712062e-07	2.80149983931368e-05
chr13	59291083	59291484	.	5.62979606682639	*	-1.06142071635479	8.18312379474202e-07	2.81952880164595e-05
chr6	88892591	88892992	.	5.53231738848123	*	-1.07804153696683	8.19392179508438e-07	2.82118702564866e-05
chr6	46886153	46886554	.	4.83015456070211	*	-1.28696834151311	8.30693996242688e-07	2.85801178926271e-05
chr3	68729154	68729555	.	5.44196131511779	*	-1.14750364850095	8.33524782190447e-07	2.86565941710771e-05
chr9	34907135	34907536	.	6.15381611888064	*	-1.00911717040526	8.44027975603493e-07	2.89965441910136e-05
chr2	44982656	44983057	.	5.47271876352539	*	-1.12709992894294	8.45521143165939e-07	2.90266854210681e-05
chr9	115771513	115771914	.	4.76419398624275	*	-1.3521822336555	8.46207010649218e-07	2.90290883893384e-05
chr14	60990740	60991141	.	6.94008615580144	*	0.836530729082721	8.56471321622184e-07	2.93590023170577e-05
chr3	98085716	98086117	.	5.14767121859596	*	-1.2110367286308	8.57069845937656e-07	2.93590023170577e-05
chr19	43604731	43605132	.	6.90703029352114	*	0.728962062451935	8.63029995454596e-07	2.95416985009095e-05
chr6	94691970	94692371	.	5.12314866749332	*	1.09545544629077	8.68946547524558e-07	2.9722638256582e-05
chr7	89824782	89825183	.	5.42535669985568	*	1.06170196398846	8.74569880037448e-07	2.98932931802503e-05
chr13	37572636	37573037	.	5.62073261901838	*	-1.07855068629418	8.78975235347226e-07	3.00220997957185e-05
chr5	125298930	125299331	.	6.5733726150013	*	-0.938747664500737	8.79869849146629e-07	3.0030894525363e-05
chr5	149326810	149327211	.	5.25592735232404	*	-1.1446066402819	8.87899692648709e-07	3.02830332944985e-05
chr4	94264520	94264921	.	4.64318781355278	*	-1.36799868105164	8.92696912502728e-07	3.04101660993829e-05
chr16	9098775	9099176	.	5.8692172834997	*	-1.08516238168803	8.92917574658872e-07	3.04101660993829e-05
chr6	117248463	117248864	.	5.66186052182633	*	-1.11246351907066	8.98421126352275e-07	3.05755088740899e-05
chr2	49807494	49807895	.	5.2780372725594	*	1.03427004130286	9.012072039348e-07	3.06481973719097e-05
chr4	144609580	144609981	.	5.84635161530937	*	-1.0660954011966	9.08820901323688e-07	3.08848400749041e-05
chr9	27060424	27060825	.	6.46508370259457	*	0.835949895040511	9.12584993565449e-07	3.09904133081466e-05
chr18	13058808	13059209	.	5.50884620553272	*	-1.1011275681846	9.14797886192639e-07	3.10431953676674e-05
chr19	24080040	24080441	.	4.88185604857705	*	-1.29333257440389	9.16653808734176e-07	3.10837966004931e-05
chr4	15727031	15727432	.	4.53385904269315	*	1.24765708990098	9.20058185209736e-07	3.11768098920639e-05
chr11	24280321	24280722	.	6.31039486092281	*	0.868472870164477	9.22258018741836e-07	3.12289020929572e-05
chr2	64341182	64341583	.	4.40850314342046	*	-1.49355327433842	9.2293238736596e-07	3.12293022817621e-05
chr12	97802472	97802873	.	6.611169382291	*	-0.884670657983935	9.37017779912712e-07	3.16831657504919e-05
chr3	68374015	68374416	.	4.75190795650522	*	-1.30862957068016	9.39915891887774e-07	3.17583767484805e-05
chr3	26075804	26076205	.	4.50179158653091	*	1.26826453226373	9.42419870188929e-07	3.18201723362143e-05
chr2	179305902	179306303	.	6.82152541756755	*	-0.899980145018595	9.44260483341168e-07	3.18594974103693e-05
chr4	41672088	41672489	.	6.83112912987412	*	0.745907183237273	9.51087986537342e-07	3.20669043243474e-05
chr16	17422789	17423190	.	4.72969743758007	*	-1.41623968597208	9.51780248995921e-07	3.20673066736403e-05
chr1	164404390	164404791	.	4.8938704920233	*	-1.26166047030602	9.68094098888508e-07	3.25936538222213e-05
chr5	141556160	141556561	.	5.65072648803983	*	-1.05351281314511	9.74402604757326e-07	3.27716272536713e-05
chr12	84588351	84588752	.	5.71657184463538	*	0.910711689302826	9.74770794731031e-07	3.27716272536713e-05
chr12	105493081	105493482	.	5.15490323903513	*	-1.18623625937469	9.78546813477514e-07	3.28751276217125e-05
chr13	44382521	44382922	.	5.60177693750155	*	0.942488680650239	9.90654092751428e-07	3.32581771095716e-05
chr1	20975860	20976261	.	6.26991668633248	*	-0.885758934395463	9.92847853330155e-07	3.33081021827166e-05
chr18	66156094	66156495	.	6.88495195425839	*	0.908475448998485	9.98992611406601e-07	3.34904101981865e-05
chr4	94036373	94036774	.	3.91940949515227	*	-1.77073887103329	1.00572113736451e-06	3.36483870777695e-05
chr19	38555222	38555623	.	5.10808892626828	*	-1.26904922522434	1.0058384993965e-06	3.36483870777695e-05
chr2	165261496	165261897	.	6.24155939699791	*	-0.96159050503729	1.00584655548058e-06	3.36483870777695e-05
chr11	116037069	116037470	.	6.28367856786361	*	-0.950335269968027	1.00866201613858e-06	3.3718641227441e-05
chr12	117308896	117309297	.	7.17537741944849	*	-0.868478785741035	1.01223339304841e-06	3.38140474708271e-05
chr16	42901284	42901685	.	5.14306339540664	*	-1.18223328542576	1.01797595210159e-06	3.39817963897367e-05
chr11	106025540	106025941	.	5.44270091272972	*	-1.12381439060917	1.02321565498705e-06	3.41325335441009e-05
chr6	6745452	6745853	.	4.83729835696409	*	1.12308871708965	1.02615375557715e-06	3.42063347023542e-05
chr16	86491361	86491762	.	4.99802438788642	*	-1.25582115236703	1.03134186673452e-06	3.43356742988545e-05
chr6	37408385	37408786	.	5.28061798945508	*	-1.27095665348582	1.03165222488155e-06	3.43356742988545e-05
chr8	61741045	61741446	.	5.37293137048411	*	-1.18519648511033	1.03221916795326e-06	3.43356742988545e-05
chr3	84345310	84345711	.	5.43486008411409	*	-1.09461958444593	1.03432697092684e-06	3.43815245237212e-05
chr5	131693880	131694281	.	5.4058625744916	*	-1.09122417846341	1.05302480927625e-06	3.49783822306103e-05
chr11	78777957	78778358	.	6.51686336781707	*	-0.850113884595163	1.05508810858477e-06	3.50222380268614e-05
chr9	47536396	47536797	.	4.84754372285913	*	-1.32970439787597	1.05923961864039e-06	3.51068625172148e-05
chr14	117583860	117584261	.	4.77199764271247	*	-1.32280699405939	1.05951016402549e-06	3.51068625172148e-05
chr2	157138182	157138583	.	4.50792125044754	*	-1.45527880587038	1.05987197118907e-06	3.51068625172148e-05
chr6	82616971	82617372	.	4.46064164437811	*	-1.44291889294572	1.06183292397664e-06	3.51471171851396e-05
chr13	80482167	80482568	.	4.73011118687217	*	1.18154975615342	1.06308397600602e-06	3.5163833830908e-05
chr9	103564372	103564773	.	6.72787024759272	*	-0.82370128503924	1.06464107171802e-06	3.51906429981968e-05
chr8	122490190	122490591	.	6.21677631726523	*	0.920223287283817	1.06715386649212e-06	3.52489821283153e-05
chr12	105842881	105843282	.	6.55353778936041	*	-0.831391097214412	1.0708005480055e-06	3.53446665477867e-05
chr3	121129907	121130308	.	5.35643042644935	*	-1.2383343589957	1.0742120603822e-06	3.5432460088254e-05
chr9	56669350	56669751	.	6.15235107219185	*	-0.949698658181843	1.07848266941288e-06	3.55484479879553e-05
chr5	51589905	51590306	.	4.35935527822253	*	-1.54322215412687	1.08187663374527e-06	3.56353984148031e-05
chr19	38591230	38591631	.	5.29067928547555	*	-1.15168346259908	1.08386700959436e-06	3.56760275818647e-05
chr7	80692981	80693382	.	5.20716693875303	*	-1.17580766763292	1.08545363537663e-06	3.57033196814219e-05
chr2	18727208	18727609	.	5.60962980888155	*	-1.1636752455632	1.08996166051316e-06	3.58265989318604e-05
chr9	46354008	46354409	.	6.80644902855142	*	0.788253383243852	1.09307346767827e-06	3.58948857969122e-05
chr12	5269903	5270304	.	5.70616312100689	*	-1.07770397007705	1.09356223622289e-06	3.58948857969122e-05
chr9	88380965	88381366	.	4.51470788208451	*	1.22817266092345	1.09856588862898e-06	3.60141745815277e-05
chr8	119103501	119103902	.	5.10133749911405	*	-1.20619169757258	1.0994621361473e-06	3.60141745815277e-05
chr2	44200136	44200537	.	4.85407301501609	*	1.15710590939783	1.09948864374283e-06	3.60141745815277e-05
chr7	142943127	142943528	.	6.00631943998031	*	0.912712349835699	1.10217177925109e-06	3.607699084375e-05
chr6	39505504	39505905	.	5.92024117583611	*	-1.0086584915207	1.10358539150776e-06	3.60981939130592e-05
chr3	127226929	127227330	.	4.83373529062776	*	1.14570194566867	1.11136836744164e-06	3.63229308359971e-05
chr3	141044088	141044489	.	5.01842200165195	*	1.10307069155497	1.11199722491447e-06	3.63229308359971e-05
chr7	100999038	100999439	.	5.85450468137245	*	-1.0046275978284	1.11367309321325e-06	3.63524800890627e-05
chr6	78437279	78437680	.	6.74302530147616	*	-0.84685011511671	1.115381870461e-06	3.63816448221663e-05
chr14	30372938	30373339	.	5.96951036428569	*	-1.11127088064562	1.11611028774483e-06	3.63816448221663e-05
chr10	86261545	86261946	.	5.45773982822753	*	-1.13002142542917	1.12482400375293e-06	3.66403451395261e-05
chr4	110149648	110150049	.	5.41847952449015	*	0.972463358103067	1.12766617882147e-06	3.67075589356007e-05
chr10	43507835	43508236	.	4.93774948207714	*	-1.24856563557216	1.13006353711775e-06	3.67602103671809e-05
chr13	96449776	96450177	.	5.35193287234654	*	-1.1779177558889	1.13340048312302e-06	3.68433322565541e-05
chr15	50933931	50934332	.	4.90451100234072	*	1.09656962368485	1.13737267031893e-06	3.69469750623588e-05
chr10	20508011	20508412	.	5.06731721962982	*	-1.19197981682474	1.14261953515024e-06	3.70918538493847e-05
chr5	53432728	53433129	.	5.70251566694571	*	0.914520561293608	1.14418347813227e-06	3.70970468366982e-05
chr3	140903076	140903477	.	4.40207954563724	*	1.29734214424517	1.14495252730299e-06	3.70970468366982e-05
chr12	41401244	41401645	.	5.94797955846028	*	0.925122529847841	1.14514062050272e-06	3.70970468366982e-05
chr18	83600115	83600516	.	5.27350224464443	*	-1.13329719967141	1.14646362664973e-06	3.71143976937742e-05
chr14	79500104	79500505	.	5.65565694207456	*	-1.02470092540795	1.1615324522225e-06	3.75764118980836e-05
chr7	131814004	131814405	.	6.07615558312831	*	-0.948256292733257	1.17776014241637e-06	3.80752567303126e-05
chr12	26730263	26730664	.	6.28800689996756	*	-0.937920224082871	1.18353496617308e-06	3.82357235302045e-05
chr3	127419013	127419414	.	7.6301028254421	*	0.764261855202761	1.18471038610054e-06	3.8247482225239e-05
chr13	42004390	42004791	.	4.94923870969027	*	1.08197720828212	1.18801862357882e-06	3.83280341015658e-05
chr5	48206310	48206711	.	5.09055166430991	*	1.10279416113141	1.18989439790906e-06	3.83622930543388e-05
chr5	84996596	84996997	.	6.9942529018386	*	1.26749101231537	1.19138641950252e-06	3.83681166134771e-05
chr1	194072539	194072940	.	5.08501691329467	*	1.05682580837855	1.19170303855162e-06	3.83681166134771e-05
chrX	11135388	11135789	.	5.07475110439705	*	-1.23114998378949	1.20281160627082e-06	3.86993345130205e-05
chr14	73713964	73714365	.	5.43611283527722	*	0.991606084501743	1.20548371906999e-06	3.87588506810123e-05
chr3	22006867	22007268	.	4.95582485565482	*	-1.27435785718611	1.21305035362307e-06	3.89526586333078e-05
chr8	67934323	67934724	.	5.12331019110565	*	-1.15745352710287	1.21352021929598e-06	3.89526586333078e-05
chr4	6913236	6913637	.	6.68158660317551	*	0.836903474474806	1.21399078248285e-06	3.89526586333078e-05
chr9	42090298	42090699	.	6.37845487778208	*	0.835984884328732	1.21498077406982e-06	3.89579039359054e-05
chr9	103485577	103485978	.	4.97804236506204	*	1.07362906167969	1.21735395468091e-06	3.90074633948912e-05
chr8	12054115	12054516	.	5.52746585192867	*	-1.06874764830204	1.22057359896285e-06	3.90840601814634e-05
chr18	42777772	42778173	.	6.89889652201764	*	-0.906353260492014	1.22208838300234e-06	3.9105998596616e-05
chr4	136544013	136544414	.	6.80784031214206	*	0.716950381793295	1.22388530606096e-06	3.91369293766508e-05
chr9	43775181	43775582	.	6.40544391550096	*	0.827030453795664	1.23220191987954e-06	3.93761610125574e-05
chr16	30617017	30617418	.	4.95315977780706	*	-1.26600944454649	1.23883085579136e-06	3.95611737044213e-05
chr6	146882781	146883182	.	6.56721783706369	*	0.796291763112359	1.24954762899271e-06	3.9876389636135e-05
chr8	24643035	24643436	.	5.58445722928593	*	0.96394445291667	1.25293434668499e-06	3.995741571786e-05
chr2	32927370	32927771	.	5.40780991341637	*	-1.12955993632024	1.25701325207969e-06	4.00603919112754e-05
chr9	41435842	41436243	.	5.41794907226407	*	-1.08139666518757	1.25793825937777e-06	4.00627836863318e-05
chr10	29465689	29466090	.	4.98325625262785	*	-1.26588688462596	1.26470064014456e-06	4.02509552148642e-05
chr12	44433231	44433632	.	5.08522033094577	*	-1.21142774050118	1.27817330192657e-06	4.06522932431233e-05
chr7	64490689	64491090	.	5.28880221043359	*	-1.10844629171392	1.28124118812949e-06	4.07077042285578e-05
chr6	86305343	86305744	.	5.30783800360247	*	-1.1947159645139	1.28164279357547e-06	4.07077042285578e-05
chr11	57491575	57491976	.	7.05081383698271	*	-0.886364537683353	1.29110151201541e-06	4.09805183628593e-05
chr9	74135568	74135969	.	5.1419676280641	*	-1.19521757367254	1.29406699305989e-06	4.10300671133076e-05
chr6	140243902	140244303	.	5.85342342280162	*	-0.969854814923966	1.29462709778415e-06	4.10300671133076e-05
chr6	16077377	16077778	.	4.77711246305886	*	1.1577824379983	1.29527399733959e-06	4.10300671133076e-05
chr11	80561223	80561624	.	6.09735497218115	*	-0.940479634488894	1.29662760779733e-06	4.10453608418584e-05
chr15	85539897	85540298	.	6.93444268056813	*	-0.816727703847188	1.30393537120006e-06	4.12489890748422e-05
chr11	22538476	22538877	.	5.65274983616357	*	-1.00891290421471	1.30510862615462e-06	4.12584138791403e-05
chr8	106912232	106912633	.	5.36325794071704	*	-1.10879077482377	1.31305508578795e-06	4.14660862596461e-05
chr5	139553853	139554254	.	5.88736778131942	*	-0.989899813918582	1.31343729257774e-06	4.14660862596461e-05
chr3	86752364	86752765	.	6.42620613366425	*	-0.844710123253751	1.31530317844263e-06	4.14971990066219e-05
chr3	111294039	111294440	.	4.8688574844048	*	-1.25957150882067	1.31991049909457e-06	4.16147032607508e-05
chr7	131004597	131004998	.	4.48851233656285	*	-1.43039616668002	1.3305052101406e-06	4.1920697245974e-05
chr7	92656020	92656421	.	5.43065003101784	*	-1.13305143326005	1.33232186227373e-06	4.19498937730611e-05
chr13	64064999	64065400	.	6.62795732412914	*	-0.868638636810012	1.33835717971432e-06	4.21117928343354e-05
chr4	22088405	22088806	.	5.46918159616928	*	1.04729505742206	1.35107808676409e-06	4.24836995461143e-05
chr9	40451006	40451407	.	6.89423371467937	*	-0.938883079247517	1.36342558456964e-06	4.28433766191268e-05
chr12	13060313	13060714	.	5.09646635673794	*	1.06417138377205	1.36927676160079e-06	4.29796297044176e-05
chr1	134109606	134110007	.	5.55147400648026	*	-1.03471817242552	1.36958531486232e-06	4.29796297044176e-05
chr11	91180151	91180552	.	4.79684514859129	*	1.11644625052886	1.38446410027662e-06	4.34176416277702e-05
chr13	28994572	28994973	.	5.52914159427273	*	-1.04996430089464	1.38580562819949e-06	4.34308166789782e-05
chr2	178492597	178492998	.	5.90276897113612	*	-1.06459049125167	1.38768725034146e-06	4.34608893985678e-05
chr1	34703225	34703626	.	5.96258755235601	*	-0.987359646092385	1.39156089735527e-06	4.3553268855804e-05
chr9	108926894	108927295	.	6.55269598926484	*	-0.935429020932803	1.39545593948653e-06	4.36187803302543e-05
chr7	106859197	106859598	.	4.53784545046465	*	-1.41725623087771	1.39550484221966e-06	4.36187803302543e-05
chr7	95483726	95484127	.	6.03690564477414	*	1.01566823069045	1.39809258009028e-06	4.36707049453648e-05
chr7	73287456	73287857	.	7.27394540131324	*	0.78993515173579	1.40237684834152e-06	4.37755183752169e-05
chr4	71757301	71757702	.	4.92064632679187	*	-1.36538256774144	1.40490245253112e-06	4.38253322965284e-05
chr4	62460074	62460475	.	5.84627660918365	*	-1.04531501547667	1.41748323873565e-06	4.41885399853205e-05
chr3	131130284	131130685	.	5.32167775578773	*	1.01774905362566	1.42372393130158e-06	4.43537524797753e-05
chr6	6371746	6372147	.	5.16893655590937	*	1.09562866827181	1.42684273039528e-06	4.44215535648491e-05
chr11	30193595	30193996	.	5.40731983813162	*	-1.07918791660698	1.44032030965957e-06	4.48115497002005e-05
chr2	145372747	145373148	.	4.91149663369451	*	-1.26409058846698	1.44536083880396e-06	4.49246125826068e-05
chr2	52836533	52836934	.	5.99993306232608	*	0.885430600030472	1.4458605555917e-06	4.49246125826068e-05
chr11	88479682	88480083	.	6.30063572175738	*	-0.902773101905039	1.45161260159342e-06	4.50736231726654e-05
chr14	74486731	74487132	.	4.79180095399064	*	-1.324916633169	1.45475644611995e-06	4.51415043369742e-05
chr7	130567569	130567970	.	5.9052654257611	*	-0.938603287203847	1.45576070093026e-06	4.51429477883866e-05
chr4	91032036	91032437	.	4.89399277204171	*	-1.26131603927892	1.46109167152576e-06	4.52784720166776e-05
chr7	71023791	71024192	.	5.46500157312704	*	-1.03858523167734	1.46992499388917e-06	4.55222829086505e-05
chr11	35208788	35209189	.	5.53421649902619	*	1.03636904451174	1.47355727102102e-06	4.55757991579556e-05
chr9	60938866	60939267	.	5.63138955903018	*	-1.03871944492954	1.47432019081374e-06	4.55757991579556e-05
chr1	89163082	89163483	.	6.01434105243716	*	-0.919912771587522	1.47455380748663e-06	4.55757991579556e-05
chr17	76432205	76432606	.	5.40726854050885	*	-1.06918444487495	1.48027040462609e-06	4.5722506895184e-05
chr15	55248937	55249338	.	5.70448368201958	*	-0.996315424414495	1.48231393829173e-06	4.5755643406274e-05
chr19	15479811	15480212	.	5.03633045733537	*	1.05866463661202	1.48570999431233e-06	4.58304584960156e-05
chr4	14106157	14106558	.	4.53527033567851	*	1.22810295868709	1.4971880319687e-06	4.61251982289389e-05
chr1	152303898	152304299	.	4.74263665274666	*	1.14617019111024	1.49722187950093e-06	4.61251982289389e-05
chr3	149641861	149642262	.	5.09368243533481	*	-1.18465533413195	1.50991148225925e-06	4.64857463855584e-05
chr11	88327351	88327752	.	5.74739793156802	*	-0.988829691658541	1.51307617857074e-06	4.65527713295899e-05
chr6	136341509	136341910	.	5.33239916095007	*	-1.0899222367827	1.51980049093161e-06	4.67291559948216e-05
chr8	65097592	65097993	.	5.4461034177392	*	-1.15426966166182	1.52164574176287e-06	4.67553924628376e-05
chr10	37126872	37127273	.	5.61214336168629	*	-1.054593876635	1.53336370740163e-06	4.70847546243491e-05
chr13	8588508	8588909	.	5.59914486527524	*	-1.02102084008246	1.54562886898561e-06	4.7430479648201e-05
chr5	120672663	120673064	.	6.11865400542692	*	-0.896481766425894	1.55239438725818e-06	4.76070978812066e-05
chr14	105565961	105566362	.	6.14883763361071	*	-0.901261262365761	1.5551530477395e-06	4.76606884949295e-05
chr9	67844569	67844970	.	5.76930736154673	*	1.01606789734896	1.56250032848379e-06	4.78354539936554e-05
chr7	76174087	76174488	.	4.61966236051296	*	-1.37086450322626	1.56288531134463e-06	4.78354539936554e-05
chr16	73295511	73295912	.	4.52519413966904	*	-1.44133696314244	1.58202668984475e-06	4.8389894890222e-05
chr4	139881739	139882140	.	6.41673216995758	*	-0.98585484229682	1.58743396522551e-06	4.85238002275643e-05
chr18	48934419	48934820	.	4.40541994710156	*	-1.43579568984881	1.58980827961289e-06	4.85648822161722e-05
chr1	152060696	152061097	.	4.67431371980734	*	-1.33400609266029	1.5962969962703e-06	4.8731514844042e-05
chr4	31049226	31049627	.	5.07876110330222	*	-1.20522960263524	1.59919320257715e-06	4.87883311349346e-05
chr6	40000962	40001363	.	6.68099331700119	*	0.830195270389379	1.600691723492e-06	4.88024607935286e-05
chr2	115556119	115556520	.	6.61375663042797	*	0.866903582048708	1.62164159821103e-06	4.9409228656546e-05
chr16	79769053	79769454	.	4.3987554990404	*	-1.43855263450698	1.62396449678107e-06	4.94280562400551e-05
chr11	20865203	20865604	.	6.53488822862543	*	-0.906059323627303	1.62435682859542e-06	4.94280562400551e-05
chr3	24540945	24541346	.	4.56294837142717	*	-1.40280820545882	1.63212156578674e-06	4.9632290324747e-05
chr6	80906844	80907245	.	5.13948525868534	*	-1.17703204007439	1.65145979400722e-06	5.01879802646877e-05
chr3	87068198	87068599	.	5.25906290621886	*	0.997586895877406	1.65526656904789e-06	5.02712562706652e-05
chr12	73288708	73289109	.	4.86562167580482	*	-1.30535091425056	1.65902926919644e-06	5.03447251752058e-05
chr3	86980461	86980862	.	5.68330532291184	*	0.983110178191325	1.65982185047777e-06	5.03447251752058e-05
chr5	136411092	136411493	.	6.02254148656423	*	0.850729785192982	1.6637680071964e-06	5.03909134437922e-05
chr3	54982659	54983060	.	5.26910127100616	*	0.994002030987726	1.66418685105436e-06	5.03909134437922e-05
chr9	73588344	73588745	.	5.44991289497879	*	-1.08471540177091	1.66455186659562e-06	5.03909134437922e-05
chr16	77896033	77896434	.	4.54953972952689	*	-1.44340692648815	1.66563858963373e-06	5.03914473186045e-05
chr4	6870468	6870869	.	4.94767769941179	*	-1.27295747149229	1.67041734401863e-06	5.05036058436933e-05
chr14	12054330	12054731	.	4.39748083816283	*	-1.43497447760229	1.67601371968917e-06	5.06403247933008e-05
chr12	85666861	85667262	.	5.33470915840253	*	-1.19725475714933	1.69185163365981e-06	5.10861157927963e-05
chr16	85686631	85687032	.	4.10654400284268	*	1.32010251976752	1.69835717877772e-06	5.12388551408368e-05
chr10	44261228	44261629	.	5.23773227208162	*	-1.10992934176109	1.69908413249449e-06	5.12388551408368e-05
chr12	117123947	117124348	.	5.84031450785479	*	0.89984237144795	1.70237990702358e-06	5.13054200240131e-05
chr10	120891335	120891736	.	6.28339091470803	*	0.832028610323812	1.70514124383197e-06	5.1355803532281e-05
chr12	109475534	109475935	.	6.27220730955593	*	0.823901932144775	1.70625132392638e-06	5.13564215538122e-05
chr16	44327346	44327747	.	6.0185653980308	*	-0.990815595320065	1.71269231013668e-06	5.15173912177999e-05
chr10	59793659	59794060	.	6.7472069825792	*	-0.813407773235863	1.71722510392409e-06	5.16207941795039e-05
chr7	79221960	79222361	.	6.6688217152859	*	-0.911173072864106	1.72652290905159e-06	5.18672130772127e-05
chr8	92082450	92082851	.	5.94104835888906	*	-0.971178344472623	1.72920714081159e-06	5.19147634281237e-05
chr2	60467320	60467721	.	5.1332952554827	*	1.01466413590773	1.73228820753484e-06	5.19741595557954e-05
chr14	98371996	98372397	.	4.61540852546064	*	1.16311668470924	1.7384659099987e-06	5.21263299413414e-05
chr11	91354788	91355189	.	4.58061176030077	*	1.27616846069883	1.74912220459161e-06	5.24125080187066e-05
chr8	90741943	90742344	.	4.63378633546628	*	-1.34248814804141	1.75777901720997e-06	5.26384459823327e-05
chr9	90574961	90575362	.	5.56289135939205	*	0.972410724593788	1.77005339487341e-06	5.29521983236851e-05
chr6	128081881	128082282	.	5.74289452470784	*	-0.991294544510772	1.77050311993482e-06	5.29521983236851e-05
chr14	36592192	36592593	.	5.74241664913725	*	-0.98088176226011	1.77290618759551e-06	5.29904458797173e-05
chr13	70431349	70431750	.	4.59266492415287	*	1.16304507052171	1.77691852712684e-06	5.30767140533103e-05
chr1	28253333	28253734	.	5.53877614721836	*	-1.0039397663136	1.78440615378524e-06	5.32666143500111e-05
chr8	111414252	111414653	.	5.44368301616016	*	-1.08643000848457	1.78559578356449e-06	5.32683906698179e-05
chr6	103921320	103921721	.	4.49292982011927	*	-1.41176335998849	1.7912246301685e-06	5.34025129304189e-05
chr14	69267066	69267467	.	6.22833955366731	*	0.80156920378362	1.82106902157495e-06	5.42579572262548e-05
chr4	84055298	84055699	.	4.66675323135134	*	1.17962790858036	1.82265474930676e-06	5.42708980471094e-05
chr9	43872719	43873120	.	6.2225373330928	*	0.848892057237254	1.82778091626624e-06	5.43891751819501e-05
chr5	13520387	13520788	.	6.08100457793092	*	0.854574483889823	1.83957891284433e-06	5.47057110769196e-05
chr11	85569470	85569871	.	5.48616726987953	*	-1.06513081092722	1.86094881158706e-06	5.53063191892535e-05
chr5	90214067	90214468	.	5.7028640417662	*	0.921736326486798	1.87432811428075e-06	5.56688441503613e-05
chr2	105443587	105443988	.	5.65088027002935	*	0.891010706913993	1.90844861926704e-06	5.66465526883827e-05
chr12	91634481	91634882	.	5.0603941027194	*	1.03428422486105	1.91739895306359e-06	5.68764000331354e-05
chr7	57015719	57016120	.	4.36386312404078	*	-1.45063055918591	1.92067391936374e-06	5.69377139554778e-05
chr4	114334341	114334742	.	6.70190479634967	*	-0.915142774569808	1.92374878593602e-06	5.69804108894735e-05
chr13	24155893	24156294	.	4.97251177018291	*	-1.22144795099044	1.92453196427372e-06	5.69804108894735e-05
chr2	4411718	4412119	.	5.79274626853152	*	-0.957678568301746	1.93397820438568e-06	5.72241447983172e-05
chrX	163547030	163547431	.	5.06910113097117	*	-1.15710000675861	1.93955798872308e-06	5.73357345477763e-05
chr6	4677345	4677746	.	5.07061137007419	*	1.10591943789745	1.94060005917876e-06	5.73357345477763e-05
chr7	130551139	130551540	.	5.80691232999086	*	-1.01238072494299	1.94139879788376e-06	5.73357345477763e-05
chr15	30856580	30856981	.	4.84919168298382	*	-1.25875379766259	1.94805597669846e-06	5.74963171331759e-05
chr7	125563231	125563632	.	4.81196289619792	*	-1.25155123077351	1.9569555473741e-06	5.77228408795233e-05
chr2	40400580	40400981	.	4.7199206672252	*	-1.35928001142975	1.96187922800937e-06	5.78318808081435e-05
chr14	93754083	93754484	.	5.1356358344075	*	-1.15086887043547	1.97917317678263e-06	5.83052048047808e-05
chr8	120772967	120773368	.	6.16760071610357	*	-0.907816986187774	1.99438078213306e-06	5.87165135326932e-05
chr3	101866493	101866894	.	4.89922868404627	*	1.1020539006361	2.00145512889252e-06	5.88880071787445e-05
chr9	50345314	50345715	.	5.33293723611446	*	0.977366532003058	2.0089334108666e-06	5.90711642677462e-05
chr12	33275193	33275594	.	6.75767804298886	*	0.899612200221139	2.01225830325097e-06	5.91320418477148e-05
chr3	143929301	143929702	.	5.45605045820399	*	0.979526270512222	2.02075786124443e-06	5.93448110839602e-05
chr7	109211745	109212146	.	5.26426675657386	*	-1.10538380774887	2.02582544786633e-06	5.94565893432001e-05
chr1	62450530	62450931	.	5.71153207011705	*	0.944897048025775	2.03233609649064e-06	5.95949797714929e-05
chr14	25766360	25766761	.	6.37485414966006	*	-0.861465836864792	2.0330694276559e-06	5.95949797714929e-05
chr1	64936766	64937167	.	4.96590285715072	*	-1.2828442484482	2.04688147822116e-06	5.99625596494434e-05
chr11	80768040	80768441	.	5.7320804952692	*	-1.03401385571628	2.07494603833134e-06	6.07372351608146e-05
chr17	63478832	63479233	.	5.61323057950134	*	0.930795067159964	2.07590295627606e-06	6.07372351608146e-05
chr1	143073330	143073731	.	5.83035341093807	*	0.961375739473836	2.07834363555553e-06	6.07709226190507e-05
chr1	164148302	164148703	.	4.90380922794419	*	-1.27937138098431	2.08005250075681e-06	6.07831832753702e-05
chr12	16206201	16206602	.	5.5479803969897	*	-1.06255125637697	2.0836015346086e-06	6.08491687322035e-05
chr4	156116002	156116403	.	6.62984456785105	*	-0.800356465367342	2.10001843266647e-06	6.12835167743341e-05
chr7	111495461	111495862	.	7.06938599014639	*	0.756397552677472	2.10231618618167e-06	6.12835167743341e-05
chr5	24198307	24198708	.	6.16259746008348	*	0.975958838902698	2.10237502119653e-06	6.12835167743341e-05
chr15	61267109	61267510	.	6.0390168805475	*	-1.0337508166432	2.10581461135975e-06	6.13458415985424e-05
chr16	90902025	90902426	.	6.83044437301275	*	0.848367015331807	2.10810112098163e-06	6.13523077495403e-05
chr10	8739144	8739545	.	5.28009665378551	*	-1.13683587226353	2.10918509522274e-06	6.13523077495403e-05
chr8	36083094	36083495	.	5.33895394802764	*	0.962560549611683	2.10994146307425e-06	6.13523077495403e-05
chr11	39790520	39790921	.	4.40833173555741	*	1.23960653078869	2.12046407818153e-06	6.16202677713233e-05
chr5	125158601	125159002	.	6.42432446674223	*	-0.835827280264119	2.12630083153522e-06	6.17353267752816e-05
chr12	52476721	52477122	.	4.90370039543046	*	-1.35615697733109	2.12798844937401e-06	6.17353267752816e-05
chr5	16190923	16191324	.	5.5896005837303	*	-1.040495447526	2.12958982518135e-06	6.17353267752816e-05
chr2	143894566	143894967	.	5.60354253006688	*	-1.11008155964816	2.13016624852731e-06	6.17353267752816e-05
chr6	88239153	88239554	.	6.03349448422681	*	-1.00867067417692	2.13097224277889e-06	6.17353267752816e-05
chr5	104261337	104261738	.	5.74426995544228	*	-0.987719710318309	2.13718184250489e-06	6.18771905076585e-05
chr12	117017776	117018177	.	6.58945550632986	*	0.787982615411705	2.1389892386533e-06	6.18915026175097e-05
chr11	84197008	84197409	.	5.34092196269479	*	0.988040811692905	2.14033109956645e-06	6.18923352012668e-05
chr16	96803472	96803873	.	5.47843785032058	*	0.970780961130436	2.14578840526191e-06	6.20121008473454e-05
chr4	129968843	129969244	.	6.26370498117819	*	-0.924003668207162	2.15499257709799e-06	6.22399357362216e-05
chr7	64623314	64623715	.	5.43857372996342	*	-1.04950886499504	2.15817259405656e-06	6.22666880877349e-05
chr18	26360739	26361140	.	5.11444657534905	*	-1.15866609140627	2.15856090665872e-06	6.22666880877349e-05
chr13	85916670	85917071	.	5.10057422496638	*	-1.13368324938347	2.17816866586857e-06	6.27938715998258e-05
chr1	23615195	23615596	.	4.72747072692851	*	-1.26807339755054	2.18868989953969e-06	6.30586176129605e-05
chr13	98254201	98254602	.	6.23967410850594	*	0.845568112069314	2.21071108741893e-06	6.3619297187824e-05
chr9	71636197	71636598	.	6.03453704629545	*	-0.975422142959953	2.21084987363224e-06	6.3619297187824e-05
chr8	16064386	16064787	.	5.92732489241232	*	-1.0450816668627	2.21545623194706e-06	6.37104207912031e-05
chr18	22013429	22013830	.	3.79753257431152	*	-1.72641938139422	2.21671984931735e-06	6.37104207912031e-05
chr15	87224109	87224510	.	4.74995444412287	*	-1.2835200448437	2.22228753893781e-06	6.38315192857e-05
chr2	94314401	94314802	.	5.11420085300715	*	1.02364311913661	2.22464082990089e-06	6.38601982444447e-05
chr12	106748317	106748718	.	4.75359099237385	*	-1.34497629125473	2.23094789643136e-06	6.40022696885529e-05
chr5	132464272	132464673	.	4.25448034732503	*	1.29344802195266	2.24663828817982e-06	6.44131969059343e-05
chr11	32685953	32686354	.	4.77318328758355	*	-1.28217173062365	2.266591582796e-06	6.49331050719626e-05
chr13	46670709	46671110	.	5.92497282860974	*	-0.994876395021257	2.26752712312401e-06	6.49331050719626e-05
chr5	124379437	124379838	.	6.12391869773906	*	0.821025174525358	2.2790323646943e-06	6.52229450575993e-05
chr6	135894677	135895078	.	4.80032912441486	*	-1.28762993745854	2.28766883480732e-06	6.53922254072638e-05
chr2	78277916	78278317	.	4.24438644193785	*	-1.49224117589275	2.28772206845397e-06	6.53922254072638e-05
chr11	90443363	90443764	.	4.83545094267188	*	-1.29255132912749	2.29045018052222e-06	6.54143733577147e-05
chr3	86608555	86608956	.	5.78114576527695	*	0.934200587413017	2.29127252389067e-06	6.54143733577147e-05
chr7	34735726	34736127	.	6.31537445962279	*	-0.944578739246198	2.29295679461096e-06	6.5422832030259e-05
chr19	37351877	37352278	.	6.4920690631832	*	0.835922588773165	2.31812623143856e-06	6.61009557887818e-05
chr14	10076022	10076423	.	7.17886767327371	*	0.806347859810392	2.33986707532548e-06	6.66805529597742e-05
chr4	81645272	81645673	.	6.54755600026562	*	-0.829835405468722	2.34943633722701e-06	6.69127986436225e-05
chr13	35685918	35686319	.	5.91572849945462	*	-0.978141453791216	2.35187960354034e-06	6.69419354546339e-05
chr6	134471904	134472305	.	5.79531716230239	*	0.910735317794368	2.35653508778475e-06	6.70096537575122e-05
chr8	112453133	112453534	.	6.25572274099422	*	-0.901821722298978	2.35710206704053e-06	6.70096537575122e-05
chr17	12145839	12146240	.	5.44093522475497	*	1.03030865148956	2.36122377513517e-06	6.70863668722099e-05
chr11	13187229	13187630	.	4.96623010883843	*	-1.19394001237502	2.37492635926577e-06	6.74350324963807e-05
chr11	31167978	31168379	.	4.86285362050911	*	-1.34787222951643	2.37803445470264e-06	6.74826333668929e-05
chr7	89239800	89240201	.	5.12565894278404	*	-1.16888547418643	2.3945146900571e-06	6.79094163151872e-05
chr1	183515905	183516306	.	4.94748251086765	*	-1.23280560085366	2.39667325396562e-06	6.79297617712985e-05
chr7	110994305	110994706	.	6.13913945367893	*	0.867243789926016	2.40205432360602e-06	6.80413645091166e-05
chrX	13343779	13344180	.	4.49210265067871	*	-1.3772627373539	2.40802243848561e-06	6.81694520348463e-05
chr7	138667658	138668059	.	6.26503766642881	*	-0.953735366081156	2.41589431104579e-06	6.83512475096899e-05
chr18	3839693	3840094	.	5.0716865225983	*	-1.17172285722296	2.43275698971841e-06	6.87870430176227e-05
chr7	111769426	111769827	.	6.40856024167944	*	-0.965922065350218	2.44535727042125e-06	6.91018674708067e-05
chr5	33831768	33832169	.	6.45277898510035	*	-0.895134130786779	2.45009048042448e-06	6.91941370849657e-05
chr16	91019373	91019774	.	6.4040473806719	*	-0.825072256370272	2.46448770436049e-06	6.95590586497196e-05
chr9	60079913	60080314	.	5.24969419866015	*	-1.162429286471	2.47579505004929e-06	6.98363852089007e-05
chr10	37175077	37175478	.	3.81946569227856	*	-1.68268074091626	2.48509855514633e-06	7.0056890189487e-05
chr1	25543377	25543778	.	5.12085526819889	*	-1.19282767453021	2.4871987643848e-06	7.00741863474463e-05
chr18	21891361	21891762	.	5.35376425521282	*	-1.06615251214361	2.50846343937329e-06	7.05982695411741e-05
chr5	97038290	97038691	.	5.32704444351535	*	-1.52115062404341	2.50879604288674e-06	7.05982695411741e-05
chr10	39548657	39549058	.	6.38912475567801	*	-0.978506679752272	2.51168378762295e-06	7.06373599818661e-05
chr8	47222827	47223228	.	5.47878942035815	*	-1.14325036924129	2.5252792670111e-06	7.09773632978941e-05
chr3	8227409	8227810	.	5.68121353625543	*	0.910314074511874	2.54267523089235e-06	7.14237169297442e-05
chr8	81591965	81592366	.	5.68299792558861	*	-1.05977145595435	2.55186223358278e-06	7.15832423919605e-05
chr7	125640300	125640701	.	7.06250162264007	*	-0.781737999683579	2.55260811877187e-06	7.15832423919605e-05
chr8	68967551	68967952	.	4.69019130670581	*	-1.27195353589266	2.55291037362651e-06	7.15832423919605e-05
chr7	136846571	136846972	.	5.46333670965276	*	-1.03285328558176	2.57742839031355e-06	7.22277569425859e-05
chr4	95916670	95917071	.	6.45733249315022	*	-0.932404923741878	2.58007633500509e-06	7.22590006241621e-05
chr15	60262259	60262660	.	4.4797381824667	*	1.16629038954615	2.60637865800893e-06	7.29522910007429e-05
chr2	33636537	33636938	.	6.12601764662351	*	0.81762217990041	2.61305028076219e-06	7.30908518207435e-05
chr5	131251601	131252002	.	6.19836282906993	*	-0.926141635007322	2.6144303844229e-06	7.30908518207435e-05
chr2	146142033	146142434	.	6.15580416307138	*	-0.973687187763229	2.62525486170026e-06	7.33229916324876e-05
chr12	50021677	50022078	.	5.38125071634264	*	0.954190801173893	2.62584512306437e-06	7.33229916324876e-05
chr13	93975587	93975988	.	6.41575807123643	*	-0.820577660937517	2.6320288445547e-06	7.34521489568298e-05
chr12	77001876	77002277	.	5.83005287137606	*	-1.41801428930314	2.65718874371363e-06	7.41104091331019e-05
chr5	148759552	148759953	.	5.44270988506987	*	-1.0380141221308	2.65883557483844e-06	7.41124865878238e-05
chr10	110788966	110789367	.	4.72265323639477	*	-1.28465024344266	2.66182178764514e-06	7.413829772163e-05
chr12	106334366	106334767	.	5.89229685182216	*	-1.02167087452476	2.66290735213153e-06	7.413829772163e-05
chr2	67681023	67681424	.	3.79276664308963	*	-1.71175777651848	2.67289877009911e-06	7.43725404537317e-05
chr12	29881367	29881768	.	5.02241013751254	*	-1.1782820315455	2.68819203551229e-06	7.47539419432871e-05
chrX	92345446	92345847	.	5.85276930544567	*	0.926215743489602	2.6914258219345e-06	7.47997382764639e-05
chr14	22055026	22055427	.	5.56803181370829	*	0.916710438363423	2.70769092661553e-06	7.52074318361951e-05
chr10	7911081	7911482	.	4.82255870463694	*	-1.24916299848425	2.71516534357265e-06	7.53706233623656e-05
chr18	54094600	54095001	.	4.91812143015549	*	-1.19007706302365	2.72250582918083e-06	7.55299071562321e-05
chr6	43412915	43413316	.	4.670036452616	*	-1.31044948393123	2.75878579426304e-06	7.64913931838756e-05
chr13	104697029	104697430	.	4.68189531024632	*	-1.27128979469369	2.77034026689188e-06	7.67666011052022e-05
chr15	70427023	70427424	.	5.42585838017996	*	1.01061178023824	2.779296991466e-06	7.69695438852821e-05
chr10	14071610	14072011	.	5.7364937648882	*	-1.04787275323472	2.78104680719275e-06	7.6972778189683e-05
chr1	126734770	126735171	.	5.29886401490598	*	-1.05932516040375	2.80504663169169e-06	7.75914747563308e-05
chr19	21719473	21719874	.	6.43767422269652	*	-0.867644459420139	2.82221380588364e-06	7.80205558594282e-05
chr17	53008982	53009383	.	3.96851910802507	*	-1.60289506921067	2.83358885609036e-06	7.82885467774905e-05
chr10	96233730	96234131	.	6.40064682099209	*	0.88458628587209	2.83522964568105e-06	7.82885467774905e-05
chr12	32927898	32928299	.	5.8624599277396	*	-1.01972707287269	2.8610042831772e-06	7.89540028615676e-05
chr4	67580373	67580774	.	4.7475393555475	*	1.08540310624548	2.87265780666078e-06	7.91645713459812e-05
chr1	79313423	79313824	.	4.85017912107024	*	-1.2333571697988	2.87338573627734e-06	7.91645713459812e-05
chr7	78403882	78404283	.	4.75291733857464	*	-1.30066643555975	2.87367310009492e-06	7.91645713459812e-05
chr1	91137482	91137883	.	6.53719854606313	*	-0.804136430964845	2.90242479194041e-06	7.99099255654855e-05
chr1	192924562	192924963	.	5.54138493071014	*	-1.05165231604671	2.91260084843113e-06	8.01432813723301e-05
chr11	40741521	40741922	.	5.20573026221842	*	-1.12675126676066	2.93172191617804e-06	8.0622352694896e-05
chr8	97958294	97958695	.	4.54663640511173	*	-1.34924892093555	2.94482708058966e-06	8.09355244569059e-05
chr2	171140462	171140863	.	5.51926491154321	*	0.928709036627103	2.94941237724237e-06	8.09957661023279e-05
chr11	94124237	94124638	.	6.06647866809917	*	-0.87151493299408	2.95045572075309e-06	8.09957661023279e-05
chr13	79821445	79821846	.	5.75642528820598	*	0.889548784848187	2.95401596347391e-06	8.10462994402462e-05
chr8	25858685	25859086	.	5.97745501827145	*	-0.938780572414623	2.95786676479611e-06	8.1104741104517e-05
chr2	4375414	4375815	.	4.63126207408955	*	-1.30475692420797	2.96064959098518e-06	8.11338479483062e-05
chr6	119201682	119202083	.	5.70668015304529	*	-0.97753882854521	2.96796533579971e-06	8.12870692056474e-05
chr9	111089524	111089925	.	5.10956474861943	*	-1.19563180327214	2.9871915146622e-06	8.17661277837414e-05
chr11	89789326	89789727	.	5.25235621387925	*	1.02582153309913	2.99077994001301e-06	8.17666453524901e-05
chr1	66730858	66731259	.	4.38202811405132	*	-1.40766015706813	2.99140951839017e-06	8.17666453524901e-05
chr16	31410777	31411178	.	6.63994138979013	*	0.734678248641821	2.99246822645476e-06	8.17666453524901e-05
chr14	48656142	48656543	.	6.08448118051228	*	0.865567481023835	2.9941493556465e-06	8.17666453524901e-05
chr9	122139572	122139973	.	6.7093580889383	*	-0.839842834172289	3.00217771188132e-06	8.19384171682259e-05
chr11	64488214	64488615	.	4.98896690501785	*	-1.19342152451095	3.00755903448228e-06	8.20377865106031e-05
chr12	54399876	54400277	.	5.04796205863599	*	-1.13746160222856	3.01046028432964e-06	8.20634807549632e-05
chr8	36981469	36981870	.	4.15234370795804	*	1.31415683446298	3.01198306367002e-06	8.20634807549632e-05
chr7	117352520	117352921	.	5.45659907736542	*	-1.07918881865205	3.01680015400529e-06	8.21472416285611e-05
chr13	45781805	45782206	.	5.98359297393102	*	-1.05390201441013	3.03564710562877e-06	8.26127172770277e-05
chr8	65093657	65094058	.	4.92449593436332	*	1.09119680194282	3.0437284916812e-06	8.27848485028236e-05
chr17	9180362	9180763	.	5.79020051058073	*	0.852677204790902	3.05174746782379e-06	8.29550847150371e-05
chr2	27137179	27137580	.	5.98324386897427	*	-0.925648083445954	3.06002298894849e-06	8.31320942847765e-05
chr15	86300125	86300526	.	5.79008271516214	*	0.946234265321674	3.06426295585567e-06	8.31889621305959e-05
chrX	59786944	59787345	.	4.6287930738478	*	1.15028508370058	3.06564606387706e-06	8.31889621305959e-05
chr15	71229982	71230383	.	4.91439503723473	*	-1.23556861624328	3.07100931808129e-06	8.3286550177078e-05
chr2	126978793	126979194	.	5.99846903041425	*	0.820023510814498	3.07956009725448e-06	8.34704227625588e-05
chr8	34860079	34860480	.	5.40405505163299	*	-1.013243716496	3.11273841414492e-06	8.43212213509889e-05
chr7	121384905	121385306	.	4.9887556590929	*	-1.16446117748635	3.12710432707597e-06	8.45809002684817e-05
chr12	54432185	54432586	.	6.40867849255006	*	-0.98077485823874	3.12718379365018e-06	8.45809002684817e-05
chr14	120257391	120257792	.	5.31187145111697	*	-1.13825549115588	3.12770784274878e-06	8.45809002684817e-05
chr11	40347381	40347782	.	6.15069045019197	*	0.938716138658398	3.13076493558099e-06	8.461502593957e-05
chr4	13303750	13304151	.	4.937281611472	*	1.04278604233806	3.16510149845406e-06	8.54940166931991e-05
chr11	118766187	118766588	.	6.193513053296	*	-0.917295287186429	3.17198681749093e-06	8.56309270575228e-05
chr1	90902606	90903007	.	5.27046152847343	*	-1.08771066368687	3.1775011595961e-06	8.57306909888735e-05
chr9	94432487	94432888	.	5.15927028925735	*	-1.14083775093689	3.18079561009659e-06	8.57704811681367e-05
chr8	46208478	46208879	.	5.53326641589351	*	0.902949418002148	3.18621801536395e-06	8.58675735587077e-05
chr18	87929960	87930361	.	4.66721114917935	*	-1.26827033729996	3.19134625610202e-06	8.59566318750679e-05
chr11	20599894	20600295	.	5.92305101970353	*	0.850751856572629	3.19952737622902e-06	8.61277686342404e-05
chr7	112352560	112352961	.	4.91233012138803	*	1.05619745735681	3.20812257534154e-06	8.63068010401494e-05
chr9	58347345	58347746	.	5.81759422428089	*	-0.931462226707744	3.21114812589116e-06	8.63068010401494e-05
chr1	74002123	74002524	.	6.31203269124796	*	-0.85131456843367	3.21167134877314e-06	8.63068010401494e-05
chr8	105484798	105485199	.	5.27505541130583	*	-1.07128041309746	3.23303042064126e-06	8.6831275713348e-05
chr5	116691834	116692235	.	5.6261773932947	*	-0.995957987514238	3.23908519228423e-06	8.69353657365103e-05
chr5	66649911	66650312	.	6.24588224123631	*	-0.964315487113597	3.24059483608886e-06	8.69353657365103e-05
chr15	56596058	56596459	.	4.32141348682202	*	-1.40830310918382	3.24808305192921e-06	8.70866863780907e-05
chr10	23777013	23777414	.	5.17824097389663	*	-1.17286269513759	3.25706537998148e-06	8.72549320787708e-05
chr2	63037774	63038175	.	5.27536870714179	*	-1.08473971521434	3.25806047435317e-06	8.72549320787708e-05
chr6	45848391	45848792	.	4.56990274776231	*	1.17793987052828	3.26378286147905e-06	8.73585492196565e-05
chr1	82385472	82385873	.	5.11913189849525	*	0.99498498918316	3.26706295626512e-06	8.73967153482159e-05
chr7	67675785	67676186	.	5.29443346269275	*	-1.11935861543836	3.27007584111227e-06	8.74276941411382e-05
chr13	82520723	82521124	.	4.55670336738369	*	-1.30702912495568	3.28806999205978e-06	8.7858945054273e-05
chr5	131631154	131631555	.	6.08752496139304	*	0.791425188759537	3.30371238284096e-06	8.82269026431778e-05
chr13	24426607	24427008	.	5.45583159591626	*	0.923795212666371	3.32486563100665e-06	8.87415297381079e-05
chr16	37366716	37367117	.	4.4329899904924	*	-1.36355857720982	3.32720233441642e-06	8.87536400864278e-05
chr6	103407878	103408279	.	5.20441925161786	*	-1.16300969193525	3.33471446892796e-06	8.89037140797055e-05
chr18	9027141	9027542	.	6.30027076252799	*	0.880905793568124	3.34092217699078e-06	8.90188619629511e-05
chr17	84566297	84566698	.	5.86914967272245	*	-0.954300473728489	3.36018204163265e-06	8.94814579278841e-05
chr3	108868553	108868954	.	5.24519018028018	*	-1.07889110799485	3.37880374322433e-06	8.99265468305357e-05
chr11	71432168	71432569	.	5.99157491635076	*	-0.97770928120494	3.38925407419368e-06	9.01537758392319e-05
chr2	134031663	134032064	.	5.68450206811253	*	-1.03133166002287	3.40802908942673e-06	9.0602059295053e-05
chr19	23671707	23672108	.	5.40915984150222	*	-1.05618430086149	3.41864157144401e-06	9.08329596786997e-05
chr1	37100146	37100547	.	5.79596559187572	*	-0.996882094972535	3.43676822389143e-06	9.12631381595057e-05
chr10	32290226	32290627	.	4.02072272696153	*	-1.57388375687026	3.47290633286905e-06	9.21708558557334e-05
chr7	64329958	64330359	.	4.98402540201409	*	-1.22519311630795	3.4807879329785e-06	9.23280468322687e-05
chr9	54614808	54615209	.	6.48780085669057	*	0.775478319054033	3.49538749226023e-06	9.26606640276689e-05
chr5	76845405	76845806	.	5.42218314666091	*	-1.07334176886221	3.49725938909988e-06	9.26606640276689e-05
chr15	78872680	78873081	.	7.04190694905729	*	-0.824818412291474	3.5042599246612e-06	9.2793984016239e-05
chr5	131492198	131492599	.	5.95661751987601	*	0.849508875473401	3.54907534096204e-06	9.39279428389927e-05
chr14	119105775	119106176	.	6.21271468512658	*	-0.940193062836129	3.57528025433883e-06	9.4568369690382e-05
chr7	122076971	122077372	.	6.84270295852225	*	0.78663431610295	3.59110790508606e-06	9.49337471151046e-05
chr1	35692404	35692805	.	5.92825883117357	*	-0.994684958520446	3.60636516740791e-06	9.524213961048e-05
chr3	69861227	69861628	.	5.52476982529679	*	-1.0225151807647	3.60681487651865e-06	9.524213961048e-05
chr10	16317461	16317862	.	6.52534280334043	*	-0.787729866972072	3.62864273533855e-06	9.57648798041335e-05
chr17	72322220	72322621	.	5.78305089609691	*	-0.95774997085378	3.64093307253724e-06	9.60354674728836e-05
chr2	20550455	20550856	.	6.30864827572287	*	0.871323690478821	3.66077396897131e-06	9.65047992323616e-05
chr14	24794032	24794433	.	6.64674176654163	*	-0.850752425753683	3.68001542256052e-06	9.69578127123477e-05
chr10	74769490	74769891	.	6.26537287064832	*	-0.920385427956608	3.69434101123254e-06	9.72808734996903e-05
chr2	124634445	124634846	.	5.96758468093212	*	-0.952438476752669	3.70486350043728e-06	9.75034846974378e-05
chr5	12988428	12988829	.	4.37957703737597	*	-1.36625228635981	3.70948913037002e-06	9.75707422767807e-05
chr2	166921496	166921897	.	6.2530649585683	*	0.827768686224973	3.73415820431652e-06	9.81648337760508e-05
chr5	89093842	89094243	.	5.95164578481628	*	-0.990313769998657	3.75406714045933e-06	9.86331965805745e-05
chr6	120750142	120750543	.	6.49842880548942	*	-0.884602040767716	3.75997485199397e-06	9.87333786343933e-05
chr1	33649080	33649481	.	5.35431466586051	*	-1.0556011697403	3.78622167586266e-06	9.93672375789457e-05
chr8	61874608	61875009	.	5.60438290617201	*	-0.956061827393273	3.79884658334929e-06	9.96430905432214e-05
chr15	25297410	25297811	.	5.47055675802862	*	0.983234909446211	3.80288147912696e-06	9.9693447451974e-05
chr3	97996974	97997375	.	5.34872111471532	*	-1.05813872499609	3.80618836560524e-06	9.97246740482508e-05
chr7	73542845	73543246	.	4.34027047258753	*	-1.41387049649281	3.80939931995132e-06	9.97351321859953e-05
chr2	180163324	180163725	.	5.48710430519015	*	-1.02316543279692	3.81081941374727e-06	9.97351321859953e-05
chr6	141476380	141476781	.	4.7529308684546	*	-1.28856112376668	3.82244401719946e-06	9.99838505830724e-05
chr11	29694666	29695067	.	4.98990995830417	*	-1.20146509795162	3.84173726526163e-06	0.000100432770936277
chr10	116930854	116931255	.	5.10382187638715	*	-1.1730740978955	3.85229238430373e-06	0.000100600390833295
chr16	31293936	31294337	.	5.09565221822777	*	0.985828940735488	3.85241763984508e-06	0.000100600390833295
chr12	81773101	81773502	.	4.78229023186416	*	-1.21341022323195	3.85602568899837e-06	0.000100638854291771
chr1	63235226	63235627	.	4.80446408563346	*	-1.20253338263519	3.85991347203506e-06	0.000100684571944866
chr2	115345488	115345889	.	5.2131901605303	*	-1.09413500968351	3.87422676669094e-06	0.00010100203465043
chr6	140939853	140940254	.	5.24285252129317	*	1.02680694474423	3.88480093369144e-06	0.000101201017897091
chr7	138898983	138899384	.	5.92214806964621	*	-0.96757140336878	3.88615343998588e-06	0.000101201017897091
chr1	133420347	133420748	.	7.23171252969593	*	0.682147068072798	3.89561327212434e-06	0.000101391348195241
chr7	79011938	79012339	.	7.15966593660052	*	-0.808961440466379	3.90186948840066e-06	0.000101498133739385
chr8	16944585	16944986	.	4.82182450183727	*	-1.21274385510315	3.9062869527333e-06	0.000101556996975777
chr18	59172769	59173170	.	4.52514109220682	*	-1.31417394625861	3.91109899282133e-06	0.000101626047974991
chr10	66193520	66193921	.	5.37019781625556	*	-1.05772596010191	3.93492235291405e-06	0.000102188741104465
chr3	153290508	153290909	.	5.34360788411685	*	-1.0503606434425	3.93934285301914e-06	0.000102247205604106
chr19	42279570	42279971	.	6.23486519331506	*	-0.87002582557487	3.94785931140091e-06	0.000102411859462236
chr13	56047520	56047921	.	6.20658169529152	*	-0.868402934480691	3.98205191926415e-06	0.000103242033671351
chr17	49779653	49780054	.	5.84283884723527	*	-0.959208697103352	4.00028432786731e-06	0.000103657725010459
chr2	162478299	162478700	.	5.74477890355401	*	-0.942759215066563	4.0380701568182e-06	0.000104579360901992
chr18	36625834	36626235	.	6.03294136940643	*	-0.943591711774574	4.04637712038269e-06	0.000104736949790905
chr13	107677297	107677698	.	6.20015622220203	*	-0.869720275434571	4.07081600376134e-06	0.000105311697221345
chr18	5207702	5208103	.	6.91919533889084	*	-0.808768423459178	4.08102294003964e-06	0.000105517836686105
chr6	85833106	85833507	.	5.71931005864395	*	-1.02773757033052	4.08864224670764e-06	0.000105656881742634
chr10	20963600	20964001	.	5.30580551775349	*	0.952340367652956	4.09143269564078e-06	0.000105671057593988
chr2	42950532	42950933	.	4.80249951118462	*	-1.25321824566631	4.1067333087062e-06	0.000106008145950639
chr18	75800132	75800533	.	6.19868895947067	*	0.827335516071849	4.10945807824264e-06	0.000106020419550064
chr11	52224453	52224854	.	6.6593978649685	*	-0.842908302646355	4.12802817727317e-06	0.000106420244610152
chr2	132565983	132566384	.	5.28737098243023	*	0.955065076565934	4.13028826782581e-06	0.000106420244610152
chr2	29107874	29108275	.	6.69300239803705	*	-0.89555891340469	4.13172902591657e-06	0.000106420244610152
chr2	31339420	31339821	.	6.78741872767047	*	-0.930352195369505	4.15610255004716e-06	0.000106989565099111
chr5	132353269	132353670	.	5.73788545295401	*	0.926646132527563	4.16884349768464e-06	0.000107258972851182
chr1	78428052	78428453	.	5.57857779129758	*	-0.97493056799671	4.17396261949457e-06	0.00010731313879182
chr9	47460159	47460560	.	4.71454625642631	*	1.14744581182405	4.17605960520588e-06	0.00010731313879182
chr3	55261394	55261795	.	6.0127377458681	*	-0.886562083362759	4.17777892612686e-06	0.00010731313879182
chr4	132801472	132801873	.	6.47715971788846	*	-0.826588904805582	4.19132222025835e-06	0.000107602381727602
chr7	132825968	132826369	.	5.10803176375352	*	1.01662511936548	4.19483635889408e-06	0.000107633974837492
chr7	71033500	71033901	.	5.10506121806943	*	0.982217811932029	4.20057476476055e-06	0.00010772257428563
chr5	131985803	131986204	.	5.48963085587803	*	0.902813870571588	4.21249047547018e-06	0.000107969406504234
chr1	134193503	134193904	.	5.76604064774818	*	-1.01278896214528	4.21598379835324e-06	0.000108000215399663
chr11	64737522	64737923	.	5.77871381553114	*	0.94356554974737	4.22279967214394e-06	0.000108116057874256
chrX	142390072	142390473	.	4.7055717556495	*	1.12783550016296	4.24767857356569e-06	0.000108693989991867
chr9	40350173	40350574	.	6.32384560458316	*	-0.856871337167233	4.25746958664678e-06	0.00010888541994932
chr2	152982121	152982522	.	5.73105553406845	*	-1.00274415585663	4.26149083510853e-06	0.000108929159714122
chr12	79752444	79752845	.	5.01626890650563	*	1.0160773143266	4.28095626037522e-06	0.00010936741102048
chr10	73707631	73708032	.	4.19298182287809	*	-1.48349662684763	4.30156177967411e-06	0.000109834298204192
chr16	24733117	24733518	.	5.65027665825291	*	-1.00847941253124	4.31414968397873e-06	0.000110096072200508
chr12	70444589	70444990	.	4.56780816060403	*	-1.30714775966681	4.32509244773039e-06	0.000110315602015028
chr1	135608861	135609262	.	5.67148891627938	*	-0.949098140293121	4.35585897149553e-06	0.000111040244792559
chr11	35945204	35945605	.	5.34452791966877	*	0.979075556371007	4.37017719502175e-06	0.000111323718055186
chr6	127661929	127662330	.	5.54898523696626	*	-1.0319085871111	4.37170260146705e-06	0.000111323718055186
chr2	71938099	71938500	.	5.06473002841745	*	1.02749522109609	4.37755853124629e-06	0.000111412646528236
chr2	33856889	33857290	.	7.46903671566316	*	-0.854152899299887	4.39409313274472e-06	0.000111773113767902
chr13	28857642	28858043	.	4.88684525232278	*	-1.25110155541622	4.49588694654286e-06	0.000114202011349565
chr2	28757422	28757823	.	6.30896925637859	*	-0.861794034144033	4.49626394777504e-06	0.000114202011349565
chr9	105220288	105220689	.	6.00229257378753	*	0.837136034041406	4.49684805483808e-06	0.000114202011349565
chr11	108664931	108665332	.	4.54140526031235	*	-1.31295822549016	4.50324941177401e-06	0.000114302994627877
chr5	127249063	127249464	.	4.38995280116157	*	-1.35858211896463	4.51509995300707e-06	0.000114424941106108
chr5	89191671	89192072	.	5.23709778446639	*	-1.07054227676438	4.51522884265358e-06	0.000114424941106108
chr18	68153476	68153877	.	4.25921503092996	*	-1.4348329921039	4.51533659610396e-06	0.000114424941106108
chr1	20915845	20916246	.	5.07242233212271	*	-1.11411805252288	4.54212498573897e-06	0.00011504194583708
chr8	35710692	35711093	.	5.31719951929697	*	0.932449190910426	4.54607953176055e-06	0.000115080267846151
chr14	11335589	11335990	.	4.5977847360199	*	-1.30324300840632	4.55888641263957e-06	0.00011534251801383
chr14	28901033	28901434	.	5.33614796699464	*	-1.02841616966771	4.5725306124779e-06	0.000115625660096108
chr19	46327851	46328252	.	6.79721747491434	*	-0.741730367149773	4.58066320388879e-06	0.000115769201134208
chr3	141769321	141769722	.	6.05958922530901	*	0.818533086894223	4.61508479195706e-06	0.00011657664612481
chr19	60428495	60428896	.	5.49126019561037	*	-1.08223127842911	4.63745582362679e-06	0.000117078993169067
chr8	26755092	26755493	.	5.43469051765492	*	0.940486738961611	4.64416569429498e-06	0.000117185626338648
chr6	97927437	97927838	.	5.15297805878799	*	0.98483216441064	4.67066651910797e-06	0.000117791260769478
chr2	79600693	79601094	.	5.3053583857101	*	0.943025486208619	4.68367408587723e-06	0.000118056137988141
chr3	98013964	98014365	.	6.98077550440363	*	-0.814982441777474	4.71133738959402e-06	0.000118689945408078
chr12	99433619	99434020	.	5.3177585203656	*	-1.01902176698712	4.72174159334733e-06	0.000118888509616681
chr5	106620041	106620442	.	5.61871291645995	*	0.860808230629041	4.72503109117237e-06	0.000118907816594986
chr18	28441587	28441988	.	4.62565428049848	*	-1.24547283261968	4.72919446991579e-06	0.000118949082891932
chr2	101804216	101804617	.	5.30176353284008	*	0.928505404494865	4.7666448056771e-06	0.000119827094888315
chr16	76484675	76485076	.	4.44542319046306	*	-1.38098837136184	4.7914314798422e-06	0.000120385992965012
chr11	77741653	77742054	.	7.42258488728695	*	-0.822533473681116	4.79762235258775e-06	0.000120477319972948
chr12	70340708	70341109	.	4.80129077919651	*	-1.24701290069798	4.81474567238643e-06	0.000120842937842351
chr7	34464201	34464602	.	5.43870714863458	*	0.894372824687888	4.82978139729146e-06	0.000121155798915025
chr12	93187948	93188349	.	6.13566686297404	*	-0.892036840962739	4.86103166374435e-06	0.000121874855037548
chrX	10590865	10591266	.	4.65156682977519	*	1.11632357609712	4.86705684647333e-06	0.000121961044369229
chr1	138965835	138966236	.	4.45980385047069	*	1.14792667811186	4.88060009020412e-06	0.000122235433183725
chr6	100637366	100637767	.	5.84493429602048	*	-1.01593448448649	4.9028944687027e-06	0.00012272858777605
chr3	98226505	98226906	.	6.38811575970364	*	-0.841106352994938	4.90738275772274e-06	0.000122775735820202
chr11	26831632	26832033	.	4.42216173967646	*	-1.31769873225853	4.91416525654368e-06	0.000122880201255802
chr17	73232946	73233347	.	6.8032799572811	*	-0.895650010398096	4.93191491244576e-06	0.000123258647613007
chr15	85345600	85346001	.	5.98159178510486	*	-0.976678084176423	4.9370208499256e-06	0.000123279123659046
chr18	46475906	46476307	.	5.56451814396004	*	0.891955956872155	4.93796511017884e-06	0.000123279123659046
chr5	112198269	112198670	.	5.78101793971774	*	0.870568404347601	4.95354043802953e-06	0.000123602503200912
chr19	58083355	58083756	.	4.90155355147602	*	1.03574459286453	4.96820796250761e-06	0.000123902900694601
chr5	136321848	136322249	.	5.29762393837097	*	-1.11911762975433	4.9722134414133e-06	0.000123937218699638
chr14	75144986	75145387	.	5.11794114847672	*	-1.11366456115521	4.98864651614064e-06	0.000124281106521294
chr4	89566999	89567400	.	4.91682832906373	*	1.05096682489678	5.01204705095388e-06	0.000124798118196889
chr1	161827557	161827958	.	6.61706383429021	*	-0.871273482958675	5.01970655729935e-06	0.000124922845078302
chr2	115769672	115770073	.	5.9227261187459	*	-0.868766077690094	5.06498378271357e-06	0.000125983119049184
chr2	4076668	4077069	.	5.83953239596384	*	0.913688633241891	5.10247463834041e-06	0.00012684870362773
chr11	88350992	88351393	.	5.9615553843012	*	-0.971676745051835	5.1151451825208e-06	0.000127096662191944
chr14	56090503	56090904	.	6.96797080211163	*	-0.772743953644656	5.14006650275233e-06	0.000127648595683473
chr9	60219040	60219441	.	6.20039011174665	*	-0.865890519960929	5.15201415546695e-06	0.000127834927212077
chr14	10250729	10251130	.	5.86694234005713	*	0.825700944289452	5.15477977725282e-06	0.000127834927212077
chr15	31769316	31769717	.	5.27027616181034	*	0.975285980164776	5.15570587949841e-06	0.000127834927212077
chr5	58266067	58266468	.	4.39604134718185	*	-1.39829100341756	5.21970837008747e-06	0.000129346519167963
chr9	60879744	60880145	.	5.61453242799987	*	-0.997963837491123	5.222158183444e-06	0.000129346519167963
chr19	28371129	28371530	.	5.19698106511062	*	0.975388308211758	5.23989016928776e-06	0.00012971755416459
chr5	124489169	124489570	.	7.87799919135226	*	-0.820174302834339	5.24365139142631e-06	0.000129742524060304
chr10	4982284	4982685	.	4.44916182830573	*	1.14450617399211	5.26506996218606e-06	0.000130204130465708
chr8	58037489	58037890	.	5.69619760474407	*	0.859399074801839	5.27514998892387e-06	0.000130384999857329
chr1	126501409	126501810	.	5.5583176040385	*	0.923276330100627	5.29123253332686e-06	0.000130713965124927
chr6	88393156	88393557	.	5.63900190594121	*	-0.997740863543397	5.30073828099412e-06	0.000130880198467605
chr14	118449645	118450046	.	5.61970791497062	*	0.914259303305277	5.3247959716202e-06	0.000131377901201307
chr11	79629897	79630298	.	6.1062294092859	*	-0.865521464847747	5.32647012189873e-06	0.000131377901201307
chr2	150612648	150613049	.	6.19278230842923	*	0.807881293823479	5.33146160201559e-06	0.000131432239859312
chr4	136632446	136632847	.	6.23018828660547	*	0.75945848705405	5.34760975576217e-06	0.000131761414447386
chr4	85742583	85742984	.	4.92963483754737	*	-1.16512000802748	5.39646155162044e-06	0.000132895619245365
chr2	119238693	119239094	.	5.22198049050469	*	-1.10754107484328	5.39948804371279e-06	0.000132900714851385
chr5	106524681	106525082	.	5.13171447946684	*	0.971567246320184	5.44081835730106e-06	0.000133848107135379
chr1	166577836	166578237	.	5.28283772198121	*	-1.06495185307718	5.45652574848012e-06	0.000134164497211586
chr3	105617603	105618004	.	5.67868175989402	*	-0.966147200189909	5.46203749215989e-06	0.000134229998536474
chr1	118409094	118409495	.	6.11943318059598	*	0.775438580460453	5.47723232039907e-06	0.000134533270152168
chr19	26316521	26316922	.	5.6975006677062	*	0.940471175302833	5.48921025502841e-06	0.000134757252797273
chr13	93647269	93647670	.	6.47359052004719	*	-0.807597708898414	5.49509776089754e-06	0.000134831563227437
chr18	82549963	82550364	.	5.71885021984186	*	-0.965053668216084	5.56962039122323e-06	0.000136588999552709
chr14	28382983	28383384	.	5.18976893786002	*	-1.10104713769881	5.57952442693837e-06	0.000136760730038346
chr16	88556741	88557142	.	4.86247808475589	*	-1.15522398081614	5.58578566698264e-06	0.000136843039196064
chr17	29955402	29955803	.	6.14644717147824	*	0.811270366507829	5.59749102547861e-06	0.000137058565966719
chr14	123390671	123391072	.	4.64832494046082	*	-1.25918033986022	5.61372085249671e-06	0.000137384596252561
chr16	22159909	22160310	.	4.44773753181133	*	-1.34850054739615	5.62382713737957e-06	0.000137560504473475
chr9	45828800	45829201	.	5.21117667720486	*	-1.06532535424274	5.71053843851011e-06	0.000139609040092933
chr8	110163374	110163775	.	6.87332057806794	*	0.70887144366903	5.77755057529666e-06	0.000141158471065738
chr11	118635603	118636004	.	6.82381665922677	*	0.76559615620321	5.7799055724382e-06	0.000141158471065738
chr4	100714622	100715023	.	5.94329343471364	*	0.848379398967834	5.79900037841852e-06	0.000141551467030946
chr11	32750941	32751342	.	5.475876952581	*	-1.06010699240108	5.81302592984259e-06	0.000141820381575119
chr7	87676629	87677030	.	4.86825209544054	*	-1.18674352448952	5.8319436157415e-06	0.000142208309533355
chr5	67136838	67137239	.	5.5010931195944	*	-1.06821899302532	5.86673781853501e-06	0.000142982775117191
chr1	159568965	159569366	.	6.3279613428595	*	-0.841199173252956	5.89475616494798e-06	0.000143591385961149
chr6	111821316	111821717	.	5.89891738779073	*	0.890827272530348	5.90515755376808e-06	0.000143770455215319
chr1	127903409	127903810	.	4.60672652404611	*	-1.26735277951779	5.91319410647108e-06	0.000143891793602744
chr13	104589790	104590191	.	5.35750121195575	*	-1.03245428033859	5.92789392365694e-06	0.000144175067126713
chr17	93568157	93568558	.	5.84236057216688	*	0.837153660579016	5.93691976328628e-06	0.000144259120268445
chr3	86780484	86780885	.	5.27592001916743	*	-1.14150101582751	5.93747095196314e-06	0.000144259120268445
chr19	26747625	26748026	.	5.8013609184964	*	-0.900478459507662	5.97659556624937e-06	0.000145134895422547
chr3	77688822	77689223	.	4.57115033757549	*	-1.26594416416381	6.00243413272356e-06	0.000145687298066903
chr4	148391107	148391508	.	6.01405560776131	*	-0.908284053088301	6.03658692784746e-06	0.000146440825961961
chr13	37709133	37709534	.	5.30877573822112	*	0.942141600622589	6.05015069769629e-06	0.000146694368897075
chr14	105970467	105970868	.	5.83865854547972	*	-0.965414303711056	6.06752970068263e-06	0.000147040109224512
chr19	27524256	27524657	.	5.02236264770607	*	-1.12629554663708	6.07288895476463e-06	0.000147094358110396
chr8	63028883	63029284	.	6.06117483656173	*	-0.852990957000104	6.08363187706159e-06	0.000147278884707395
chr1	96274282	96274683	.	5.6062155961899	*	0.918981670169012	6.09093641970006e-06	0.000147380024713841
chr15	96497975	96498376	.	5.88956552729804	*	-0.982802826956251	6.1007490504856e-06	0.000147541717031626
chr11	81383709	81384110	.	5.00268315362506	*	-1.16572791906259	6.13080501620897e-06	0.000148144771264856
chr11	95465801	95466202	.	6.93526780459244	*	-0.831971724078256	6.1319709077699e-06	0.000148144771264856
chr8	91467612	91468013	.	6.10561264698864	*	0.89129115524821	6.14541939990254e-06	0.000148393415181095
chr14	118803685	118804086	.	6.88413388628875	*	0.801020756998932	6.14855924151221e-06	0.000148393415181095
chr4	65604878	65605279	.	5.46702722690851	*	0.900811524144807	6.17172511924157e-06	0.000148876286333394
chr7	81380896	81381297	.	4.64875007017283	*	-1.24957087014951	6.17923115886676e-06	0.000148981105203675
chr6	135180757	135181158	.	5.18557877937042	*	-1.05812136363522	6.19272717544204e-06	0.000149230161254837
chr3	144302834	144303235	.	5.90599221221645	*	0.894577386402748	6.22858889726238e-06	0.000150017648274125
chr13	51591155	51591556	.	5.22724867368891	*	-1.07646627063629	6.23509110810154e-06	0.000150056837861058
chr3	127445407	127445808	.	6.2879665161151	*	0.870026073338472	6.23658312018273e-06	0.000150056837861058
chr13	37287945	37288346	.	6.32082259723049	*	0.764056927749461	6.28390447090688e-06	0.000151118284304182
chr18	30977327	30977728	.	4.19841369743675	*	-1.42515224947824	6.29000358812118e-06	0.000151187822093876
chr18	69116073	69116474	.	4.50797929533198	*	1.18700548306264	6.31974860529667e-06	0.000151825357039072
chr18	40563232	40563633	.	4.74446070318708	*	-1.21258984802064	6.35826444122622e-06	0.000152609117336349
chr5	107717040	107717441	.	4.94021280493386	*	-1.1589011425664	6.35884812662754e-06	0.000152609117336349
chr9	26295286	26295687	.	4.91694871659426	*	-1.17689360063577	6.37876998040971e-06	0.000152935712336415
chr2	75253138	75253539	.	5.19873017879358	*	0.939194630102947	6.38102561928483e-06	0.000152935712336415
chr1	194699117	194699518	.	6.13882339062227	*	-0.83259200861816	6.38219043525465e-06	0.000152935712336415
chr6	97915167	97915568	.	5.04821721146008	*	0.980695242741946	6.38815197073931e-06	0.000153000784116259
chr14	92725700	92726101	.	4.48658949822382	*	-1.30684818878362	6.4050242077189e-06	0.000153326976145673
chr6	31994700	31995101	.	5.62486398062103	*	-0.945011918083549	6.44806553555591e-06	0.000154278969044887
chr16	6723377	6723778	.	4.68283595653993	*	-1.23903339733216	6.47420472096262e-06	0.000154825793770966
chr15	37786857	37787258	.	7.18269315609951	*	0.749450811684234	6.4916343162463e-06	0.00015511637709003
chr4	140657024	140657425	.	5.92678917873493	*	-0.913729330814694	6.49293756229193e-06	0.00015511637709003
chr12	44385113	44385514	.	6.16488486932899	*	0.810729920621826	6.50298702332614e-06	0.000155277757519999
chr5	125345426	125345827	.	6.34391955387247	*	-0.819057506951077	6.51477156158897e-06	0.000155480383572403
chr11	17636718	17637119	.	5.925543692451	*	-0.969241163432541	6.54038515027869e-06	0.000156012679179345
chr2	131723701	131724102	.	4.4417051558213	*	-1.31427406442515	6.55852140899243e-06	0.000156366164194668
chr18	55110447	55110848	.	5.29584521995849	*	0.925947740722779	6.59788444602312e-06	0.000157225117979424
chrX	95156783	95157184	.	4.25443444211678	*	-1.39189228231752	6.62382063755259e-06	0.000157763408666519
chr16	23323062	23323463	.	6.01285970435333	*	0.849225528859316	6.63245152007544e-06	0.000157834341710586
chr17	89152653	89153054	.	4.98018745552372	*	-1.1552892795939	6.63349593568838e-06	0.000157834341710586
chr1	194260584	194260985	.	4.95338814131479	*	-1.11389591625104	6.64137390668552e-06	0.000157942058068427
chr7	100666348	100666749	.	5.70988328383181	*	-0.99467797415449	6.65279147705611e-06	0.000158057392737559
chr2	56147547	56147948	.	6.31336180391198	*	0.881867779603925	6.65482721947321e-06	0.000158057392737559
chr9	26553599	26554000	.	4.42222516547277	*	-1.32935184167374	6.65628353843333e-06	0.000158057392737559
chr2	52610403	52610804	.	5.66278301372029	*	0.886114299483964	6.67344013535631e-06	0.00015831447023151
chr6	27211931	27212332	.	4.39782980704706	*	-1.31611252308588	6.67382735440777e-06	0.00015831447023151
chr13	111428520	111428921	.	5.31584222700751	*	-1.05481820331313	6.74956716276394e-06	0.000160030607754969
chr7	44326000	44326401	.	5.10374938355548	*	-1.14638213207734	6.78328917621846e-06	0.000160683055291517
chr19	22678552	22678953	.	5.30475052217379	*	-1.10462618731807	6.78390325724238e-06	0.000160683055291517
chrX	14750865	14751266	.	4.64145079115495	*	-1.2272074596307	6.81697169707784e-06	0.000161385213933583
chr6	119841625	119842026	.	5.68823187210435	*	-0.908318744895852	6.82435718852578e-06	0.000161478953856005
chr14	22956755	22957156	.	4.74151012883651	*	-1.23265718150192	6.83895652485372e-06	0.00016174320913145
chr7	136447039	136447440	.	5.50503109856976	*	0.91576658145661	6.84472782656984e-06	0.00016179851860851
chr11	91201058	91201459	.	4.4033812913661	*	-1.29874454201401	6.86631729928511e-06	0.000162146436595314
chr5	100205629	100206030	.	6.14587806795311	*	0.790711887132105	6.86632624258508e-06	0.000162146436595314
chr17	34860097	34860498	.	6.31785464756667	*	-0.858755599235296	6.87317336428062e-06	0.000162226853542998
chr7	112850059	112850460	.	6.13118777805254	*	-0.901107957840119	6.91422547444752e-06	0.000163114122992034
chr2	5967083	5967484	.	5.26647814325417	*	0.988207955806994	6.9211636478281e-06	0.000163196122331354
chr11	107120919	107121320	.	5.54981407434913	*	0.938383685702083	6.92830025073136e-06	0.000163282716159111
[truncated: 5,655 more rows]
