# Supplementary material for: Transcriptional repression by TGIF2 coordinates neurogenic priming and neural stem cell maintenance
Source: Sci Adv. 2026 Jun 26;12(26):eaea9974. doi: 10.1126/sciadv.aea9974 (PMC13308598; doi:10.1126/sciadv.aea9974)
Supplement: Supplementary file 2 — Tables S1 to S10 [file sciadv.aea9974_tables_s1_to_s10.zip › aea9974_table_s4.bed]

chr16	91089726	91090127	.	6.31565727527631	*	2.31525231990083	1.93868558206282e-25	6.8263715901682e-21
chr13	102710040	102710441	.	6.45160615150748	*	-1.91855673979188	3.1908624536276e-25	6.8263715901682e-21
chr1	38489804	38490205	.	6.98546317932141	*	-1.68938829380635	3.42488636595561e-23	4.88468709800476e-19
chr18	37957298	37957699	.	6.72561052741977	*	-1.64720147110465	6.30157375651686e-23	6.74063590800217e-19
chr10	20958356	20958757	.	6.92823017487775	*	1.76942337771927	1.12408224465068e-22	9.61922140037374e-19
chr6	28396674	28397075	.	6.91715527932911	*	1.5807693580626	4.70175924425622e-22	2.87958676679525e-18
chr13	25576811	25577212	.	6.67880673393089	*	1.71066838614648	5.33548386074301e-22	2.87958676679525e-18
chr2	112040427	112040828	.	6.24663325556865	*	-1.87371512200745	5.38404051098744e-22	2.87958676679525e-18
chr12	95086325	95086726	.	7.38951700198356	*	1.71954193486366	1.40009684702187e-21	6.15647524722453e-18
chr7	80310345	80310746	.	6.56128056595932	*	-1.82407015759223	1.43886583476863e-21	6.15647524722453e-18
chr6	101450228	101450629	.	6.49420338560763	*	-1.72483781412475	3.90103532303961e-21	1.51739634878996e-17
chr14	23145602	23146003	.	6.14054944609506	*	1.95304678299448	5.45492979576917e-21	1.94500067642979e-17
chr5	76930515	76930916	.	7.17380980900556	*	1.48328041928816	6.25774590080645e-21	2.05961672198312e-17
chr2	165130168	165130569	.	7.04177935423465	*	-1.59264121356314	1.65890330714454e-20	5.06996398591382e-17
chr4	32531250	32531651	.	7.25647956285128	*	1.48430037499224	2.95793644860681e-20	8.4374151217693e-17
chr2	61363460	61363861	.	6.14532234822258	*	-1.8312591765947	4.10442959012462e-20	1.09760143045414e-16
chr9	110106504	110106905	.	6.15167779670092	*	-1.83454002207744	6.34411885943008e-20	1.59674008022609e-16
chr7	144181968	144182369	.	7.71885775176078	*	1.34750541203263	9.33044766953888e-20	2.21789924686978e-16
chr4	63209339	63209740	.	6.19799382588201	*	-1.69414136725217	2.27132914419672e-19	5.11491368909184e-16
chr3	10191986	10192387	.	5.30031950977829	*	-2.1828779372055	3.10502256255826e-19	6.49410788411605e-16
chr19	15987275	15987676	.	6.47916680644616	*	1.69359911172297	3.18732945909826e-19	6.49410788411605e-16
chr16	24100929	24101330	.	7.55795668574436	*	-1.48840373733468	3.64431042148096e-19	7.08768681835935e-16
chr1	89328325	89328726	.	6.41413879790776	*	-1.7279024931279	3.89850350798332e-19	7.25240302591663e-16
chr7	63439516	63439917	.	6.86300400311741	*	1.46257153151844	4.96020469523643e-19	8.84301159562838e-16
chr12	94014806	94015207	.	6.84711703280343	*	1.47973956059211	1.45381950111011e-18	2.48818299975994e-15
chr15	95565111	95565512	.	5.72571467016104	*	-1.93753707473136	2.62084643209765e-18	4.31300601116008e-15
chr1	166131951	166132352	.	6.24227056990849	*	-1.58533029577845	3.16103572872933e-18	5.00930502685711e-15
chr18	23655065	23655466	.	5.8105074140734	*	-1.88034079271947	4.14962735906531e-18	6.34107520758312e-15
chr8	61762487	61762888	.	6.62561541567163	*	1.49857246108011	4.75758869159015e-18	7.01941197748509e-15
chr12	24692252	24692653	.	6.83458113308258	*	-1.53509908797544	5.14061177166724e-18	7.33171186247754e-15
chr15	19162205	19162606	.	5.40593949089129	*	-2.06418028358956	6.51765604161404e-18	8.99583706621097e-15
chr12	79535621	79536022	.	5.57411240258202	*	-1.88204999012152	7.02965297267144e-18	9.3993050544279e-15
chr11	12181498	12181899	.	6.59808376643591	*	-1.55943743391576	9.41400750662756e-18	1.22059739147295e-14
chr10	91555782	91556183	.	6.30039440939509	*	-1.66307795902102	1.18174168502807e-17	1.48715239639106e-14
chr2	154385392	154385793	.	6.48265819062118	*	-1.65975624286189	1.47515890634623e-17	1.8033606893096e-14
chr1	143073350	143073751	.	6.01052849170902	*	1.87529105227901	1.90468344631479e-17	2.26376918381864e-14
chr2	172064773	172065174	.	6.02281076309616	*	-1.71331537531591	1.96205656480391e-17	2.26893281725041e-14
chr11	20808875	20809276	.	7.17621639116998	*	-1.41253834879539	2.12162617351233e-17	2.38889523910715e-14
chr13	48064005	48064406	.	5.25826034500921	*	-2.15909143325513	2.31117470403891e-17	2.53559569389007e-14
chr14	72279528	72279929	.	5.48313690162066	*	-1.88819963691194	3.0640204461431e-17	3.27750607072812e-14
chr19	41089804	41090205	.	6.61174983557507	*	-1.60198701325965	3.69673902092656e-17	3.85786274361914e-14
chr13	46503577	46503978	.	5.87215831670222	*	-1.65911243155023	4.71957791040518e-17	4.80801381077396e-14
chr4	125428805	125429206	.	7.50289014040731	*	1.21720846228776	4.86938246611225e-17	4.84526203668709e-14
chr5	120054736	120055137	.	6.39189766475697	*	-1.56590547527475	5.19094558932691e-17	5.04784065751206e-14
chr14	119470952	119471353	.	7.10806254375426	*	1.28427313970071	5.65344310760072e-17	5.37541933877582e-14
chr2	134031613	134032014	.	5.76031554867002	*	-1.73285117377163	7.8036401794155e-17	7.2585728773185e-14
chr5	140009685	140010086	.	6.23550284599872	*	-1.54721909292446	1.06064437473051e-16	9.65570018331799e-14
chr2	129419044	129419445	.	5.96402302169797	*	-1.73199869174791	1.11553840979456e-16	9.9438629041416e-14
chr13	64066836	64067237	.	6.65847744007039	*	-1.39795429537696	1.76758395368429e-16	1.54346152298551e-13
chr7	135404545	135404946	.	5.77205775352932	*	-1.69009642229047	2.02883193236569e-16	1.73615263780262e-13
chr9	35020238	35020639	.	6.61167132303108	*	-1.46055060439451	2.19663180708623e-16	1.84288794372154e-13
chr10	3646827	3647228	.	5.03574831791683	*	-2.2675632295665	2.43784796640406e-16	2.00592694112559e-13
chr3	101714263	101714664	.	6.47772580148178	*	-1.37656004088327	2.88976948141446e-16	2.33291635474114e-13
chr6	66909140	66909541	.	5.33823705643485	*	-1.93680993489329	4.12434232209528e-16	3.26793027658316e-13
chr16	43130406	43130807	.	7.76961266104311	*	1.11753478222256	4.29504952867416e-16	3.34131425787966e-13
chr19	4870729	4871130	.	5.99860491436186	*	-1.6025372571124	5.51277716613045e-16	4.21205708227185e-13
chr8	127462763	127463164	.	6.30576039420454	*	-1.39361967504705	6.54004680884048e-16	4.90928040017294e-13
chr7	122668018	122668419	.	6.52666870150059	*	1.39110131075887	8.89827610437458e-16	6.56431964961854e-13
chr14	97633343	97633744	.	6.82217621176533	*	1.32384574202019	1.2214278667609e-15	8.85783629408455e-13
chr9	25267091	25267492	.	5.65441541271075	*	-1.67734089509828	1.38665092348261e-15	9.88843884384172e-13
chr7	125640280	125640681	.	6.5783392714222	*	-1.47173297386041	1.49142256664998e-15	1.04612290752873e-12
chr4	144656770	144657171	.	5.45612300899044	*	-1.73961613876959	1.85152506930534e-15	1.26912915450674e-12
chr13	5778822	5779223	.	6.998007810229	*	1.25330716925372	1.86867826054467e-15	1.26912915450674e-12
chr8	85520552	85520953	.	7.29470308780202	*	-1.36149305122892	2.04073492514779e-15	1.36432695691092e-12
chr12	77001866	77002267	.	5.7532112448483	*	-1.71234293723548	2.19852164671908e-15	1.43690040534126e-12
chr2	71251299	71251700	.	7.85497008000698	*	1.10263084397106	2.21645422096719e-15	1.43690040534126e-12
chr2	119644989	119645390	.	5.85626282696961	*	-1.60255065685112	2.46528042856083e-15	1.57435751786317e-12
chr1	192471486	192471887	.	6.07169488553193	*	-1.55483401295099	3.02406078539424e-15	1.90280130624505e-12
chr8	118149817	118150218	.	6.14933228389254	*	-1.54468253260315	3.7779188351785e-15	2.34269294493888e-12
chr2	154348975	154349376	.	6.40587195590275	*	1.41409524706412	4.73764613092279e-15	2.88957202516831e-12
chr6	61019867	61020268	.	7.04097641995932	*	1.23059362547013	4.79490531673056e-15	2.88957202516831e-12
chr9	57630579	57630980	.	4.74139920888301	*	-2.28454341702816	5.29617210985748e-15	3.14732383422878e-12
chr2	20552401	20552802	.	5.68164220461198	*	1.78229389900459	5.77872598235286e-15	3.38704587132783e-12
chr8	24643057	24643458	.	6.09663290023013	*	1.59654432761964	6.57662206140144e-15	3.80262065055653e-12
chr17	69979513	69979914	.	5.55985635499618	*	-1.73890321450155	8.82009295247996e-15	5.03180422877013e-12
chr4	24173732	24174133	.	6.3779722819244	*	1.4536105196414	1.0728586139176e-14	6.040052830749e-12
chr12	13102138	13102539	.	6.42650794487522	*	1.37056141640698	1.09005647970663e-14	6.05270043211273e-12
chr11	16781922	16782323	.	5.67988231111584	*	-1.71230243805825	1.10339737234392e-14	6.05270043211273e-12
chr8	8705636	8706037	.	5.9221559371721	*	1.65059588006594	1.21752099042868e-14	6.59418615411039e-12
chr2	103520736	103521137	.	6.44292383321824	*	-1.32384374866273	1.26118319282096e-14	6.7452806589038e-12
chr2	71952790	71953191	.	6.572116913136	*	1.47895439906396	1.29366088755341e-14	6.83356399947502e-12
chr2	177800704	177801105	.	5.78317596013502	*	-1.65813697788613	1.50451797034284e-14	7.85046468256821e-12
chr13	60253084	60253485	.	5.14901214026526	*	-1.88652427834616	1.63125207838145e-14	8.40920273225387e-12
chr4	83268944	83269345	.	6.0420342882581	*	-1.58859376205811	1.75175810184019e-14	8.92291355993288e-12
chr1	92058251	92058652	.	6.71713746622319	*	-1.33721677756966	1.88216386018809e-14	9.4743700101021e-12
chr6	119395920	119396321	.	6.11616088714008	*	-1.43278649233306	2.08680706244896e-14	1.03823504396516e-11
chr18	8871266	8871667	.	6.63551250869042	*	1.35918914443019	2.18367494450666e-14	1.07394137759318e-11
chr13	36313386	36313787	.	4.964463937843	*	-2.04905870983237	2.25211048336702e-14	1.09501194604346e-11
chr4	32176404	32176805	.	6.76929053780184	*	1.23477776893066	2.78136484637917e-14	1.33714896271939e-11
chr1	160520625	160521026	.	5.62279881003044	*	-1.6063225548539	2.87447401824826e-14	1.36655688687543e-11
chr5	115669626	115670027	.	6.44543973497226	*	-1.33431218687543	2.91598670998777e-14	1.37105849846425e-11
chr1	91137510	91137911	.	6.41116834481782	*	-1.30862946042776	3.43085686914062e-14	1.59560948760782e-11
chr4	85625645	85626046	.	7.26344726508497	*	1.12568781909492	3.60162314122711e-14	1.65701773487833e-11
chr3	141287146	141287547	.	6.09904969741528	*	1.48564967414409	4.02995380349051e-14	1.82229706183004e-11
chr5	129232990	129233391	.	7.13207517328482	*	1.18763845474233	4.04604718428153e-14	1.82229706183004e-11
chr17	91003824	91004225	.	6.10266795237851	*	1.52184889929242	4.83942890735577e-14	2.15692338186491e-11
chr2	5430878	5431279	.	7.01391412642822	*	1.20463087424087	5.1065745616948e-14	2.25252583269315e-11
chr11	115070008	115070409	.	6.63945946963191	*	-1.32533839981739	5.32174624735551e-14	2.32348527230204e-11
chr7	122120231	122120632	.	6.50178020480633	*	1.31367060141006	5.38081720001828e-14	2.32554571249679e-11
chr10	71312548	71312949	.	5.06375984109377	*	-1.8381213608667	7.11828821814709e-14	3.04570197989859e-11
chr16	87971061	87971462	.	6.10705794581976	*	-1.39710611046717	7.33934855079676e-14	3.10919511329645e-11
chr1	132250430	132250831	.	7.47679120812212	*	1.06713226164581	1.07762531244044e-13	4.52042688660677e-11
chr4	111548269	111548670	.	6.67394857038935	*	1.22293284138381	1.19357107494134e-13	4.95818694985584e-11
chr11	115992830	115993231	.	6.70693251700489	*	-1.28852180368742	1.26940253834904e-13	5.22249292387888e-11
chr1	168397610	168398011	.	7.12352101573718	*	1.18886257713065	1.34854748334405e-13	5.49526677808016e-11
chr5	35099108	35099509	.	6.09976642600325	*	1.497529734545	1.43100673919687e-13	5.77302062053105e-11
chr4	23173318	23173719	.	5.94598003550009	*	1.51881550274672	1.44369366021647e-13	5.77302062053105e-11
chr2	29107926	29108327	.	6.72382363235065	*	-1.15412491652445	1.45795803761824e-13	5.77607875514551e-11
chr16	90902005	90902406	.	7.09624087463399	*	1.18263685403309	1.48835628421967e-13	5.84241287457861e-11
chr4	144663367	144663768	.	5.87010862941372	*	-1.55462257034237	1.73138742020867e-13	6.7346248680426e-11
chr19	6025652	6026053	.	5.45289437773054	*	-1.6513461884731	1.8059095780936e-13	6.92935976841207e-11
chr2	154425796	154426197	.	6.03793588034665	*	-1.3830044467246	1.8138413398045e-13	6.92935976841207e-11
chr6	66358543	66358944	.	5.89376894821651	*	1.6101151785676	2.36254257741725e-13	8.91133681579547e-11
chr3	55355306	55355707	.	5.95305571413214	*	-1.53882892408365	2.37430153317756e-13	8.91133681579547e-11
chr6	90472425	90472826	.	6.57886130779691	*	-1.28510618650923	2.62149033944193e-13	9.70327784032218e-11
chr7	118347148	118347549	.	6.10441616047174	*	-1.41587387100286	2.63065938130127e-13	9.70327784032218e-11
chr8	91028755	91029156	.	7.30147044302156	*	1.15181721070115	2.69113952623404e-13	9.84152024863041e-11
chr12	69543895	69544296	.	5.50689156687489	*	-1.58357345620362	2.73015199547154e-13	9.89957740934243e-11
chr14	24628857	24629258	.	6.80127678914418	*	-1.21257726815756	2.82381433503121e-13	1.0153154954032e-10
chr15	12490904	12491305	.	5.67776431720735	*	-1.55116737786545	2.92712529897714e-13	1.04369091806112e-10
chr11	52888306	52888707	.	5.55320477761831	*	-1.63250549382066	2.96039376415951e-13	1.04682948749663e-10
chr12	31899019	31899420	.	5.93654858656721	*	-1.37776121663278	3.05347347921617e-13	1.05895342005247e-10
chr7	132333183	132333584	.	6.95444828334388	*	1.15663780219198	3.05919139984245e-13	1.05895342005247e-10
chr8	127394464	127394865	.	7.03214042153293	*	-1.09759164498664	3.06892804091212e-13	1.05895342005247e-10
chr1	34703231	34703632	.	6.25223022647722	*	-1.2618839187494	3.27586115982713e-13	1.12131417156419e-10
chr8	48829820	48830221	.	5.17242413174734	*	-1.72877268882463	3.31514879961648e-13	1.12575612451738e-10
chr1	73983570	73983971	.	5.80883916476883	*	-1.43578105906873	3.73759887612419e-13	1.25921766230493e-10
chr3	144328954	144329355	.	6.84992299206666	*	1.14523882639358	3.82547023759648e-13	1.27875308637532e-10
chr4	101294278	101294679	.	5.48653534231227	*	-1.57637199726729	4.3501089796587e-13	1.44220184036695e-10
chr3	34613082	34613483	.	6.46701819009314	*	1.27408599692296	4.38185054450427e-13	1.44220184036695e-10
chr4	155214431	155214832	.	6.69280851288633	*	-1.26794267377453	4.87812901022901e-13	1.59328630504327e-10
chr14	28397433	28397834	.	5.47347168059479	*	-1.56469432164856	6.0690406337862e-13	1.96462913982905e-10
chr9	32675688	32676089	.	5.80138145629373	*	-1.43945479828956	6.10689404719339e-13	1.96462913982905e-10
chr6	8299052	8299453	.	6.78743521655047	*	1.1866173954676	6.62159006971189e-13	2.11431324114002e-10
chr8	23869751	23870152	.	6.93972948453514	*	1.11334880742918	8.34524705908294e-13	2.64494878457024e-10
chr6	77217377	77217778	.	5.58211615954796	*	-1.53934391343218	8.48792685801799e-13	2.67037809168879e-10
chr11	89150255	89150656	.	6.83931748409057	*	1.19105655158659	8.5503026284003e-13	2.67037809168879e-10
chr15	100041015	100041416	.	6.37353270925361	*	-1.21887885725588	9.93420754442997e-13	3.08010824785163e-10
chr12	82462484	82462885	.	5.9084908490502	*	-1.4165751579592	1.0292178445686e-12	3.16813985004005e-10
chr1	119806671	119807072	.	5.60153120640591	*	-1.61015367767623	1.06062326543697e-12	3.24149197558941e-10
chr14	20855319	20855720	.	6.65401553697345	*	-1.23163914294804	1.10623183789982e-12	3.3569036629943e-10
chr2	37732141	37732542	.	7.56720742889049	*	0.998079526071757	1.19234078931249e-12	3.58663619080677e-10
chr19	36682884	36683285	.	5.87285398038217	*	-1.41691982933047	1.19870281928008e-12	3.58663619080677e-10
chr1	118365517	118365918	.	5.36767686358296	*	-1.58642423718234	1.23062013135662e-12	3.65656552502472e-10
chr17	81229182	81229583	.	5.6392340536571	*	-1.45501958525427	1.28169101240531e-12	3.78204919639902e-10
chr2	33074704	33075105	.	5.2260194276132	*	-1.70966746697965	1.42894676277191e-12	4.18769487251518e-10
chr8	116842541	116842942	.	5.79418606390283	*	-1.38603982385027	1.52294054145491e-12	4.43279298960757e-10
chr16	73852329	73852730	.	5.17802218110716	*	-1.67856866112152	1.65521735328783e-12	4.78525573615718e-10
chr7	63702135	63702536	.	5.84355221089966	*	-1.41036368172367	1.85774109959937e-12	5.33470929050726e-10
chr8	41333870	41334271	.	6.01667663164435	*	-1.3808357967098	1.90810467502153e-12	5.44280498200974e-10
chr6	93070719	93071120	.	4.8135844545223	*	-1.89622431025537	1.94483400573028e-12	5.51083527173387e-10
chr16	38775675	38776076	.	5.82427354307849	*	-1.41984555088099	2.09737457096729e-12	5.90397143210378e-10
chr5	25065634	25066035	.	5.54900305553414	*	-1.60618460037752	2.18693278448252e-12	6.11583614703617e-10
chr4	106779110	106779511	.	6.24180863758354	*	-1.2234161665311	2.20717011543315e-12	6.13234985253495e-10
chr4	48779577	48779978	.	7.12506573371414	*	1.10082443621088	2.23900940230801e-12	6.18067711590664e-10
chr18	12035952	12036353	.	5.69533144657646	*	-1.49815557304154	2.70697544680018e-12	7.42457425911791e-10
chr1	192999367	192999768	.	5.88629313951941	*	-1.43782871224648	2.76872769366264e-12	7.5455765496015e-10
chr7	142894400	142894801	.	7.4885604649635	*	1.05022457219302	2.92992651357213e-12	7.93435226178549e-10
chr5	116303481	116303882	.	6.08520003801036	*	-1.29591674357375	3.0134662938928e-12	8.10925674948372e-10
chr14	70278293	70278694	.	5.99751334847736	*	-1.3838767428712	3.10913257149685e-12	8.31440345853972e-10
chr4	133387688	133388089	.	6.24122976103656	*	-1.22609046735704	3.24095400094064e-12	8.61308688436318e-10
chr1	172170327	172170728	.	6.46688681070603	*	-1.14116010134738	3.32772714957551e-12	8.78910256474614e-10
chr5	125298936	125299337	.	6.21346982657176	*	-1.32656164118374	3.63666203666308e-12	9.54255174740721e-10
chr3	57819930	57820331	.	5.75343851552323	*	-1.36823932529121	3.67640858858782e-12	9.54255174740721e-10
chr16	72756190	72756591	.	7.01773683735933	*	1.16240281681101	3.67990520093063e-12	9.54255174740721e-10
chr7	113398092	113398493	.	4.86098981516005	*	-1.83204184872839	3.71084038535001e-12	9.56480286554041e-10
chr11	20865190	20865591	.	5.58515824863522	*	-1.46746510254415	3.73859882034102e-12	9.57864836682223e-10
chrX	134002313	134002714	.	5.84988358276439	*	1.42170955570119	3.76719157202257e-12	9.5944539161982e-10
chr2	157715104	157715505	.	5.82207233938412	*	-1.40046955683945	3.82034901813309e-12	9.67226470052429e-10
chr16	63321267	63321668	.	6.9978164019893	*	1.0842177105251	4.17094309503256e-12	1.04977730710093e-09
chr11	20410455	20410856	.	5.97547349419002	*	-1.42691990870665	4.56208981084061e-12	1.14150957155811e-09
chr4	119574665	119575066	.	5.04676393040703	*	-1.73432325730486	4.66704246958468e-12	1.16098108224488e-09
chr3	107795082	107795483	.	6.47389849480504	*	-1.26004315088691	4.89948993550908e-12	1.21175997613079e-09
chr16	30007904	30008305	.	6.25994666997096	*	-1.2576950372381	5.04345151207796e-12	1.24019632096138e-09
chr2	154065190	154065591	.	6.19984981583857	*	-1.31061279285715	6.09296856299066e-12	1.48971340516961e-09
chr5	134559686	134560087	.	5.97762076881804	*	-1.29394068960063	6.2807182115356e-12	1.5268925574828e-09
chr11	35477974	35478375	.	6.12000838023274	*	-1.33095923747649	6.5060412152098e-12	1.57273438121572e-09
chr12	99306229	99306630	.	7.32700273668403	*	1.0039729233586	6.85219216316383e-12	1.6471053150859e-09
chr17	27797351	27797752	.	5.31399504851701	*	-1.58857337746159	7.06258338811478e-12	1.68819416439814e-09
chr7	73974801	73975202	.	5.95444401735619	*	1.45143221914595	7.54430020717861e-12	1.79332207202528e-09
chr13	51176879	51177280	.	5.90452239554966	*	-1.41284934784087	7.84801362986882e-12	1.85520971923313e-09
chr8	76799288	76799689	.	5.67976448798133	*	1.50232099733748	8.23523260961017e-12	1.93604888828237e-09
chr3	49968803	49969204	.	5.5368931460991	*	-1.45651086315855	8.31472959418768e-12	1.94405647621043e-09
chr3	68046553	68046954	.	6.09816586602869	*	1.33388005308338	8.46550631789424e-12	1.96855227621598e-09
chr15	30285693	30286094	.	4.9227383508412	*	-1.76329490995992	9.12320577005943e-12	2.1100248934245e-09
chr17	10613799	10614200	.	6.01864436249981	*	-1.30115870079944	9.62695734505524e-12	2.21456249420902e-09
chrX	41441514	41441915	.	5.48117637692378	*	1.5720468856298	9.79624347926789e-12	2.24145384891677e-09
chr11	97313347	97313748	.	6.44636612434406	*	-1.21250758718544	1.02352878389339e-11	2.3294535147046e-09
chr14	98310472	98310873	.	7.94388214827974	*	1.01127987824892	1.06876022951696e-11	2.40799445482147e-09
chr1	42269804	42270205	.	5.62253737737847	*	-1.43528294785035	1.06929428661995e-11	2.40799445482147e-09
chr16	24733122	24733523	.	4.9918426570789	*	-1.66235225088536	1.0846447918036e-11	2.42977469669636e-09
chr4	97757075	97757476	.	6.14564089960282	*	-1.30173427992077	1.1406389915629e-11	2.54190211104175e-09
chr19	55110774	55111175	.	5.54750998784171	*	-1.48418236052301	1.38424085198193e-11	3.05386477112558e-09
chr3	68731741	68732142	.	6.29621100105598	*	-1.22849213860801	1.38464899525174e-11	3.05386477112558e-09
chr19	41839168	41839569	.	6.71070105658911	*	1.18881599977164	1.4588922756932e-11	3.20110891282488e-09
chr1	43769671	43770072	.	6.62126556140535	*	-1.20735041219496	1.50421033137613e-11	3.2837065024791e-09
chr8	70581845	70582246	.	6.48761416522213	*	-1.19804032724807	1.51745459248211e-11	3.28838120736589e-09
chr8	85500476	85500877	.	7.3587309926985	*	-0.967609072836871	1.52172267057388e-11	3.28838120736589e-09
chr8	118686177	118686578	.	5.23744652727817	*	-1.55060876275055	1.56215568179243e-11	3.35879171642477e-09
chr19	19863320	19863721	.	4.87992396356903	*	-1.87833478245856	1.58906930203794e-11	3.39957541131487e-09
chr3	65349091	65349492	.	6.55995772697296	*	-1.20455090160287	1.61809182616456e-11	3.44444253562701e-09
chr5	25818966	25819367	.	6.41808171925349	*	-1.17762716250239	1.66796733574604e-11	3.53303556408742e-09
chr5	114508356	114508757	.	5.69443866214155	*	-1.38910927055649	1.69804807047041e-11	3.57903363503533e-09
chr11	84838034	84838435	.	5.64558894541594	*	-1.41656920926188	1.77084071298557e-11	3.71416478365263e-09
chr17	16214131	16214532	.	7.36745391749303	*	1.02080170915849	1.82883594023874e-11	3.81709284756073e-09
chr17	7418900	7419301	.	5.61743498178801	*	-1.39610868480316	1.90233542748597e-11	3.95122455999235e-09
chr6	51054237	51054638	.	7.14655549238529	*	1.06718969833609	1.91534587298897e-11	3.9590291723468e-09
chr8	127613567	127613968	.	5.58758358246229	*	-1.52661991271044	1.94569151855637e-11	4.0024184136765e-09
chr18	71796038	71796439	.	5.95149137054654	*	1.33995022190812	1.9574517167593e-11	4.00734385669762e-09
chr14	79500114	79500515	.	5.56544702313039	*	-1.43353460140842	2.05524004492539e-11	4.17784723124438e-09
chr1	191540944	191541345	.	6.41474827086527	*	-1.24905961391499	2.06026542125544e-11	4.17784723124438e-09
chr13	91326893	91327294	.	6.36687879371648	*	1.21051506669941	2.13335462646469e-11	4.30565303785587e-09
chr19	46327996	46328397	.	6.47315790797224	*	-1.13784990912758	2.17990034569018e-11	4.37893878361716e-09
chr1	106512555	106512956	.	5.62649403734386	*	-1.38888389605197	2.22113112326223e-11	4.44091296126267e-09
chr1	161052421	161052822	.	5.27335900718216	*	-1.4837800445903	2.27586493969919e-11	4.52918293836787e-09
chr8	12389485	12389886	.	7.36334282013107	*	1.03018063379728	2.29765032504363e-11	4.55136872489082e-09
chr10	120253084	120253485	.	6.08518360687381	*	1.25740459014463	2.31675340255088e-11	4.56806119055043e-09
chr15	85563136	85563537	.	7.21078436181145	*	-0.967029372509259	2.46911541899566e-11	4.83800514562315e-09
chr13	37572480	37572881	.	5.34127123529831	*	-1.51856319515154	2.47627346364894e-11	4.83800514562315e-09
chr8	127634113	127634514	.	5.91077449469358	*	-1.30311820659506	2.55708543619238e-11	4.97318247992561e-09
chr3	50376395	50376796	.	6.08092767158165	*	-1.27424252967558	2.68182529441966e-11	5.19218365938163e-09
chr3	49547451	49547852	.	5.91234554805344	*	1.3537935953988	2.87111739509614e-11	5.53362612540445e-09
chr6	88463910	88464311	.	6.57597046398601	*	-1.07870894872993	2.9763957501105e-11	5.7108091910304e-09
chr18	36458603	36459004	.	6.18189463284781	*	-1.24342256545843	3.12638656815856e-11	5.97181705766965e-09
chr3	19621037	19621438	.	5.40737574674408	*	-1.4326457740297	3.17885496560092e-11	6.04505188502963e-09
chr10	121673412	121673813	.	6.05433712441338	*	-1.22494077199987	3.20500054965335e-11	6.06780347424857e-09
chrX	70744372	70744773	.	6.30710916068267	*	1.19860398915197	3.25977699638832e-11	6.14432063191484e-09
chr5	124131341	124131742	.	6.65346783191085	*	-1.12122157311132	3.44940535551272e-11	6.47323276080363e-09
chr2	110041000	110041401	.	5.20908174982058	*	-1.54426976353253	3.48547788781969e-11	6.51236429633803e-09
chr5	148561828	148562229	.	6.10790990171456	*	1.28190252467318	3.59473078955497e-11	6.68729331707341e-09
chr15	25886590	25886991	.	5.01290876780545	*	-1.66764239954471	3.7869792823082e-11	7.01443647411779e-09
chr14	101675400	101675801	.	5.09256270981073	*	-1.57144265933455	3.87616908077809e-11	7.14869165772638e-09
chr17	83495475	83495876	.	7.10606370746732	*	1.0925326360693	4.33941168549989e-11	7.96360238716758e-09
chr1	156576153	156576554	.	5.49598655744516	*	-1.42679252811186	4.35525500408352e-11	7.96360238716758e-09
chr12	50167457	50167858	.	8.37408059545248	*	0.957304928789679	4.69097713972507e-11	8.54097186712411e-09
chr12	79926339	79926740	.	7.64327548303173	*	0.952440980558543	4.7239776033219e-11	8.55665046023394e-09
chr3	131625293	131625694	.	5.49431322847507	*	-1.51858908261764	4.7395848250063e-11	8.55665046023394e-09
chr13	107710477	107710878	.	5.41298301750236	*	-1.51806947073952	5.07386867919423e-11	9.10565590757896e-09
chr19	59253310	59253711	.	7.75470468382198	*	1.01203102192062	5.08624526587835e-11	9.10565590757896e-09
chr10	90545318	90545719	.	6.39176604822088	*	1.21558689036813	5.4913048828068e-11	9.78985258419394e-09
chr17	84670323	84670724	.	5.53959747924499	*	-1.40461823266562	5.54535255246572e-11	9.84518670798137e-09
chr16	91059686	91060087	.	5.54767895092777	*	-1.45555636953574	6.40682560958081e-11	1.13276383205427e-08
chr4	106089597	106089998	.	5.9481885504867	*	-1.29338696212551	6.44387750945362e-11	1.13462628393824e-08
chr1	14179219	14179620	.	5.02217747704605	*	-1.59564883330252	6.48389400585364e-11	1.13699333126418e-08
chr11	68041831	68042232	.	7.1906286007655	*	1.04768222060616	6.58314906196846e-11	1.14968652618141e-08
chr11	104163129	104163530	.	6.81112722850853	*	-1.04432019728401	6.65208597432811e-11	1.15700326253486e-08
chr11	99441690	99442091	.	5.53536841408064	*	1.4553958575456	7.14520303334784e-11	1.23774008982937e-08
chr2	137548328	137548729	.	6.78706502345165	*	1.18568763307245	7.39884187549443e-11	1.27285571305474e-08
chr12	21186395	21186796	.	5.97099535045732	*	-1.26346141278349	7.40741516233038e-11	1.27285571305474e-08
chr1	187817718	187818119	.	7.2690458340945	*	1.09567197597282	7.76665410456313e-11	1.32924731668777e-08
chr5	21929777	21930178	.	6.03436313132276	*	1.26994230302413	7.82770860929855e-11	1.33435923611975e-08
chr16	63889416	63889817	.	8.06985024266425	*	0.879032012599725	7.88545408276882e-11	1.33886874539456e-08
chr5	39929255	39929656	.	6.16238532404659	*	1.20831228110114	8.76951278104373e-11	1.48308752317201e-08
chr7	141488235	141488636	.	6.46607148380658	*	1.18301718493131	8.82898639207764e-11	1.48726708959774e-08
chr17	26803504	26803905	.	6.06778873080857	*	-1.204975497136	8.97660370042704e-11	1.50620369619675e-08
chr18	26886617	26887018	.	5.19457402021414	*	-1.56348119286823	9.17797221614757e-11	1.53397616098557e-08
chr19	10165758	10166159	.	5.88354382891765	*	-1.26358328475741	9.4545597390433e-11	1.57405543795504e-08
chr10	84646366	84646767	.	5.39041725900231	*	-1.47341404075534	9.84392998688661e-11	1.63252803236015e-08
chr5	111656795	111657196	.	6.86137645826925	*	0.997029524994115	1.0276659009362e-10	1.69771200399062e-08
chr19	47268217	47268618	.	5.91568209406943	*	-1.21060978913501	1.05735200565413e-10	1.7400353948432e-08
chr2	114950519	114950920	.	6.05640714932827	*	1.22735288071893	1.06969572521885e-10	1.75360425267965e-08
chr3	31553279	31553680	.	5.24604394731177	*	-1.52620272019221	1.10154129035593e-10	1.79672043455599e-08
chr11	17256036	17256437	.	5.87442948403415	*	-1.2810410511745	1.10439496643426e-10	1.79672043455599e-08
chr6	119295739	119296140	.	6.86363545647707	*	1.03765907279852	1.18141535483658e-10	1.91474313588609e-08
chr10	116930866	116931267	.	5.77295965014182	*	-1.25798278127854	1.20423481440175e-10	1.94436207561539e-08
chr9	115433624	115434025	.	5.85623446339781	*	-1.36349222035871	1.26110198110998e-10	2.02852520547942e-08
chr10	118594664	118595065	.	5.43907125971803	*	-1.37022354257963	1.32275999597454e-10	2.11973527894242e-08
chr10	13026965	13027366	.	4.98122740208484	*	-1.56871863958367	1.36761579383331e-10	2.18343943920693e-08
chr19	23879119	23879520	.	5.66628355275239	*	-1.37492935555941	1.43213707464282e-10	2.27794977742536e-08
chr17	31924572	31924973	.	5.75971314489864	*	-1.27395084111309	1.44897296361196e-10	2.2961928220024e-08
chr6	8693872	8694273	.	6.68555113787258	*	1.02413932193085	1.50296039976469e-10	2.3671703595352e-08
chrX	162590260	162590661	.	4.45625256853835	*	-1.92537045569668	1.50482702174393e-10	2.3671703595352e-08
chr18	49452759	49453160	.	5.03753797802025	*	-1.5763662975011	1.63629581515513e-10	2.5645490491957e-08
chr8	12288706	12289107	.	5.94173357402635	*	1.28371308433929	1.64935027613894e-10	2.5755748271955e-08
chr19	32299799	32300200	.	5.6717893292957	*	-1.29329218154981	1.78430260755394e-10	2.77618020616038e-08
chr8	106677718	106678119	.	6.24119113033587	*	-1.14856380780083	1.86271898256156e-10	2.88768685169787e-08
chr6	125444283	125444684	.	6.44984408154089	*	-1.19905168046379	1.95666269996359e-10	3.02237281383906e-08
chr12	77593036	77593437	.	5.05096607451111	*	-1.52513617679137	2.04857034790831e-10	3.15295609625729e-08
chr12	80645525	80645926	.	6.35504320748057	*	-1.0983502085558	2.19519201778096e-10	3.36651185895319e-08
chr7	118575799	118576200	.	6.0066757828704	*	-1.17024775071767	2.28200341441945e-10	3.47724330785677e-08
chr5	142827224	142827625	.	5.71931025699615	*	-1.29390508751273	2.28365010285309e-10	3.47724330785677e-08
chr2	71249168	71249569	.	6.95862304731225	*	1.04526845440593	2.34171961593448e-10	3.55301975911307e-08
chr11	18606350	18606751	.	6.25348989085923	*	1.13667758615187	2.37494096597514e-10	3.59069254809817e-08
chr1	169756071	169756472	.	5.80572200325594	*	-1.20949747448347	2.41487975401847e-10	3.63822042377424e-08
chr1	59433766	59434167	.	6.4742914345536	*	1.11926874912036	2.51524711640027e-10	3.76984585949547e-08
chr7	117285664	117286065	.	6.74127079323236	*	1.02857784776624	2.51986798750954e-10	3.76984585949547e-08
chr10	40818682	40819083	.	5.47525602004475	*	1.42378320689671	2.57972526827494e-10	3.84594791127804e-08
chr4	72085926	72086327	.	7.25848503530838	*	0.946406267235688	2.59387617913724e-10	3.85361736377587e-08
chr10	19205110	19205511	.	5.93547239724749	*	1.26274277754651	2.65637037016283e-10	3.93280688678744e-08
chr8	120997211	120997612	.	6.74388927929827	*	-1.06591585244025	2.67199657696375e-10	3.94230060477752e-08
chr19	15479776	15480177	.	6.07722220029414	*	1.2076246659559	2.70352617011743e-10	3.97511251686648e-08
chr5	119691526	119691927	.	5.61563556631534	*	-1.32120061410688	2.78644245100856e-10	4.08299702572957e-08
chr3	85207206	85207607	.	7.34610515403824	*	-1.06931359149735	3.08170607027948e-10	4.50023746174226e-08
chr7	27313389	27313790	.	5.93827257153597	*	-1.21823948819519	3.10487475123256e-10	4.51864884289073e-08
chr4	150311217	150311618	.	6.51124374134588	*	-1.15754675572762	3.1900436718388e-10	4.62686096904971e-08
chr12	12860089	12860490	.	6.93469035543396	*	-0.936460879549476	3.34913250927553e-10	4.84119367143148e-08
chr16	20457108	20457509	.	5.62248170806442	*	-1.26211124393272	3.38185252508831e-10	4.87203111080652e-08
chr4	35125294	35125695	.	7.22274841679386	*	0.948926361578015	3.39429007863524e-10	4.87353991928073e-08
chr12	111480049	111480450	.	5.71747152931597	*	-1.32758634013304	3.4399253375444e-10	4.92254466279306e-08
chr1	135086435	135086836	.	7.23781527401257	*	-0.995818712922696	3.50641860926557e-10	5.00097110115487e-08
chr10	61370585	61370986	.	7.29586257941866	*	0.89747179037114	3.54384584559401e-10	5.03628117190314e-08
chrX	142540489	142540890	.	5.35574106271276	*	1.46995394063329	3.56340489130811e-10	5.03628117190314e-08
chr19	28736185	28736586	.	5.43368091935662	*	-1.3258255294762	3.56648794046475e-10	5.03628117190314e-08
chr8	8703912	8704313	.	5.97331025034924	*	1.23285171532387	3.70784023892651e-10	5.21866316786016e-08
chr6	115476484	115476885	.	6.07404774577939	*	-1.1456177211062	3.80369485476673e-10	5.33602268035751e-08
chr12	52056709	52057110	.	6.80608209158088	*	0.972587402647037	3.83174660089158e-10	5.34508111745099e-08
chr8	46747438	46747839	.	7.01361913855392	*	0.946415991068569	3.83513661405907e-10	5.34508111745099e-08
chr2	72702131	72702532	.	4.87222165640761	*	-1.63004633014236	3.92869496180227e-10	5.44292839625043e-08
chr7	133367553	133367954	.	6.12863497958785	*	-1.11308990249778	3.93078475808396e-10	5.44292839625043e-08
chr12	112230074	112230475	.	5.83237998367297	*	-1.21904994246774	4.05154982061303e-10	5.5920536185345e-08
chr1	168921113	168921514	.	5.77903047563014	*	-1.2513202273179	4.17591210329967e-10	5.74516884771328e-08
chr14	105750649	105751050	.	5.24560501976532	*	-1.49902817227952	4.23707263415584e-10	5.81062906402647e-08
chr17	86561671	86562072	.	6.7596308088706	*	-1.73121885739097	4.27826949369599e-10	5.83645365486802e-08
chr7	122076963	122077364	.	7.00146443385174	*	0.974137009177315	4.28318519089574e-10	5.83645365486802e-08
chr9	20705557	20705958	.	5.57836430854004	*	-1.28476083738519	4.30612851811343e-10	5.84268154550375e-08
chr6	100637332	100637733	.	4.978185612573	*	-1.51763165026037	4.31506618454013e-10	5.84268154550375e-08
chr6	90683569	90683970	.	5.78419730773597	*	-1.30724115948831	4.37646005890679e-10	5.90711661010867e-08
chr13	15889454	15889855	.	6.25460128324502	*	1.13555608934242	4.555030933771e-10	6.12880844538552e-08
chr18	65134247	65134648	.	6.67388470531737	*	-1.03630871519588	4.60049313417789e-10	6.17057365931252e-08
chr2	131670421	131670822	.	6.03127760465228	*	-1.19906764335767	4.62249132219698e-10	6.18070425633882e-08
chr16	27203989	27204390	.	5.43674595525456	*	-1.4105421510457	4.69501966078937e-10	6.25812480455436e-08
chr7	129822345	129822746	.	6.17848247996739	*	-1.09685712385024	4.94447607644357e-10	6.57016453052146e-08
chr7	99193484	99193885	.	6.07030543578575	*	-1.18598746916711	5.00889002518518e-10	6.63515100642719e-08
chr2	157593603	157594004	.	7.47559346524969	*	-1.00162172548709	5.09728645384758e-10	6.71686910775038e-08
chr7	19427326	19427727	.	6.34969735544308	*	-1.07150032444691	5.10197597405491e-10	6.71686910775038e-08
chr8	19757361	19757762	.	6.80044762509937	*	-0.927171226761139	5.12050178061841e-10	6.72058005175828e-08
chr10	86655725	86656126	.	5.93424591808116	*	-1.14915020648627	5.48152062045028e-10	7.17241048278918e-08
chr18	4839954	4840355	.	5.95829126873368	*	-1.31654961584572	5.5514570820489e-10	7.2417742124886e-08
chr3	127051191	127051592	.	6.79709545071567	*	0.989706976455256	5.71791286387259e-10	7.43624126767527e-08
chr6	126083391	126083792	.	5.15348464089163	*	-1.53923134051555	6.3211544648562e-10	8.19585563902431e-08
chr2	162233770	162234171	.	5.45292724821384	*	-1.34068244443387	6.50528392154271e-10	8.3862969462604e-08
chr1	36348541	36348942	.	6.32792461329955	*	-1.08478309035492	6.50723487544921e-10	8.3862969462604e-08
chr4	97694335	97694736	.	6.23126778369068	*	1.11389589659401	6.55532656662698e-10	8.42290563982788e-08
chr4	89316088	89316489	.	5.6921702060085	*	-1.25872197609277	6.70546973909269e-10	8.590027955885e-08
chr2	138530070	138530471	.	5.27904361920711	*	-1.41592467405724	6.99572189522131e-10	8.93510306659207e-08
chr1	93111986	93112387	.	5.84404779498284	*	-1.21735629096997	7.17031686884733e-10	9.13084368652889e-08
chr5	97038270	97038671	.	5.15504660270815	*	-1.55988049748136	7.31119255536967e-10	9.28261115331164e-08
chr12	90099139	90099540	.	7.07245625169882	*	0.973420086110723	7.39065979695263e-10	9.3557444003613e-08
chr13	85053822	85054223	.	6.29620739869769	*	1.12107944533615	7.47353166325048e-10	9.43274334146013e-08
chr5	89142431	89142832	.	4.95280894382642	*	-1.50281353693264	7.51402119232695e-10	9.45595366929686e-08
chr1	167488622	167489023	.	6.58551849894995	*	-0.976320898272292	7.54383969258975e-10	9.46563838495124e-08
chr5	111007041	111007442	.	5.0450000023276	*	-1.45433223832728	7.92393512209176e-10	9.91349158096317e-08
chr5	138905984	138906385	.	5.93284633266596	*	-1.22647433128622	8.25665298673583e-10	1.02996329837745e-07
chr16	95397883	95398284	.	6.02316412612347	*	-1.17401060353105	8.33722970329553e-10	1.0369914166131e-07
chr13	70168217	70168618	.	7.26000370001186	*	0.916883586642248	8.60272244424169e-10	1.06691213107759e-07
chr15	50860588	50860989	.	5.81254822742174	*	-1.31739027377324	8.76297293201421e-10	1.08364544174015e-07
chr16	87364511	87364912	.	4.99636673687102	*	-1.5434573980426	8.81166205003384e-10	1.08576765206709e-07
chr12	85413053	85413454	.	5.49660598841322	*	-1.29215168740842	8.83088655244227e-10	1.08576765206709e-07
chr14	119750878	119751279	.	6.79937794587101	*	1.01088214206732	8.98942964165081e-10	1.10153733199969e-07
chr7	129444135	129444536	.	7.32670758291216	*	1.04002423874161	9.01063561829274e-10	1.10153733199969e-07
chr5	128653055	128653456	.	5.18006751794799	*	-1.47318536072761	9.06073674627771e-10	1.10450639077773e-07
chr11	81751435	81751836	.	6.04671995653917	*	-1.20891944552055	9.2120667328592e-10	1.11976335028081e-07
chr2	142396736	142397137	.	5.05469404008619	*	-1.44117895850667	9.34992632544756e-10	1.13330112659185e-07
chr1	126853219	126853620	.	5.8450149213028	*	-1.2352080756574	9.66681419406798e-10	1.16840107039996e-07
chr11	69483155	69483556	.	6.03433156913069	*	-1.17224939868671	9.95585290642128e-10	1.19994669945647e-07
chr11	90272941	90273342	.	6.61093421829148	*	-1.04515883423839	1.00624911186548e-09	1.20939271767945e-07
chr13	35685896	35686297	.	5.13530160154779	*	-1.41821658657406	1.01272708788603e-09	1.21376901706945e-07
chr2	6231663	6232064	.	4.96020867840063	*	-1.56952361038148	1.02736223818323e-09	1.2278700582443e-07
chr15	96445708	96446109	.	6.57109263753325	*	-1.10042332763661	1.03436344233998e-09	1.23279411162676e-07
chr8	111442665	111443066	.	6.33116497681198	*	-1.09150963148771	1.06805520902014e-09	1.26941328412069e-07
chr5	132164883	132165284	.	5.31208081644971	*	-1.44219262729311	1.07352567182182e-09	1.27238069031136e-07
chr1	34622863	34623264	.	6.26385234843231	*	-1.10195286814432	1.08561442195781e-09	1.28315426166599e-07
chr12	25174621	25175022	.	6.46638692948688	*	1.08540779988032	1.13702146695305e-09	1.34021315444959e-07
chr7	131849294	131849695	.	7.81398775369716	*	0.813410363563558	1.17281037490258e-09	1.37859993161969e-07
chr7	97835870	97836271	.	8.12509626980264	*	0.870981031629151	1.25108392736683e-09	1.46657884932177e-07
chr8	70900377	70900778	.	5.86816167510618	*	-1.22959398883623	1.25843130110216e-09	1.47116120437864e-07
chr12	90241380	90241781	.	6.03774331882561	*	-1.62444201185525	1.30778905522592e-09	1.52469673858178e-07
chr17	80072641	80073042	.	5.11560798727275	*	-1.4196395263938	1.3146046703436e-09	1.52847798994542e-07
chr14	30263473	30263874	.	6.07305409816299	*	-1.19720518056434	1.33183511087648e-09	1.54431514604531e-07
chr2	91701149	91701550	.	4.84193789092072	*	-1.5537560368356	1.36452754554386e-09	1.57794702949149e-07
chr18	9027175	9027576	.	6.92372341417364	*	1.0091790171431	1.39959795803552e-09	1.61414010324706e-07
chr13	94315160	94315561	.	5.99122007296333	*	-1.17572433186995	1.41712524148064e-09	1.62996069105463e-07
chr12	99186626	99187027	.	7.29816438193701	*	0.903842664397639	1.42652569758883e-09	1.63431235688944e-07
chr17	59239634	59240035	.	6.64920107252696	*	0.987162916375756	1.42854797362902e-09	1.63431235688944e-07
chr6	125457374	125457775	.	6.08763320635303	*	-1.13663143874014	1.44472844513185e-09	1.6484158928495e-07
chr13	6607820	6608221	.	5.62472347533561	*	-1.2702916422832	1.50487180294499e-09	1.71246867252423e-07
chr5	131674516	131674917	.	6.99908704587631	*	0.929833468837746	1.50887112800999e-09	1.71246867252423e-07
chr17	46118334	46118735	.	7.00146392812726	*	-0.939761380653142	1.58382496055599e-09	1.79278091500817e-07
chr8	109027817	109028218	.	6.62964494136922	*	1.04938248088007	1.61835592162073e-09	1.82703416407352e-07
chr2	156896758	156897159	.	6.27079564677381	*	-1.08911791691828	1.68397975165972e-09	1.89611688511222e-07
chr6	107511518	107511919	.	5.40755398132742	*	1.37904748581437	1.70473702280506e-09	1.9144509972378e-07
chr1	119184453	119184854	.	7.38644186254214	*	-0.951036863492448	1.72130515274093e-09	1.92799695210278e-07
chr9	42714425	42714826	.	5.43622501457144	*	-1.29164043280391	1.72936063799813e-09	1.9319622354576e-07
chr19	14484370	14484771	.	6.08622413819482	*	1.12206367454919	1.75046467719856e-09	1.95005879212168e-07
chr13	45045515	45045916	.	4.89123435766194	*	1.64036228766904	1.75467463240434e-09	1.95005879212168e-07
chr2	4041558	4041959	.	5.39869837228479	*	-1.30808561003336	1.79667521271796e-09	1.9915632727089e-07
chr1	131390330	131390731	.	6.00728025725693	*	1.16272772249471	1.8209759398171e-09	2.0132841740815e-07
chr5	100256770	100257171	.	5.34104787908836	*	-1.35067422107044	1.83456088909084e-09	2.02307620519406e-07
chr4	71148510	71148911	.	6.5575254606897	*	1.00705604855727	1.8394773287034e-09	2.02328319956896e-07
chr12	80614195	80614596	.	6.01816199956673	*	-1.12124652900362	1.85946429264292e-09	2.04002304331571e-07
chr4	129968875	129969276	.	6.1555938017414	*	-1.04421645878384	1.86759427674821e-09	2.04370220765283e-07
chr8	12598243	12598644	.	7.24981733853856	*	0.880182400660045	1.89172432865573e-09	2.06482675638247e-07
chr11	112088525	112088926	.	7.07388847074716	*	1.04104575136677	1.93179668430063e-09	2.10320062929188e-07
chr7	75648619	75649020	.	5.95517815636673	*	-1.24824701821321	1.99159149786602e-09	2.16136206437171e-07
chr17	31856961	31857362	.	5.81049425810714	*	-1.13479589100397	2.00024740914472e-09	2.16136206437171e-07
chr16	9098768	9099169	.	5.55677065056898	*	-1.21409818985444	2.00037249045551e-09	2.16136206437171e-07
chr4	55723142	55723543	.	5.47129278783281	*	-1.26982305527622	2.00613760737318e-09	2.16213122938731e-07
chr11	52224445	52224846	.	5.95729312413214	*	-1.13354805777008	2.04205642650691e-09	2.19531327439575e-07
chr2	166057725	166058126	.	5.70896394971271	*	-1.21028193451056	2.09848915424705e-09	2.25032720407941e-07
chr10	40375775	40376176	.	6.00527448685243	*	-1.09634072578805	2.16886595358919e-09	2.31998168890551e-07
chr4	127879652	127880053	.	6.7449862090654	*	-1.06986333597903	2.20055843747041e-09	2.34801231581164e-07
chr1	164359717	164360118	.	4.89292810520873	*	-1.48302278407175	2.21669349569109e-09	2.35934489055061e-07
chr9	108926857	108927258	.	6.85792640882838	*	-0.9472925732341	2.22907247263575e-09	2.36663334706367e-07
chr17	33998229	33998630	.	6.0312909546364	*	-1.08262175920782	2.24144808688364e-09	2.37388216072996e-07
chr1	191024588	191024989	.	5.66934209477169	*	-1.22213422392595	2.36950949517217e-09	2.50331364864029e-07
chr3	105390843	105391244	.	5.94181462979836	*	-1.25011761117301	2.38326723407299e-09	2.50988511607253e-07
chr11	79620541	79620942	.	6.53111322082234	*	-1.1191896821901	2.38746171089705e-09	2.50988511607253e-07
chr2	119647574	119647975	.	6.32360651221602	*	-1.03329683714694	2.49206673444963e-09	2.60918650003018e-07
chr3	8931238	8931639	.	8.44055297070123	*	0.851314461207507	2.494115685868e-09	2.60918650003018e-07
chr4	124028908	124029309	.	6.17192500271709	*	-1.04965219794019	2.50205291951486e-09	2.61110581139713e-07
chr4	114585770	114586171	.	7.50714187365115	*	0.832354683586398	2.54335734056278e-09	2.64775256765596e-07
chr2	160628222	160628623	.	5.33105039062811	*	-1.4375414065798	2.57895225592005e-09	2.67829199451581e-07
chr6	25278452	25278853	.	5.41824932886657	*	1.45055770460803	2.66941349731672e-09	2.765525310162e-07
chr11	17636713	17637114	.	5.20661758872511	*	-1.44394684449013	2.68359687770301e-09	2.77350385522412e-07
chr6	8294102	8294503	.	7.62853003120932	*	0.843730333092467	2.70506015876213e-09	2.78894961477e-07
chr13	64065003	64065404	.	6.67531820637379	*	-0.911961817707189	2.71640019350049e-09	2.79390901632946e-07
chr1	153978530	153978931	.	5.55670267784327	*	-1.25029580481059	2.81189794038741e-09	2.88395673405369e-07
chr11	60194359	60194760	.	5.45763575719004	*	-1.26851288593644	2.8174303289187e-09	2.88395673405369e-07
chr3	39102389	39102790	.	6.04855117631991	*	1.14131307535186	2.84475937978823e-09	2.90498137429592e-07
chr2	33856963	33857364	.	6.73642885039067	*	-1.08200937808419	2.88515639838e-09	2.93921873374964e-07
chr7	130567550	130567951	.	5.98758901589826	*	-1.0941250757092	2.93263384649204e-09	2.98048941543598e-07
chr16	4306980	4307381	.	6.7341217591358	*	-0.919936508859137	2.95540893177467e-09	2.99651852994888e-07
chr17	26830252	26830653	.	5.53179526484443	*	-1.23222242262271	2.96988898215996e-09	3.00408132103258e-07
chr2	14346486	14346887	.	5.41064916782137	*	-1.40653179545895	3.04372378470103e-09	3.06588388538429e-07
chr7	73287455	73287856	.	7.87485251608187	*	0.897328294570311	3.0453190251439e-09	3.06588388538429e-07
chr13	26841073	26841474	.	6.44901265644961	*	-1.01482318043158	3.08564910193433e-09	3.09244212083631e-07
chr19	23509262	23509663	.	4.87249657648938	*	-1.47476295311137	3.08615417205484e-09	3.09244212083631e-07
chr2	166313193	166313594	.	6.39347219098382	*	-1.04904142204648	3.23034521246248e-09	3.22936403284187e-07
chr9	43744579	43744980	.	5.83031190580499	*	-1.15000077570261	3.26317842179209e-09	3.25458310333841e-07
chr16	10270239	10270640	.	5.83201365337886	*	-1.15755171554511	3.31828414130106e-09	3.30184705939182e-07
chr4	119931236	119931637	.	6.0092295611118	*	-1.14088755513817	3.54173637861997e-09	3.51601564807454e-07
chr9	96862636	96863037	.	7.39972491514146	*	0.906456038906331	3.60851391501599e-09	3.57401585374512e-07
chr12	32927890	32928291	.	5.37687046628852	*	-1.26689531553444	3.64756075496477e-09	3.60434600514267e-07
chr8	27016495	27016896	.	5.83621891943363	*	1.2011911448248	3.72465223561957e-09	3.67204366832844e-07
chr18	57771525	57771926	.	5.5480574013253	*	-1.23284936827509	3.82287802245744e-09	3.76021797579049e-07
chr5	135300630	135301031	.	5.94029814456826	*	-1.0868523454787	3.84856639356724e-09	3.77680298810921e-07
chr18	33825126	33825527	.	6.04598183364721	*	-1.11822758427601	3.86184868313937e-09	3.78116520836348e-07
chr8	112824833	112825234	.	6.03934712265763	*	-1.05109461147915	3.87459598021176e-09	3.78498489053244e-07
chr4	46854941	46855342	.	6.68201887651393	*	-0.913005339869088	3.92197372993249e-09	3.82253963513944e-07
chr11	31663623	31664024	.	6.15366816443265	*	-1.09419914325792	4.06862547579731e-09	3.95646086893045e-07
chr9	56488996	56489397	.	6.03269652178564	*	-1.10460930843286	4.0850550272495e-09	3.96342969276472e-07
chr1	187729775	187730176	.	6.63114698196287	*	0.995092749714842	4.13741723590212e-09	4.00487446751227e-07
chr5	64494159	64494560	.	6.06673874221735	*	-1.14663828476983	4.14649166594511e-09	4.00487446751227e-07
chr8	116780284	116780685	.	6.14750277296988	*	1.10401260216056	4.21680837000766e-09	4.06361666052967e-07
chr17	32572675	32573076	.	5.96513430471179	*	-1.10915219864884	4.30687031720712e-09	4.14093685483096e-07
chr6	112487260	112487661	.	5.57572815231661	*	-1.24306725582205	4.31639946071144e-09	4.14093685483096e-07
chr15	85562036	85562437	.	6.30952120730212	*	-1.01130540720889	4.34920127040948e-09	4.16307102364677e-07
chr13	97389020	97389421	.	7.46271324556865	*	0.801032703027669	4.46742034978921e-09	4.2623304347476e-07
chr3	134641206	134641607	.	4.39941429832839	*	-1.6432091313512	4.47282203753868e-09	4.2623304347476e-07
chr14	76407383	76407784	.	5.1453758012505	*	-1.34934588068634	4.50127361745895e-09	4.27991098378258e-07
chrX	160709314	160709715	.	5.64364935266781	*	1.24595007106232	4.59025821039492e-09	4.35484208532522e-07
chr10	41810625	41811026	.	7.37038538205431	*	-0.955964384362171	4.60422508214872e-09	4.35842872986499e-07
chr2	127696487	127696888	.	5.42760433437836	*	-1.22899474665774	4.62024328979431e-09	4.36393707815517e-07
chr9	28757411	28757812	.	6.08288853732352	*	1.1508391571697	4.68225536158089e-09	4.41276784484496e-07
chr4	135525250	135525651	.	6.26207992556227	*	-0.986171563384591	4.76417223928129e-09	4.4763209086139e-07
chr13	101228819	101229220	.	5.18397723885695	*	-1.38127355502692	4.77061335061569e-09	4.4763209086139e-07
chr11	102789204	102789605	.	6.4250507539582	*	-1.06520910364061	4.8022834727853e-09	4.49617730744124e-07
chr7	64000852	64001253	.	5.72741856952454	*	-1.25021107653451	4.89090489069931e-09	4.56915169341378e-07
chr5	27196587	27196988	.	7.46468805825277	*	0.82744213883296	4.90803984334921e-09	4.57516995157697e-07
chr11	57618427	57618828	.	6.04997287010103	*	-1.05251765700612	5.07429438219616e-09	4.71986595067451e-07
chr7	30754956	30755357	.	6.01099151241033	*	-1.05890161359396	5.19670142836392e-09	4.82323783113681e-07
chr10	13445560	13445961	.	6.64730798266229	*	0.949373553371643	5.21581925297258e-09	4.83050342807224e-07
chr16	69364631	69365032	.	5.35164224301046	*	-1.28879350172279	5.37657837264724e-09	4.96863194018266e-07
chr7	75633047	75633448	.	6.8396943671472	*	-0.971482738884233	5.48794208744316e-09	5.0606159072291e-07
chr5	147385709	147386110	.	5.11615400353681	*	-1.34338027717586	5.55480621988276e-09	5.10877139974901e-07
chr10	94826574	94826975	.	5.74923408956089	*	-1.19969667988003	5.56404392054372e-09	5.10877139974901e-07
chr3	98085731	98086132	.	5.04263895186878	*	-1.36518882632774	5.68337466921641e-09	5.20716385378507e-07
chr5	103689355	103689756	.	4.91592191534188	*	-1.44892883554299	5.71939943335587e-09	5.22897315288457e-07
chr15	78253914	78254315	.	5.33557607713004	*	-1.2745166360794	5.97148003945352e-09	5.44779779207032e-07
chr2	37658945	37659346	.	6.95499413268835	*	-0.945549526033212	6.21371041247722e-09	5.65672398763112e-07
chr9	101281791	101282192	.	6.47993307022675	*	-1.01099969426495	6.22759863771267e-09	5.65733042275609e-07
chr5	140274153	140274554	.	5.27886224203451	*	-1.31505492190768	6.28141355478102e-09	5.69412800356812e-07
chr1	12711193	12711594	.	5.05279917539106	*	-1.36980883361791	6.39569949994843e-09	5.78547134258548e-07
chr2	71869222	71869623	.	5.59333287434251	*	-1.22724009280707	6.48662915791499e-09	5.85534602910778e-07
chr2	91411268	91411669	.	4.76379990339605	*	-1.53953357161713	6.590024010578e-09	5.93615489138107e-07
chr7	16750954	16751355	.	5.70585913488885	*	-1.14104104334249	6.76312730336282e-09	6.07928420018876e-07
chr6	97483065	97483466	.	5.20883457223108	*	-1.27981271212645	6.97234802834737e-09	6.25421079850941e-07
chr1	90300682	90301083	.	5.37776408325839	*	1.33559411242607	7.03572226153399e-09	6.29785456912667e-07
chr5	103937584	103937985	.	4.85433888954875	*	-1.4893790060297	7.28048359727419e-09	6.49673763787224e-07
chr13	3591332	3591733	.	6.94537757943419	*	0.988691395891707	7.28827463056226e-09	6.49673763787224e-07
chr8	25766095	25766496	.	6.66612244251126	*	-0.999281099091329	7.35775728724463e-09	6.54503869125439e-07
chr11	71327618	71328019	.	5.47542382065884	*	-1.25118385793312	7.45860759921029e-09	6.6209843018135e-07
chr9	29302066	29302467	.	5.84552283165716	*	-1.2133370642057	7.76580791410217e-09	6.87941248904119e-07
chr9	25289312	25289713	.	6.71043430079343	*	-1.40199005194667	7.94973619282716e-09	7.02779674550611e-07
chr4	81645451	81645852	.	5.99693223776833	*	-1.05030146282301	8.19677970602319e-09	7.2312497583838e-07
chr4	120045917	120046318	.	8.00963017905044	*	-1.04062907917043	8.39773750886934e-09	7.39329207390931e-07
chr5	125000006	125000407	.	6.30740349212441	*	-1.04771650248458	8.41903149760159e-09	7.39681931597288e-07
chr11	98842200	98842601	.	6.96919510861633	*	-0.941241247049428	8.76777309139409e-09	7.68743252584998e-07
chr18	75027181	75027582	.	5.61978865799955	*	-1.15242954301417	9.20282133820809e-09	8.04396272990462e-07
chr14	119969073	119969474	.	6.57818011332603	*	1.00197706938954	9.2120077071383e-09	8.04396272990462e-07
chr12	30358591	30358992	.	5.10354527263908	*	-1.36488661539679	9.52197311281482e-09	8.29769172256634e-07
chr14	24939931	24940332	.	6.43942040728763	*	-0.925951323124365	9.59552091591236e-09	8.34478767132403e-07
chr13	78040843	78041244	.	6.94909775853691	*	0.961147668423367	9.63373784207539e-09	8.3610292302004e-07
chr16	10184428	10184829	.	7.14794368020304	*	-0.919709331288962	9.7446532984441e-09	8.4401716736949e-07
chr5	36517175	36517576	.	7.06478869596831	*	-1.01263102671635	9.86037661622721e-09	8.50809398456656e-07
chr17	15592189	15592590	.	7.17511434708992	*	0.815797773892443	9.86284295777926e-09	8.50809398456656e-07
chr10	96556212	96556613	.	5.78421449081233	*	-1.16638819849935	9.90806022584252e-09	8.52990287491195e-07
chr5	112168842	112169243	.	5.98589638405786	*	-1.06564397923573	9.9282578095578e-09	8.53012784934838e-07
chr19	44300470	44300871	.	5.03980639854641	*	-1.36465896670535	9.98135272865648e-09	8.55855990382815e-07
chr12	84908957	84909358	.	6.01842138610821	*	-1.16972817169375	1.00658588027019e-08	8.60568096585733e-07
chr9	51896979	51897380	.	5.91775988156846	*	-1.20123821675674	1.00765329747225e-08	8.60568096585733e-07
chr2	27137181	27137582	.	6.58784858775519	*	-0.948611281966156	1.02244693862243e-08	8.71462891689994e-07
chr2	5641893	5642294	.	5.3712285526522	*	-1.28983761451785	1.03042444816703e-08	8.76516319358307e-07
chr3	143929181	143929582	.	5.82457936432557	*	1.13449911088443	1.04757014234254e-08	8.89333009531953e-07
chr2	34394287	34394688	.	4.86738841906701	*	-1.48061580078207	1.05235445735722e-08	8.91625547860264e-07
chr16	15541647	15542048	.	6.60019649744697	*	-0.920253179255159	1.07243236361025e-08	9.06841176715249e-07
chr16	26541209	26541610	.	5.35401625245241	*	-1.24686882259342	1.08026640674725e-08	9.11663880581744e-07
chr5	9590957	9591358	.	5.04325440350199	*	-1.33490199643196	1.09598542048906e-08	9.23108822568214e-07
chr11	12317508	12317909	.	6.47648294129889	*	0.956367699001679	1.10408690048269e-08	9.28105426541311e-07
chr7	65897455	65897856	.	6.49605621961482	*	-0.946238396805299	1.11211826150099e-08	9.33023608918491e-07
chr8	106193563	106193964	.	6.10600085737821	*	-1.04738768917702	1.15429189888029e-08	9.64990458679619e-07
chr12	86847965	86848366	.	7.42244474469058	*	-0.883440725737877	1.1562095421456e-08	9.64990458679619e-07
chr18	50151552	50151953	.	5.62059346098385	*	-1.19306754939332	1.15698718139305e-08	9.64990458679619e-07
chr6	51823993	51824394	.	5.44655175844873	*	1.28926613375222	1.18453910669327e-08	9.86048147044451e-07
chr10	9107468	9107869	.	5.08369941478581	*	-1.41144435392574	1.20013078714261e-08	9.97087300766426e-07
chr17	26644298	26644699	.	5.59910093412055	*	-1.13571237051995	1.23821343874599e-08	1.02673330239583e-06
chr12	56462032	56462433	.	5.50001318130945	*	-1.2011852890901	1.26499755452638e-08	1.04691393356906e-06
chr12	50168916	50169317	.	6.48529744194863	*	0.964297315863884	1.27871059438082e-08	1.0562198880651e-06
chr8	49420288	49420689	.	5.78541202613874	*	1.13965382206395	1.28865531265765e-08	1.06238333068753e-06
chr1	11528608	11529009	.	4.69441543031237	*	-1.44631593714827	1.2971507805448e-08	1.06733058552251e-06
chr7	80693055	80693456	.	5.33257509072556	*	-1.24900756607922	1.34177211849796e-08	1.10192713309352e-06
chr5	125345451	125345852	.	6.59211463036284	*	-1.04137973164574	1.35280932517935e-08	1.10886307656032e-06
chr10	40913708	40914109	.	5.22897453313281	*	-1.29261261150083	1.37298744736487e-08	1.12325074398472e-06
chr9	85325080	85325481	.	6.52690895340659	*	1.03390662311469	1.38333189278462e-08	1.12955384917129e-06
chr6	145714401	145714802	.	5.38016518681087	*	-1.25929878772454	1.41180479979482e-08	1.14798529422968e-06
chr19	32323660	32324061	.	5.09387597556431	*	-1.29728362843791	1.41271565534723e-08	1.14798529422968e-06
chr3	37236692	37237093	.	5.38375261565179	*	-1.26597390383357	1.41395342056943e-08	1.14798529422968e-06
chr9	57738662	57739063	.	7.30857441312579	*	0.832308590010562	1.43180227393198e-08	1.16027507376378e-06
chr15	94152437	94152838	.	5.96051770373446	*	-1.04326959620542	1.43644571095991e-08	1.1618374789195e-06
chr3	27661558	27661959	.	5.86372361931939	*	-1.0674694501334	1.45557436104265e-08	1.17289127215959e-06
chr4	148250888	148251289	.	7.32105027194086	*	-0.860752559126154	1.45647979916283e-08	1.17289127215959e-06
chr18	65061018	65061419	.	4.88524819272381	*	-1.36403662121159	1.45833584216912e-08	1.17289127215959e-06
chr14	78620748	78621149	.	6.56970912960178	*	-0.919450579797189	1.53453374314796e-08	1.23138296880414e-06
chr14	22795796	22796197	.	6.92993226320456	*	0.87907789517499	1.5368184386412e-08	1.23138296880414e-06
chr12	104697994	104698395	.	5.94878625129621	*	1.07498780301486	1.56446826448519e-08	1.25119446042108e-06
chr5	84838600	84839001	.	6.80422517731034	*	0.942892443793446	1.58519469086408e-08	1.2654053216045e-06
chr19	42305402	42305803	.	6.15912617124741	*	-0.996727235853112	1.62435078948281e-08	1.29424762066296e-06
chr16	37549044	37549445	.	4.91230467120688	*	-1.38749207027919	1.63204695490397e-08	1.29796269627279e-06
chr1	119609513	119609914	.	5.7315447973944	*	1.16879810255693	1.65121085899381e-08	1.30862329926044e-06
chr4	130963973	130964374	.	6.82632027675911	*	0.962566927137989	1.65156842405553e-08	1.30862329926044e-06
chr1	127276349	127276750	.	4.92503233703896	*	-1.4149028873709	1.68202282695791e-08	1.3296467834262e-06
chr9	68848315	68848716	.	5.11753274179347	*	-1.35745506515043	1.68431663032463e-08	1.3296467834262e-06
chr2	43868775	43869176	.	6.22600851136025	*	1.00294388292811	1.6904249790702e-08	1.3320112998062e-06
chr12	54304778	54305179	.	5.11529470125217	*	-1.34620986342924	1.73508286464494e-08	1.36331364150925e-06
chr12	30086733	30087134	.	6.80560432574684	*	-0.973472472012092	1.73652262281193e-08	1.36331364150925e-06
chr6	31994814	31995215	.	5.43170951391126	*	-1.26410429018613	1.78372917301734e-08	1.39780989241562e-06
chr4	131761539	131761940	.	7.22972440261406	*	0.919287660509365	1.79357848433803e-08	1.40295873143275e-06
chr16	43424856	43425257	.	5.85095030497266	*	1.10653289235368	1.8415631536184e-08	1.43786428200494e-06
chr18	70229939	70230340	.	4.88718523859365	*	-1.38121348161327	1.92068479255296e-08	1.49690965790462e-06
chr7	67752219	67752620	.	6.33795217637249	*	-1.41769864917097	2.00368883187472e-08	1.55876061908043e-06
chr3	22870010	22870411	.	5.84450073014002	*	1.17278776385439	2.06113388181272e-08	1.60053966245228e-06
chr6	99486273	99486674	.	5.29179019816497	*	-1.23179606449735	2.07370348877998e-08	1.6073831734498e-06
chr7	73567564	73567965	.	7.07060116538615	*	0.885245410886012	2.08203183561524e-08	1.61092036438462e-06
chr14	61249816	61250217	.	6.46171983034386	*	-1.06051284875376	2.15246800419824e-08	1.66241242771895e-06
chr6	110762467	110762868	.	5.4885672586144	*	1.30856820454698	2.15877369194854e-08	1.66427837761085e-06
chr13	59291113	59291514	.	5.59091804632012	*	-1.13416750053588	2.1687712380618e-08	1.668978686384e-06
chr11	20297480	20297881	.	5.46699109950951	*	-1.16249461530248	2.26215406119727e-08	1.73771608288056e-06
chr2	11499559	11499960	.	5.70949618122798	*	-1.14588831319729	2.31401336725827e-08	1.77436720331325e-06
chr17	9045991	9046392	.	4.7549824753464	*	-1.44062504060225	2.32072032944176e-08	1.77632666790384e-06
chr7	79218901	79219302	.	5.94372440626402	*	-1.12586793671853	2.33444975291862e-08	1.78364467103802e-06
chr3	86694270	86694671	.	6.75308151615454	*	-0.905173201595004	2.39600062370945e-08	1.82740960225769e-06
chr7	129411848	129412249	.	4.6098492469969	*	-1.50995884810373	2.41305903544723e-08	1.83714514145339e-06
chr2	142573620	142574021	.	5.87694180105009	*	-1.08382099258813	2.41846276177088e-08	1.83798874223607e-06
chr8	89221782	89222183	.	6.1199262301276	*	-1.02226275696954	2.47418589789895e-08	1.87700340449295e-06
chr2	68177198	68177599	.	6.47629664535519	*	-0.901371485200399	2.48349651241284e-08	1.88073212878953e-06
chr1	134193530	134193931	.	5.47444849301067	*	-1.15364356428085	2.51977450334021e-08	1.90483377516639e-06
chr12	91699793	91700194	.	5.80684559790454	*	-1.11069624806953	2.62559875867972e-08	1.98133146539029e-06
chr19	20005260	20005661	.	5.2084073231745	*	-1.29092741942527	2.65760995775277e-08	1.99886648498038e-06
chr17	30597199	30597600	.	6.55053503007932	*	0.952123654833523	2.65817895611713e-08	1.99886648498038e-06
chrX	161462578	161462979	.	5.88593889167508	*	1.0708415139198	2.67182442897268e-08	2.0056026639027e-06
chr12	72299793	72300194	.	5.09900683212331	*	-1.27352160941598	2.77503540618485e-08	2.0794297710058e-06
chr1	183734646	183735047	.	5.03543460436473	*	-1.36718992910341	2.78976520900566e-08	2.08681265730289e-06
chr2	37745237	37745638	.	5.76263913818735	*	-1.12853954397973	2.7994500385964e-08	2.0904025968835e-06
chr1	135662315	135662716	.	6.53235145566209	*	-0.984051981447101	2.80461016077816e-08	2.0906072290804e-06
chr11	66459203	66459604	.	5.06486332813949	*	-1.309087927527	2.81624924519967e-08	2.09563228616275e-06
chr19	56625795	56626196	.	6.03252999543361	*	-1.07834004258783	2.83181099481321e-08	2.10355376797001e-06
chr18	40664755	40665156	.	4.8090549365771	*	-1.38067379741671	2.84104795611627e-08	2.10675769321225e-06
chr1	187886895	187887296	.	6.76782965066314	*	0.89852787406802	2.9489527504484e-08	2.18299033448851e-06
chr19	54169113	54169514	.	5.25944420554406	*	-1.2472964401165	2.96736006931644e-08	2.1928227165085e-06
chr14	21757170	21757571	.	5.26320731393615	*	-1.22649816767273	2.98745578480192e-08	2.20386673559172e-06
chr16	87909699	87910100	.	4.78805212501115	*	-1.37653932783035	3.02584131161459e-08	2.22834203442433e-06
chr6	32238273	32238674	.	6.25626236805609	*	-0.967339754342455	3.03511041130748e-08	2.23132764894525e-06
chr10	37543121	37543522	.	5.83610957384151	*	1.10718268759099	3.05697304990432e-08	2.2435455555104e-06
chr15	13393197	13393598	.	6.90801068201905	*	0.937895741275169	3.06680009787699e-08	2.24690369499765e-06
chr11	115068378	115068779	.	6.36568378976861	*	-0.986602813770934	3.0989305673084e-08	2.26656311424658e-06
chr16	78254659	78255060	.	6.10103327557623	*	-1.0381318203724	3.11722794345719e-08	2.27605515386864e-06
chr16	49800514	49800915	.	5.48745324683482	*	-1.22493907186339	3.20287631494545e-08	2.33460764714771e-06
chr17	84389078	84389479	.	6.94051304110382	*	-0.858796717437959	3.21136997317124e-08	2.33681780683806e-06
chr17	29557097	29557498	.	6.63342163811864	*	-0.940984226424128	3.23114660224266e-08	2.34721680254935e-06
chr18	10343682	10344083	.	6.37059367817173	*	0.948463420388024	3.31344811850715e-08	2.40292380756891e-06
chr18	57837212	57837613	.	7.6979047700923	*	0.85773725210317	3.32050634013399e-08	2.40396793190039e-06
chr11	62888711	62889112	.	6.00275953985909	*	-1.08452919093716	3.33921897418451e-08	2.41343179473704e-06
chr2	151447573	151447974	.	6.33328960903598	*	-1.02746538503317	3.35189110278267e-08	2.41850530547659e-06
chr8	129144691	129145092	.	6.45184995340253	*	0.948624907135149	3.36373248168516e-08	2.42296332817951e-06
chr5	67136849	67137250	.	5.4879997935728	*	-1.22224333240987	3.39680633295562e-08	2.44267483307852e-06
chr19	46466051	46466452	.	6.14830819687324	*	-0.967526585484854	3.40807732501852e-08	2.44666786083167e-06
chr5	40013999	40014400	.	6.02441720446001	*	1.03898857579643	3.43150290472955e-08	2.45935870661077e-06
chr16	39273763	39274164	.	5.98024298455553	*	1.05682535376652	3.4410459634419e-08	2.46207414110014e-06
chr9	71733281	71733682	.	5.45891972472444	*	-1.17495663885661	3.55325879967314e-08	2.53811826814048e-06
chr10	75540048	75540449	.	7.13434920577926	*	-0.911786528084349	3.5782671916202e-08	2.5517219721309e-06
chr13	96005375	96005776	.	6.58451321478228	*	0.945957883911076	3.70186094218367e-08	2.63546629173399e-06
chr7	118780288	118780689	.	5.65518883207512	*	1.17160031192472	3.74818092776013e-08	2.66401025508426e-06
chr10	94871296	94871697	.	5.66127971695943	*	1.17095910464472	3.76423223560157e-08	2.67098183523523e-06
chr9	58823359	58823760	.	5.69397374195702	*	1.13376808934785	3.77661090554976e-08	2.67532865589003e-06
chr1	61579002	61579403	.	5.97710306094618	*	1.05999702174925	3.83827913872908e-08	2.71451982659175e-06
chr9	14215798	14216199	.	6.82837383816859	*	0.855978246825653	3.86404664740976e-08	2.72823372776768e-06
chr4	142064215	142064616	.	5.97003495010986	*	-1.10727657592233	3.90370479815016e-08	2.75169385829408e-06
chr1	83726776	83727177	.	5.50073127846249	*	1.20181639250377	4.01272187380028e-08	2.82388701997192e-06
chr16	90489556	90489957	.	5.22191816997798	*	-1.23611212143164	4.07370652637355e-08	2.86209657050813e-06
chr9	36939066	36939467	.	6.19780707115019	*	1.00388380221159	4.16162513336605e-08	2.9190730259235e-06
chr1	76919355	76919756	.	4.70196002243657	*	-1.38464493157961	4.17602831151414e-08	2.92438172446409e-06
chr10	121042020	121042421	.	7.15260977583554	*	-0.780909162147592	4.19084038593445e-08	2.92523494668968e-06
chr9	62433715	62434116	.	6.863032563754	*	-0.840013332611135	4.19092019146183e-08	2.92523494668968e-06
chr18	27969839	27970240	.	5.20482621709135	*	-1.22260820758662	4.24563099997664e-08	2.95859631263845e-06
chr12	85397623	85398024	.	6.75101010306003	*	-0.974458571864591	4.28846999263038e-08	2.98358968414107e-06
chr14	63292181	63292582	.	6.9654828486707	*	-0.815266038414587	4.36667821136641e-08	3.03039210764538e-06
chr7	117061706	117062107	.	6.96389085139638	*	-0.871228833566421	4.36990658475051e-08	3.03039210764538e-06
chr13	49237455	49237856	.	5.69683613198947	*	-1.16593567088076	4.38072833176428e-08	3.03059377469072e-06
chr10	110788963	110789364	.	4.88030500564496	*	-1.39136766264519	4.38436334992767e-08	3.03059377469072e-06
chr13	112296669	112297070	.	5.18005701067545	*	-1.29929694654355	4.40314498397848e-08	3.03866716821754e-06
chr19	4608166	4608567	.	5.69990263929467	*	-1.11621034733243	4.43241243391077e-08	3.05393930450467e-06
chr8	112453140	112453541	.	6.08705224626121	*	-1.01544549763559	4.57868091182405e-08	3.14964662659511e-06
chr4	53253682	53254083	.	6.25359709114261	*	-0.991507004576417	4.61091359491068e-08	3.16672808965399e-06
chr4	83902929	83903330	.	6.16132589987198	*	-1.0353953340087	4.62989949920179e-08	3.17467163256967e-06
chr9	44018402	44018803	.	6.74268136898847	*	-0.875291830593036	4.67869277215775e-08	3.20299564227702e-06
chr9	32597111	32597512	.	6.43652658636246	*	-0.927731921363967	4.69789399651914e-08	3.21100304199784e-06
chrX	142437809	142438210	.	6.2708777627337	*	0.95449647835071	4.72748021505983e-08	3.22607170592927e-06
chr9	65108672	65109073	.	8.07252211008495	*	0.838056293360562	4.79961333516036e-08	3.27008050591571e-06
chr4	138973787	138974188	.	6.88940465350498	*	0.825012545756217	4.8169940317008e-08	3.27670466827317e-06
chr12	85909221	85909622	.	5.25746664393187	*	-1.20406726908317	4.94878761715016e-08	3.35732023659803e-06
chr4	33734964	33735365	.	5.10353755868157	*	-1.30149264694489	4.95119795567195e-08	3.35732023659803e-06
chr5	135287158	135287559	.	6.49934773098589	*	-0.902070747760596	4.97349497051747e-08	3.36710331176473e-06
chr4	58326756	58327157	.	5.11451301726034	*	-1.2584867882721	4.98216584302881e-08	3.36764502252249e-06
chr7	64375699	64376100	.	5.21022398139793	*	-1.23936271142088	4.99747499315814e-08	3.3726650241681e-06
chr4	8362412	8362813	.	4.78704547478696	*	-1.33527552358031	5.01437411143596e-08	3.37874055285056e-06
chr13	70132313	70132714	.	8.25481681784574	*	0.857726148178627	5.02940568911507e-08	3.38354058522274e-06
chr3	21687930	21688331	.	6.07731634264959	*	-1.02983274864543	5.0713395588314e-08	3.40639569393593e-06
chr6	127426716	127427117	.	6.33390254065829	*	0.940150878355197	5.18675271200087e-08	3.47845749668309e-06
chr15	12066585	12066986	.	5.95217524031235	*	-1.01698661920414	5.22175132853883e-08	3.4964487338684e-06
chr14	28172666	28173067	.	6.45819503825314	*	0.97453078459367	5.2452229378177e-08	3.50667740375634e-06
chrX	47258780	47259181	.	5.37035759167985	*	1.21824228855322	5.28653003428207e-08	3.52877941617514e-06
chr3	143995238	143995639	.	6.13073077827047	*	-0.989093444038388	5.40282963329634e-08	3.60079239127493e-06
chr11	67479695	67480096	.	5.68013632472343	*	-1.0814740371862	5.41509965718591e-08	3.60335721667206e-06
chr12	85618034	85618435	.	5.75767148376562	*	-1.10868952835782	5.47784238799018e-08	3.63944786110149e-06
chr2	158806938	158807339	.	5.51946295620963	*	-1.1009167833452	5.59007512160076e-08	3.70381073173097e-06
chr2	155482602	155483003	.	6.06013038476096	*	-0.992981561190172	5.59202966484728e-08	3.70381073173097e-06
chr2	48076613	48077014	.	4.95430818125334	*	-1.31239936585817	5.61254962896744e-08	3.7116562747238e-06
chr14	55292620	55293021	.	7.07227104317475	*	-0.908978951242829	5.76224776210352e-08	3.79961090483957e-06
chr8	125057125	125057526	.	6.59891354421229	*	-0.939437205710822	5.76331006436741e-08	3.79961090483957e-06
chr16	33680304	33680705	.	6.86348191777198	*	-0.925666872351668	5.77700110553113e-08	3.80277763542093e-06
chr8	93576837	93577238	.	6.51027448314623	*	-1.37658278512307	5.92074252360583e-08	3.88968599742772e-06
chr1	154015375	154015776	.	4.66756527892607	*	-1.37870998747573	5.92720983084318e-08	3.88968599742772e-06
chr8	17714220	17714621	.	5.14257571362816	*	-1.22460978998247	5.95199839155519e-08	3.89997174853709e-06
chr9	47536406	47536807	.	5.03227659957495	*	-1.23954494776941	6.09734003905239e-08	3.98909615062591e-06
chr19	52842487	52842888	.	4.76258341516289	*	-1.33920477892961	6.14214820923571e-08	4.01227626608501e-06
chr5	141556153	141556554	.	4.23136756684514	*	-1.57884139469485	6.22541424177346e-08	4.06046949943233e-06
chr9	49569709	49570110	.	5.48612638225247	*	-1.23854256859036	6.30211678300305e-08	4.104241564602e-06
chr4	108177901	108178302	.	5.52905180776588	*	-1.12327937308862	6.36405592956799e-08	4.13828056319796e-06
chr15	99964597	99964998	.	6.21207016106495	*	0.970523790195993	6.52064478345021e-08	4.23366962594058e-06
chr9	57517613	57518014	.	5.78668269904289	*	-1.08536775353054	6.60403950742121e-08	4.28131876369744e-06
chr13	56241449	56241850	.	6.35942660438151	*	-0.931194915875629	6.6824255825987e-08	4.32558159459381e-06
chr16	83838921	83839322	.	6.54399081549818	*	-0.853412766773767	6.85641020014864e-08	4.43149884038912e-06
chr11	107856210	107856611	.	6.9420049417812	*	-1.33722673376638	6.88894464180666e-08	4.44581107675688e-06
chr10	76987973	76988374	.	6.83624695605857	*	0.832285012240988	6.94810148582312e-08	4.47723521496858e-06
chr19	16484083	16484484	.	5.81615031940483	*	1.06837073199214	7.01835991486438e-08	4.5157077545459e-06
chr11	100750022	100750423	.	5.50525077163543	*	-1.13710959416512	7.14527830968151e-08	4.5904658113565e-06
chr17	86609685	86610086	.	5.57390664702139	*	-1.14727120520503	7.18606614097928e-08	4.60974830545848e-06
chr8	94915905	94916306	.	5.77494633593754	*	-1.09951155957989	7.19833246624411e-08	4.61070435977824e-06
chr11	32185666	32186067	.	5.95871177285763	*	-1.00890057532911	7.43836718717228e-08	4.75733059547893e-06
chr15	28051145	28051546	.	6.32139087371581	*	-0.929628217119128	7.61390743823348e-08	4.86233220238352e-06
chr6	49073903	49074304	.	5.53611214654715	*	-1.15660105800731	7.75467345646331e-08	4.94484669421305e-06
chr11	43038235	43038636	.	4.82198043769413	*	-1.34925528368539	8.0869880191113e-08	5.14482908361683e-06
chr4	154481063	154481464	.	6.47481315284644	*	-0.922977108996912	8.10617192678696e-08	5.14482908361683e-06
chr15	97686670	97687071	.	6.32284867775567	*	-0.968878248587964	8.1115296132301e-08	5.14482908361683e-06
chr8	111391102	111391503	.	6.54628838972285	*	-0.991813434981534	8.11638963105933e-08	5.14482908361683e-06
chr15	55248932	55249333	.	5.19029638696688	*	-1.21949282370973	8.14376764347384e-08	5.15454713256383e-06
chr7	138667680	138668081	.	6.28197537712994	*	-1.01807269462028	8.20547028833439e-08	5.1859299442683e-06
chr7	79770767	79771168	.	5.01274338605121	*	-1.24527968587445	8.30943671939578e-08	5.24389187187002e-06
chr6	89001130	89001531	.	7.58755398471828	*	0.762696793850416	8.38395241925299e-08	5.28312477411749e-06
chr10	70807048	70807449	.	4.5255807728221	*	-1.46857981127638	8.5614311150199e-08	5.38702872232877e-06
chr16	5670925	5671326	.	6.20161465181107	*	0.956063574392193	8.58775458213044e-08	5.39565719978877e-06
chr7	76210604	76211005	.	5.62441182077405	*	1.10527373631461	8.77882697163488e-08	5.50761978937451e-06
chr19	41179281	41179682	.	6.15171148322907	*	1.03847327672795	8.9003985047626e-08	5.56946137915968e-06
chr10	31380193	31380594	.	4.8010813609911	*	-1.33140186923122	8.9066163362163e-08	5.56946137915968e-06
chr4	137658227	137658628	.	7.04398822264051	*	0.836067754705712	8.91644902592933e-08	5.56946137915968e-06
chr1	129136200	129136601	.	6.66506173791024	*	0.901253884238366	9.13967110876359e-08	5.70057008353743e-06
chr4	138230989	138231390	.	6.01858291196523	*	-0.971890650627062	9.2480524474e-08	5.75977321785886e-06
chr15	25773881	25774282	.	8.04166867465774	*	0.758891778067985	9.43955683185624e-08	5.87049881053245e-06
chr7	68045487	68045888	.	5.66897762234147	*	1.12033184041364	9.46142787385971e-08	5.87556044178281e-06
chr10	94849817	94850218	.	5.03556354715931	*	-1.29813262900076	9.67287613877238e-08	5.99816451231382e-06
chr8	25687019	25687420	.	6.4759163353293	*	0.878708295466829	9.74562057021839e-08	6.03452774729283e-06
chr5	9607696	9608097	.	4.56861408725807	*	-1.44272206468845	9.86213938297991e-08	6.09785199103413e-06
chr5	114742812	114743213	.	7.56903963977721	*	0.748969358461018	1.00083765625184e-07	6.17934210650034e-06
chr8	120917841	120918242	.	6.97410362652752	*	-0.813063727574139	1.00364257912057e-07	6.18574168954669e-06
chr8	109181272	109181673	.	6.07139266805308	*	1.02284428064865	1.00590678220955e-07	6.18574168954669e-06
chr1	41594779	41595180	.	4.58701182279616	*	-1.39871769792328	1.00621128284864e-07	6.18574168954669e-06
chr13	53107834	53108235	.	5.11013017368201	*	1.34213508009334	1.00794268705761e-07	6.18749551666197e-06
chr15	45317188	45317589	.	4.43351880750992	*	-1.50147013703328	1.01165737538961e-07	6.19390634315924e-06
chr5	112385278	112385679	.	7.92873343537809	*	0.728470301532297	1.01188223849962e-07	6.19390634315924e-06
chr4	41495940	41496341	.	5.31534192623877	*	-1.15150381105268	1.02609132484925e-07	6.27190993090355e-06
chr2	167948756	167949157	.	6.9304676282883	*	-0.813948303809358	1.03416012107115e-07	6.31221242514569e-06
chr16	76116721	76117122	.	6.69961518796926	*	0.833942453530072	1.04691684200743e-07	6.37600069042138e-06
chr17	81849747	81850148	.	5.15552002660091	*	-1.26349209690532	1.04759120418964e-07	6.37600069042138e-06
chr9	31927578	31927979	.	5.51672544204037	*	-1.11311147635835	1.08058049153365e-07	6.56744282546171e-06
chr5	8538816	8539217	.	6.74101215590834	*	0.984904454239854	1.0905082149606e-07	6.61837943170486e-06
chr18	46200031	46200432	.	7.5162111650443	*	0.892303312278528	1.09520011320524e-07	6.63744011950602e-06
chr9	52057502	52057903	.	7.48239005524271	*	0.762187391556474	1.09933589981706e-07	6.64800723428164e-06
chr13	107383837	107384238	.	6.32698903761102	*	0.903931663677748	1.10024693168057e-07	6.64800723428164e-06
chr11	16577689	16578090	.	5.9649719546822	*	-1.04816632971759	1.10234996220939e-07	6.64800723428164e-06
chr12	64276412	64276813	.	5.07020941675986	*	-1.24440198844379	1.1031587015542e-07	6.64800723428164e-06
chr1	85959969	85960370	.	5.91344895687306	*	-0.972736815521285	1.11498787260828e-07	6.70984333407743e-06
chr16	90682624	90683025	.	5.37263412177669	*	-1.15128409488943	1.13015276074161e-07	6.79155142891168e-06
chr12	31331138	31331539	.	5.96482335151828	*	1.0603381843994	1.14512172393173e-07	6.8718545865171e-06
chr11	108791528	108791929	.	5.63745121026855	*	-1.04966902987823	1.15209939212847e-07	6.89892578025517e-06
chr18	25962496	25962897	.	5.38161107718095	*	-1.12087069949722	1.15285762799038e-07	6.89892578025517e-06
chr4	8098088	8098489	.	5.9272256615832	*	1.00587339040831	1.16024739341128e-07	6.93345044998444e-06
chr19	55885046	55885447	.	7.05585865289891	*	0.812747675662474	1.16354737568323e-07	6.94347302138888e-06
chr17	64984011	64984412	.	6.02138494502322	*	-1.02934339525563	1.1820037380698e-07	7.04378745693491e-06
chr4	28967598	28967999	.	5.63475342476569	*	1.17609865720124	1.19271087336768e-07	7.09770794697957e-06
chr1	135667148	135667549	.	5.87216280493846	*	-1.0875550744332	1.19838584373907e-07	7.12157431889774e-06
chr5	76962900	76963301	.	4.78192375637696	*	-1.34829660417228	1.20616608783976e-07	7.12672242972948e-06
chr2	72999881	73000282	.	5.26444290498619	*	1.26223033716274	1.20626752485854e-07	7.12672242972948e-06
chr5	125303257	125303658	.	6.56166121462001	*	-0.888871045696693	1.2066378050524e-07	7.12672242972948e-06
chr9	42098704	42099105	.	5.35341093881416	*	-1.18441040404832	1.2084112610936e-07	7.12672242972948e-06
chr12	49626284	49626685	.	4.90210963230143	*	1.42015171319236	1.20869138764857e-07	7.12672242972948e-06
chr5	107717039	107717440	.	5.2927219129036	*	-1.21048778848661	1.2105994075444e-07	7.12672242972948e-06
chr17	85701202	85701603	.	6.66645649516915	*	0.907669393707401	1.21091154005033e-07	7.12672242972948e-06
chr10	122748891	122749292	.	6.81440635683897	*	-0.81736901338871	1.21907815273051e-07	7.16493089572534e-06
chrX	9562242	9562643	.	5.71309231274542	*	1.15126266210878	1.22416386318723e-07	7.18495188123345e-06
chr5	113281076	113281477	.	7.23479038865598	*	0.789087419731406	1.2583168370906e-07	7.37451941219272e-06
chr19	40466427	40466828	.	5.19197664219387	*	-1.16400246106624	1.26095705412381e-07	7.37451941219272e-06
chr1	55698979	55699380	.	5.02979360586022	*	-1.2279184639391	1.2616327879321e-07	7.37451941219272e-06
chr16	16942856	16943257	.	7.3075695404849	*	0.775753297578802	1.26710725527543e-07	7.39641447905452e-06
chr7	64329970	64330371	.	4.62701997628341	*	-1.40470460070753	1.27430045040617e-07	7.42826885170691e-06
chr15	103194178	103194579	.	5.00490011859986	*	-1.23051670851496	1.28335633630918e-07	7.47087994036201e-06
chr15	83355751	83356152	.	5.80468516492105	*	-1.03824810631644	1.29856608262751e-07	7.54915040453578e-06
chr4	136771746	136772147	.	6.18453992938566	*	-0.903407327015152	1.31336322308496e-07	7.62481305646355e-06
chr9	110116430	110116831	.	6.48830025905171	*	-0.884080952203235	1.33098152110575e-07	7.71662687582004e-06
chr10	42506939	42507340	.	6.84549141599487	*	0.814970183204261	1.34771635108721e-07	7.80073335233263e-06
chr11	96954117	96954518	.	6.45791001048055	*	0.942145351510863	1.34913470931034e-07	7.80073335233263e-06
chr1	87535515	87535916	.	4.79977514628271	*	-1.32238600382074	1.36042139890715e-07	7.84946257443826e-06
chr18	75028751	75029152	.	5.83432624341522	*	-1.03049779404154	1.36174094917871e-07	7.84946257443826e-06
chr18	56947181	56947582	.	4.8417167269885	*	-1.31449476771128	1.36306604641775e-07	7.84946257443826e-06
chr12	88440599	88441000	.	5.85089126904043	*	1.04440926572763	1.38978250177672e-07	7.99255697627963e-06
chr4	5962601	5963002	.	7.82192662899823	*	0.75952816357115	1.41599409964088e-07	8.13236772366902e-06
chr15	67117355	67117756	.	7.58619401362621	*	0.763337348797425	1.42012726917027e-07	8.14517231447566e-06
chr6	141470007	141470408	.	5.14384441723404	*	-1.20499238134777	1.43302866626734e-07	8.20816566848467e-06
chr12	32767492	32767893	.	4.7595373511003	*	-1.31779089901252	1.43860258335458e-07	8.22907603395622e-06
chr15	25761866	25762267	.	7.86315575733311	*	0.775969353590176	1.46154474282349e-07	8.34914751818273e-06
chr4	114334324	114334725	.	6.40159490259544	*	-0.911809120989042	1.46445894486754e-07	8.35464064987301e-06
chr11	119663729	119664130	.	5.42966858752543	*	-1.09536145089816	1.50510317363063e-07	8.57507982558374e-06
chr14	10075979	10076380	.	7.38745284235118	*	0.853979434063132	1.51564782841773e-07	8.62367335565287e-06
chr6	4600047	4600448	.	5.82249091750056	*	-1.04838800769536	1.52801473721451e-07	8.68249223920282e-06
chr9	57808799	57809200	.	6.0830914137397	*	0.967242990693543	1.53150699696195e-07	8.69079441366191e-06
chrX	52214946	52215347	.	5.1188408043895	*	1.2428840969093	1.55584315368049e-07	8.81720013463935e-06
chr4	125379368	125379769	.	6.15903583420636	*	1.00290561508588	1.57188730124053e-07	8.89634152885963e-06
chr7	44326017	44326418	.	5.24162355823544	*	-1.19720120620487	1.58820023056658e-07	8.97679303371891e-06
chr6	94608060	94608461	.	5.84776903935779	*	-1.03325403623627	1.59681487508598e-07	9.01357758051503e-06
chr15	85539872	85540273	.	6.66493682693574	*	-0.823413243677789	1.59955451928864e-07	9.01714614187127e-06
chr5	45133143	45133544	.	5.65370140407715	*	-1.0386857634571	1.60610108457177e-07	9.04213777704897e-06
chr7	122157675	122158076	.	6.78088848426529	*	0.814998395261547	1.61438227720987e-07	9.07681662220482e-06
chr14	62545029	62545430	.	5.32556050559039	*	-1.17950949713341	1.6525784372115e-07	9.27937973661001e-06
chr19	22893944	22894345	.	6.23172934666249	*	-0.8955370841919	1.66038966814026e-07	9.31102132774799e-06
chr14	33546293	33546694	.	5.2415665208699	*	-1.16775422856534	1.67412886214711e-07	9.37577900846708e-06
chr17	67313970	67314371	.	5.58471533690412	*	-1.04653382724944	1.70172963173245e-07	9.51789617685445e-06
chr2	67703814	67704215	.	5.34709769784952	*	1.20821110768512	1.70659061456486e-07	9.53262305814445e-06
chr2	38034063	38034464	.	6.99169335643635	*	0.867154888205023	1.71069243430499e-07	9.54307655627215e-06
chr6	97329509	97329910	.	5.96614518572568	*	0.976373671175349	1.7176383772408e-07	9.56934807903673e-06
chr3	148662495	148662896	.	5.27111634240726	*	-1.18546361898808	1.73264495813191e-07	9.64040049721589e-06
chr17	72329276	72329677	.	5.10432658193324	*	-1.18157334468842	1.73507137318461e-07	9.64136348629219e-06
chr11	96766594	96766995	.	7.51357665834589	*	0.757137527334965	1.76135685810817e-07	9.76809398119755e-06
chr6	22523587	22523988	.	4.82436439408414	*	-1.38830300091954	1.76244386226763e-07	9.76809398119755e-06
chr1	172123308	172123709	.	6.42194172120955	*	-0.90766908386188	1.77305046469129e-07	9.81131052244849e-06
chr1	137301591	137301992	.	6.84043549517067	*	0.839333026896964	1.77482748133198e-07	9.81131052244849e-06
chr6	50389193	50389594	.	5.13464856622338	*	-1.18406713260598	1.78167455652661e-07	9.83645280646507e-06
chr4	31727814	31728215	.	5.86294633363913	*	1.0486952798888	1.81974845231432e-07	1.00337083800481e-05
chr15	85954606	85955007	.	5.6616145862324	*	-1.04933917832389	1.83506092463105e-07	1.01051160594837e-05
chr12	77066878	77067279	.	5.91967078967928	*	-1.016504500259	1.84409062364612e-07	1.01417873411242e-05
chr8	121102892	121103293	.	6.73225642886551	*	0.822441823446276	1.86004290826515e-07	1.02125705899922e-05
chr12	56505664	56506065	.	6.73333328048254	*	0.83584594244256	1.86173488680999e-07	1.02125705899922e-05
chr11	66891438	66891839	.	4.81456338458701	*	-1.2675237504622	1.86542058721176e-07	1.02196863847669e-05
chr7	63614890	63615291	.	7.34002806597354	*	-0.796547843421509	1.89373169704428e-07	1.03615214989046e-05
chr19	27882066	27882467	.	7.20955507220317	*	0.776174848005998	1.91028080674386e-07	1.0438720929521e-05
chr5	112258150	112258551	.	7.17285728990798	*	0.79273204172219	1.92580389562442e-07	1.04987443390865e-05
chr8	18902634	18903035	.	5.81724991682237	*	-0.993484647735562	1.92617250711266e-07	1.04987443390865e-05
chr17	90515979	90516380	.	6.06532340739951	*	0.951560718988069	1.93304897689768e-07	1.05225173679384e-05
chr8	11469304	11469705	.	6.51328738017758	*	-0.889276754752441	1.93545263013707e-07	1.05225173679384e-05
chr16	23059406	23059807	.	6.28534756955743	*	-0.890286500617628	1.94183726048765e-07	1.05438313279803e-05
chr11	4124446	4124847	.	5.3667238117044	*	-1.15789700394868	1.99451680599588e-07	1.08161458273949e-05
chr14	10508625	10509026	.	7.08487785573779	*	0.848330063589097	2.01190334644973e-07	1.08966213271575e-05
chr5	111348971	111349372	.	6.761089785886	*	-0.912509318437736	2.02178282039537e-07	1.09362859085027e-05
chr6	90427653	90428054	.	5.91220663926334	*	-0.97189768945649	2.06892900229036e-07	1.11771799521462e-05
chr4	56113682	56114083	.	6.54389129816849	*	-0.923405277610096	2.07293860135557e-07	1.11847192857756e-05
chr11	35987036	35987437	.	5.25768473701034	*	-1.15633073282642	2.08325269742144e-07	1.12262132449082e-05
chr18	57395355	57395756	.	6.79684110094702	*	0.849697972963662	2.10497248781788e-07	1.13289884070772e-05
chr3	105315535	105315936	.	6.59098114805517	*	0.855783235620447	2.12193288256899e-07	1.14059223927738e-05
chr2	63793867	63794268	.	7.78487439665963	*	0.762554387376145	2.15404618479713e-07	1.15640118078939e-05
chr2	130669345	130669746	.	5.10495699826579	*	-1.16199619069752	2.18460434442966e-07	1.17133666773323e-05
chr1	67436904	67437305	.	5.12418296776001	*	-1.21892244492071	2.19458808220246e-07	1.17521702469583e-05
chr10	94869215	94869616	.	4.80532627002576	*	-1.2845300624242	2.21184389406297e-07	1.1829770586909e-05
chr2	72923394	72923795	.	5.0666303082144	*	1.31110622894456	2.21514966218234e-07	1.1832660249163e-05
chr1	62557816	62558217	.	6.64092255509735	*	0.856249224128102	2.24299307468571e-07	1.19664519559323e-05
chr10	66894042	66894443	.	5.37672932641601	*	-1.09369842046196	2.25963446622639e-07	1.20402216570895e-05
chr9	47815624	47816025	.	6.87248580457398	*	0.830512293155192	2.29558365984492e-07	1.22165594594259e-05
chr5	124472435	124472836	.	5.7225120847278	*	-1.00721545686083	2.30719437238718e-07	1.22630963492336e-05
chr14	48149295	48149696	.	6.76349849178998	*	-0.883609202486536	2.31214402038844e-07	1.22741570968189e-05
chr4	63323333	63323734	.	7.69613619304535	*	0.8268989240884	2.33130383418225e-07	1.23605324849016e-05
chr5	122664409	122664810	.	5.62202351377429	*	-1.05708485450568	2.3359062899515e-07	1.23696067361578e-05
chr17	84197135	84197536	.	6.7597232398143	*	-0.802972716683836	2.3794462031109e-07	1.25845939051305e-05
chr4	14039749	14040150	.	5.26106575939418	*	-1.10606981516763	2.40079212179266e-07	1.26818138907584e-05
chr15	7017596	7017997	.	4.46139201585722	*	-1.42031042476405	2.40533259922373e-07	1.26901314331672e-05
chr5	137758260	137758661	.	7.71814459502537	*	-0.761316717185738	2.4446331540374e-07	1.2881590980517e-05
chr16	77433499	77433900	.	5.90058861060698	*	1.00821926276654	2.45861473307109e-07	1.29393294691159e-05
chr16	35549542	35549943	.	7.218971531942	*	0.768615843080465	2.46632852617436e-07	1.29536402868744e-05
chr18	9147460	9147861	.	6.46060755004342	*	0.915128100496872	2.46738888770015e-07	1.29536402868744e-05
chr4	132665546	132665947	.	6.06563783244932	*	-1.00849133049392	2.47479217405872e-07	1.2970945977732e-05
chr14	6268460	6268861	.	8.27285857420797	*	0.763732529983365	2.47674827957254e-07	1.2970945977732e-05
chr10	66193459	66193860	.	4.81716925575148	*	-1.32378283934593	2.48539408585262e-07	1.30003125612929e-05
chr13	94173968	94174369	.	6.12695874521786	*	0.953438500112556	2.4911517771949e-07	1.30145190587104e-05
chr8	47223966	47224367	.	5.73195233535523	*	1.02266521541823	2.52580489336803e-07	1.31794651186022e-05
chr2	91158453	91158854	.	5.97789771167539	*	-0.949261713109582	2.53438608440867e-07	1.32047891665378e-05
chr4	128609627	128610028	.	7.67555427992025	*	0.790534669545768	2.53683050807349e-07	1.32047891665378e-05
chr11	57491575	57491976	.	6.64312474693518	*	-1.31780066168502	2.54304531965451e-07	1.32055373488341e-05
chr17	86712520	86712921	.	4.81340336866801	*	-1.25206995112912	2.54314693141359e-07	1.32055373488341e-05
chr13	59328459	59328860	.	4.5001430078946	*	-1.39190212789668	2.56314812422472e-07	1.32932628837822e-05
chr7	100711395	100711796	.	6.03142336263154	*	-0.947937679525239	2.56778497039732e-07	1.33011883206284e-05
chr6	117529215	117529616	.	6.11749496712143	*	0.956678620380106	2.58263010503567e-07	1.33432672386048e-05
chr11	27153363	27153764	.	5.19590329575493	*	-1.16797425385228	2.5829296084385e-07	1.33432672386048e-05
chr9	24789960	24790361	.	5.78323647203661	*	1.01087742512684	2.5852638747291e-07	1.33432672386048e-05
chr5	134560467	134560868	.	5.5177652511146	*	-1.10068225706792	2.59475704884378e-07	1.33761288974553e-05
chr12	86626923	86627324	.	5.34125071053616	*	-1.09393785017227	2.61871087516439e-07	1.34833672943031e-05
chr7	114857892	114858293	.	5.11218235577377	*	-1.1631328887803	2.65122535848376e-07	1.36343725256544e-05
chr16	63626859	63627260	.	8.00579163353497	*	0.780104261232091	2.67009091492297e-07	1.37149075602412e-05
chr10	119862389	119862790	.	5.60937265320374	*	-1.1033104358028	2.69192429363897e-07	1.38104753899198e-05
chr16	43360088	43360489	.	5.66107597278473	*	-0.997369664327408	2.70670453383414e-07	1.38696726813367e-05
chr8	67934316	67934717	.	4.96337372910429	*	-1.25844203076076	2.71271878863685e-07	1.38838634939479e-05
chr8	10971620	10972021	.	6.21276346555626	*	0.916002752618679	2.7306689885322e-07	1.39445619565436e-05
chr6	101188244	101188645	.	5.25650264357595	*	-1.12983905829809	2.73109657596548e-07	1.39445619565436e-05
chr8	36021359	36021760	.	4.42759817177826	*	-1.43451028706964	2.74115638140409e-07	1.39792441109818e-05
chr11	60202373	60202774	.	6.52536632733381	*	-0.824855762143507	2.75929840819987e-07	1.40550120228152e-05
chr5	112092272	112092673	.	6.708597480539	*	0.793076219533941	2.78563564468159e-07	1.41722939749098e-05
chr17	16309446	16309847	.	5.58156790154682	*	1.1491759433379	2.79806028837111e-07	1.42185992349804e-05
chr11	101080270	101080671	.	6.11677172843663	*	-0.959542240677558	2.82590406018155e-07	1.43430554001172e-05
chr11	63026429	63026830	.	6.44033314712657	*	-0.864761514286651	2.84166809968256e-07	1.44059778413647e-05
chr7	132455664	132456065	.	5.17870615250605	*	-1.13228311751714	2.87287322442721e-07	1.45469380655109e-05
chr2	158780112	158780513	.	5.8144543373545	*	-1.06123198639444	2.90418917804819e-07	1.46881255746038e-05
chr6	5496257	5496658	.	6.89199752544138	*	-0.88649853441086	2.97171448771153e-07	1.50118946618315e-05
chr10	96026435	96026836	.	5.5940103676706	*	-1.01626236189511	2.98742882597961e-07	1.50734807991969e-05
chr5	67023392	67023793	.	5.93071098505875	*	-0.976535370094686	3.00086020255525e-07	1.51234164295326e-05
chr7	100750633	100751034	.	5.97915808843306	*	-0.979916116266802	3.08524043652885e-07	1.553037441856e-05
chr2	180536070	180536471	.	7.78248957387028	*	0.731998012811853	3.13097588154247e-07	1.57420757983029e-05
chr16	43424172	43424573	.	6.36179152160086	*	0.909203998415454	3.1569689389091e-07	1.58541349752469e-05
chr17	60262650	60263051	.	4.74527524252423	*	-1.27213100352444	3.24713070210048e-07	1.62878055510871e-05
chr7	111926042	111926443	.	5.11510612089563	*	-1.19682244126489	3.25214894406378e-07	1.62938755116694e-05
chr14	4205870	4206271	.	7.29570526514647	*	0.787132497918808	3.40194962636905e-07	1.70244700191173e-05
chr1	186165489	186165890	.	5.60980065263949	*	-1.07361295525458	3.42421299260331e-07	1.70951780341581e-05
chr11	18065558	18065959	.	4.86762238383815	*	-1.25892418258513	3.42489832822689e-07	1.70951780341581e-05
chr3	88146254	88146655	.	7.07576967677218	*	-0.851410823624479	3.42806524255209e-07	1.70951780341581e-05
chr18	75808984	75809385	.	6.27081264024198	*	-0.903612781160984	3.45507515796849e-07	1.7192593053397e-05
chr6	76029842	76030243	.	5.54666318036555	*	1.07552726450766	3.45563606373932e-07	1.7192593053397e-05
chr4	131856374	131856775	.	7.7822524619511	*	0.713546982499443	3.52896715345082e-07	1.75370403710453e-05
chr2	74281428	74281829	.	6.59777514600167	*	0.841177938482772	3.5528076533303e-07	1.76222102032601e-05
chr9	63476063	63476464	.	5.71380186981608	*	1.02495909339419	3.55434300264413e-07	1.76222102032601e-05
chr13	15916333	15916734	.	5.82335301625697	*	-1.00655697910252	3.56628052989333e-07	1.76609311380261e-05
chr8	33448948	33449349	.	7.49652774436641	*	0.754095678061262	3.61090077919322e-07	1.78612267791145e-05
chrX	41520951	41521352	.	5.32407725245776	*	1.17317621065988	3.62184297296276e-07	1.78722277175365e-05
chr14	66208152	66208553	.	6.31238681814558	*	-0.880337854999982	3.62202106655126e-07	1.78722277175365e-05
chr1	153511281	153511682	.	4.74400363305859	*	-1.2882729753918	3.62565584378939e-07	1.78722277175365e-05
chr8	90796190	90796591	.	5.34466806537379	*	1.17296032777851	3.63970184975314e-07	1.79208196830135e-05
chr9	92890440	92890841	.	4.9814349202909	*	-1.18894101539902	3.71829508140617e-07	1.82801709911305e-05
chr11	117442735	117443136	.	5.65917602499101	*	-1.04773953306153	3.72123049834639e-07	1.82801709911305e-05
chr1	92365472	92365873	.	5.92714477704751	*	-1.03424497693445	3.77593646081481e-07	1.85276368519362e-05
chr6	52871215	52871616	.	6.2150518228727	*	0.908580247775142	3.79077658798555e-07	1.85791475223525e-05
chr12	98977481	98977882	.	7.64999356216866	*	0.783919981952411	3.83970568420824e-07	1.87974241544872e-05
chr14	118603897	118604298	.	6.46244032474067	*	0.911036032382242	3.89978653064628e-07	1.90697332899157e-05
chr11	119630279	119630680	.	6.34204313614767	*	-0.882495326512248	3.92677003440011e-07	1.91643765384999e-05
chr13	54756428	54756829	.	5.75212024031396	*	-0.978859019541864	3.92809924142015e-07	1.91643765384999e-05
chr18	42969092	42969493	.	5.70323857095776	*	1.03972094113183	3.93549157403501e-07	1.91785738016214e-05
chr2	34436372	34436773	.	5.44815971682862	*	-1.10738132108136	3.95507188812014e-07	1.92520660838449e-05
chr13	44083793	44084194	.	5.18555524092032	*	1.19015049725089	3.9664163115813e-07	1.92853471276851e-05
chr1	21481784	21482185	.	5.29002464381815	*	-1.08852633631293	4.01303148295504e-07	1.94898499501927e-05
chr14	29778014	29778415	.	6.59751076597678	*	-0.864799213738134	4.0658496732028e-07	1.97239807219193e-05
chr6	6463786	6464187	.	6.17128336376994	*	0.947067374756094	4.11107827542893e-07	1.99208047758525e-05
chr15	85571107	85571508	.	6.72341297008091	*	-0.831502639820326	4.13134303999355e-07	1.99963545986656e-05
chr4	23832325	23832726	.	5.1711890680185	*	-1.1864277388482	4.15486735973566e-07	2.00874926238429e-05
chr11	95897885	95898286	.	7.4002004547844	*	0.699974536119191	4.23225207449629e-07	2.04385292902339e-05
chr14	24282930	24283331	.	5.34576346792945	*	-1.09987670705618	4.27159694808712e-07	2.06052783109136e-05
chr5	139878315	139878716	.	7.32512354418407	*	0.733530649566549	4.32484851838061e-07	2.08103461991411e-05
chr2	91230025	91230426	.	6.7471177917142	*	0.803274310256463	4.32841505769452e-07	2.08103461991411e-05
chr2	33968563	33968964	.	5.81827728629068	*	1.01560699799383	4.32869986613588e-07	2.08103461991411e-05
chr1	157280822	157281223	.	5.90652792036619	*	0.988284377654336	4.34053665435974e-07	2.0843831855229e-05
chr16	29476514	29476915	.	8.26765555495852	*	0.72079783508378	4.44754337939329e-07	2.13307339252128e-05
chr1	119130220	119130621	.	5.1198844590349	*	-1.1386940494825	4.45190020221446e-07	2.13307339252128e-05
chr14	67774533	67774934	.	6.49914188511142	*	-0.877457356651156	4.48338694199751e-07	2.14575701439874e-05
chr2	150607542	150607943	.	5.86802316233344	*	-0.9333001431057	4.56740080791875e-07	2.18352378065273e-05
chr7	111935518	111935919	.	5.53925014924295	*	-1.01297334148434	4.62724071943772e-07	2.20966237346631e-05
chr4	136443755	136444156	.	6.45227655236432	*	-0.833544098227845	4.64594221129354e-07	2.21611961420977e-05
chr4	62193409	62193810	.	5.78628629503007	*	-1.03823593236752	4.70997232373847e-07	2.24416019839419e-05
chr13	63702398	63702799	.	7.15151310583615	*	0.740300962824266	4.74606491210365e-07	2.25884181751033e-05
chr19	52612790	52613191	.	4.51085782016074	*	-1.32459400246028	4.75668678430515e-07	2.26138174933405e-05
chr4	97815043	97815444	.	5.301084624328	*	-1.07966984617794	4.81905938497753e-07	2.28849160826896e-05
chr1	92626854	92627255	.	7.38449687407068	*	0.731470853640696	4.83637229289118e-07	2.29416697667334e-05
chr13	47861480	47861881	.	4.85313589330869	*	-1.2232927224336	4.86097682344933e-07	2.30328477679874e-05
chr11	75322159	75322560	.	7.30270382099421	*	-0.789550743037305	4.89434751227075e-07	2.31653149344611e-05
chr12	105421509	105421910	.	6.4701383285207	*	0.8228212221613	4.91051064618908e-07	2.32010770131306e-05
chr12	73400142	73400543	.	4.85273329234551	*	-1.27149021315285	4.91274821181581e-07	2.32010770131306e-05
chr11	44994304	44994705	.	5.3892013152736	*	-1.06729117606414	4.91924242010993e-07	2.32061329028934e-05
chr9	36738265	36738666	.	5.65862890643799	*	-1.02342812192707	4.94108335204897e-07	2.32834948660924e-05
chr13	103250848	103251249	.	5.50923875357534	*	-1.02403556823895	4.98770236310825e-07	2.34773180429387e-05
chr19	56966048	56966449	.	5.41648973139625	*	-1.06280224627721	5.14292119215935e-07	2.41813372581233e-05
chr12	99606070	99606471	.	5.43884425156611	*	-1.03071123552665	5.15160156626025e-07	2.41874469379028e-05
chr15	41356970	41357371	.	4.4717905355271	*	-1.34900025395051	5.15552658689961e-07	2.41874469379028e-05
chr2	166524845	166525246	.	5.95389329073321	*	-0.944693582524428	5.19575995453337e-07	2.4349505057461e-05
chr4	13886398	13886799	.	4.54773630390233	*	-1.310398093673	5.22208753116795e-07	2.44461115094183e-05
chr12	105926934	105927335	.	6.36971148344551	*	0.850803901133599	5.26957256577859e-07	2.46414427728927e-05
chr6	88239108	88239509	.	6.54070491153232	*	-0.831600301050228	5.32345212233392e-07	2.48641676180194e-05
chr4	12474955	12475356	.	5.63012506551842	*	-0.992154051318464	5.32882457422204e-07	2.48641676180194e-05
chr11	114236581	114236982	.	6.78631578420797	*	1.23696805728543	5.35636400024441e-07	2.49490631607191e-05
chr17	50086604	50087005	.	4.65160321995331	*	-1.27047092798068	5.35868115191551e-07	2.49490631607191e-05
chr4	65215267	65215668	.	7.02284481868398	*	0.737251109244552	5.39677606860186e-07	2.50950251708863e-05
chr18	61058429	61058830	.	6.78589124844865	*	0.803018974223794	5.40176179269083e-07	2.50950251708863e-05
chr1	39877943	39878344	.	7.58577030431787	*	0.714223369075387	5.42098591353907e-07	2.51570199872664e-05
chr18	61747183	61747584	.	5.47573144601771	*	-1.02148000611968	5.43316750545624e-07	2.51862338088793e-05
chr15	84129333	84129734	.	6.11372979917223	*	-0.883834090290962	5.48729891804319e-07	2.54096383989517e-05
chr6	86561986	86562387	.	6.87754893210692	*	-0.781340613850544	5.51582498361914e-07	2.54891096487542e-05
chr4	127898823	127899224	.	4.84915223006281	*	-1.25765969562263	5.51637542588787e-07	2.54891096487542e-05
chr5	131709204	131709605	.	6.362972129119	*	0.94057561049023	5.53779664433365e-07	2.55604859785441e-05
chr1	84132971	84133372	.	6.99884289115524	*	0.750649099244305	5.56913545359402e-07	2.56774351996689e-05
chr13	54537772	54538173	.	6.04850105801287	*	-0.937717123828851	5.59205232802233e-07	2.57553436985028e-05
chr1	89369056	89369457	.	5.92730457207246	*	0.970377471603284	5.62791770811878e-07	2.58926575244385e-05
chr6	117248433	117248834	.	5.36802956530505	*	-1.04805418305102	5.65106406910973e-07	2.59712221616539e-05
chr18	14438479	14438880	.	5.27415686570207	*	1.17451696444713	5.77638390821151e-07	2.6513577468228e-05
chr4	71400090	71400491	.	6.6925651845587	*	0.771568025139821	5.78146815104043e-07	2.6513577468228e-05
chr4	85660156	85660557	.	5.27286225926884	*	1.14547560136144	5.79796192969028e-07	2.65452032111906e-05
chr2	38314431	38314832	.	7.70921836079024	*	0.720556876663983	5.80077243145422e-07	2.65452032111906e-05
chr4	106487755	106488156	.	6.74870011353984	*	-0.837113572664647	5.83652340583758e-07	2.66802699749543e-05
chr8	81591948	81592349	.	5.91328378555316	*	-0.937094545914493	5.86573043680286e-07	2.67851662966365e-05
chr6	32339187	32339588	.	6.07627675475023	*	0.971564696541898	5.89400489014776e-07	2.68855849930439e-05
chr5	131036142	131036543	.	5.02192169989397	*	-1.14319284512317	6.04163539317554e-07	2.75058355645789e-05
chr15	94926735	94927136	.	6.07047005263846	*	0.951111330864352	6.04283670991286e-07	2.75058355645789e-05
chr16	17901165	17901566	.	6.20155518392892	*	-0.864827661620576	6.07184333123489e-07	2.76064917604726e-05
chr17	72350204	72350605	.	5.66904376711689	*	-1.00905476900105	6.08279364139198e-07	2.76064917604726e-05
chr16	4461514	4461915	.	6.78415535027897	*	-0.819451725077881	6.08430638514634e-07	2.76064917604726e-05
chr4	33481765	33482166	.	6.62475899254411	*	0.832903715068874	6.13117107966836e-07	2.77896628162892e-05
chr1	74002147	74002548	.	6.66984550117139	*	-0.843805699535745	6.36062636548238e-07	2.8799166169301e-05
chr5	138665178	138665579	.	6.15037354904675	*	-0.892137656958957	6.40098326372553e-07	2.89512548525396e-05
chr2	29725458	29725859	.	5.75933141191281	*	1.00466874721411	6.41909305490243e-07	2.90025062872345e-05
chr5	98714630	98715031	.	6.31305553059385	*	0.85618497312396	6.43669502988905e-07	2.90513576206606e-05
chr3	27532696	27533097	.	5.04149200386186	*	-1.17216148091064	6.54307975144327e-07	2.94933352224687e-05
chr10	121341130	121341531	.	6.02692532837202	*	-0.93913427608693	6.54840686688603e-07	2.94933352224687e-05
chr6	127661947	127662348	.	5.36350617868441	*	-1.05321836412808	6.56279257526286e-07	2.95270458378309e-05
chrX	161615053	161615454	.	5.51581829892294	*	1.08968979994026	6.59650786548116e-07	2.96475611386914e-05
chr9	47318207	47318608	.	6.77743304804395	*	0.76662874237045	6.63703064839358e-07	2.97983872353427e-05
chr2	153449952	153450353	.	5.98573028190086	*	-0.889257569910291	6.70322897371319e-07	3.00640522115583e-05
chr9	115744741	115745142	.	4.5288515922756	*	-1.29837180537422	6.73813866582889e-07	3.0188977915688e-05
chr2	27489085	27489486	.	5.54059023866513	*	-0.99815679368619	6.83267353371919e-07	3.05805023522221e-05
chr1	153854057	153854458	.	5.72873736872169	*	-1.01357624632088	6.85082341587811e-07	3.06296950360686e-05
chr19	59118154	59118555	.	5.6580852816421	*	1.01889694882098	6.90839864212777e-07	3.08548698017454e-05
chrX	160780474	160780875	.	6.13658711948135	*	0.888167498989061	7.32012143329944e-07	3.26596491935957e-05
chr5	112668693	112669094	.	6.11276160458245	*	0.919039990970128	7.33377449200802e-07	3.26864801239112e-05
chr10	98185265	98185666	.	4.24519397578637	*	-1.38715090538939	7.35552738541378e-07	3.2749318443257e-05
chr2	124634538	124634939	.	5.01827302578411	*	-1.15155663343694	7.4064279193953e-07	3.29416664643625e-05
chr2	115769709	115770110	.	5.38181173722668	*	-1.11338678563454	7.47491406053266e-07	3.31967148554222e-05
chr4	59381005	59381406	.	5.46375399504885	*	-1.00436137787851	7.47928883086615e-07	3.31967148554222e-05
chr16	11858785	11859186	.	6.26871511533946	*	-0.867591949323029	7.56416558370536e-07	3.35076397837743e-05
chr8	91362382	91362783	.	5.49639726268978	*	1.04950176158435	7.56500339615443e-07	3.35076397837743e-05
chr8	111452079	111452480	.	6.60437204090927	*	-0.803923618337284	7.74500193448393e-07	3.4269431000079e-05
chr5	131488716	131489117	.	6.47444835005959	*	0.862789183138084	7.81422359994699e-07	3.45399984680715e-05
chr14	66615411	66615812	.	6.74156036802163	*	0.798255220110016	7.83745587443847e-07	3.46069375128585e-05
chr11	22814295	22814696	.	5.99637832051509	*	0.918446522962092	7.87774338711438e-07	3.47489697221096e-05
chr9	77410052	77410453	.	6.44518691426447	*	0.858051568654365	7.94244260219871e-07	3.49982792605846e-05
chr3	137491014	137491415	.	6.27396355361956	*	0.883744952100813	8.10376404907896e-07	3.56724025069898e-05
chr7	129524067	129524468	.	7.19277648859282	*	0.75036944824598	8.14428678057954e-07	3.58139361233974e-05
chr9	49976119	49976520	.	4.48858776219199	*	-1.29078987477951	8.17791383395398e-07	3.59248869828941e-05
chr2	17886177	17886578	.	4.92571128941119	*	-1.19591395464528	8.26734973091914e-07	3.62805223524961e-05
chr14	26888760	26889161	.	7.19750226477614	*	-0.814300895619203	8.42605246080917e-07	3.69390887951477e-05
chr12	79778705	79779106	.	4.82787194286789	*	-1.25091465804626	8.53171335981714e-07	3.73640142811152e-05
chr6	85833138	85833539	.	5.43917949033995	*	-1.05903119235816	8.54410890343622e-07	3.73745513050561e-05
chr2	143894570	143894971	.	5.40290838299501	*	-1.0487929695463	8.55158943783157e-07	3.73745513050561e-05
chr4	54331489	54331890	.	5.6268761156684	*	1.04748378751129	8.63815583787459e-07	3.77143646770551e-05
chr5	89093850	89094251	.	5.25169742950397	*	-1.07706684808409	8.88240762330817e-07	3.8741241078337e-05
chr6	111488096	111488497	.	5.55309763581168	*	1.06576420525892	9.04210952897428e-07	3.93976314069473e-05
chr9	86425547	86425948	.	5.05592795608188	*	1.20065340213931	9.15230518539487e-07	3.98372006070692e-05
chr16	94847763	94848164	.	5.06059633529719	*	-1.10246371877195	9.18277617607176e-07	3.99292118135755e-05
chr16	32479565	32479966	.	6.29470071621101	*	-0.893469823676311	9.19391436834815e-07	3.9937057266854e-05
chr12	117140043	117140444	.	7.27141979394716	*	0.797041800181296	9.20892783693054e-07	3.99617033832401e-05
chrX	141777508	141777909	.	5.73874610633884	*	0.987796871031483	9.24324790091922e-07	4.00699947250892e-05
chr4	135905026	135905427	.	6.65456120045754	*	0.785522386976039	9.27311074021106e-07	4.01587640932602e-05
chr6	98023692	98024093	.	5.13653881834195	*	-1.14221770011363	9.37380606769659e-07	4.05537957753826e-05
chr13	35687488	35687889	.	5.88379053759551	*	-0.893647214027256	9.40928382924501e-07	4.06661643638289e-05
chr14	28189668	28190069	.	4.92951812867476	*	1.23049758889088	9.41894544962984e-07	4.06668434867116e-05
chr12	109914788	109915189	.	7.41836034908766	*	0.750325417115249	9.44578244137912e-07	4.06748154595494e-05
chr16	31307868	31308269	.	6.78660259813895	*	0.787030522683647	9.44746328701475e-07	4.06748154595494e-05
chr2	104081980	104082381	.	5.88295777925035	*	-1.00287008792171	9.44931090443174e-07	4.06748154595494e-05
chr14	72627121	72627522	.	5.28719079516647	*	-1.06215239083459	9.51846363753797e-07	4.08940685243733e-05
chr11	75023123	75023524	.	5.39490883109613	*	-1.01669845345101	9.51936154679594e-07	4.08940685243733e-05
chr9	41647223	41647624	.	7.62145108958366	*	0.675131454705685	9.57522752075945e-07	4.10928044062923e-05
chr12	99266179	99266580	.	6.68118935685594	*	0.913488893879916	9.62131735810176e-07	4.12492290381864e-05
chr8	46941120	46941521	.	5.82926696608437	*	-0.91917961709385	9.74510356015793e-07	4.17381127155633e-05
chr6	100036708	100037109	.	6.02972777621669	*	-0.903674894016701	9.8800626246245e-07	4.22738239519809e-05
chr2	117980325	117980726	.	5.17743232624115	*	-1.10173337701222	9.8980283931383e-07	4.23083857000208e-05
chrX	48213613	48214014	.	6.29869835400537	*	0.861907875627678	9.91369057406313e-07	4.23330417756925e-05
chr13	105548406	105548807	.	4.97875323521897	*	-1.15791449439783	1.01349467247533e-06	4.32346924737804e-05
chr3	17843654	17844055	.	6.32823826076572	*	0.853146897651546	1.01455962888403e-06	4.32370147819331e-05
chr4	82834204	82834605	.	5.72016472063016	*	-0.93507546199956	1.03803027888948e-06	4.41932353660143e-05
chr9	100845313	100845714	.	6.28369329117341	*	0.83722214427993	1.04658237664374e-06	4.45130418980672e-05
chr16	89226491	89226892	.	6.14316278213015	*	-0.882435583418305	1.07057173868951e-06	4.54881360310902e-05
chr15	10655264	10655665	.	7.26908307454961	*	0.752239174610893	1.08783336193558e-06	4.61757202947792e-05
chr8	110904127	110904528	.	6.41607963019672	*	-0.803444619415756	1.09111491946223e-06	4.62691120505752e-05
chr11	79078977	79079378	.	5.9045679167529	*	-0.947759538715919	1.0930859179695e-06	4.63067991803574e-05
chr9	117186093	117186494	.	5.36018320394426	*	-1.06336223418848	1.09619642762213e-06	4.63926375357744e-05
chr12	70330114	70330515	.	4.7204982594652	*	-1.20199222690296	1.10050595623567e-06	4.65290003453117e-05
chr8	100933209	100933610	.	4.92693388927069	*	-1.15672270173192	1.10222198569309e-06	4.65555499524683e-05
chr3	123122903	123123304	.	4.51459080491319	*	-1.29950704243997	1.10809110181895e-06	4.67572918871077e-05
chr2	49759080	49759481	.	6.17510308820465	*	-0.910704798712132	1.11251111583776e-06	4.68975498653697e-05
chr1	85981043	85981444	.	6.39328161777944	*	-1.23502601473937	1.11524197039416e-06	4.69407369323354e-05
chr9	52189628	52190029	.	7.18891125576458	*	0.77961789534545	1.1157297651199e-06	4.69407369323354e-05
chr11	118218346	118218747	.	6.71564635099057	*	-1.21570866486016	1.11781983524684e-06	4.69824727806546e-05
chr8	12373205	12373606	.	7.38095476573067	*	0.694226005958334	1.12420690800517e-06	4.72045544384861e-05
chr1	165794073	165794474	.	7.75660333557956	*	0.709220224727127	1.12945308092204e-06	4.73783421307956e-05
chr12	81689100	81689501	.	4.8085708777309	*	-1.19782382893134	1.13542614024023e-06	4.75822509916345e-05
chr13	28835795	28836196	.	5.33358591057249	*	-1.08537949327745	1.14436178144687e-06	4.79097921162106e-05
chr13	99610569	99610970	.	5.42657434496372	*	-1.05326155415245	1.14942415248241e-06	4.80746932671212e-05
chr16	29875746	29876147	.	5.57763351368994	*	-1.0436402703484	1.15737051508501e-06	4.83597775673263e-05
chr2	71347706	71348107	.	7.76501058882251	*	0.703449175267506	1.17333432146633e-06	4.89789810854437e-05
chr4	45499191	45499592	.	5.60468803522928	*	1.01767831182686	1.17572775410795e-06	4.90310559600554e-05
chr3	149087465	149087866	.	5.1735091277194	*	-1.05872307449466	1.18357524550243e-06	4.93102570879379e-05
chr1	41066706	41067107	.	5.41021832231382	*	-1.02244775553357	1.187644537069e-06	4.94316603186493e-05
chr14	25226946	25227347	.	6.51981958074072	*	-0.82080354910676	1.20062407532083e-06	4.99233258607895e-05
chr2	19708481	19708882	.	4.87027847292085	*	-1.14255296007305	1.21244625962243e-06	5.03659593305486e-05
chr8	121371350	121371751	.	6.2734239663076	*	-0.916029246898319	1.22763907014024e-06	5.09476167740935e-05
chr6	32373981	32374382	.	6.07355963319354	*	-0.938271666542653	1.24092018442151e-06	5.14488875298867e-05
chr2	173099463	173099864	.	7.68981129115851	*	-0.838373413273563	1.26651053051818e-06	5.24590378211825e-05
chr1	91528381	91528782	.	6.82902443324083	*	-0.754021266678648	1.26882927333888e-06	5.24838224395549e-05
chr3	90230451	90230852	.	7.19098214567378	*	0.799851989093418	1.26956216198704e-06	5.24838224395549e-05
chr8	107898829	107899230	.	5.80017473884052	*	-0.956541656473673	1.27808229017746e-06	5.27850453183619e-05
chr1	152686660	152687061	.	6.52788925341747	*	0.832337939489755	1.30713283594236e-06	5.39327797989062e-05
chr6	101362519	101362920	.	5.92265068015721	*	-0.933088815304069	1.33941156596424e-06	5.5211370590474e-05
chr4	125438996	125439397	.	8.7504252135893	*	0.773072542106747	1.34583226955562e-06	5.54023590212317e-05
chr16	56116280	56116681	.	4.68436733022107	*	-1.25588515072961	1.34663457082948e-06	5.54023590212317e-05
chr9	101527079	101527480	.	5.05551557958132	*	-1.08615900081519	1.34922155610222e-06	5.54554685119557e-05
chr16	94273373	94273774	.	6.1494343196086	*	-0.90582061961328	1.36209400668893e-06	5.59308217506709e-05
chr14	27720475	27720876	.	4.82015535228548	*	1.24203952771439	1.38828579769684e-06	5.69516629204744e-05
chr3	29595663	29596064	.	5.7814259433685	*	0.948054322662593	1.38965855946486e-06	5.6953372398298e-05
chr9	107577293	107577694	.	6.40708256394032	*	-0.826998346759923	1.39985205137954e-06	5.72902047213407e-05
chr1	169313146	169313547	.	5.09572932678016	*	-1.09927075453245	1.40055517186347e-06	5.72902047213407e-05
chr1	165613908	165614309	.	5.43385344478799	*	1.05732292513088	1.42218557236865e-06	5.81194403867596e-05
chr18	74167353	74167754	.	5.36911315130769	*	-1.08775967638255	1.42564455302583e-06	5.82052037121338e-05
chr2	31389742	31390143	.	6.84832234858909	*	0.782725383603623	1.44582787595347e-06	5.89729621815264e-05
chr7	119778138	119778539	.	4.74650346128015	*	-1.18193097820503	1.45717938322558e-06	5.93423019216739e-05
chr5	149436191	149436592	.	6.65368931580681	*	0.821654711062451	1.45765674900505e-06	5.93423019216739e-05
chr2	123641347	123641748	.	5.6210261474427	*	-0.952505900916128	1.47171525253877e-06	5.98576810935137e-05
chr5	24198308	24198709	.	6.41252138479652	*	0.869088683445196	1.47456076967731e-06	5.99164593088159e-05
chr14	6490987	6491388	.	5.70526652310877	*	0.975930606216075	1.49575764034079e-06	6.0720096923398e-05
chr7	120798184	120798585	.	5.37015234100571	*	-0.989138984237744	1.50602231343156e-06	6.10788404974372e-05
chr8	48438323	48438724	.	7.01173691779247	*	0.771042735014179	1.53337206707496e-06	6.21291577972881e-05
chr13	114132133	114132534	.	5.87476573892737	*	0.950967428641666	1.54792992058507e-06	6.26391238629594e-05
chr10	16316964	16317365	.	5.63566447415807	*	1.01257690327823	1.54888618148062e-06	6.26391238629594e-05
chr5	138867210	138867611	.	5.48982171495737	*	-1.00296830195262	1.55209555220116e-06	6.27096434296797e-05
chr5	132198787	132199188	.	4.99903536504706	*	-1.1414106971639	1.56452087681133e-06	6.31520327887986e-05
chr7	87575279	87575680	.	4.56188849613622	*	-1.23431501270618	1.57620001919948e-06	6.35634969099794e-05
chr5	118478214	118478615	.	5.40864884027488	*	-1.01824027208962	1.59402460597177e-06	6.42217804291095e-05
chr14	73870041	73870442	.	4.93195194139536	*	-1.17842452724727	1.60113981171088e-06	6.44477602292317e-05
chr1	166577822	166578223	.	4.63200053680426	*	-1.21924186373094	1.62829316877617e-06	6.54791163650622e-05
chr11	78043172	78043573	.	7.25643940023481	*	-0.807831659952815	1.63180216932069e-06	6.55586097828398e-05
chr2	67728655	67729056	.	4.68877165962892	*	-1.18319619178782	1.67122073555922e-06	6.70792885669535e-05
chr13	84787443	84787844	.	5.74973821633221	*	0.963036171486405	1.68006385162262e-06	6.73502196604515e-05
chr7	132425538	132425939	.	4.78312236173936	*	1.26349895703178	1.68202583423294e-06	6.73502196604515e-05
chr6	78043322	78043723	.	5.7886911349322	*	0.976526469557444	1.68269298658524e-06	6.73502196604515e-05
chr1	77386754	77387155	.	5.49785760906065	*	-0.964831506136826	1.69967006159268e-06	6.79661522666973e-05
chr10	78133695	78134096	.	5.86750380679242	*	-0.88523265662117	1.70460204875213e-06	6.80997272268509e-05
chr15	96497966	96498367	.	6.41818384684727	*	-0.849062623083126	1.72871840613361e-06	6.89987634731704e-05
chr10	120222985	120223386	.	5.34851721872874	*	1.06932622138401	1.73316543745337e-06	6.91117889769968e-05
chr4	150006807	150007208	.	6.35610653188477	*	-0.884695938470896	1.73645062526937e-06	6.91783174147119e-05
chr3	88368463	88368864	.	6.4096352541507	*	-0.83148037433049	1.74741267993136e-06	6.95502756616028e-05
chr13	35532264	35532665	.	4.6166583691982	*	-1.20278070392842	1.75042554267599e-06	6.956927238745e-05
chr12	101732672	101733073	.	5.70396673297063	*	-0.996312859312472	1.75235888253345e-06	6.956927238745e-05
chr16	90988761	90989162	.	6.30029629208754	*	-0.907422059647079	1.75276779474306e-06	6.956927238745e-05
chr1	77568881	77569282	.	5.53041303021586	*	1.05616012137204	1.75896813959032e-06	6.97506670886478e-05
chr17	12647244	12647645	.	6.05789504553651	*	0.871273777402583	1.76635128613948e-06	6.9978585629676e-05
chr2	35371486	35371887	.	5.42698496433286	*	-1.0487376378383	1.78127852708678e-06	7.05046848644422e-05
chr8	36609901	36610302	.	6.65042277415396	*	-0.74071309184682	1.79525867893042e-06	7.09923596075749e-05
chr14	24794061	24794462	.	6.090782661753	*	-0.879095856120008	1.79752356580593e-06	7.10162888366928e-05
chr4	11633429	11633830	.	5.69778150989194	*	0.94497383716551	1.80937429318478e-06	7.14185404820083e-05
chr13	34422626	34423027	.	6.8995118240705	*	0.741832104950192	1.81612866994047e-06	7.16190759453853e-05
chr17	16225463	16225864	.	5.45934285432661	*	1.03872580399883	1.83916466628618e-06	7.24607169211666e-05
chr15	51134975	51135376	.	4.50495324567187	*	-1.23076078123715	1.84513092023262e-06	7.2628902193186e-05
chr19	59382499	59382900	.	5.80237930598665	*	-0.927805821524831	1.85573723764854e-06	7.29792547677098e-05
chr16	29701936	29702337	.	6.79609276973487	*	0.836331835207233	1.85763339566638e-06	7.29867402207323e-05
chr2	178340429	178340830	.	6.17657192923709	*	-0.857277202413844	1.87213405136474e-06	7.34889905098561e-05
chr4	129975554	129975955	.	6.43095247722186	*	-0.839574549881552	1.89380808442321e-06	7.4271646661976e-05
chr9	121914665	121915066	.	4.69305156977494	*	-1.18196779715986	1.89838376265716e-06	7.433364448202e-05
chr12	100745148	100745549	.	6.92269055049997	*	-0.795530455610681	1.89886351973375e-06	7.433364448202e-05
chr7	138719898	138720299	.	8.41587876650474	*	0.671953113154545	1.91927979554966e-06	7.50641906875534e-05
chr11	67921561	67921962	.	5.67752175349146	*	-0.967930779194509	1.926311799658e-06	7.52294310577151e-05
chr14	70254423	70254824	.	7.18082796251631	*	0.71623277403738	1.92702120829354e-06	7.52294310577151e-05
chr6	51147892	51148293	.	6.19000054146681	*	0.930846855958486	1.94090556753577e-06	7.57023942736126e-05
chr19	56965376	56965777	.	5.58736480676393	*	-0.984139154837953	1.95338428449892e-06	7.61197207475914e-05
chr14	65372869	65373270	.	5.83555690779517	*	-0.906271922655477	1.95620840875705e-06	7.61431770884921e-05
chr1	184638289	184638690	.	5.65855753433902	*	0.988180017432837	1.95754539456707e-06	7.61431770884921e-05
chr2	25284745	25285146	.	6.7631059514367	*	-0.835160416972305	1.9665846278832e-06	7.63672269212607e-05
chr6	90740972	90741373	.	6.7290289972946	*	-0.777464469347749	1.96687508045035e-06	7.63672269212607e-05
chr2	78525212	78525613	.	5.12210625740434	*	1.15740942444495	1.97635868945694e-06	7.66658742028959e-05
chr7	111731162	111731563	.	5.62096943374459	*	-1.01409189263426	1.99312719007716e-06	7.72463161973111e-05
chr4	141599283	141599684	.	6.5010349274609	*	-0.854233215728938	1.99638822542353e-06	7.73026814490468e-05
chr1	174349841	174350242	.	5.18269124908712	*	-1.03479000876694	2.0328144043518e-06	7.86419800352625e-05
chr9	51119661	51120062	.	4.61424574290923	*	-1.22442417919247	2.03655750411041e-06	7.87156151114471e-05
chr1	97771310	97771711	.	5.44402079716459	*	-0.975121894891739	2.10327482744762e-06	8.12209567166077e-05
chr1	109899852	109900253	.	6.22245111619691	*	0.895562096463337	2.11532132917969e-06	8.16124920753933e-05
chr5	40452627	40453028	.	5.69773941437106	*	1.01826207440089	2.11793514271018e-06	8.16397215776041e-05
chr5	13313077	13313478	.	5.3297597049429	*	1.09115256347275	2.14530367014953e-06	8.2620259347154e-05
chr17	57126775	57127176	.	6.03345425594207	*	-0.847241221661203	2.15254969618685e-06	8.28180356145376e-05
chr6	39051074	39051475	.	6.17047627448924	*	0.852627415549989	2.15431027272257e-06	8.28180356145376e-05
chr17	35860443	35860844	.	5.73668404200149	*	-0.888879976972421	2.16020463622919e-06	8.2970085969783e-05
chr13	82206199	82206600	.	5.87836930582584	*	0.914964271680245	2.16993155848436e-06	8.32251691060716e-05
chr10	19185780	19186181	.	7.73730388482923	*	0.686880414428687	2.17073617506196e-06	8.32251691060716e-05
chr17	31670139	31670540	.	5.7799856551886	*	-0.907971805674854	2.17675264360506e-06	8.33811238692297e-05
chr2	3701338	3701739	.	4.8897641464166	*	-1.12590264726315	2.18496506390705e-06	8.36208409565215e-05
chr14	123302596	123302997	.	7.71524965739528	*	0.706059331097194	2.18728502975217e-06	8.36348208829365e-05
chr13	84433286	84433687	.	6.62947719826312	*	0.74547007192083	2.19870711429875e-06	8.39965011602685e-05
chr11	80468584	80468985	.	7.49890931016764	*	0.727913819978191	2.2012022156292e-06	8.40168057093012e-05
chr14	30372941	30373342	.	6.25001531297834	*	-0.876041403388483	2.23886062358458e-06	8.53780120332562e-05
chr17	7740049	7740450	.	4.94504631464265	*	-1.1204906739323	2.26396445381229e-06	8.62584568880379e-05
chr5	119029128	119029529	.	5.99394550978452	*	-0.924130507544605	2.27018670064529e-06	8.64185750538344e-05
chr14	69218808	69219209	.	6.72809054060991	*	0.741844655110932	2.31715311712086e-06	8.81280270420002e-05
chr11	84215022	84215423	.	6.79976363028365	*	0.710387835844728	2.33578614949182e-06	8.87577992702545e-05
chr19	27624702	27625103	.	4.94555250523692	*	1.17054460581493	2.34375736628405e-06	8.89550863899762e-05
chr2	124271739	124272140	.	4.84170016991305	*	1.20415077018393	2.34513607983484e-06	8.89550863899762e-05
chr6	23280855	23281256	.	5.83977170968513	*	0.918205840100118	2.34853136984199e-06	8.90049705238522e-05
chr12	73833663	73834064	.	5.20026768280251	*	-1.07091291201652	2.36564108170494e-06	8.95740574893002e-05
chr9	41375579	41375980	.	6.84892516122667	*	-0.755011209820463	2.37785189014828e-06	8.99568070944071e-05
chr10	12920420	12920821	.	5.01302462595377	*	-1.06636791494086	2.39895853032915e-06	9.06222369979861e-05
chr8	46216715	46217116	.	5.19125963799973	*	-1.02918652733872	2.39967734402314e-06	9.06222369979861e-05
chr5	120672471	120672872	.	6.21457420377624	*	-0.829298750461893	2.40181613652336e-06	9.06230220753305e-05
chr10	86175509	86175910	.	5.38098824281738	*	-1.01593210898297	2.41647675372503e-06	9.10958509794123e-05
chr11	88071992	88072393	.	6.61179100092151	*	-0.743629394342738	2.45811098324405e-06	9.25837980986472e-05
chrX	141743534	141743935	.	4.82260398844788	*	1.23648982268821	2.4816669267221e-06	9.33888151219512e-05
chr2	33685926	33686327	.	5.45557786858808	*	1.08294194744805	2.51228844253883e-06	9.44467375715933e-05
chr10	22622262	22622663	.	5.65371615720193	*	-0.966647696293094	2.5141943602974e-06	9.44467375715933e-05
chr11	59236995	59237396	.	5.63933881802513	*	-0.950509230601532	2.5165710503937e-06	9.44530925729784e-05
chr10	97741476	97741877	.	4.58502646992047	*	1.28337597708921	2.52131095499912e-06	9.45480559435121e-05
chr1	188001275	188001676	.	5.77079285667322	*	0.949600234188966	2.57633858927369e-06	9.65269695440049e-05
chr13	56047632	56048033	.	5.82171936519574	*	-0.971145357251758	2.58586085942329e-06	9.67666770163508e-05
chrX	151439095	151439496	.	6.1036239808348	*	0.938543903893711	2.58725964677835e-06	9.67666770163508e-05
chr13	90284300	90284701	.	5.42591230790029	*	-0.960283824056037	2.59854579766002e-06	9.71039118292393e-05
chr16	49152646	49153047	.	4.64979761487182	*	-1.27020744678598	2.60173368251931e-06	9.71382016352127e-05
chr9	37278702	37279103	.	5.86781211819874	*	-0.884672995472	2.61739019149494e-06	9.76375537258013e-05
chr8	123413653	123414054	.	5.79515043165608	*	0.931281336177983	2.63389352060512e-06	9.81675976185811e-05
chr3	58075908	58076309	.	5.76984370345658	*	-0.900094514317876	2.64227657231508e-06	9.8394332201606e-05
chr14	23435949	23436350	.	5.84321851960636	*	0.90097333916183	2.66104350995252e-06	9.90070162263812e-05
chr6	140635479	140635880	.	4.97021185293285	*	-1.09207531231005	2.68080052626223e-06	9.96554405883423e-05
chr1	64106051	64106452	.	8.1757224366091	*	0.654917693405701	2.73591032585317e-06	0.000101615794368298
chr9	25086405	25086806	.	5.04786925092973	*	-1.06771105563015	2.76305100358821e-06	0.00010253483372986
chr4	57005012	57005413	.	5.59162145990307	*	-0.96160588567637	2.76578179237016e-06	0.000102547231845877
chr13	109769600	109770001	.	5.4810616697398	*	1.03207980725084	2.77258782262913e-06	0.000102666368423273
chr6	89316449	89316850	.	5.71450581819987	*	-0.904514242250769	2.77379395370798e-06	0.000102666368423273
chr14	80207575	80207976	.	5.30592958316778	*	-1.01003723544292	2.78219428620016e-06	0.000102888286018709
chr14	121184500	121184901	.	5.11127948768444	*	-1.03143663671519	2.82783403587323e-06	0.000104485781427382
chr6	91981386	91981787	.	7.86266424320056	*	0.695328513416658	2.86457014491704e-06	0.000105751822942679
chr14	10075089	10075490	.	6.54785882735105	*	0.756274813177956	2.87278587794285e-06	0.000105963697723742
chrX	98917232	98917633	.	5.65370345320744	*	-0.984865242317054	2.87668411811431e-06	0.00010601609247352
chr6	51149821	51150222	.	6.27207973515098	*	0.809448048193671	2.91572317160901e-06	0.000107312621286314
chr1	91997809	91998210	.	6.8402963431423	*	0.709789926599347	2.91688079454002e-06	0.000107312621286314
chr4	117047299	117047700	.	8.10597185913265	*	0.736551346629909	2.93424343920412e-06	0.00010785865466772
chr8	99036069	99036470	.	7.46065945428133	*	0.678934255404924	2.94189957992817e-06	0.000108047259507628
chr2	128087432	128087833	.	5.55387588861958	*	-0.961727787954477	2.95226107563421e-06	0.000108334815302882
chr8	76555338	76555739	.	5.02833430251534	*	1.13905926780638	2.96315076503417e-06	0.000108641244030434
chr5	116558739	116559140	.	5.44555703626388	*	-0.974595708753516	2.98935858005732e-06	0.000109508292435713
chr7	138270016	138270417	.	7.43464467772166	*	0.672291199839275	2.99277666532244e-06	0.000109539722137854
chr10	7913884	7914285	.	7.31097279943399	*	0.709363091984849	2.9983960001573e-06	0.000109651597998915
chr2	90548244	90548645	.	5.18055785366586	*	1.11305592846514	3.01240076545249e-06	0.000110069676815897
chr19	27188227	27188628	.	4.5418996570614	*	-1.19071576497827	3.0195287182516e-06	0.000110235985723405
chr2	104920329	104920730	.	5.6098218065716	*	0.953706783125436	3.0334107096677e-06	0.00011064837513602
chr18	56576603	56577004	.	5.23485718026085	*	-1.11156584035998	3.06132054435995e-06	0.000111571313570297
chr9	120568482	120568883	.	5.33428905185484	*	-1.00239494317588	3.08409572049511e-06	0.000112305705185382
chr12	112300044	112300445	.	7.45872165849134	*	0.735359438997183	3.15812544100792e-06	0.000114903667724835
chr7	130551148	130551549	.	5.56451501632143	*	-0.924887895836248	3.17362714802319e-06	0.000115369570758257
chr9	57999798	58000199	.	6.03529104805588	*	-0.897868949191334	3.19754530152715e-06	0.00011614038269647
chr12	99129560	99129961	.	5.94084231227813	*	0.899296445892155	3.20723331870693e-06	0.000116383255854798
chr18	42913462	42913863	.	4.6612500239456	*	-1.14871809997635	3.21182931669067e-06	0.000116383255854798
chr6	118802458	118802859	.	5.02910827749359	*	-1.09265769471083	3.21239220241e-06	0.000116383255854798
chr5	92846313	92846714	.	6.26629855891064	*	0.84965455936854	3.21805270472723e-06	0.000116401233588206
chr4	47227769	47228170	.	5.77527577744597	*	-0.87890627610986	3.21832938357088e-06	0.000116401233588206
chr13	103179557	103179958	.	4.48572096729689	*	-1.21952259847844	3.2250215803323e-06	0.000116544762126417
chr4	111492792	111493193	.	5.29071224114235	*	-0.987773715267577	3.24833468048918e-06	0.000117288182256616
chr2	50458789	50459190	.	5.8400816375323	*	0.883412360404562	3.28042364894337e-06	0.000118346953345143
chr19	4609637	4610038	.	5.47352029538847	*	-0.975746244363137	3.2856713409807e-06	0.000118436410839546
chr3	148154093	148154494	.	7.05583516095898	*	0.690678061260772	3.32323314284745e-06	0.000119673323186802
chr10	71058497	71058898	.	6.54705266740131	*	0.774604150638917	3.32690451839349e-06	0.000119673323186802
chr4	127121024	127121425	.	7.98850656399354	*	0.689810338048219	3.3283767170471e-06	0.000119673323186802
chr1	151112268	151112669	.	4.88029989136472	*	-1.09311042103128	3.36077443540609e-06	0.000120736738679866
chr2	154410149	154410550	.	6.76545866777842	*	0.711585026568357	3.40948150796301e-06	0.000122383796376857
chr12	69548637	69549038	.	5.74972939373446	*	-0.896382970399042	3.43316761806522e-06	0.000123130714898706
chr9	87931294	87931695	.	5.77303856661422	*	0.912680255671704	3.46599616575202e-06	0.000124204001628167
chr9	24100810	24101211	.	5.59690231186306	*	0.943864393711523	3.47320103937793e-06	0.000124260994700863
chr11	88541130	88541531	.	5.94366530932445	*	-0.85815700924685	3.47339494851783e-06	0.000124260994700863
chr4	103186595	103186996	.	4.45747279243736	*	-1.21082060445407	3.4868276011079e-06	0.000124637337150045
chr8	80082249	80082650	.	6.97258847642479	*	0.722135975808779	3.5015743138637e-06	0.000125059983445147
chr15	88008048	88008449	.	5.38141142381289	*	-0.968802322280084	3.50863672270448e-06	0.000125207705966936
chr4	102270979	102271380	.	4.9814142595787	*	-1.15675231501931	3.55629820156577e-06	0.000126802775958662
chr7	112652126	112652527	.	6.21877142774851	*	-0.869293096782369	3.60004484234779e-06	0.000128255719125341
chr9	105300702	105301103	.	5.42872776099665	*	1.05773696185086	3.6128526582615e-06	0.000128604930689713
chr8	47884283	47884684	.	5.40500091911252	*	-0.982687609836729	3.6273039333714e-06	0.000129012014461481
chr6	87522500	87522901	.	7.45536218271517	*	0.71277054834428	3.63928997258148e-06	0.000129330814000701
chr4	117508742	117509143	.	6.44303007016063	*	-0.802431976719552	3.67232280606848e-06	0.000130396411537968
chr1	194517529	194517930	.	5.77087773242615	*	-0.863666001373829	3.68391359950888e-06	0.00013069951175969
chr6	113361474	113361875	.	5.47311363349356	*	-0.987403491853041	3.71609632586182e-06	0.000131732074146354
chr9	52060613	52061014	.	7.54707330828327	*	0.675222886437261	3.75635327919125e-06	0.000133048913705924
chr13	12384167	12384568	.	5.28475021069221	*	-0.976035082702235	3.76846909000116e-06	0.000133367648431662
chr9	32587278	32587679	.	6.53992627117011	*	0.746123157119041	3.77258727704845e-06	0.000133403051093448
chr7	110379032	110379433	.	6.24088140932083	*	-0.902567830866089	3.81707431045693e-06	0.000134765503397515
chr10	93091176	93091577	.	6.74062902364952	*	-0.796725153615377	3.81741627405026e-06	0.000134765503397515
chr2	57268480	57268881	.	5.84769667926054	*	0.909639112300388	3.85859546228889e-06	0.000136106944802106
chr2	109783615	109784016	.	5.94695604787572	*	0.901662923638319	3.87779635417479e-06	0.000136671558983589
chr1	187511858	187512259	.	5.01502972176259	*	1.10230725464707	3.88376913309703e-06	0.000136769407323311
chr2	180097823	180098224	.	7.77613775172074	*	0.672784310643832	3.90585153409629e-06	0.000137399983022299
chr15	99241294	99241695	.	6.81987782995416	*	-0.788084078883361	3.91119422195407e-06	0.000137399983022299
chr10	29773836	29774237	.	4.80733733937541	*	-1.13934826492674	3.91130902660061e-06	0.000137399983022299
chr7	83676267	83676668	.	6.33771246296091	*	0.856471576439538	3.91672127651131e-06	0.00013747723811164
chr17	46126741	46127142	.	5.74197438787025	*	-0.890311484772713	3.93048860642101e-06	0.000137735720819588
chr6	112027472	112027873	.	5.34778232326749	*	-0.979230557664997	3.93052364317941e-06	0.000137735720819588
chr8	111437867	111438268	.	6.28175450375455	*	-0.84781116603614	3.93612272994781e-06	0.000137819053393025
chr8	13873922	13874323	.	4.79170367962615	*	-1.11458060286118	4.02266481654104e-06	0.000140734063373133
chr12	27200970	27201371	.	7.09500790328985	*	0.693299759225535	4.043923727209e-06	0.00014136222591184
chr16	74697734	74698135	.	4.95196032647629	*	-1.11290990384846	4.05108831588596e-06	0.000141497074099439
chr6	135180732	135181133	.	5.31010722280414	*	-0.969751479449968	4.07087313657564e-06	0.000142072144286021
chr14	104001435	104001836	.	7.20618949477201	*	0.683806830416216	4.15825725845442e-06	0.000145003547936014
chr11	88508736	88509137	.	5.93361108451307	*	-0.837133937105697	4.1747985910114e-06	0.000145461813773294
chr5	124140902	124141303	.	6.03164164102112	*	-0.815796067417832	4.17841226861901e-06	0.000145469264228968
chr7	4501266	4501667	.	6.34362398264866	*	-0.781937577898703	4.18647282613736e-06	0.000145631392530032
chr4	133341666	133342067	.	6.19990602622119	*	-0.831353463327389	4.2204391026778e-06	0.000146693686341409
chr2	38840427	38840828	.	7.04110192512382	*	-0.70163979566972	4.25162499136441e-06	0.000147598192179466
chr16	77088755	77089156	.	6.67392996689289	*	0.74139031539326	4.25336132370302e-06	0.000147598192179466
chr12	72023112	72023513	.	5.68659009703832	*	-0.887194986854551	4.32182815593197e-06	0.000149852561837813
chr2	165025894	165026295	.	6.79496339338239	*	0.726753677290989	4.32581105149046e-06	0.000149869212518318
chr4	136500446	136500847	.	7.1733537927954	*	0.689294626187512	4.33212214669381e-06	0.000149966432273938
chr6	22674526	22674927	.	5.48873871916164	*	0.981453180079439	4.37787204780319e-06	0.000151427656676924
chr7	73296834	73297235	.	6.11213458271193	*	-0.82733828794397	4.38525295632521e-06	0.000151560434767598
chr17	64669545	64669946	.	5.35832520791654	*	-0.983444056897249	4.412149535458e-06	0.000152366942835869
chr2	8472601	8473002	.	5.72033970680357	*	0.961255959502487	4.41880897502529e-06	0.000152473854527748
chr17	79271769	79272170	.	4.46690591761544	*	-1.21755868951591	4.44206374026091e-06	0.000153152764910994
chr18	54824676	54825077	.	5.28605828643272	*	1.05221729189918	4.46224893161755e-06	0.000153724834973527
chr12	83315329	83315730	.	5.306331839355	*	-1.00704705392382	4.49242436649945e-06	0.000154639872380862
chr18	73229610	73230011	.	5.9895823452838	*	0.842774280547879	4.5125837088983e-06	0.000155208938225588
chr16	93980982	93981383	.	6.02149146870192	*	0.871673774185707	4.53611883886738e-06	0.000155893105830216
chr2	181404896	181405297	.	7.20859326493282	*	0.656950701634117	4.56242984587185e-06	0.000156671497444076
chr6	88863437	88863838	.	6.11908665806364	*	0.841442339006504	4.57183457666147e-06	0.00015686855335334
chr17	80227541	80227942	.	4.99409854333292	*	-1.07073460033568	4.60144823263333e-06	0.000157758145456476
chr14	78523617	78524018	.	5.6632164433595	*	0.953926695612558	4.6153277200968e-06	0.000158107307573884
chrX	11024714	11025115	.	4.45480270910974	*	-1.23800501261539	4.64124036067078e-06	0.000158867801049617
chr11	29250619	29251020	.	5.03863505335985	*	-1.05533942835127	4.65651286380578e-06	0.000159263162193172
chr1	74334862	74335263	.	7.178304590735	*	-0.741427180356803	4.72446509840486e-06	0.000161458217384544
chr5	135292947	135293348	.	6.33640679433206	*	-0.803176934302302	4.72870346798992e-06	0.000161474090410922
chr7	117035355	117035756	.	5.53412307086254	*	-1.01216926000238	4.75521080741713e-06	0.000162249764606824
chr13	29794439	29794840	.	7.90195984588071	*	0.649704330181596	4.76419028844561e-06	0.000162426621411731
chr11	101532728	101533129	.	7.61127269916309	*	0.719572965195163	4.7794051835965e-06	0.000162815612731324
chr5	113356891	113357292	.	5.92425722399621	*	-0.879588637651959	4.79878416593929e-06	0.000163345726418492
chr18	38823679	38824080	.	4.87390849081094	*	-1.06904106496428	4.8107027272634e-06	0.000163621254047233
chr2	3669680	3670081	.	4.70648851024683	*	-1.13342712222524	4.82585055565977e-06	0.000164006090329638
chr2	90375615	90376016	.	5.22503469264692	*	-1.03077263754563	4.8733960935688e-06	0.000165490475123435
chr13	85216541	85216942	.	5.03496639862968	*	1.09892742463966	4.8820169188257e-06	0.00016565175091657
chr11	78302947	78303348	.	5.64012161102225	*	-0.895779056041803	4.99116890242761e-06	0.000169221191622956
chr11	108052926	108053327	.	6.99712075046437	*	0.693534647664398	5.02717348399187e-06	0.000170306945256975
chr11	112708814	112709215	.	5.83097624316903	*	-0.868377360036244	5.03253591549715e-06	0.000170353729601564
chr14	25479130	25479531	.	6.49892608367814	*	-0.737381654585344	5.03932174321353e-06	0.000170448584527176
chr12	27190340	27190741	.	7.353051819579	*	0.640357613669193	5.0654366875407e-06	0.00017112486391315
chr15	78268055	78268456	.	6.18026505522327	*	-0.809353533669504	5.06731489887023e-06	0.00017112486391315
chr5	111984590	111984991	.	7.66815988634764	*	0.69312599233045	5.10412425276413e-06	0.000172231990854116
chr3	31104500	31104901	.	5.73960624505153	*	0.93403992023096	5.12243098186093e-06	0.000172713518062162
chr7	111769419	111769820	.	6.68618602888883	*	-0.767086199381803	5.16301419168973e-06	0.000173944793873881
chr1	64936802	64937203	.	5.67176977891486	*	-0.875738025730509	5.20752100852821e-06	0.000175306216673404
chr10	119714291	119714692	.	6.37272448107126	*	0.764195968890116	5.30192721003134e-06	0.000178343993345606
chr6	12381134	12381535	.	4.92599767288874	*	-1.08450709672281	5.32259866855652e-06	0.000178898687534586
chr10	87224990	87225391	.	6.13356842637484	*	0.838768566606694	5.35834844056058e-06	0.000179958912657979
chr6	29388522	29388923	.	5.51031956836053	*	-0.914290836624199	5.4125418706597e-06	0.000181636414917582
chr12	99196284	99196685	.	6.80326633667123	*	0.780180895726667	5.43123676544793e-06	0.000182120946303464
chr5	90486264	90486665	.	5.3550705234796	*	1.01314508636071	5.44402928427627e-06	0.000182395416719879
chr10	58241035	58241436	.	4.71317811292066	*	-1.19837518778017	5.44794780115468e-06	0.000182395416719879
chr2	69065367	69065768	.	6.00593752813784	*	0.893522378073981	5.47985020373994e-06	0.000183320055252088
chr9	60219056	60219457	.	6.37922186903127	*	-0.736703666491705	5.49380715716482e-06	0.000183643380338759
chr17	26907778	26908179	.	5.37425517435646	*	-0.955164418341756	5.51227131187358e-06	0.000184116746776842
chr6	18445733	18446134	.	5.83277847623146	*	-0.922039629058416	5.52317932989812e-06	0.000184337187198401
chr6	145324871	145325272	.	5.9910967455637	*	0.839392488391116	5.57281377803707e-06	0.000185848778738014
chr14	55967618	55968019	.	5.12425024505542	*	-1.0408139958703	5.58317688924991e-06	0.000185912990296202
chr11	108923522	108923923	.	5.4764996734982	*	-0.986381198312831	5.58342937178628e-06	0.000185912990296202
chr13	107586377	107586778	.	5.96222403817137	*	-1.18068882614094	5.62810502580039e-06	0.000187254844275988
chr2	152982133	152982534	.	5.96954998595542	*	-0.853804364090556	5.66059524373915e-06	0.000188189501704637
chr10	75275104	75275505	.	6.24916392278987	*	-0.819103819115007	5.68882137338694e-06	0.000188981055980673
chrX	98599897	98600298	.	6.6666906447193	*	0.727469199007622	5.70770594706046e-06	0.000189461298958011
chr17	6056004	6056405	.	5.96071329825382	*	-0.815030574425056	5.71261813650012e-06	0.000189477358299558
chr12	85916268	85916669	.	5.42351546923175	*	-0.947906965930631	5.71747005039569e-06	0.000189491395078451
chr2	37719930	37720331	.	6.81931651062706	*	0.734937133955783	5.72903526306056e-06	0.000189727733591774
chr18	74774891	74775292	.	5.09081587774704	*	-1.00920280777558	5.73667394306962e-06	0.000189833772623449
chr12	69586500	69586901	.	5.33384851364161	*	0.991551338814026	5.76725605403611e-06	0.000190698288086587
chr13	63662735	63663136	.	6.59176218574015	*	0.712009396529133	5.78220045474861e-06	0.000191044796028825
chr10	91350415	91350816	.	5.47542127835247	*	0.957670190695056	5.83604859873212e-06	0.000192675163112617
chr2	62639154	62639555	.	6.28355562244631	*	0.793328724557217	5.8499262667052e-06	0.000192920607073053
chr15	18052806	18053207	.	4.88602062756949	*	-1.12496545194726	5.85250071238512e-06	0.000192920607073053
chr14	49037160	49037561	.	5.79279123314798	*	0.877875146938489	5.86588101630336e-06	0.000193101283924421
chr4	139534760	139535161	.	6.12483143190674	*	0.824908683464246	5.86700794871684e-06	0.000193101283924421
chr2	49545552	49545953	.	5.82095658145803	*	-0.883295160985687	5.91862103570921e-06	0.000194650298428047
chr5	75245852	75246253	.	7.61001850610735	*	0.620842516861044	5.97035694224136e-06	0.000196200969652597
chr17	67378203	67378604	.	5.85394611128385	*	-0.946501585640719	6.06760193378265e-06	0.000199243656132585
chr10	123413689	123414090	.	5.42357716645194	*	0.970504135983217	6.11649324048514e-06	0.000200695089172268
chr2	60441972	60442373	.	5.09414728365354	*	1.05016143809604	6.14769209948016e-06	0.000201511935934537
chr7	136101783	136102184	.	5.63244189985347	*	0.914958415741152	6.15967342433145e-06	0.000201511935934537
chrX	37402169	37402570	.	6.48104755132444	*	0.821669292596182	6.15968686363212e-06	0.000201511935934537
chr4	132801511	132801912	.	6.00410617903012	*	-0.856889741700324	6.16022652212995e-06	0.000201511935934537
chr10	31049090	31049491	.	5.68616552693139	*	-0.885341811292531	6.16595724960512e-06	0.000201545311565206
chr9	37694069	37694470	.	6.26905629887833	*	-0.755874202468255	6.18596544821727e-06	0.000202021354783759
chr6	101914752	101915153	.	6.88183618886452	*	0.723234374966682	6.19003872774371e-06	0.000202021354783759
chr9	102112583	102112984	.	7.15206551976245	*	0.780492411566679	6.19468571005894e-06	0.000202021354783759
chr18	42857003	42857404	.	5.47630485227256	*	-0.93939475477548	6.21477775988319e-06	0.000202522236109766
chr19	55513586	55513987	.	5.18536887057785	*	-1.09518067225694	6.23555801031697e-06	0.000203044764526204
chr5	125843978	125844379	.	4.55820320983831	*	-1.14766830392421	6.27760386407881e-06	0.000204258430823072
chr16	42950870	42951271	.	5.32881196605834	*	-1.00265896865974	6.35435346873252e-06	0.000206598572847005
chr15	11339720	11340121	.	6.45706555607243	*	-0.762732538600499	6.37004839904671e-06	0.000206951602771459
chr2	178155368	178155769	.	5.92547506424184	*	-0.844451591602072	6.37513681153999e-06	0.000206959771438059
chr8	66375325	66375726	.	5.03176567415688	*	-1.03959854522538	6.39209849640546e-06	0.000207325100528042
chr9	27173173	27173574	.	5.76374079435845	*	-0.839849704096033	6.39608134940557e-06	0.000207325100528042
chr12	26419972	26420373	.	5.80385749231518	*	-0.918530409647142	6.4090367103629e-06	0.000207587777234139
chr4	106796565	106796966	.	6.90869667207546	*	0.697707988488939	6.44389559299331e-06	0.000208558971813468
chr12	26165594	26165995	.	5.20077054501863	*	-0.967998339699309	6.51812551425692e-06	0.000210801992727521
chr4	109082279	109082680	.	6.67931572838086	*	-0.753094214691559	6.54850489449094e-06	0.000211624530906785
chr16	90453359	90453760	.	5.69169961149773	*	0.892720044749625	6.60926161617614e-06	0.000213426774921757
chr2	180087208	180087609	.	5.48952899849043	*	0.997088975985732	6.6364318790476e-06	0.000214142542088092
chr1	178648658	178649059	.	6.99263788075771	*	0.728948756731281	6.68305142238366e-06	0.000215484341529412
chr12	71993216	71993617	.	5.17227790520057	*	-1.00563332181694	6.73549813841625e-06	0.000217011866602723
chr4	103493512	103493913	.	6.92003474797759	*	0.762471160042625	6.76579676008293e-06	0.000217824037602459
chr2	114703640	114704041	.	5.21412423649289	*	1.03813116833072	6.79716815496447e-06	0.00021866949913268
chr2	58423606	58424007	.	6.69641609177842	*	0.777501686030893	6.84356770089033e-06	0.000219996792800897
chr8	123472548	123472949	.	6.45159844904445	*	0.747801314312959	6.90494497868482e-06	0.000221803213816056
chr1	43733992	43734393	.	7.38991608144357	*	-0.780248959674881	6.91635144451007e-06	0.000222002947679109
chr18	61185744	61186145	.	6.87153798692361	*	-0.739778455441724	6.9312824717424e-06	0.00022231542962402
chr16	16377104	16377505	.	6.20822569319031	*	0.806450689503394	6.94941248076071e-06	0.000222729971396486
chr9	98407196	98407597	.	7.85846218814509	*	0.723219359469277	6.95591381652289e-06	0.000222771470409854
chr12	24944083	24944484	.	5.92365675761703	*	-0.885014441558524	7.00364368176858e-06	0.000224132312798678
chr1	137584857	137585258	.	7.56255112636931	*	0.752597635653232	7.0334497952635e-06	0.000224917949469312
chr10	18235990	18236391	.	6.26369020871826	*	0.774826907548789	7.04781927489153e-06	0.000225184059334469
chrX	144632367	144632768	.	4.84576112220767	*	-1.07700960252631	7.05229718157823e-06	0.000225184059334469
chr1	55264504	55264905	.	5.73465683979756	*	-0.889115674375824	7.06695594530327e-06	0.000225405279650254
chr1	55200280	55200681	.	5.52904888083506	*	-0.905100272013374	7.06976149976959e-06	0.000225405279650254
chr7	79011916	79012317	.	7.06660714218096	*	-0.738574974939084	7.0890215846635e-06	0.000225851054760236
chr12	118683911	118684312	.	7.66626407165411	*	0.696556477553464	7.16092335413275e-06	0.000227816745711004
chr13	44529262	44529663	.	5.67566014669235	*	0.917778268377214	7.16136964454858e-06	0.000227816745711004
chr9	37365439	37365840	.	7.26997253745316	*	0.646376225026525	7.34682464812774e-06	0.000233542783223954
chr2	33433431	33433832	.	6.45709443072764	*	0.740180693733867	7.36685578941878e-06	0.000234005685717789
chr13	71306524	71306925	.	6.09694098464291	*	0.821153401187353	7.37562693907527e-06	0.000234110496915589
chr6	30580375	30580776	.	6.08109785344167	*	0.841044066601987	7.38204265620985e-06	0.000234140444129912
chr11	51851728	51852129	.	5.11569960611689	*	-0.987776337408634	7.40575958744179e-06	0.000234669474758218
chr16	77098242	77098643	.	5.83025896335557	*	0.862736795538161	7.40969127067457e-06	0.000234669474758218
chr2	105346687	105347088	.	7.61639861976412	*	0.693189244651061	7.42251191097181e-06	0.000234901639892567
chr1	92672519	92672920	.	5.51594631744412	*	-0.887265175416625	7.50388494042307e-06	0.000237301348814399
chr8	125793772	125794173	.	5.62099639675947	*	-0.899823253714213	7.55074073204701e-06	0.000238564780988195
chr14	123109234	123109635	.	7.35267617138284	*	0.750669920652208	7.55498815619239e-06	0.000238564780988195
chr8	46297466	46297867	.	6.22753742833847	*	-0.799105565310838	7.57593053756067e-06	0.000238985330034319
chr3	88888888	88889289	.	4.84935866089431	*	-1.08111112627428	7.57947724441001e-06	0.000238985330034319
chr16	93526694	93527095	.	5.11470189941416	*	-1.00392903883245	7.6588206339095e-06	0.000241309247763686
chr14	20275600	20276001	.	6.2956530856471	*	0.762340271988298	7.69953286053329e-06	0.000242413474984281
chr2	93351372	93351773	.	5.66866710329193	*	-0.871367332311189	7.72471849359012e-06	0.000243027595724441
chr1	64038655	64039056	.	4.69368762449636	*	-1.17094589953611	7.78754026341429e-06	0.000244644784211121
chr6	99948391	99948792	.	6.03227244867865	*	-0.834075430078627	7.78755687698476e-06	0.000244644784211121
chr2	164977950	164978351	.	7.45657355631444	*	0.634471551195642	7.83241942417803e-06	0.000245873609612843
chr18	64588897	64589298	.	4.94250044570243	*	-1.02960716133949	7.86689323816406e-06	0.000246774751452585
chr1	87502562	87502963	.	6.07063342428578	*	-0.851924979785509	7.99227971789248e-06	0.000250524302043564
chr5	139364698	139365099	.	5.71622289651452	*	-0.862747911822013	8.03987353931339e-06	0.000251831675788142
chr5	127828340	127828741	.	6.23208914661348	*	0.792530051598492	8.08998338667289e-06	0.0002532158881972
chr15	92641554	92641955	.	6.19409971049125	*	0.799536583527156	8.13229260504476e-06	0.000254354096266119
chr14	34691141	34691542	.	7.57702949912885	*	0.62743110654979	8.1408176386923e-06	0.0002543797101844
chr2	126292465	126292866	.	5.26060827467436	*	-0.949701720634691	8.1450020555923e-06	0.0002543797101844
chr2	169900523	169900924	.	4.87624695334357	*	-1.04648555072117	8.19823326998047e-06	0.000255855439039135
chr10	3870487	3870888	.	5.99141929144796	*	-0.812751484930221	8.21314996926331e-06	0.000256015619490114
chr10	69447807	69448208	.	4.89006732225819	*	-1.04862443321698	8.21533282445432e-06	0.000256015619490114
chr4	142555471	142555872	.	6.09547030833096	*	0.895257892016421	8.25183727019141e-06	0.000256829191633977
chr18	42777671	42778072	.	6.88873300894428	*	-0.792489006655992	8.2534447027536e-06	0.000256829191633977
chr2	28687546	28687947	.	7.23055300016268	*	0.673905909374531	8.35922315074586e-06	0.000259931744877153
chr3	88283478	88283879	.	6.97665841965485	*	0.660931195824884	8.45558267707234e-06	0.000262737121280969
chr7	129380807	129381208	.	6.19736968861007	*	-0.861938337593728	8.49373777588624e-06	0.000263541403550176
chr19	16090655	16091056	.	5.61875428024211	*	-0.950518461252924	8.49378539032166e-06	0.000263541403550176
chr12	52185094	52185495	.	7.61611638648789	*	0.675282789952544	8.51032471793354e-06	0.000263863234569727
chr14	27886888	27887289	.	6.48528410808666	*	0.730742630285411	8.5229561729096e-06	0.000264023880081325
chr5	10642415	10642816	.	5.35613132946106	*	0.976403162232486	8.52784729643096e-06	0.000264023880081325
chr18	38945108	38945509	.	5.08116820991952	*	-1.00357199984976	8.56423714989153e-06	0.000264958796046572
chr9	37001326	37001727	.	5.56514429922394	*	0.921030018570031	8.58567718675534e-06	0.000265430180483888
chr3	90530749	90531150	.	5.80466371419263	*	0.870046526933952	8.60180497540379e-06	0.000265736772189604
chr14	75456662	75457063	.	6.89412799119576	*	0.690115948123729	8.61047660669704e-06	0.000265812743557537
chr1	84154822	84155223	.	6.6206855347619	*	0.726194603171079	8.68277557622867e-06	0.000267671435960386
chr19	34242960	34243361	.	4.02293962104191	*	-1.27851970772988	8.6831970718446e-06	0.000267671435960386
chr12	106748307	106748708	.	4.25729114083708	*	-1.2119646843364	8.76551012781224e-06	0.000270014313778763
chr13	41493196	41493597	.	6.39153639464827	*	-0.788482232888906	8.81025267920146e-06	0.000271197324737405
chr13	71296892	71297293	.	7.02241882455968	*	0.680300155100816	8.83731834082282e-06	0.000271834895649738
chr11	118766190	118766591	.	6.58633670033424	*	-0.68394967627214	8.8558873950495e-06	0.000272210383600562
chr19	59159705	59160106	.	7.78995540252195	*	0.626660808434553	8.87961293281686e-06	0.000272743717556665
chr17	89071553	89071954	.	7.90541619295341	*	0.667497138491978	9.04543234685475e-06	0.000277637671323439
chr13	108091775	108092176	.	6.50521963919712	*	0.726975309451141	9.09098206101732e-06	0.000278835734368995
chr17	46609474	46609875	.	7.42685398000018	*	0.649217944312145	9.14357990189644e-06	0.000280248104056191
chr4	8957745	8958146	.	6.04969309176618	*	0.828752590466153	9.1635969399775e-06	0.000280660574281186
chr9	41358418	41358819	.	6.40331092201625	*	-0.738677226950811	9.19534924594044e-06	0.000281431622450682
chr10	116571527	116571928	.	5.5440202201506	*	-0.886607276000623	9.2954860714909e-06	0.000284293039700415
chr6	22078813	22079214	.	5.58377650925534	*	0.939246313968884	9.32462082333076e-06	0.000284980393691324
chr14	27054280	27054681	.	5.55811179463538	*	-0.928013216988063	9.38310847722731e-06	0.000286563213715293
chr9	37090174	37090575	.	5.8057379825373	*	-0.866509021771106	9.66613474209697e-06	0.000294996367482242
chr18	73666339	73666740	.	9.08854926105376	*	0.681943783623343	9.67675277096051e-06	0.000295109922174688
chr3	58237614	58238015	.	5.10744347873246	*	-0.991858867667391	9.71319766834705e-06	0.000296010390766072
chr18	44877570	44877971	.	5.07352673789141	*	-0.98946404052633	9.88482908750419e-06	0.00030102646417583
chr9	107131624	107132025	.	5.93413320583565	*	-0.817522649997102	9.90386074066613e-06	0.00030139152881286
chrX	70692517	70692918	.	5.68077405827126	*	-0.895116176275229	9.92111296680729e-06	0.000301701961983499
chr14	25068836	25069237	.	5.42166886912227	*	0.938874992565947	9.97178424948999e-06	0.000303027509007761
chr13	46670803	46671204	.	5.05387994689368	*	-0.98145836063074	1.00031334060463e-05	0.000303758673570764
chr8	129220592	129220993	.	5.81600100829388	*	0.841554284328199	1.00100434649491e-05	0.000303758673570764
chr19	59042375	59042776	.	7.00923365695001	*	0.669719822289458	1.00200612618196e-05	0.00030384717307546
chr11	5548078	5548479	.	5.35417442968919	*	1.01435595463322	1.00651298283696e-05	0.00030499766994791
chr7	139195773	139196174	.	6.6187237164675	*	-0.708736292281503	1.01189984496111e-05	0.000306413012500714
chr17	85021219	85021620	.	5.99023083693911	*	0.830716405787019	1.01717749358119e-05	0.000307793305642564
chr9	102059104	102059505	.	6.57568195558072	*	0.718767107339185	1.02037752893638e-05	0.000308482859648114
chr2	10742152	10742553	.	6.17889690419009	*	-0.744304104622525	1.02089823839421e-05	0.000308482859648114
chr5	36299205	36299606	.	5.53000362505772	*	0.90539759537237	1.02223747899733e-05	0.00030866954843937
chr1	152290288	152290689	.	5.480220085875	*	-0.926275419622221	1.03735546490464e-05	0.000312967727894077
chr18	76981248	76981649	.	6.41409506487033	*	0.771078475849683	1.03793490051113e-05	0.000312967727894077
chr8	36400760	36401161	.	7.31856102623613	*	-0.764292508602728	1.03953078414088e-05	0.000313228194796026
chr11	82414050	82414451	.	6.23554938946317	*	0.784586217264781	1.04284663882921e-05	0.000314006186738814
chr13	49253929	49254330	.	5.69658225180165	*	-0.85957582718679	1.04980418525758e-05	0.000315878844406583
chr4	11253090	11253491	.	5.87530089395826	*	0.825971677763691	1.05366590468333e-05	0.000316232788003348
chr1	64239783	64240184	.	4.77616814475635	*	-1.07981290629555	1.0538593633083e-05	0.000316232788003348
chr8	29335468	29335869	.	4.90660259913067	*	-1.02487416546984	1.05388123803169e-05	0.000316232788003348
chr18	76532989	76533390	.	5.98102652028112	*	-0.852916296502177	1.05393683991113e-05	0.000316232788003348
chr4	102725975	102726376	.	4.66581016734783	*	-1.07719470425968	1.05798827634052e-05	0.000317225959213607
chr10	96316345	96316746	.	6.65102176867637	*	-0.73950985513635	1.06019340871483e-05	0.000317664533464157
chr3	126489047	126489448	.	6.18949427338825	*	-0.811961336124826	1.07284184509676e-05	0.000321229419357279
chr7	108774276	108774677	.	7.13118236347195	*	0.654001938813038	1.07427117330926e-05	0.00032143245239429
chr15	30271307	30271708	.	4.86312262720995	*	-1.03266914957884	1.07551501095223e-05	0.000321561874247486
chr12	26165131	26165532	.	5.18682933614788	*	-0.954412624803772	1.07620680094982e-05	0.000321561874247486
chr6	128110850	128111251	.	5.14601178619144	*	-0.967515342267536	1.08508140445044e-05	0.000323812864351339
chr15	62951612	62952013	.	4.99422142993918	*	-1.00180716364876	1.08525404323701e-05	0.000323812864351339
chr12	36153186	36153587	.	5.13419187168526	*	1.00444530224851	1.09715284437624e-05	0.000327135043570218
chr6	99787935	99788336	.	5.3438617756838	*	-0.922559798301909	1.11261093434509e-05	0.00033151312011019
chr16	36604988	36605389	.	4.87567813944368	*	-1.04068970218314	1.11870749063137e-05	0.000333097685467254
chr2	158576432	158576833	.	5.83962649202036	*	-0.832406458708766	1.14004613337467e-05	0.000339215256666914
chr3	107917591	107917992	.	4.90486249506815	*	-1.02963427106472	1.14338494516676e-05	0.000339972283869703
chr14	10009664	10010065	.	5.13979644173498	*	-0.966356756548718	1.14481658394324e-05	0.000340161577619301
chr3	55155880	55156281	.	5.89832159404592	*	-0.876131370461997	1.1485610384211e-05	0.000341037343170879
chr19	42891080	42891481	.	5.05569429076561	*	-1.00008863246055	1.15507778253538e-05	0.000342734487387941
chr13	64065811	64066212	.	5.78786235791997	*	-0.808279857695478	1.15840317330804e-05	0.000343482997756971
chr12	8522643	8523044	.	6.04408538129511	*	-0.765207971961233	1.16353386733083e-05	0.000344744886029723
chr5	112745772	112746173	.	5.70192192198585	*	-0.836644556564395	1.1642703632247e-05	0.000344744886029723
chr8	45433081	45433482	.	5.63734434755236	*	-0.864618879781435	1.1688336379925e-05	0.000345856741831157
chr17	33035333	33035734	.	5.52647081413293	*	0.924640024722325	1.17020796531681e-05	0.000346024106510093
chr6	85279561	85279962	.	6.24586267095843	*	-0.827719889572386	1.17364697123522e-05	0.000346801332584541
chr7	6147037	6147438	.	5.53460228621895	*	-0.929951603378871	1.177003893078e-05	0.000347553247571626
chr8	85671094	85671495	.	6.13049225396947	*	0.788330185347172	1.1945247215291e-05	0.000352474307713588
chr14	22055010	22055411	.	5.90588269762725	*	0.917431160717527	1.19567408087e-05	0.000352474307713588
chr4	58670577	58670978	.	5.8222936420223	*	0.842053222141386	1.19614063804457e-05	0.000352474307713588
chr1	187697192	187697593	.	6.151157590929	*	0.769841077129556	1.20276157860557e-05	0.000354181415442508
chr6	120581497	120581898	.	5.96849804027199	*	0.838252949524908	1.21182711423942e-05	0.000356533971035285
chr7	89744970	89745371	.	4.53893773998154	*	-1.11669024660619	1.21241715440751e-05	0.000356533971035285
chr14	62280131	62280532	.	7.51822823968856	*	0.631410714119154	1.21434750260552e-05	0.000356856363969659
chr10	128731840	128732241	.	6.20109719178151	*	-0.733699221839159	1.21631605758741e-05	0.000357189534358219
chr12	29145918	29146319	.	7.56558009444205	*	0.63249322393391	1.22497340595346e-05	0.000359485165435738
chr8	90485268	90485669	.	5.54626371654892	*	-0.87379363630393	1.2260288962824e-05	0.000359548309700034
chr1	45711923	45712324	.	4.25387009698972	*	-1.18361866763071	1.23564571867268e-05	0.000362120365512658
chr11	61420053	61420454	.	5.54442528867317	*	-0.936081306493895	1.23748715464359e-05	0.000362411792510165
chr11	5341172	5341573	.	5.96603448078563	*	0.802665396031979	1.2400899683863e-05	0.000362716016042689
chr8	55487316	55487717	.	5.55952728679268	*	-0.898579037668503	1.24088190630885e-05	0.000362716016042689
chr4	137471834	137472235	.	6.37735719006631	*	-0.720909592752167	1.24190639034794e-05	0.000362716016042689
chr17	64855444	64855845	.	5.42303091717853	*	-0.948798487677375	1.24191685208717e-05	0.000362716016042689
chr13	58708557	58708958	.	5.19576196552341	*	-0.970952472852857	1.24306712866148e-05	0.000362804319468203
chr1	189523988	189524389	.	7.56253709858679	*	0.711817895202989	1.24644729509891e-05	0.00036354287945056
chr2	22536166	22536567	.	6.16966484246053	*	0.800254360326399	1.24804552097917e-05	0.000363761060668501
chr18	5886248	5886649	.	6.03972005092477	*	0.788348705795601	1.24935797464554e-05	0.000363895709061666
chr16	32674464	32674865	.	6.56303928362795	*	0.744497243276221	1.2652182921778e-05	0.000368249716588752
chr19	21715532	21715933	.	5.55291748551377	*	-0.873243277806372	1.26602784280752e-05	0.000368249716588752
chr12	104524042	104524443	.	5.40886582329327	*	-0.942897605236086	1.27071824560449e-05	0.000369362918306245
chr9	61460887	61461288	.	6.45550289002181	*	0.708992972792557	1.28543691241734e-05	0.000373387570750855
chr13	34332719	34333120	.	7.39547116441133	*	0.619360909288734	1.28768794745618e-05	0.000373667387289828
chr10	42223100	42223501	.	5.10111984742573	*	-1.01803087576783	1.28869629508813e-05	0.000373667387289828
chr8	66070510	66070911	.	6.18623656331128	*	-0.748665822675144	1.28902017818446e-05	0.000373667387289828
chr2	114962633	114963034	.	7.54151958316996	*	0.668458930589618	1.29327895076137e-05	0.000374648114192461
chr11	31167973	31168374	.	5.01706879401271	*	-1.00418429329501	1.29828373261886e-05	0.000375843478129657
chr6	57521862	57522263	.	4.76031573673411	*	-1.04759274496702	1.3176654088907e-05	0.00038119641548483
chr7	112552952	112553353	.	6.74394342507485	*	-0.741719865243276	1.32122898677531e-05	0.000381969085521318
chr16	44336870	44337271	.	5.28668366478987	*	-0.916354070132883	1.33173430268853e-05	0.00038467883914407
chr5	5225047	5225448	.	5.90968372760662	*	0.825302240907967	1.33240012062428e-05	0.00038467883914407
chr16	90937348	90937749	.	8.00642477309299	*	0.708274834606316	1.3345849643183e-05	0.000385049810305374
chr11	120058626	120059027	.	5.88050085074784	*	0.830913920208131	1.34384156955172e-05	0.00038745922666044
chr9	63572616	63573017	.	5.92742468694555	*	0.813136080079344	1.34521068209467e-05	0.000387592790941311
chr11	32333802	32334203	.	6.62974260611171	*	-0.725967232753297	1.36306909197425e-05	0.000392474005641335
chr18	54593975	54594376	.	5.45429711694933	*	0.919775975760273	1.3658766221717e-05	0.00039301790876167
chr9	61170691	61171092	.	5.26546013009772	*	-0.932639938055931	1.37294579789597e-05	0.000394786504399025
chr9	47709859	47710260	.	4.89088931124125	*	-1.01968514436677	1.3774409868469e-05	0.000395813079276146
chr5	75860038	75860439	.	4.8574492881549	*	-1.04193490954094	1.3868731302393e-05	0.000398255977339254
chr12	81152791	81153192	.	5.35259543700599	*	-0.90469005656821	1.38782117485271e-05	0.000398260929633958
chr3	88139519	88139920	.	7.10744938792258	*	-0.666339263128839	1.3905114055536e-05	0.000398765492690495
chr14	22699629	22700030	.	6.20042370170624	*	0.771272676080933	1.39645769395198e-05	0.000400202514073163
chr8	128105927	128106328	.	4.82303868536183	*	-1.04444055270642	1.40549753057226e-05	0.000402523579923663
chr5	122076529	122076930	.	6.52314038952509	*	0.692361318727103	1.41394599938865e-05	0.000404672290808309
chr3	144118565	144118966	.	6.91239899589202	*	0.653282078794561	1.41847952401407e-05	0.000405698418409023
chr8	26033492	26033893	.	7.33202628636972	*	0.616816510709355	1.4248433272904e-05	0.000407028843260685
chr7	28617333	28617734	.	6.18269707464594	*	-0.767523311553795	1.42503378877815e-05	0.000407028843260685
chr8	121186387	121186788	.	7.25724195647712	*	-0.676750415010619	1.43719446875702e-05	0.000410199956115145
chr5	16339256	16339657	.	5.94300413294898	*	0.836095392180134	1.4380534605668e-05	0.000410199956115145
chr7	6787293	6787694	.	4.94424216780068	*	1.04999213325137	1.45245598298418e-05	0.000414032206155525
chr1	181312219	181312620	.	4.76334743693947	*	-1.0517564319469	1.45357874476059e-05	0.000414076389827374
chr13	73595047	73595448	.	6.30342906740074	*	-1.13303641359829	1.46091296181312e-05	0.000415888775097125
chr11	63240962	63241363	.	7.04608653190595	*	0.707885975914624	1.46575116463647e-05	0.000416988664104393
chr5	124407605	124408006	.	6.03887576881692	*	0.822368700690869	1.46823810781073e-05	0.000417418630690351
chr2	52610353	52610754	.	6.02460137377603	*	0.79022533414769	1.48555104534137e-05	0.000422060242875308
chr14	55291069	55291470	.	7.66477733885257	*	-0.712620465096672	1.49458534056428e-05	0.000424239746448668
chr1	64956055	64956456	.	7.16636513503234	*	0.61817958495472	1.49520540735408e-05	0.000424239746448668
chr9	23491434	23491835	.	4.9650708574202	*	-0.983251109651903	1.51383387770877e-05	0.000429240623760935
chr5	102080992	102081393	.	5.29084592339205	*	-0.911330405085343	1.5200282400516e-05	0.000430467191876571
chr18	68330067	68330468	.	6.47127731193007	*	-0.786484568018099	1.52017184407764e-05	0.000430467191876571
chr4	104127339	104127740	.	5.48086193257909	*	0.96982359661043	1.52847998469073e-05	0.000432533552281495
chr5	120982807	120983208	.	4.7769059929247	*	-1.08074064091379	1.53210915898829e-05	0.00043327398933002
chr6	30272398	30272799	.	5.85348597680354	*	0.815377478763237	1.54162224091563e-05	0.000435676293408568
chr16	77624182	77624583	.	4.65388789411543	*	-1.05687618282253	1.54289821933822e-05	0.000435749083239765
chr9	99717704	99718105	.	6.5131508859818	*	0.699568661053691	1.54567676770829e-05	0.000436205027722913
chr5	37192565	37192966	.	5.40745742809491	*	-0.876086930652579	1.54655158589211e-05	0.000436205027722913
chr5	3406183	3406584	.	5.36475268156047	*	0.948941027395076	1.5652241017906e-05	0.000441180788164125
chr1	194699083	194699484	.	5.52824736251068	*	-0.864838997823788	1.57178738304478e-05	0.000442739083333357
chr3	122277131	122277532	.	5.74499080838946	*	-0.809881704158368	1.57523907097822e-05	0.000443419435065429
chr11	101285940	101286341	.	6.10518496983574	*	-0.774521482078663	1.58694280016114e-05	0.000446420260292536
chr4	148891243	148891644	.	6.70870576525208	*	0.670435423656546	1.59078125247438e-05	0.000447206027921297
chr8	12536442	12536843	.	7.24618207164938	*	-0.679014799374693	1.59667206231416e-05	0.000448299701637141
chr3	134096694	134097095	.	5.3562949311613	*	-0.959182863893742	1.59676711453246e-05	0.000448299701637141
chr19	43604748	43605149	.	8.05647072861366	*	0.59348483773716	1.60409212886857e-05	0.000450060917494423
chr1	170376631	170377032	.	4.55987607115499	*	-1.09054737302357	1.60682706463303e-05	0.00045053282840402
chr14	30393872	30394273	.	6.65059348373364	*	-0.709788173684277	1.60937464918809e-05	0.000450951624851415
chr10	45892424	45892825	.	4.56862102309571	*	-1.08605823889337	1.61123612999886e-05	0.000451028282745724
chr8	13673331	13673732	.	5.99689369297107	*	-0.794341386686079	1.61175647817845e-05	0.000451028282745724
chr1	152890474	152890875	.	5.61742372375805	*	-0.923033506844999	1.62584934722878e-05	0.000454658850509603
chr2	124312269	124312670	.	6.58970760064756	*	0.703876600013366	1.62685558728166e-05	0.000454658850509603
chr18	76554512	76554913	.	4.93367163681223	*	-1.04173663028549	1.64075985627199e-05	0.000458245378396277
chr2	33702955	33703356	.	6.72464519887173	*	0.683547021536088	1.64476373203973e-05	0.00045906396479311
chrX	152508297	152508698	.	4.80676510909263	*	1.09580322009702	1.65168001785528e-05	0.000460693826101526
chr19	22531840	22532241	.	5.04338116157247	*	-0.963070149137728	1.66928165622736e-05	0.00046530002752443
chr18	69148974	69149375	.	5.87937913636104	*	-0.805793754542225	1.67171551450538e-05	0.000465675076296496
chr7	28600779	28601180	.	6.12503661674268	*	-0.804187740106915	1.67360063930361e-05	0.000465896880636849
chr7	80302022	80302423	.	6.05697554696175	*	-0.760783877535115	1.67477200686983e-05	0.000465919830025615
chr5	113193773	113194174	.	5.85942763327749	*	-0.778396769999265	1.68171648255715e-05	0.000467547778682084
chr17	30092581	30092982	.	7.82456357366822	*	-0.688491086034013	1.68406541379721e-05	0.000467841285297678
chr8	12185728	12186129	.	7.46605676096822	*	0.639926108658504	1.68495903111628e-05	0.000467841285297678
chr2	106566282	106566683	.	6.41977584928514	*	0.714844252858294	1.68888946019951e-05	0.000468628491138498
chr12	33152304	33152705	.	6.45983954244273	*	0.743608278244211	1.69849522383836e-05	0.000470893841054728
chr17	87698698	87699099	.	5.26973264994931	*	-0.919685957559334	1.7003340938296e-05	0.000470893841054728
chr11	72413336	72413737	.	5.31637918933587	*	-0.898437990035291	1.70035521169877e-05	0.000470893841054728
chr10	92958180	92958581	.	5.61069033000486	*	0.862126643206472	1.7029632193314e-05	0.0004713110431147
chr2	30648455	30648856	.	6.62703401947108	*	0.704712275286547	1.70445453596338e-05	0.00047141885087437
chr11	83425385	83425786	.	5.06850190099125	*	-0.998188677900716	1.70774119866237e-05	0.000472022756247847
chr10	14071611	14072012	.	6.17664842433049	*	-0.769016983380162	1.71558752175178e-05	0.000473885366644243
chr2	140681830	140682231	.	6.10141244934956	*	0.798475434184371	1.737356452519e-05	0.000479588842154391
chr2	6459697	6460098	.	5.69909755810042	*	-0.829961872932219	1.74717452486008e-05	0.000481988113444153
chr5	4917861	4918262	.	6.71025144441937	*	0.692441199110502	1.75116448871174e-05	0.000482777544964622
chr2	70803189	70803590	.	5.54022999019489	*	0.947225064676247	1.75623305613209e-05	0.000483863127963449
chr4	138423995	138424396	.	5.56103455676123	*	0.869098862253361	1.76742884384932e-05	0.00048663434968971
chr8	83428675	83429076	.	5.28002802296356	*	0.979032782583421	1.76993850210463e-05	0.000487011952987465
chr3	81817780	81818181	.	6.59065493207595	*	0.707007678774814	1.78076818211126e-05	0.00048967691650382
chr9	106004139	106004540	.	7.67141600115235	*	0.634366061864241	1.79013786219376e-05	0.000491937242836766
chr18	48934402	48934803	.	5.11410823182435	*	-0.972787728907552	1.79340620404678e-05	0.00049223269146775
chr19	26908354	26908755	.	4.4543837536694	*	-1.10560882180243	1.79351383831122e-05	0.00049223269146775
chr16	33405112	33405513	.	5.90309696445436	*	0.866155707699386	1.81345812082319e-05	0.000497387388561936
chr12	27615956	27616357	.	6.45402139783502	*	0.74723008422462	1.81688094547636e-05	0.000498006950762954
chr7	129392761	129393162	.	5.50841602262356	*	-0.940725763661556	1.83591780836384e-05	0.000502902786597079
chr4	96607361	96607762	.	6.47391116228317	*	-0.710249261064815	1.83739478075107e-05	0.000502985351785005
chr9	15686193	15686594	.	7.47123633115053	*	0.607086702385999	1.84724601103942e-05	0.000505358792035445
chr11	79629903	79630304	.	5.95356617253285	*	-0.816203744817957	1.85134279892242e-05	0.000506155938258745
chr18	82816730	82817131	.	6.82582142172223	*	0.652601479146059	1.8569095375472e-05	0.000507353693378238
chr13	70135318	70135719	.	7.09263796476377	*	0.634172835527188	1.85909934842691e-05	0.000507627848252343
chr3	34558369	34558770	.	6.86006769169172	*	0.746981074986659	1.86327670974885e-05	0.000508444008801174
chr7	37063618	37064019	.	5.37783785554724	*	0.906904948612435	1.86495299514276e-05	0.000508577079688803
chr18	79025654	79026055	.	6.30884047291911	*	0.751819243708596	1.86912390061553e-05	0.000509389836532718
chr14	54381287	54381688	.	5.20662522333844	*	-0.997981868678417	1.87736698588339e-05	0.000511310637969398
chr8	91467264	91467665	.	6.29850766375703	*	0.737916874050453	1.8800622121871e-05	0.000511718968656802
chr4	131997041	131997442	.	7.75431197109622	*	0.599488149065409	1.88803839805495e-05	0.000513563248172774
chr14	52159235	52159636	.	5.37615626957086	*	-0.932161003113968	1.89010056655163e-05	0.000513797540921503
chr3	157026737	157027138	.	5.58008621669035	*	0.875472309617461	1.89883688495151e-05	0.000515844659024889
chr1	37099959	37100360	.	5.19325544923575	*	-0.977508782796382	1.90036481564626e-05	0.000515932166034622
chr7	138898988	138899389	.	6.51165305036566	*	-0.683918139148114	1.90240833680296e-05	0.000516159451533216
chr3	101619085	101619486	.	5.79950032563129	*	0.855362825212044	1.90465740785281e-05	0.000516442183205312
chr15	99705692	99706093	.	7.33494871328964	*	0.625990568082107	1.91996308386085e-05	0.000520194019001707
chr16	66558456	66558857	.	4.53716322510925	*	1.17439908206711	1.92092586538597e-05	0.000520194019001707
chr8	93220040	93220441	.	5.31405384589702	*	-0.893865562303091	1.92301544375218e-05	0.000520430498367011
chr8	125866274	125866675	.	6.16157003258358	*	-0.757413429877086	1.92550003653253e-05	0.000520773514937529
chr7	27918750	27919151	.	5.83219604681431	*	-0.849037423231624	1.93916514179257e-05	0.000524138085419323
chr18	78736429	78736830	.	4.41169506758076	*	1.19322364745559	1.9521833750263e-05	0.000527323674666985
chr9	99300371	99300772	.	5.68581818959173	*	-0.810446007775775	1.97220146539146e-05	0.000532394852364065
chr9	56646583	56646984	.	6.49903154846672	*	-0.704863093082085	1.97871597745309e-05	0.000533816648974056
chr11	95533344	95533745	.	6.48775659291231	*	-0.724068730462105	1.98520448768067e-05	0.00053522964344293
chr6	97512973	97513374	.	6.49527555472974	*	-0.748058475828344	1.99001023668334e-05	0.000536187455900314
chr1	157765410	157765811	.	7.54141161300835	*	0.647039443308132	1.99481920049748e-05	0.000536821539819386
chr10	18098850	18099251	.	5.7028893989952	*	0.844709786930326	1.99592912412094e-05	0.000536821539819386
chr11	43438977	43439378	.	6.71436232895571	*	-0.717114276833629	1.99612749165084e-05	0.000536821539819386
chr5	125135319	125135720	.	6.86235795861929	*	-0.738879172375687	2.00476160239615e-05	0.000538804866091232
chr7	46488218	46488619	.	5.86139424120356	*	-0.792994068191674	2.01475544965846e-05	0.000541150919174743
chr5	33862665	33863066	.	7.31608485560247	*	-0.644738691388997	2.01745586471898e-05	0.000541536286598062
chr3	31135249	31135650	.	4.78662599931878	*	-1.04333119565196	2.02261286489972e-05	0.000542580167087549
chr12	73414203	73414604	.	5.46962378288362	*	-0.861415242203517	2.04422745769075e-05	0.000547779978749604
chr1	133007886	133008287	.	6.73762033435147	*	0.731169236343386	2.04455705252324e-05	0.000547779978749604
chrX	9841319	9841720	.	5.16931122193682	*	0.988454985479406	2.06188686548878e-05	0.00055207730484148
chr12	106419787	106420188	.	4.94602277966452	*	1.06465312859829	2.07191575448401e-05	0.000554415630938757
chr19	60156279	60156680	.	5.72301642655492	*	0.868326986753947	2.08466088921928e-05	0.000557477409168908
chr13	94712397	94712798	.	7.55948739978734	*	0.651089044959479	2.09264949382768e-05	0.000559264171720206
chr2	115553897	115554298	.	6.57070081986282	*	0.722758994432808	2.10343300180015e-05	0.000561795180075051
chr9	78427806	78428207	.	6.46241990316919	*	0.698756349370788	2.1056401091077e-05	0.000562033832491522
chr12	38037940	38038341	.	5.05411402894331	*	-0.943693364915941	2.11233878123494e-05	0.00056347032065274
chr8	10978545	10978946	.	6.24291199758178	*	-0.781075070374223	2.12181614802709e-05	0.000565645778975918
chr2	141356982	141357383	.	4.75625067020363	*	1.09231511012583	2.13754626270175e-05	0.000569484383201867
chr6	23273069	23273470	.	5.97621629753333	*	0.812999203723623	2.14178744131436e-05	0.000570259236163767
chr13	58988818	58989219	.	5.67810635589872	*	-0.800667442634812	2.14697553431551e-05	0.000571285088226106
chr19	6582657	6583058	.	6.19512530087416	*	-0.745372617718179	2.15014270102657e-05	0.000571772254498594
chr5	131746441	131746842	.	5.89846627976455	*	0.786323318778737	2.15365282844544e-05	0.000572349960066429
chr18	80591985	80592386	.	6.81612194994507	*	-0.656269227791541	2.16613603670685e-05	0.000575310134094202
chr1	135543909	135544310	.	6.28858662560093	*	0.760404083563009	2.16860988305941e-05	0.00057560987013935
chr5	78770163	78770564	.	6.95606617913716	*	0.666525994002884	2.17434468098372e-05	0.000576774245909798
chr6	140996018	140996419	.	6.0810112288185	*	0.761902888761407	2.18004763009411e-05	0.000577928735742483
chr5	41633345	41633746	.	4.53596129415527	*	-1.06934307946247	2.18825207756772e-05	0.000579693780873263
chr4	151480994	151481395	.	5.7914945307343	*	-0.832569183370295	2.18975581666816e-05	0.000579693780873263
chr14	118728811	118729212	.	6.56052398032642	*	0.674278393029206	2.1907701957886e-05	0.000579693780873263
chr17	88801383	88801784	.	5.78010113308557	*	-0.854673758649128	2.20301450928181e-05	0.000582573435158474
chr8	117099324	117099725	.	5.008010758407	*	-0.974700321171974	2.21161123902962e-05	0.000584485547154789
chr18	21388162	21388563	.	4.50501643415875	*	-1.14239246760142	2.2216008763582e-05	0.000586763189486039
chr4	75480706	75481107	.	5.79565237741226	*	-0.799158974008229	2.23795200058866e-05	0.000590717163782769
chr17	7551871	7552272	.	5.62933646957051	*	-0.859139215015002	2.24023465069227e-05	0.000590955117134219
chr16	93980153	93980554	.	6.75546615853834	*	0.680007234851578	2.24490735773422e-05	0.000591688277641138
chr1	73457389	73457790	.	5.88217971445152	*	-1.11238847840144	2.24577970619396e-05	0.000591688277641138
chr4	53317455	53317856	.	6.26676653090712	*	-0.772619387582033	2.25328878542231e-05	0.00059330133699609
chr3	32121304	32121705	.	6.48157553508865	*	0.718097755197661	2.25944981528574e-05	0.00059455768294361
chrX	11360161	11360562	.	6.54129437405777	*	0.68787195415385	2.26203864395268e-05	0.00059461196192118
chr16	27272325	27272726	.	5.96001619986349	*	0.794822002357865	2.26250743313827e-05	0.00059461196192118
chr18	40062308	40062709	.	4.79037336298172	*	-1.02441445039266	2.2638251944974e-05	0.00059461196192118
chr5	64482241	64482642	.	5.33103037704479	*	-0.901495981010921	2.27132835745116e-05	0.000596216726566029
chr6	35483829	35484230	.	4.78487965191889	*	1.0457568223949	2.27640726226865e-05	0.000597168150900969
chr10	93923190	93923591	.	5.16547725134247	*	-0.941546089644261	2.27774422668189e-05	0.000597168150900969
chr7	125665940	125666341	.	5.08091649606525	*	-0.978659722779627	2.28022815368112e-05	0.000597453288496962
chr19	17221970	17222371	.	4.75601895201528	*	-1.01487110276079	2.29691124290036e-05	0.000601456189412349
chr18	45876787	45877188	.	5.92684156396021	*	0.818243463685274	2.31631666777595e-05	0.000606166613236267
chr17	10963605	10964006	.	8.31865624174984	*	0.587359945607076	2.32431266859549e-05	0.000607887323662564
chr10	105474754	105475155	.	5.01157465038519	*	-0.955214921091985	2.35297130698483e-05	0.000615006617666217
chr14	123439323	123439724	.	5.85314977636382	*	-0.781829926592397	2.35951632202989e-05	0.000616340811176392
chr16	20777632	20778033	.	5.66939511499976	*	0.834542041089555	2.36157710225837e-05	0.000616502742369304
chr14	35096333	35096734	.	6.17355533506579	*	0.738993735211099	2.37310819762213e-05	0.00061891075887234
chr5	25844175	25844576	.	4.93186972643468	*	-1.00890681693886	2.37369424196487e-05	0.00061891075887234
chr2	163142080	163142481	.	5.87821788656015	*	-0.796093554483726	2.39267989783001e-05	0.000623481088845631
chr1	36440578	36440979	.	6.00159803483733	*	0.772249854281478	2.40973921056322e-05	0.000627510855601457
chr8	13276275	13276676	.	6.27993877567856	*	0.728909450497707	2.41107777270852e-05	0.000627510855601457
chr4	82413064	82413465	.	5.74359333924663	*	-0.830279364781212	2.42253240178462e-05	0.000630108777356586
chr5	64859142	64859543	.	5.88084964874335	*	-0.768842403729984	2.42611616744684e-05	0.000630657548338688
chr19	41617363	41617764	.	5.31512082064784	*	-0.900487028100236	2.44019643275723e-05	0.000633868152796595
chr1	95303207	95303608	.	4.39832556446678	*	-1.11525962635076	2.44197679615264e-05	0.000633868152796595
chr4	124253923	124254324	.	6.9093482227472	*	0.663065436081209	2.44384737399224e-05	0.000633868152796595
chr13	44103600	44104001	.	7.53278869768362	*	0.662791958744397	2.44439304488368e-05	0.000633868152796595
chr11	87339630	87340031	.	7.67329148647405	*	0.645893301219583	2.44908101926955e-05	0.000634699149433593
chr11	47234376	47234777	.	6.36857867523006	*	0.772816287479192	2.45270406336726e-05	0.000635253321787499
chr18	35178670	35179071	.	5.18679688535657	*	-0.904678657073632	2.48139771913909e-05	0.000642296214209343
chr14	31508899	31509300	.	4.82941090415792	*	1.03970265501637	2.48569470378002e-05	0.000643019463667689
chr4	131710130	131710531	.	6.71899107464396	*	0.706891920471163	2.50255644714158e-05	0.000646877185640507
chr3	101705398	101705799	.	6.13074336070581	*	-0.734289408627009	2.50363105480796e-05	0.000646877185640507
chr4	44392738	44393139	.	5.39502564252769	*	0.936107190971262	2.50951909496204e-05	0.000648007202873511
chr14	79440902	79441303	.	7.80521860923905	*	0.598311607685313	2.51925078880937e-05	0.00065012776538472
chr5	140729529	140729930	.	6.17457041043153	*	-0.712332589964028	2.52967797694647e-05	0.000652425145265876
chr13	39755279	39755680	.	4.21407320419497	*	-1.14738045984981	2.54316483854237e-05	0.000655508397269351
chr16	44351176	44351577	.	8.57594312456215	*	0.653931408113183	2.5542633512799e-05	0.000657972703258358
chr9	78444425	78444826	.	5.08844496188947	*	-0.935460344401895	2.56538043858692e-05	0.000660438825666779
chr16	38767888	38768289	.	6.96514333474411	*	0.706280618430604	2.57828850190751e-05	0.00066336277890028
chr9	41340947	41341348	.	6.17564174493487	*	0.765434419361255	2.58700216397329e-05	0.00066520469705484
chr4	148520434	148520835	.	5.92754781219163	*	-0.833435582166782	2.59770531652504e-05	0.000667555659928869
chr18	76903676	76904077	.	6.63801969107312	*	0.704268346098687	2.61371767849628e-05	0.000671267336793638
chr17	86573481	86573882	.	5.659932295358	*	-0.843071335621337	2.61638830646588e-05	0.000671550128786775
chr3	127662523	127662924	.	5.76705524125603	*	0.897405677836746	2.6197445825968e-05	0.000671732209717622
chr6	100195503	100195904	.	7.07028961226962	*	-0.950142736893066	2.62023759090077e-05	0.000671732209717622
chr14	78526310	78526711	.	5.7596957607088	*	0.870450370563758	2.63243172102231e-05	0.000674454227828632
chr1	97481341	97481742	.	5.05019915030442	*	-0.961942806814789	2.65074772428392e-05	0.000678481835873442
chr6	32491050	32491451	.	4.92778829343455	*	-0.956083087378694	2.65132313455114e-05	0.000678481835873442
chr4	63147134	63147535	.	6.02716412630693	*	-0.744904746133178	2.68243977108096e-05	0.00068603437229672
chr4	134893684	134894085	.	6.7553004196175	*	0.684029013198734	2.68491309225873e-05	0.000686256729262092
chr5	92411895	92412296	.	6.33844974765745	*	-0.725219108884509	2.69094467347721e-05	0.000687387759666085
chr3	21618386	21618787	.	5.35204255209469	*	-0.936425138221633	2.69356843994989e-05	0.000687647451313461
chrX	11135360	11135761	.	4.54303225407611	*	-1.05953646488894	2.7048945303203e-05	0.000689902054884337
chr18	22846854	22847255	.	6.23549266801589	*	-0.773820171603795	2.70562471801229e-05	0.000689902054884337
chr5	113001047	113001448	.	6.78470871619819	*	0.637602299709771	2.72426642043917e-05	0.000694241735147889
chr4	100045466	100045867	.	5.08462762303424	*	-0.929241542470447	2.72979876005345e-05	0.000695237497300043
chr2	105442417	105442818	.	6.6820986889539	*	0.657419840089126	2.7401530592023e-05	0.000697459422629917
chr8	104803510	104803911	.	5.9491656403527	*	-0.743759303904406	2.75918090563697e-05	0.000701885097559387
chr18	47481703	47482104	.	5.68219508414512	*	0.848915392780293	2.76596893702717e-05	0.000703193778422944
chr6	127394779	127395180	.	8.48503660373777	*	0.619267537159066	2.78448445574046e-05	0.000707480619998618
chr7	49290462	49290863	.	5.41210153233117	*	0.879400639282572	2.7895666537898e-05	0.000708351266562042
chr7	3459750	3460151	.	6.94516855902843	*	0.668971710292076	2.79742681783202e-05	0.000709925867464879
chr18	81663547	81663948	.	5.8567898976635	*	0.805031902411963	2.80205038352881e-05	0.000710677710492276
chr2	11343921	11344322	.	5.1354209827445	*	-0.908272507519265	2.81544490731736e-05	0.000713345555635406
chr16	25267977	25268378	.	6.00681413263121	*	0.791353914789907	2.81590353020357e-05	0.000713345555635406
chr4	150624254	150624655	.	6.98145192905136	*	0.658251200778786	2.82209285271154e-05	0.000714393074782342
chr11	98641482	98641883	.	7.54927500751725	*	-0.591628175700155	2.82337787051427e-05	0.000714393074782342
chr12	117018050	117018451	.	7.41104982836073	*	0.631031160107883	2.83553779601784e-05	0.000717045837341698
chr9	40451056	40451457	.	5.83441944835775	*	-0.846904094200772	2.84050025539676e-05	0.000717876458521331
chr16	34215743	34216144	.	6.54083237273236	*	-0.767709614350042	2.84685599866788e-05	0.000719058014256214
chr6	55425960	55426361	.	6.28552520910852	*	0.725908029343809	2.85140173874316e-05	0.000719781275490286
chr12	53676524	53676925	.	6.18284959318291	*	0.727693609685537	2.87401957840081e-05	0.000725062946350446
chr12	5263536	5263937	.	6.70526727426243	*	0.667332710142788	2.87847133304655e-05	0.000725758119782339
chr5	140080939	140081340	.	6.95764263714339	*	0.684998736536948	2.88493163770003e-05	0.00072695859824659
chr4	49041781	49042182	.	5.23504132248008	*	-0.923394433889404	2.89016218522159e-05	0.000727833861330431
chr5	134109511	134109912	.	5.52450239133235	*	-0.850472673913347	2.89180724112869e-05	0.000727833861330431
chr3	137683375	137683776	.	6.29769772641008	*	-0.720514084320342	2.90552475050916e-05	0.000730205898114185
chr11	107520329	107520730	.	5.55818116320492	*	-0.831096803372921	2.90555623700736e-05	0.000730205898114185
chr4	55732167	55732568	.	4.53755756260394	*	-1.05145070855553	2.90635156586921e-05	0.000730205898114185
chr18	33685750	33686151	.	8.59356538885353	*	0.629355470295529	2.91814920633798e-05	0.000732739730584409
chr15	61951073	61951474	.	5.66080108071604	*	-0.80396213257688	2.92376369379802e-05	0.000733718927662966
chr17	27724409	27724810	.	6.84059698340427	*	0.656001742384041	2.9294841963541e-05	0.000734365975575766
chr4	87569072	87569473	.	6.13444970804829	*	-0.812721054371627	2.92977474538489e-05	0.000734365975575766
chr8	12215700	12216101	.	7.11983573576613	*	0.616867683549606	2.9324782681303e-05	0.000734613276689058
chr2	118350538	118350939	.	6.02142657748023	*	-0.794471958585208	2.94569093592677e-05	0.000737491387217665
chr16	46110566	46110967	.	5.63081304875415	*	-0.815591153676837	2.9632048746018e-05	0.000741359298782197
chr6	116374563	116374964	.	6.84482551694775	*	1.01565282338651	2.96460551152532e-05	0.000741359298782197
chr5	124917713	124918114	.	6.31896372743433	*	-0.782016877678331	2.99017529080746e-05	0.000747316764998707
chr16	85544847	85545248	.	5.41398761916785	*	-0.841015603487144	2.99715484889096e-05	0.000748623844246922
chr10	56769342	56769743	.	5.37276458982633	*	-0.886035760714686	3.00259121163477e-05	0.000749544166699049
chr13	101510068	101510469	.	4.86217744443274	*	-1.01129965793527	3.0089328507645e-05	0.000750689270470323
chr4	84914175	84914576	.	5.04705181063849	*	0.973346167369755	3.01972631211449e-05	0.000752754394398879
chr3	52674260	52674661	.	5.33925289637644	*	-0.92051172985136	3.02072894847238e-05	0.000752754394398879
chr1	41853497	41853898	.	7.73114944404715	*	0.586267299024718	3.02310805109066e-05	0.000752908755425007
chr8	12380062	12380463	.	6.55633141646779	*	-0.690519219412014	3.03799537294372e-05	0.000755794024077491
chr11	106530083	106530484	.	7.21451574943281	*	0.579669255389592	3.03974678135421e-05	0.000755794024077491
chr9	7960365	7960766	.	5.58144695559347	*	-0.822685733137301	3.03999232345657e-05	0.000755794024077491
chr2	150499318	150499719	.	6.18790643808182	*	0.731300673005356	3.05382329306479e-05	0.000758791737748914
chr2	101520683	101521084	.	5.97906492091582	*	-0.750568449625988	3.05917336257366e-05	0.000759679922602666
chr7	34434243	34434644	.	5.69625942104518	*	0.82408517761669	3.06143608274817e-05	0.000759800844968364
chr9	121189386	121189787	.	6.94994439950119	*	-0.606374567319006	3.07498424086138e-05	0.000762331375160771
chr13	90926026	90926427	.	4.83392972791846	*	-0.985410485053034	3.07519562840931e-05	0.000762331375160771
chr5	148974515	148974916	.	4.92046314786661	*	-1.04156879411737	3.08817265538671e-05	0.000765105057359765
chr3	86777829	86778230	.	5.60142550629575	*	0.828364078079544	3.09164828331478e-05	0.000765522888299708
chr19	52165526	52165927	.	6.58278282998407	*	0.707104660440776	3.10038335787964e-05	0.000767162109596294
chr13	107678112	107678513	.	5.89499908009625	*	0.792837795652919	3.10185441746696e-05	0.000767162109596294
chr19	10125969	10126370	.	4.90709643238314	*	-0.982294872786292	3.11913745905656e-05	0.000770990955867435
chr6	107534015	107534416	.	4.88548669897259	*	-0.966030614215011	3.13203083221615e-05	0.000773730965462082
chr18	81095212	81095613	.	6.24004284507929	*	-0.704609846394738	3.14494683763779e-05	0.000776473400704029
chr14	64494234	64494635	.	7.48758290814972	*	0.589757257110916	3.17275876195997e-05	0.000782888288050641
chr15	38801954	38802355	.	6.11352985734867	*	-0.732513880343625	3.17747559348693e-05	0.000783600277916573
chr7	137930476	137930877	.	5.79082364598789	*	0.839970216355763	3.1805177112465e-05	0.000783898682667649
chr1	4589531	4589932	.	4.82610193255585	*	-0.99834830449991	3.2099687561458e-05	0.000790701975643123
chr2	141840814	141841215	.	4.89312783006847	*	-0.959046811355357	3.22027185972695e-05	0.000792783498631399
chr19	40354929	40355330	.	5.8047632654494	*	-0.797585340610919	3.23106951249595e-05	0.000794984308402324
chr17	32454671	32455072	.	6.30043915773882	*	-0.72627477376341	3.23918338005069e-05	0.000796385645756219
chr14	105868587	105868988	.	5.32704358310075	*	-0.902649494283552	3.24048755290527e-05	0.000796385645756219
chr19	30265552	30265953	.	4.64766210439424	*	-1.02635290025295	3.24555962036551e-05	0.000797174279429271
chr14	20243273	20243674	.	5.12861764375141	*	-0.935822388115746	3.25966386054479e-05	0.000800179217447675
chr14	61584580	61584981	.	7.3938355979727	*	0.652467577399407	3.27516376009349e-05	0.000803523118137157
chr8	47092201	47092602	.	4.79354191247615	*	-0.974241982938758	3.29416414076707e-05	0.0008077214962235
chr18	82549960	82550361	.	5.72634027197568	*	-0.803997939771009	3.30193871940793e-05	0.000809164100729136
chr3	66159229	66159630	.	5.07039982864448	*	-0.931673911195291	3.30522248833726e-05	0.000809505178068038
chr11	35563875	35564276	.	5.05803485894787	*	-0.921983000616734	3.30974450271103e-05	0.000810148959024581
chr1	106330845	106331246	.	6.1456859431997	*	-0.781547583666175	3.31297742362784e-05	0.000810171559339669
chr5	16371168	16371569	.	5.77385733538367	*	0.813282773250017	3.31516026432528e-05	0.000810171559339669
chr8	12377710	12378111	.	7.29684585568364	*	0.599647650021548	3.3155173309738e-05	0.000810171559339669
chr4	29135700	29136101	.	4.95731810936707	*	1.01536298220348	3.32255151988464e-05	0.000811427008454933
chr8	24603652	24604053	.	5.72759728070601	*	0.803725644918404	3.32734709830912e-05	0.00081213462803966
chr11	112125489	112125890	.	4.35074070670614	*	-1.09427581781024	3.34945050976996e-05	0.000817063506052036
chr2	141291089	141291490	.	5.25300240463336	*	0.92466126351992	3.35620574235144e-05	0.000818244872353226
chr15	7593259	7593660	.	4.69438423188607	*	-1.01950676832562	3.35962780050024e-05	0.000818340640000252
chr4	82322561	82322962	.	5.05398204084086	*	-0.916173206538824	3.36042373730442e-05	0.000818340640000252
chr11	81926185	81926586	.	5.80410229580405	*	-0.772921542308355	3.36388126838776e-05	0.000818433018248246
chr5	93013334	93013735	.	4.92625194254011	*	-0.95645375361338	3.36462869352529e-05	0.000818433018248246
chr4	141907614	141908015	.	6.20725037804023	*	-0.718615649511725	3.37732674335983e-05	0.000821054996409871
chr10	18384333	18384734	.	5.4156484925998	*	-0.892005075089978	3.3955720724516e-05	0.00082502181864842
chr17	66786711	66787112	.	7.86048904796744	*	0.625992314063213	3.40725312985107e-05	0.000827078649602249
chr12	52233863	52234264	.	6.24817825585177	*	0.723448613426003	3.40790347359891e-05	0.000827078649602249
chr19	22917869	22918270	.	5.00077905210783	*	-0.951079888282412	3.42460762491628e-05	0.000830661487796445
chr10	58499631	58500032	.	5.62192754014715	*	-0.822733293790029	3.42906061453036e-05	0.000831270348520739
chr5	28726107	28726508	.	5.6124351600439	*	-0.806622120786388	3.43879107558291e-05	0.000833157156007735
chr9	65468423	65468824	.	5.57780541377505	*	-0.84238886633178	3.45070266253834e-05	0.000835569976355562
chr5	18342416	18342817	.	6.33242857338227	*	0.687521070924428	3.45298052170826e-05	0.00083564862885934
chrX	12862815	12863216	.	5.7972334144043	*	-0.819986730124136	3.48055087038533e-05	0.000841844715043397
chr11	8463946	8464347	.	6.00423198268984	*	-0.746885022679213	3.50114235297773e-05	0.00084634676755287
chr17	51927539	51927940	.	5.0897791210483	*	-0.973047153738844	3.50315867161666e-05	0.00084635601401729
chr9	103564353	103564754	.	6.67748470270583	*	-0.670805929056952	3.51818725392312e-05	0.000849507212379281
chr11	19301282	19301683	.	6.75351466866032	*	0.628866308816295	3.52674210047007e-05	0.000851092578978077
chr7	114482852	114483253	.	4.9467170876841	*	-0.957547695880272	3.52942710001035e-05	0.00085126041334917
chr15	80706466	80706867	.	5.27862508743408	*	0.931448713271873	3.53269916737893e-05	0.000851569573378266
chr11	5267994	5268395	.	6.2563974383332	*	-0.70432987104275	3.53505035016263e-05	0.000851656527772569
chr11	71955933	71956334	.	5.75400842019374	*	-0.778647254831558	3.5391644414854e-05	0.000852167861327157
chr11	110157642	110158043	.	5.46882514573503	*	-0.824167233425907	3.56655809540879e-05	0.000858280771812462
chr9	64528743	64529144	.	5.95039929566704	*	-0.820382762295996	3.56981095784379e-05	0.00085858067146297
chr18	68578903	68579304	.	4.92618122004741	*	-1.03331880917587	3.58486660544791e-05	0.00086171734520955
chr15	78518590	78518991	.	6.40885121380622	*	0.673174177858831	3.58828682116934e-05	0.000862055183702261
chr4	155318378	155318779	.	6.9423430739707	*	-0.674914447126111	3.59476431285031e-05	0.000863126715229666
chr5	129129937	129130338	.	7.67584284369447	*	0.590199487677437	3.60474889985181e-05	0.000865038649343575
chr18	35034253	35034654	.	6.10926304253509	*	-0.735459921284649	3.61177966860533e-05	0.000865793190567655
chr13	52308855	52309256	.	5.78260427801219	*	-0.792789227484053	3.61194018081021e-05	0.000865793190567655
chr14	24866205	24866606	.	5.65315198270973	*	-0.861808732912555	3.63691184862173e-05	0.000871290858157773
chr5	121823603	121824004	.	5.34280711346934	*	-0.871543193318209	3.64688088181226e-05	0.000873190219866263
chr1	134024114	134024515	.	7.98233992704943	*	0.596801011353495	3.65942538683137e-05	0.000875703769722337
chr2	123191798	123192199	.	7.13698506723847	*	0.588383315860988	3.68302175506974e-05	0.000880857752007653
chr11	89514745	89515146	.	5.8068807941051	*	0.814140013802188	3.70111584708076e-05	0.000884690747201365
chr3	131843706	131844107	.	5.15141750424861	*	-0.890845717006768	3.71351106859369e-05	0.000887158001629918
chr2	170744159	170744560	.	5.73098197329658	*	0.808502694655608	3.72053495052535e-05	0.000888340005179286
chr9	123296395	123296796	.	4.92864107136115	*	-0.953654796198002	3.73861315967123e-05	0.000892158623886519
chr5	119018096	119018497	.	5.4691560813226	*	-0.841312081977388	3.74257333091141e-05	0.000892288802419825
chr13	48705884	48706285	.	6.86810948955202	*	-0.616733209994546	3.74332951677749e-05	0.000892288802419825
chr1	128731326	128731727	.	5.98617650398509	*	-0.76674728742437	3.7490095832932e-05	0.000893145172830545
chr15	78716928	78717329	.	7.55870950130341	*	-0.649110459037484	3.78694958968008e-05	0.000901681759007467
chr4	128314012	128314413	.	6.5225582102784	*	0.75235412299325	3.79599316621962e-05	0.000903332367091429
chr4	85755730	85756131	.	4.84833726649872	*	-0.994306478888463	3.80283766207589e-05	0.000904458115882385
chr13	51734658	51735059	.	5.75601491538024	*	0.801208988812243	3.80986072986496e-05	0.000905625061381845
chr4	67493051	67493452	.	5.32844399053387	*	0.917609148147297	3.86170868071151e-05	0.000917439918498632
chr16	90641896	90642297	.	6.02767658357748	*	-0.745434091759578	3.86827029974665e-05	0.000918488797531963
chr10	93607714	93608115	.	5.065359899636	*	-0.909839012422851	3.8729800148953e-05	0.000919097037700085
chr7	98010370	98010771	.	7.64126322939436	*	0.565762008572561	3.88492362350753e-05	0.000921420327489006
chr6	32379800	32380201	.	5.75203046560584	*	-0.830927178911847	3.88797022453436e-05	0.000921632033225218
chr18	33594618	33595019	.	6.40507304053789	*	0.669418724333348	3.9165353333172e-05	0.000927889243115409
chr6	6871856	6872257	.	6.82454104589168	*	0.6567748470934	3.92422262721971e-05	0.000929195979805477
chr18	15443927	15444328	.	4.61501767612236	*	-1.00094846153472	3.93855594331976e-05	0.000932074077139506
chr8	81051690	81052091	.	5.25682799567289	*	-0.882848076770044	3.94302640383954e-05	0.00093261620089045
chr6	29036659	29037060	.	5.12557272712621	*	-0.956064123662927	3.9579121428443e-05	0.00093561981688331
chr7	111495495	111495896	.	7.34712583137507	*	0.552820626344253	3.96260038464946e-05	0.000936210837426815
chrX	92345460	92345861	.	6.28334829077841	*	0.738225651463773	3.96483327305059e-05	0.000936221419724148
chr6	107408017	107408418	.	4.8052428308239	*	-1.00152150912041	3.97042693432242e-05	0.000937025136452584
chr8	116870827	116871228	.	5.28772500938965	*	-0.853799066829508	4.00345575975492e-05	0.000944299126751013
chr2	74257092	74257493	.	7.71014381638551	*	0.602610693830314	4.00622741683435e-05	0.000944432245091413
chr2	22034200	22034601	.	7.28234642093517	*	0.639087719506286	4.0112353416493e-05	0.000945092106625268
chr11	8814068	8814469	.	7.16686829114076	*	-0.661728186232467	4.04741157652917e-05	0.000953090804209981
chr10	115218935	115219336	.	6.73972720558586	*	0.659379447783988	4.05832153821682e-05	0.000954452350037252
chr10	44763358	44763759	.	6.4232427611922	*	0.687131752384333	4.05929014109734e-05	0.000954452350037252
chr7	19275977	19276378	.	7.61531408057199	*	0.580301875322421	4.05988565935401e-05	0.000954452350037252
chr7	64710187	64710588	.	5.72319892747608	*	-0.795946434285366	4.07268713298484e-05	0.000956589158525314
chr2	102294365	102294766	.	5.29800871934513	*	-0.88543070007011	4.07344624963919e-05	0.000956589158525314
chr10	40046217	40046618	.	5.58795789880302	*	-0.836907021053969	4.0781755772482e-05	0.000957174429093355
chr7	121139121	121139522	.	6.26018127934137	*	-1.02958770484246	4.08718112334908e-05	0.000958762164061058
chr3	101311960	101312361	.	5.76876762945626	*	-0.761792872722812	4.09473656433305e-05	0.000960008182893797
chr11	43127201	43127602	.	5.14607118708086	*	-0.92177654412538	4.10327307886234e-05	0.000961482723030026
chr17	63452232	63452633	.	6.88114411255177	*	0.621554932292988	4.13595759767988e-05	0.000968583539061173
chr18	48905851	48906252	.	4.52777269224485	*	-1.02527446147778	4.13810435273289e-05	0.000968583539061173
chr4	154013287	154013688	.	5.70252593105651	*	0.857095431655466	4.14099337321608e-05	0.000968636023898156
chr6	53406983	53407384	.	4.79542812790495	*	-0.956198412182294	4.14285629685097e-05	0.000968636023898156
chr18	65663478	65663879	.	6.65206425065562	*	0.690696136832132	4.14557176744749e-05	0.000968741557694024
chr1	190155051	190155452	.	5.74541523912105	*	0.837795210804682	4.15166913204881e-05	0.000969636829437623
chr6	72199409	72199810	.	6.25286510276455	*	0.744232503877375	4.15410183149991e-05	0.000969675695932278
chr4	56136861	56137262	.	4.5393066784387	*	-1.07463197670544	4.16603161625112e-05	0.000971930178650691
chr2	34139548	34139949	.	7.15986450461851	*	0.620359872304653	4.17728357416435e-05	0.000974024154156784
chr4	148545208	148545609	.	5.96982273148227	*	-0.740843618563883	4.18503205473603e-05	0.000975299381949839
chr8	118107576	118107977	.	5.63297470846552	*	-0.786093280363194	4.22507616595007e-05	0.000984095448625506
chr7	108615658	108616059	.	6.86659924340782	*	0.614864394260765	4.24421689339427e-05	0.000988015822729383
chr2	78982451	78982852	.	4.53106232804681	*	-1.02280575002974	4.2899009621345e-05	0.000998107626247139
chr4	155228589	155228990	.	7.38509944383909	*	-0.601839707815084	4.32278804362754e-05	0.00100521267403637
chr2	48428905	48429306	.	6.55004992380575	*	0.665591769680441	4.33169448174213e-05	0.00100673662026236
chr12	88767811	88768212	.	8.57064824655432	*	0.583122900957159	4.35305243815144e-05	0.00101115121971328
chr9	54947251	54947652	.	5.19654833954949	*	-0.915466287884562	4.36338922314119e-05	0.00101300235860305
chr12	27126296	27126697	.	6.12431229996506	*	0.734394797922405	4.38177578976752e-05	0.00101671930974394
chr3	140903026	140903427	.	6.396488854873	*	0.732263567837463	4.40193856313015e-05	0.00102059842047679
chr8	81557508	81557909	.	5.57936647550684	*	-0.825504510644005	4.40326427232606e-05	0.00102059842047679
chr5	21937132	21937533	.	6.40537428031702	*	0.69231209254916	4.42301466323098e-05	0.0010241048916392
chr2	167676436	167676837	.	5.56476666796883	*	-0.815073347338094	4.42341133310799e-05	0.0010241048916392
chr5	111903194	111903595	.	6.42386889923186	*	0.677532970773892	4.42557305873483e-05	0.0010241048916392
chr16	44857197	44857598	.	4.23605296076305	*	-1.10650729800766	4.46228268706993e-05	0.00103204156395493
chr7	79198724	79199125	.	7.18579469940279	*	0.608185943229673	4.49076300495703e-05	0.00103775306551209
chr18	76144146	76144547	.	7.86866320464648	*	0.583838386385032	4.49395944731269e-05	0.00103775306551209
chr16	72997869	72998270	.	5.92891005124336	*	0.776180386014068	4.49425393318975e-05	0.00103775306551209
chr14	76726509	76726910	.	6.09974547083279	*	-0.757340114601641	4.5116515812268e-05	0.00104120839377536
chr4	126359584	126359985	.	7.26593989906272	*	0.583204815484358	4.53194671898159e-05	0.00104532832487906
chr11	16619889	16620290	.	4.74755271808086	*	-0.98716984856411	4.56626990528063e-05	0.00105267775020066
chr13	39707745	39708146	.	8.11797378821414	*	0.564015314465752	4.59086729965197e-05	0.00105777834760479
chr16	25351770	25352171	.	5.19280022602575	*	-0.941759001353217	4.59849376226611e-05	0.00105896529927923
chr19	37292482	37292883	.	5.34357300674313	*	-0.863877807763751	4.61802546744554e-05	0.00106289110099835
chr18	47673755	47674156	.	4.89933734251466	*	0.977896035124254	4.66122501873809e-05	0.00107211513174797
chr18	82756345	82756746	.	5.65841854435758	*	-0.786330552766946	4.66613378898941e-05	0.00107211513174797
chr1	75669811	75670212	.	6.32645230337522	*	0.733573965589424	4.66657584357202e-05	0.00107211513174797
chr8	124139293	124139694	.	7.68514158517612	*	0.598518015001967	4.66812464170536e-05	0.00107211513174797
chr4	49913622	49914023	.	4.35668008698975	*	-1.07848308212055	4.68415829737136e-05	0.00107522039200444
chr10	126681392	126681793	.	5.60160393403197	*	-0.851659096848324	4.69004832298584e-05	0.00107599516137048
chr1	126079971	126080372	.	5.04359778550874	*	-0.911553255830917	4.70598718760402e-05	0.00107907327864959
chr1	186387320	186387721	.	5.60465735356988	*	-0.795332870752517	4.72597091803049e-05	0.00108307508125212
chr7	55907760	55908161	.	5.7799477475156	*	0.771243509323248	4.7297796909825e-05	0.00108336768542863
chr17	67909624	67910025	.	5.08657205828422	*	-0.908462833879198	4.73601810855957e-05	0.00108421619481508
chr1	153850026	153850427	.	4.53801817745251	*	-1.01551360418315	4.73876848153979e-05	0.00108426570598739
chr12	70340114	70340515	.	5.41969486283847	*	-0.839530522255162	4.76284188443524e-05	0.00108878815182906
chr1	176841843	176842244	.	5.84718568911405	*	-0.746142543806834	4.76362311034661e-05	0.00108878815182906
chr11	66773029	66773430	.	4.36123087060133	*	-1.05566632988473	4.77880071354856e-05	0.00109167403166365
chr15	84524948	84525349	.	5.31867485381531	*	-0.839056563941619	4.79960376624447e-05	0.00109584122916917
chr12	44385065	44385466	.	6.21068985261344	*	0.69230891021992	4.80673825298119e-05	0.00109670954958256
chr11	40741553	40741954	.	6.05162907341463	*	-0.774300357761144	4.8085332344331e-05	0.00109670954958256
chr6	11198553	11198954	.	5.7956200822675	*	0.774980024541869	4.83265121659761e-05	0.00110162305596464
chr1	34735626	34736027	.	5.8081624619505	*	-0.814741883483898	4.83905134085426e-05	0.00110249462045331
chr9	85378862	85379263	.	6.98782847328884	*	0.611821243027377	4.84747615516023e-05	0.00110382630255903
chr5	135864031	135864432	.	7.48260680816917	*	0.59588229524905	4.86369773337767e-05	0.00110641395689043
chr14	76459288	76459689	.	6.86583840961213	*	0.611297802970838	4.8640116224809e-05	0.00110641395689043
chrX	98228820	98229221	.	7.3277876200602	*	0.588046500824999	4.87014226515139e-05	0.00110721985706181
chr14	101293308	101293709	.	4.89780810787684	*	-0.934118591998591	4.87492953908453e-05	0.00110771965049819
chr1	193228393	193228794	.	5.46656218687086	*	-0.86877983825581	4.89980788473745e-05	0.00111278174078695
chr2	9625381	9625782	.	5.00417301002855	*	-0.926949697951311	4.9115980556583e-05	0.00111486761807667
chr12	91639056	91639457	.	5.21708402042909	*	-0.868342394713349	4.91975156389701e-05	0.00111612624689534
chr4	23787403	23787804	.	6.7311900120906	*	0.633878168005418	4.93389479164491e-05	0.00111874168759995
chr12	23060065	23060466	.	5.51814401794375	*	0.841544920331312	4.9535032541077e-05	0.0011225929223173
chr3	52550419	52550820	.	5.78267105640013	*	-0.756378080327763	4.95919367399549e-05	0.00112328755812199
chr14	79895752	79896153	.	5.4532818180297	*	-0.833012769405335	5.00970875412158e-05	0.00113412914530476
chr15	38529957	38530358	.	6.39434286137945	*	0.677720713492322	5.01635138150879e-05	0.00113503239852256
chr12	79582311	79582712	.	7.53481190147269	*	0.608555254191229	5.03191861210439e-05	0.00113795296858409
chr3	37870974	37871375	.	6.74491493835095	*	0.633130386423985	5.05745204877664e-05	0.00114312308933442
chr2	92254079	92254480	.	7.02553188215878	*	-0.586780517731027	5.06451426688121e-05	0.00114411495214914
chr14	72280234	72280635	.	5.07547790275403	*	-0.928675784994374	5.0853927636363e-05	0.00114822533075307
chr4	53797139	53797540	.	5.86281625496404	*	0.760816868946148	5.13249170339096e-05	0.00115824853646091
chr14	47604403	47604804	.	5.97076346114947	*	-0.753880561348775	5.16472662147381e-05	0.00116490858172377
chr5	104411438	104411839	.	5.72783314538635	*	0.782026567036569	5.17467666371909e-05	0.00116653788414409
chr6	138731570	138731971	.	6.8648707619757	*	0.612710917490668	5.18262300263192e-05	0.00116771400955035
chr9	67333715	67334116	.	5.37526973441806	*	-0.838876358271907	5.21206138238845e-05	0.00117372879141187
chr18	46771431	46771832	.	5.65240417249293	*	-0.815297682167119	5.22629367183932e-05	0.0011761966784835
chr13	26760153	26760554	.	5.71912873802786	*	-0.767164954397949	5.22851820056471e-05	0.0011761966784835
chr17	47739697	47740098	.	6.29040143976294	*	0.695112721017747	5.23676751052793e-05	0.00117743337610593
chr2	63537016	63537417	.	4.87642775201924	*	0.982480630695905	5.24677627759663e-05	0.00117878791872805
chr17	89152703	89153104	.	5.34114195416924	*	-0.876946646627945	5.25054916522277e-05	0.00117878791872805
chr6	30525674	30526075	.	5.31999314581979	*	0.865281194113766	5.25105703390203e-05	0.00117878791872805
chr9	4260201	4260602	.	8.31323985428574	*	0.690398683173628	5.25630817201225e-05	0.00117934796935442
chr1	170294184	170294585	.	4.90561210264375	*	-0.937001428688204	5.2630023222749e-05	0.00118023102915711
chr7	143785902	143786303	.	6.94521308966917	*	0.632914311875094	5.29671357369551e-05	0.00118716858919701
chr9	63875790	63876191	.	6.03682241525435	*	-0.728960099188169	5.30179077862222e-05	0.00118761654670275
chr9	27479721	27480122	.	5.19679878247842	*	-0.887096113105894	5.30426349299777e-05	0.00118761654670275
chr5	139374817	139375218	.	5.85517415109017	*	-0.737498332264369	5.30900515080164e-05	0.00118770946659796
chr1	92665595	92665996	.	8.12780871370923	*	0.631226887857019	5.3102302325517e-05	0.00118770946659796
chr12	113106047	113106448	.	6.86317178107033	*	-0.594379987800928	5.35345694945602e-05	0.00119675215515347
chr7	92603060	92603461	.	4.75984709985149	*	1.0233274280438	5.36798227381568e-05	0.00119882568583977
chr12	51017216	51017617	.	5.02034304009686	*	0.931624006314634	5.37083960751293e-05	0.00119882568583977
chr1	171090659	171091060	.	6.84202587329283	*	-0.633082824893243	5.3711380553786e-05	0.00119882568583977
chr15	7509642	7510043	.	5.74819131929282	*	-0.756124375111748	5.42922536376602e-05	0.00121115884066453
chr3	138560339	138560740	.	6.01283654542301	*	0.734883990640086	5.43226433043411e-05	0.00121120528351373
chr15	87599475	87599876	.	5.95116262970238	*	-0.764961759127001	5.46126816038922e-05	0.00121703792072174
chr19	58994997	58995398	.	5.25308834300093	*	0.903784619774996	5.47620351778663e-05	0.00121973097301164
chr9	36965373	36965774	.	6.68900243017906	*	0.664266468672874	5.50036082718355e-05	0.00122447418685069
chr2	146059096	146059497	.	7.7878004230023	*	0.534917827781214	5.51901671298256e-05	0.00122798839364735
chr16	46803241	46803642	.	4.68912650612465	*	1.03530257604028	5.53829302179092e-05	0.00123163692059963
chr3	34393326	34393727	.	4.84795498349783	*	1.00705757880301	5.59434023599865e-05	0.00124235638264483
chr6	91593495	91593896	.	6.0835573350025	*	-0.721225636885871	5.59496219573105e-05	0.00124235638264483
chr17	66750999	66751400	.	6.5401665278154	*	0.655298485187467	5.59520590215859e-05	0.00124235638264483
chr8	11455709	11456110	.	5.62464429860456	*	-0.776825561092424	5.61219941758217e-05	0.00124548328049838
chr11	55269176	55269577	.	6.47959926590979	*	-0.718720107575734	5.61812904879208e-05	0.00124613404367491
chr18	63426365	63426766	.	4.80845704814018	*	-0.965346413922182	5.62095660899942e-05	0.00124613404367491
chr7	126925871	126926272	.	5.34392047277718	*	-0.874084659590238	5.62952414677087e-05	0.00124733342580871
chr2	18736480	18736881	.	5.81960769195697	*	0.796197830293711	5.63219711282033e-05	0.00124733342580871
chr11	88362794	88363195	.	6.30843748450255	*	-0.712277611468995	5.63664941702869e-05	0.00124767366066429
chr17	11177917	11178318	.	5.28401754109132	*	0.878959035843091	5.65273885738906e-05	0.00125058809457656
chr15	8997119	8997520	.	5.51360398665337	*	-0.797768773003622	5.66111100180204e-05	0.001251793056507
chr10	76986984	76987385	.	6.20427119848711	*	0.688688218808984	5.7247405089984e-05	0.00126433683155973
chr18	39322488	39322889	.	5.85713041832981	*	0.769686302017658	5.72506074865056e-05	0.00126433683155973
chr11	56060418	56060819	.	5.00924137061435	*	-0.917496385346921	5.72670385762677e-05	0.00126433683155973
chr19	57979761	57980162	.	6.4864603607216	*	0.703945962768291	5.73870998983827e-05	0.00126633411209495
chr5	130821817	130822218	.	4.55616243745385	*	-1.00769542687141	5.75061277430253e-05	0.00126830654007259
chr9	47812064	47812465	.	6.10445798637515	*	0.739880642846232	5.76016294915951e-05	0.00126975833130184
chr2	136951751	136952152	.	6.41974381462028	*	-0.669003541450363	5.7972451764029e-05	0.00127677262661824
chr8	69611417	69611818	.	5.23474895146488	*	-0.854847587891239	5.80244577205833e-05	0.00127677262661824
chr6	144237251	144237652	.	5.29960231314305	*	-0.849792533215826	5.80358832477768e-05	0.00127677262661824
chr1	106168746	106169147	.	5.00010391703502	*	-0.954938218521386	5.80391885098855e-05	0.00127677262661824
chr10	91724345	91724746	.	5.10119183756415	*	-0.898026393620614	5.81316972045982e-05	0.00127815052841374
chr8	33494032	33494433	.	5.1797920819796	*	-0.862940713248339	5.82772244884043e-05	0.00127952185508142
chr2	17938005	17938406	.	5.63562020490737	*	0.795076862077267	5.82828646993715e-05	0.00127952185508142
chr9	96542552	96542953	.	5.14239712369467	*	-0.890971043656227	5.82837800162125e-05	0.00127952185508142
chr9	105209580	105209981	.	4.39402680210482	*	-1.04811350920024	5.83508919301693e-05	0.00128033826308521
chr15	5289751	5290152	.	5.08825270992879	*	0.922309605390642	5.85958427080079e-05	0.00128505398357126
chr4	139881748	139882149	.	6.46877867620767	*	-0.729892330031454	5.87348062066334e-05	0.00128744167682542
chr6	35403229	35403630	.	5.12407982404084	*	-0.904118742879358	5.89496281910431e-05	0.00129148885888897
chr14	34966695	34967096	.	5.52617778461572	*	0.814815435290655	5.92496854183861e-05	0.0012973983060371
chr16	14523298	14523699	.	6.50249967739945	*	0.653953039642991	5.93124558115023e-05	0.00129810846383977
chr8	120550815	120551216	.	5.57699753837859	*	-0.84741888268814	5.94236846468011e-05	0.00129987791154534
chr14	21033955	21034356	.	4.84038698445613	*	-0.963175298394661	5.95179533033857e-05	0.00130127474092589
chr11	80206746	80207147	.	7.54200122302689	*	0.540608576228716	5.96236770775821e-05	0.00130292046533121
chr17	16210537	16210938	.	6.46767588073976	*	0.66499747022989	5.97443863566748e-05	0.00130439847938965
chr6	38707349	38707750	.	6.41416480774908	*	0.656370002694468	5.97522850305867e-05	0.00130439847938965
chr19	37870030	37870431	.	5.65545530676505	*	-0.770278388105605	6.00356318595491e-05	0.00130991564527003
chr4	32179709	32180110	.	5.85621228199425	*	-0.776285892334132	6.01949635926339e-05	0.00131272268462692
chr5	103952026	103952427	.	5.82049700639532	*	-0.765903930155003	6.03669506919207e-05	0.00131580270975813
chr13	43865179	43865580	.	5.61102286821637	*	-0.780806707067621	6.06511812744662e-05	0.00132132489469989
chr9	94364654	94365055	.	5.64005026348934	*	-0.772221168730085	6.07189640177375e-05	0.00132212840377961
chr10	30874552	30874953	.	4.49786989474041	*	-1.01271753924039	6.09137037758228e-05	0.00132569177132164
chr14	63646729	63647130	.	5.30470510305197	*	-1.18069392792501	6.09445792925343e-05	0.00132569177132164
chr17	16051106	16051507	.	7.11949667164124	*	0.599946327052268	6.10943514793314e-05	0.00132827439875313
chr13	79542003	79542404	.	5.09505893503008	*	0.914409819003663	6.13715641976459e-05	0.00133347323315482
chr2	5967083	5967484	.	5.72473729876764	*	0.805411771222099	6.13958040833662e-05	0.00133347323315482
chr9	29127874	29128275	.	5.7720912800605	*	0.822476429829291	6.15987027493632e-05	0.00133720126561999
chr8	16887445	16887846	.	5.29708966534449	*	-0.852965935173355	6.20497011619479e-05	0.00134630860223949
chr5	97730371	97730772	.	4.93129048915959	*	0.942173922922008	6.21855289407004e-05	0.00134857183314027
chr9	55024666	55025067	.	6.58227630791495	*	0.662865925805553	6.22873532279293e-05	0.00135009573584773
chr18	50202013	50202414	.	5.14398366638554	*	-0.908597535838855	6.23653712149553e-05	0.00135088278747352
chr4	95525097	95525498	.	4.83430170722095	*	-0.954190554221719	6.23868087981788e-05	0.00135088278747352
chr17	11286966	11287367	.	7.27623844928039	*	0.591312009785011	6.32523707059465e-05	0.00136893231431226
chr12	85618907	85619308	.	7.17279974639647	*	-0.597042774594012	6.33591382838607e-05	0.00137054977237187
chr3	28437693	28438094	.	4.9091938960473	*	-0.930147187938954	6.34507989911891e-05	0.00137183897748156
chr5	22487323	22487724	.	5.71999009652686	*	0.818772978267355	6.3610635605466e-05	0.00137460013416721
chr4	44536823	44537224	.	5.14558488195353	*	-0.876757310290733	6.37181882486813e-05	0.00137559837185507
chr2	41360621	41361022	.	4.76123562958678	*	-0.951766400685059	6.37211296192008e-05	0.00137559837185507
chr12	117136512	117136913	.	6.88906443484886	*	0.607041192815755	6.38144905892361e-05	0.0013769191169146
chr5	133747328	133747729	.	7.55786323632942	*	0.548289953681109	6.38565867120473e-05	0.00137713295143567
chr18	15772155	15772556	.	5.1215074028144	*	0.904285053047122	6.45487865190843e-05	0.00139135966185998
chr4	128385897	128386298	.	6.65091700108938	*	0.625378841165797	6.51095630039e-05	0.0014027406204672
chr17	34874535	34874936	.	6.58716907641016	*	-0.712774282467681	6.53355377124765e-05	0.00140663942779104
chr2	49608496	49608897	.	5.49730333330986	*	0.857362636695148	6.53562807032179e-05	0.00140663942779104
chr6	85297308	85297709	.	7.42596705668789	*	-0.920205736360535	6.56294103149338e-05	0.00141180773209908
chr2	63873440	63873841	.	4.30169969114512	*	-1.05638170940547	6.58346955450546e-05	0.00141551211974183
chr16	10187370	10187771	.	5.80036309523555	*	-0.735893977063828	6.58783589731055e-05	0.00141573950044313
chr4	21611543	21611944	.	5.60762119493423	*	0.799701531200865	6.60900770104917e-05	0.00141957636799594
chr7	67257437	67257838	.	6.15983019529326	*	0.699630585352956	6.62014742513357e-05	0.00142125563411535
chr6	37569910	37570311	.	5.08524587305356	*	0.897514813777291	6.64016391545437e-05	0.00142483798119632
chr10	83046930	83047331	.	6.12507907495096	*	0.707552838969149	6.6474933955977e-05	0.00142499257397858
chr15	59320237	59320638	.	5.11580307373116	*	-0.893711189061847	6.6475452302364e-05	0.00142499257397858
chr3	87907450	87907851	.	6.53524213133922	*	-0.63464460070776	6.67178369842105e-05	0.00142947225390256
chr1	61341745	61342146	.	6.47271864296491	*	0.689074431091585	6.68365615852778e-05	0.00143129927955419
chr13	84207306	84207707	.	7.78791443427585	*	0.597880065147037	6.72690731396161e-05	0.00143984083663069
chr19	42197861	42198262	.	5.64137574845771	*	-0.760741479856526	6.76167844615521e-05	0.00144655967837821
[truncated: 2,710 more rows]
