# Supplementary material for: Transcriptional repression by TGIF2 coordinates neurogenic priming and neural stem cell maintenance
Source: Sci Adv. 2026 Jun 26;12(26):eaea9974. doi: 10.1126/sciadv.aea9974 (PMC13308598; doi:10.1126/sciadv.aea9974)
Supplement: Supplementary file 2 — Tables S1 to S10 [file sciadv.aea9974_tables_s1_to_s10.zip › aea9974_table_s5.tsv]

chr2	71347748	71348149	.	6.05723406841839	*	-3.11191105467615	1.23255894092669e-45	6.08588302671962e-41
chr9	7796195	7796596	.	5.80057625169526	*	-3.38023745614866	7.51379184816855e-44	1.85500493147585e-39
chr2	158398552	158398953	.	6.96096783662338	*	-2.35960932185144	2.79859075086763e-42	3.71068166549019e-38
chr1	167996992	167997393	.	6.05184859400208	*	-2.82556238268334	3.00606097333943e-42	3.71068166549019e-38
chr10	95454369	95454770	.	6.2086555375923	*	-2.72817787702905	3.87399904735683e-42	3.82565153924581e-38
chr1	194319922	194320323	.	5.83717943328329	*	-2.91981071194778	1.74582928677723e-37	1.43670111439854e-33
chr17	3532060	3532461	.	6.09056938819637	*	-2.48388035852459	1.10256669887433e-36	7.77719047480269e-33
chr7	96123804	96124205	.	7.24571376640552	*	2.66543351287954	6.17768600346631e-35	3.8128678013394e-31
chr4	125439002	125439403	.	7.31550738771982	*	-1.84824975028957	1.65174947100009e-33	9.06186465334448e-30
chr1	62953636	62954037	.	5.46145364100622	*	-3.11153640094982	2.85164997527871e-33	1.40803069179361e-29
chr19	59159781	59160182	.	6.37118814292306	*	-2.20317065511981	8.43576594646694e-33	3.78658526702502e-29
chr5	78036426	78036827	.	6.49619525599267	*	2.91834230101101	1.28184238508455e-32	5.2743541338279e-29
chr5	140059409	140059810	.	6.89526163409292	*	-1.97918641453012	2.20698847171668e-32	8.38248175226792e-29
chr3	58043392	58043793	.	6.17021302284898	*	-2.19525851204798	8.84232584969365e-32	3.11856200824624e-28
chr12	26980508	26980909	.	5.59010026385523	*	-2.71221300294186	3.66761726388801e-31	1.2072818001449e-27
chr1	157765406	157765807	.	6.04963837613111	*	-2.32943552612252	4.8504658926808e-31	1.49685377448129e-27
chr16	89226478	89226879	.	5.46181451584049	*	-2.80278520543625	5.31335557668653e-31	1.5432484997322e-27
chr12	52185111	52185512	.	6.13903409995953	*	-2.17057657158239	1.41660660919567e-30	3.84304972343204e-27
chr2	135382998	135383399	.	7.21385053523225	*	2.0958064273289	1.50702023755408e-30	3.84304972343204e-27
chr6	127421309	127421710	.	5.83069338872026	*	-2.56049192367679	1.55664684196048e-30	3.84304972343204e-27
chr1	90136753	90137154	.	6.12845688822339	*	-2.33448870096587	7.89254082227837e-30	1.85572426495627e-26
chr6	6869201	6869602	.	5.29311063732979	*	-2.93442221638541	1.09263024610454e-29	2.45225959234807e-26
chr18	46200050	46200451	.	5.82843176619894	*	-2.30501136360074	4.20350657773018e-28	9.02401481660892e-25
chr13	103942751	103943152	.	7.05489730334916	*	2.43080907484667	1.30134714322693e-27	2.67730485599888e-24
chr8	46168283	46168684	.	6.79229649933011	*	2.36603929486118	3.94741338544357e-27	7.79629933278647e-24
chr14	77830962	77831363	.	6.93022728175648	*	-2.1210302312038	4.43720222848669e-27	8.42658835514456e-24
chr6	55657981	55658382	.	6.62648468111464	*	2.09778583333992	6.54066472550908e-27	1.19611800550643e-23
chr5	112198326	112198727	.	6.42844244136061	*	-1.93680311110218	7.07063085708229e-27	1.24685524714034e-23
chr13	70244716	70245117	.	6.06962556753831	*	-2.13474951049534	1.40790512014417e-26	2.39712838662891e-23
chr6	145623264	145623665	.	5.84280128962189	*	-2.18115218066616	1.79781526080092e-26	2.95896421057687e-23
chr6	32773031	32773432	.	6.73761621315708	*	2.25432916781128	6.72989471433567e-26	1.07192026262916e-22
chr2	50937523	50937924	.	5.2380854286335	*	-2.60003525844472	8.80813025929372e-26	1.35909449900902e-22
chr6	146183559	146183960	.	6.24060023809908	*	2.59017514263314	1.21651846105322e-25	1.82020653130194e-22
chr3	86765182	86765583	.	6.0257362567884	*	-2.04498656955023	1.4165508881625e-25	2.05716519570328e-22
chr4	23832323	23832724	.	7.28815514328523	*	1.8815665684017	1.55937215722316e-25	2.16793942783668e-22
chr8	91262587	91262988	.	6.72316280063393	*	-1.80245803569113	1.58064281031514e-25	2.16793942783668e-22
chr1	193796778	193797179	.	5.45571454084357	*	-2.33138865508708	1.64894295893266e-25	2.20049209568267e-22
chr12	27719549	27719950	.	6.47878818220654	*	2.1840309194482	1.90013218259046e-25	2.46897175388385e-22
chr1	190030087	190030488	.	6.32701582132036	*	2.364618007399	2.40603507809211e-25	3.04616379527887e-22
chr7	68394065	68394466	.	5.89919161983656	*	-2.10230822836598	2.59680305919925e-25	3.20549369627556e-22
chr11	110348414	110348815	.	5.96984361022655	*	2.90166996726588	6.52751488931218e-25	7.86103841889459e-22
chr17	48262405	48262806	.	5.79662863055776	*	-2.16019723955827	1.75132028121948e-24	2.02428312179344e-21
chr1	38671829	38672230	.	6.4880878464129	*	2.09254944028046	1.7859299608944e-24	2.02428312179344e-21
chr13	84899664	84900065	.	6.47191356917747	*	2.12315039512784	1.80388158941412e-24	2.02428312179344e-21
chr10	91717398	91717799	.	5.88985892131327	*	-2.12089809369049	2.17306170861892e-24	2.38437988721707e-21
chr10	16317380	16317781	.	6.29416322766052	*	2.28426329163989	2.75287173867079e-24	2.89987103703573e-21
chr14	64615350	64615751	.	5.78534845739251	*	-2.05421527266158	2.76032766406107e-24	2.89987103703573e-21
chr3	9719484	9719885	.	5.65689261203636	*	-2.19282543898811	4.86993055555984e-24	5.00953523148589e-21
chr8	122395364	122395765	.	7.06055870129269	*	-1.67239302025421	5.49362302294876e-24	5.53577817104323e-21
chr4	87846870	87847271	.	6.16554975526074	*	2.38916980060438	6.10683787355305e-24	6.03062453689111e-21
chr15	31980128	31980529	.	4.9815616595901	*	-2.70676382846741	1.05302881256674e-23	1.01949707155481e-20
chr10	39197161	39197562	.	6.87152452215315	*	1.8480388003393	1.12890806510067e-23	1.06221196037362e-20
chr12	117140047	117140448	.	5.73915020889757	*	-2.06543209495623	1.1401740501418e-23	1.06221196037362e-20
chr4	56088738	56089139	.	6.4238199157878	*	2.40913866686643	1.1867796474209e-23	1.08515614576027e-20
chr4	67975057	67975458	.	5.06047987115439	*	-2.59221566153394	2.16838786515417e-23	1.94666034963368e-20
chr16	91376223	91376624	.	6.51833600093329	*	2.29026871336661	3.73146815145222e-23	3.2900887758233e-20
chr5	131251594	131251995	.	6.01898507670277	*	2.63435906143478	4.01887412975398e-23	3.48133208825847e-20
chr2	178482736	178483137	.	6.99979524811713	*	2.03106688142294	6.37878919445187e-23	5.4303292287113e-20
chr10	84193798	84194199	.	6.51115039382284	*	1.90887569565866	9.04275697130476e-23	7.56771471551092e-20
chr10	50719467	50719868	.	6.06352988349875	*	2.25198927846961	1.10846325576722e-22	9.12191361946034e-20
chr2	9357041	9357442	.	6.04270247796931	*	2.42025822236541	1.21080667818646e-22	9.80078533477621e-20
chr5	64860340	64860741	.	6.78222180312856	*	1.83484671130153	1.24862451533276e-22	9.94388452726942e-20
chr2	162980992	162981393	.	5.98582265759043	*	2.54917819760406	1.46014602943923e-22	1.14438365634272e-19
chr5	141101695	141102096	.	6.36200805489141	*	2.00339850956113	1.92364633982746e-22	1.48409315117688e-19
chr6	78437285	78437686	.	6.61358661186858	*	2.06386387169255	2.43934218653814e-22	1.85299938157704e-19
chr17	70670629	70671030	.	6.33397151845929	*	2.06065543528786	2.82258835707635e-22	2.08044675468039e-19
chr15	57585504	57585905	.	6.14478583648441	*	2.23332137666437	2.82303006650166e-22	2.08044675468039e-19
chr9	111931529	111931930	.	6.25242451915042	*	2.13769630611558	3.97008543241116e-22	2.8827490928049e-19
chr13	47567357	47567758	.	6.38391481780969	*	1.99851446676168	4.72967136979202e-22	3.38452541383842e-19
chr11	101417053	101417454	.	6.01021549464514	*	2.31077681974057	9.29242155425811e-22	6.55460866661498e-19
chr5	40294074	40294475	.	5.89021609220903	*	2.5468670072141	1.16117221351888e-21	7.96944431858505e-19
chr1	167837941	167838342	.	5.84888856763615	*	-1.95497928656542	1.16210302766146e-21	7.96944431858505e-19
chr14	28670487	28670888	.	5.56746765351587	*	-2.10971714009352	1.48125267061201e-21	1.00189495704299e-18
chr9	105226196	105226597	.	6.50230006162455	*	2.19004350299004	1.72577001284769e-21	1.15150838046442e-18
chr1	41066718	41067119	.	7.34181103369422	*	1.74534552056236	2.1507557014167e-21	1.41594284684201e-18
chr18	24527292	24527693	.	5.83840301430097	*	-1.93923968826042	2.92531277281941e-21	1.90052951935173e-18
chr9	83370094	83370495	.	6.11614962296467	*	2.25048929672652	3.07667276147195e-21	1.97290641909661e-18
chr6	137156055	137156456	.	5.75861527609269	*	2.426291341696	3.67429748838457e-21	2.32592452290354e-18
chr3	10957027	10957428	.	5.76334988946964	*	2.45869345851215	5.12922269449427e-21	3.20582911092847e-18
chr2	169419500	169419901	.	5.67542331292415	*	-2.17236151103614	5.20957881510577e-21	3.21535204468328e-18
chr2	92926663	92927064	.	6.38281346301616	*	1.98738481545451	5.65689072335848e-21	3.448328843908e-18
chr10	82498369	82498770	.	6.4214751908766	*	1.89811554966307	6.27066666200308e-21	3.77585898906176e-18
chr3	21039885	21040286	.	6.11550397960954	*	2.24996320449819	6.68823301837792e-21	3.97877341584853e-18
chr14	70205646	70206047	.	5.54207661977506	*	-1.98687163887323	6.95770757629863e-21	4.08980677723002e-18
chr12	25921085	25921486	.	7.59406034453948	*	1.94995034337715	7.73325874894168e-21	4.49220451750287e-18
chr8	92887590	92887991	.	5.7913405905664	*	2.40900073606355	8.24278025172197e-21	4.70462589421466e-18
chr17	48263525	48263926	.	6.59108984538304	*	-1.81200968903137	8.38418978209087e-21	4.70462589421466e-18
chr5	60757282	60757683	.	5.93422100460442	*	2.44803472627066	8.38478367407021e-21	4.70462589421466e-18
chr10	19347269	19347670	.	5.79213106199931	*	2.40590169433101	8.7681867887935e-21	4.86447180767942e-18
chr11	25665805	25666206	.	6.18976141278186	*	2.08058697024891	1.15922742432615e-20	6.35977925594756e-18
chr15	34685654	34686055	.	5.8911670742911	*	2.30685188831625	1.27023829963499e-20	6.89222926184363e-18
chr12	29713320	29713721	.	6.72509801248297	*	1.84763219861499	1.3453955089059e-20	7.22067920084107e-18
chr6	118822731	118823132	.	6.31091439260878	*	-1.70691027940764	1.92949112864774e-20	1.02441455879689e-17
chr12	6688725	6689126	.	6.29356210696677	*	2.10644610683602	2.26119030808792e-20	1.18443829483995e-17
chr6	6871855	6872256	.	5.36790484610392	*	-2.10460155409637	2.27887309643947e-20	1.18443829483995e-17
chr9	95050491	95050892	.	6.18921204070474	*	2.07662351822003	2.49162267789822e-20	1.28152459733232e-17
chr11	57412904	57413305	.	5.7543051105196	*	2.37910322219585	2.7411476652346e-20	1.39532893936725e-17
chr1	157767871	157768272	.	6.24040568305786	*	-1.71852391762112	3.17733402761308e-20	1.60085760150432e-17
chr1	177290362	177290763	.	6.14106867650695	*	1.95213958368871	3.24853241415786e-20	1.62019733819655e-17
chr12	95086128	95086529	.	5.17280030473927	*	-2.20949265905097	3.52164866056222e-20	1.7388492426392e-17
chr10	96816829	96817230	.	5.77926027367586	*	-1.95133486611483	3.65178384225826e-20	1.78525226728063e-17
chr7	48453112	48453513	.	4.93002735775846	*	-2.51493476561144	4.07035793264247e-20	1.96551223819928e-17
chr11	106530074	106530475	.	5.95107263496809	*	-1.75885068684827	4.10012476779257e-20	1.96551223819928e-17
chr6	15411606	15412007	.	5.89140120716791	*	-1.82345111120327	4.80165493259547e-20	2.27221474034885e-17
chr9	101916285	101916686	.	6.07568838688696	*	2.02438983043887	4.83195373737502e-20	2.27221474034885e-17
chr8	125113192	125113593	.	6.2465675657875	*	1.93246733131501	5.27999743158023e-20	2.4594825771859e-17
chr8	114600380	114600781	.	5.85465205841939	*	2.27219844567269	5.82440963081984e-20	2.68772009281645e-17
chr2	71251274	71251675	.	6.24031357776237	*	-1.72873231381733	6.22119857029995e-20	2.84423982043639e-17
chr5	133691450	133691851	.	5.23404553149022	*	-2.10858428254466	6.59605401252231e-20	2.98795195341561e-17
chr12	3568666	3569067	.	5.8878798541728	*	-1.91826700224039	6.96937683645361e-20	3.1283631879703e-17
chr4	72246900	72247301	.	6.6022532561212	*	1.82696623819641	7.24462743831567e-20	3.22261913868716e-17
chr6	101192289	101192690	.	6.25825045672438	*	1.9290606754087	9.69026986832657e-20	4.25815918634032e-17
chr1	57369369	57369770	.	6.16246351913075	*	1.94659372350104	9.74505808604294e-20	4.25815918634032e-17
chr1	137766009	137766410	.	5.20645119706344	*	-2.32248011419296	1.02573967039463e-19	4.44271245310571e-17
chr4	10977222	10977623	.	6.67636900998923	*	1.70355098534986	1.03835380819171e-19	4.45823979419773e-17
chr2	142386796	142387197	.	5.60303364263272	*	2.67932961745805	1.37604157437746e-19	5.85719213590187e-17
chr12	50158725	50159126	.	6.09381886241524	*	2.21087867033074	1.43133098036591e-19	6.0404614091066e-17
chr18	20088521	20088922	.	5.5263585200183	*	2.72482108575023	1.5593139007277e-19	6.52480365782466e-17
chr9	40344611	40345012	.	5.88866523808625	*	2.17720514458313	1.68983411075686e-19	7.01153353384293e-17
chr7	138719884	138720285	.	7.18695444998341	*	-1.50555463404679	1.94239606826834e-19	7.99231235556812e-17
chr14	65055295	65055696	.	5.91799319378304	*	-1.83976444645747	1.9722437000356e-19	8.04805825892212e-17
chr3	79348483	79348884	.	6.54540887521868	*	1.86783642453167	2.03421268598475e-19	8.23289226091663e-17
chr5	39210195	39210596	.	5.79869935095202	*	2.34859460240286	2.24574413965641e-19	9.01511078371343e-17
chr1	193843390	193843791	.	7.10536213347974	*	1.79665170227717	2.27184451136842e-19	9.0463382736554e-17
chr6	146955654	146956055	.	5.35584724101344	*	-2.09244710138296	2.35781521299163e-19	9.31355871653396e-17
chr3	116778788	116779189	.	6.54751561141373	*	1.89619896710198	2.39512270607271e-19	9.38583958214652e-17
chr12	93187934	93188335	.	6.00030831370842	*	2.22112939941727	2.4521224599376e-19	9.53354319542352e-17
chr7	62820114	62820515	.	5.71032874922447	*	2.36079647916314	2.75586794801063e-19	1.0630760609451e-16
chr13	113149597	113149998	.	5.92349589340012	*	2.28134471214858	2.93970137273106e-19	1.12191251096637e-16
chr16	74379755	74380156	.	5.59179845793512	*	2.41612326795569	2.95383640687029e-19	1.12191251096637e-16
chr13	46508749	46509150	.	5.04595609950161	*	-2.33783821774975	3.95508103035821e-19	1.49073344240433e-16
chr1	72411647	72412048	.	6.04775444971136	*	2.06093309081348	4.40904409818631e-19	1.64924970751551e-16
chr6	64251492	64251893	.	6.27053354623976	*	1.96423957542807	4.49514948876482e-19	1.66881579817482e-16
chr14	55721986	55722387	.	6.61910394060058	*	1.85021851800221	4.57390448035514e-19	1.6853814001643e-16
chr2	71371524	71371925	.	6.70884003200779	*	-1.49565028726366	4.70316399397787e-19	1.72017352123446e-16
chr1	164417835	164418236	.	5.31608545225747	*	-2.07462574670608	5.35509868235857e-19	1.94421582750101e-16
chr1	97976290	97976691	.	5.29432848455598	*	-2.0451959308488	5.40815032797219e-19	1.94914474886098e-16
chr17	50132804	50133205	.	5.73173331266898	*	-1.83865947213681	6.22844435438273e-19	2.22851933653624e-16
chr5	146508810	146509211	.	5.86951353936759	*	2.10604818564527	6.41087720779177e-19	2.27729117274767e-16
chr16	25074350	25074751	.	5.64091223714445	*	2.63917716674396	6.56255858212226e-19	2.31452066107763e-16
chr1	6870366	6870767	.	5.25973836915061	*	-2.09006660771286	6.64370758148193e-19	2.3265227343493e-16
chr9	41576665	41577066	.	6.37581506094157	*	1.82569614485555	6.72476275070028e-19	2.3383231378773e-16
chr16	31318531	31318932	.	6.28955197185939	*	2.0395611069846	7.01468894002671e-19	2.42207888883048e-16
chr17	4090380	4090781	.	5.94687751117815	*	-1.74244189568109	7.33320437472115e-19	2.51447430004327e-16
chr15	69795662	69796063	.	6.16566216379359	*	1.90785499159346	7.60449365649766e-19	2.58951364678088e-16
chr8	128105911	128106312	.	6.85357051811496	*	1.77447122671327	7.88374622025475e-19	2.66621817377602e-16
chr8	29092181	29092582	.	6.01059430443821	*	2.21512479450731	9.09176297165505e-19	3.05384277883292e-16
chr5	144502569	144502970	.	5.22711243976237	*	-2.08776475993326	9.3576432704292e-19	3.12191212243724e-16
chr5	111897911	111898312	.	6.53054625197446	*	1.76217318181128	1.06726140987974e-18	3.53671807880685e-16
chr1	57368620	57369021	.	6.65593003959056	*	1.83148987003228	1.12913517270721e-18	3.7168118858394e-16
chr13	46488450	46488851	.	6.06750669397625	*	2.01514224353359	1.22748565868495e-18	4.01379681345883e-16
chr2	3959912	3960313	.	5.76001503582653	*	2.15924430532927	1.72536721720707e-18	5.60471919189581e-16
chr15	83882081	83882482	.	6.44972795086473	*	1.81100553449999	1.75511590980282e-18	5.66409170996237e-16
chr16	72905011	72905412	.	6.3444051481614	*	1.81095422968576	1.82078443980281e-18	5.8378605519288e-16
chr12	118683895	118684296	.	6.38026221260618	*	-1.55639156726826	1.92982877912784e-18	6.14756295472363e-16
chr2	76260849	76261250	.	6.04093822666901	*	2.15383168291808	2.05355296837301e-18	6.49975842092216e-16
chr10	43609570	43609971	.	5.66647935990872	*	-1.90832311340852	2.33985517749407e-18	7.35877001553805e-16
chr10	96845705	96846106	.	5.16266432177583	*	-2.08045099782568	2.60448103865761e-18	8.13916808637709e-16
chr8	100377254	100377655	.	5.65628892619896	*	2.28491854012439	2.67143783482045e-18	8.29590657434558e-16
chr8	61689875	61690276	.	5.91264513239214	*	2.04360798949477	2.78151425228132e-18	8.58375298254016e-16
chr13	70168108	70168509	.	5.40816103632605	*	-1.91739861034698	2.87390106769587e-18	8.81377261605909e-16
chr10	28462614	28463015	.	5.97660580761546	*	2.14262314895602	2.89780251371587e-18	8.83221585908857e-16
chr12	28028570	28028971	.	6.64483646847308	*	1.61436551891152	2.9444600420423e-18	8.91936558502334e-16
chr2	72430884	72431285	.	5.46634655046206	*	-1.87577731673407	3.0624431086131e-18	9.22019456895612e-16
chr6	115891676	115892077	.	6.34968785924784	*	1.90597004980366	3.26497351958476e-18	9.77038378806164e-16
chr3	58812139	58812540	.	5.56247552818331	*	2.35904127054399	3.59452925215789e-18	1.06917756840089e-15
chr5	35298604	35299005	.	6.11078768497516	*	1.9104108133986	3.65761450805345e-18	1.08142738892004e-15
chr7	131230564	131230965	.	5.77724921943282	*	2.12218958836019	4.990270766265e-18	1.46666434139941e-15
chr6	50927149	50927550	.	5.68297907063848	*	-1.74176126280314	5.13304574283991e-18	1.49969980235777e-15
chr1	125279145	125279546	.	4.89494124382674	*	-2.25192944634402	5.24461084965172e-18	1.52328179595532e-15
chr14	47330724	47331125	.	5.84522502871282	*	2.09548180720268	5.5477851757334e-18	1.60191485869598e-15
chr7	101282847	101283248	.	5.79425516522806	*	2.18448999494039	5.91893543266537e-18	1.69914741815864e-15
chr9	29015279	29015680	.	6.70540857837327	*	1.759695689964	6.12370475248014e-18	1.74776905120497e-15
chr1	164869530	164869931	.	5.84971527672693	*	-1.65923335164065	6.21466528468645e-18	1.76353628216482e-15
chr6	118716931	118717332	.	6.334236951911	*	1.74211378071909	7.06576981611263e-18	1.9935968596593e-15
chr6	114266062	114266463	.	6.43428118758581	*	-1.5127498097879	7.27375363290355e-18	2.04061851919458e-15
chr12	27888412	27888813	.	5.78044033215401	*	2.11116213033754	8.76025040488138e-18	2.44376341238092e-15
chr14	47004487	47004888	.	5.55238128246414	*	2.27119922722692	9.20181938870621e-18	2.55252266368965e-15
chr12	95023702	95024103	.	5.03260518023576	*	-2.13331212248439	1.02860966405513e-17	2.83735367443498e-15
chr3	85760988	85761389	.	6.01680517336295	*	1.92453854740462	1.04892133322777e-17	2.87730776385858e-15
chr3	38353641	38354042	.	7.07977654755166	*	1.75658700138496	1.08638172598668e-17	2.96360133161979e-15
chr8	109012694	109013095	.	5.91403970965476	*	1.98453150950473	1.09258581119513e-17	2.96414928645992e-15
chr4	90980544	90980945	.	6.50429541754816	*	1.8683417719745	1.11041057035188e-17	2.9960454820598e-15
chr14	47683000	47683401	.	5.77980689663753	*	2.32500565134921	1.14815642839049e-17	3.08105281566352e-15
chr5	114075672	114076073	.	5.85685065315394	*	-1.7098818664893	1.17238639026923e-17	3.12906758950993e-15
chr11	44868654	44869055	.	5.70540443046033	*	2.14258484056721	1.19799656496537e-17	3.18023002106076e-15
chr6	36908401	36908802	.	5.66117770911495	*	2.25988252600653	1.21548345050887e-17	3.20939630226342e-15
chr8	31138551	31138952	.	6.26591498812381	*	-1.65666310390541	1.31081682618843e-17	3.42977703756701e-15
chr6	30078965	30079366	.	6.20689356945444	*	-1.58821765298749	1.31283996293779e-17	3.42977703756701e-15
chr13	38153945	38154346	.	5.71498261626661	*	2.07168476074318	1.43644721699215e-17	3.73294830453708e-15
chr17	88052692	88053093	.	6.56261210019445	*	1.76165536679421	1.51734176381197e-17	3.92252706439686e-15
chr15	11339737	11340138	.	5.99360711300827	*	-1.63541824278172	1.65639717386398e-17	4.25970139878688e-15
chr1	169015160	169015561	.	5.75805043338765	*	-1.68965004612678	1.7316465552521e-17	4.4301440576232e-15
chr2	156568209	156568610	.	6.38770053279792	*	-1.72552256743792	1.87267705360079e-17	4.76625269064911e-15
chr6	144313455	144313856	.	5.91131413423352	*	1.95662573627231	1.90725387169515e-17	4.82936241891383e-15
chr5	53657946	53658347	.	5.23713775065313	*	-1.96189038811793	1.91863861856371e-17	4.83340308317356e-15
chr14	91896410	91896811	.	5.33024373974328	*	2.54045728348051	1.97420172013442e-17	4.94813117428208e-15
chr6	6862584	6862985	.	6.23974239764858	*	-1.52227441862453	2.28018632237734e-17	5.65915134309044e-15
chr7	131447949	131448350	.	5.00487889447479	*	-2.1898543692307	2.28845888290929e-17	5.65915134309044e-15
chr2	124873775	124874176	.	5.91445508619541	*	1.89978133700536	2.2922680424054e-17	5.65915134309044e-15
chr3	16787612	16788013	.	5.13406992783182	*	-2.16807562741461	2.38099052416031e-17	5.84894468263381e-15
chr18	69712492	69712893	.	5.67528679478551	*	2.16959918963117	2.56747927056957e-17	6.27583447839817e-15
chr13	102186794	102187195	.	6.24350510100924	*	1.9533898455253	2.66855081167928e-17	6.49075689051606e-15
chr10	20350574	20350975	.	5.70954195607275	*	-1.79911889149616	2.97014187386153e-17	7.18890809626406e-15
chr10	96791378	96791779	.	6.49022026447134	*	-1.51756900624626	3.07904897582398e-17	7.41615230391633e-15
chr14	94124441	94124842	.	5.66867326681888	*	-1.75901108242234	3.28610872777875e-17	7.87645167683512e-15
chr6	46339038	46339439	.	6.15280034117677	*	1.95733419058414	3.32012790422839e-17	7.91954760382516e-15
chr11	34226709	34227110	.	7.07499536738044	*	-1.43157061518924	3.59348447418472e-17	8.53037929794925e-15
chr7	91690142	91690543	.	5.7436239151916	*	2.15266999331305	3.69622129638888e-17	8.73227859954533e-15
chr8	88394531	88394932	.	6.64236585925082	*	1.72135189349814	3.78320292982798e-17	8.89521085062791e-15
chr1	194268937	194269338	.	6.10485216440658	*	1.84485365790644	3.86089772667206e-17	9.03486664228246e-15
chr11	18363824	18364225	.	5.55098213400508	*	2.34961962019257	4.12391659147567e-17	9.60483517078786e-15
chr5	133185315	133185716	.	6.55261918472776	*	1.77664685534867	4.24866262139578e-17	9.84891857249004e-15
chr4	24752617	24753018	.	5.50482071084391	*	2.29796268810004	4.52202694649624e-17	1.04194835448812e-14
chr12	117117338	117117739	.	7.05813177105394	*	-1.38524004424142	4.53699968030917e-17	1.04194835448812e-14
chr15	73309823	73310224	.	5.74858503621659	*	1.96884505632042	4.63133906317085e-17	1.05868980362557e-14
chr10	17438583	17438984	.	5.6365281567662	*	-1.77854832229307	4.69265379024927e-17	1.06776255090944e-14
chr4	52598617	52599018	.	5.13046198791463	*	-1.97627780244842	4.85409783644975e-17	1.09943089345203e-14
chr12	72332126	72332527	.	6.07583444723634	*	1.74294963263175	5.685255766327e-17	1.2818045146948e-14
chr19	55868980	55869381	.	6.16786607911333	*	1.86101254277759	5.88402598897357e-17	1.32058939650709e-14
chr5	119412878	119413279	.	6.31148498107998	*	1.92768011764752	5.91733827183371e-17	1.32205653624462e-14
chr1	43176399	43176800	.	5.78318078924672	*	1.99661930090471	6.04042227804437e-17	1.34347698378702e-14
chr12	107051417	107051818	.	5.74137076942041	*	-1.62980973281672	6.18838768008733e-17	1.37021448471745e-14
chr4	100802573	100802974	.	5.85361725654872	*	1.99499000383284	6.34971154029147e-17	1.39916682020787e-14
chr2	49934756	49935157	.	6.02719609765693	*	1.9538280329908	6.37582093621942e-17	1.39916682020787e-14
chr3	126516652	126517053	.	6.28743295098271	*	1.68459133072678	6.43363903953846e-17	1.40560779299226e-14
chr11	90989012	90989413	.	5.83871207943918	*	2.02098631405641	6.64891924568729e-17	1.44624245231302e-14
chr13	56154688	56155089	.	6.14146786456134	*	1.8634464226256	6.76304264494849e-17	1.46461400717972e-14
chr5	123143749	123144150	.	6.13336999361909	*	1.79309124218605	6.91802178412019e-17	1.49163425158392e-14
chr6	118818838	118819239	.	5.89205777247946	*	-1.58588246622223	7.04554080155851e-17	1.51252444616414e-14
chr2	145566257	145566658	.	5.43264680477173	*	2.27059526312025	7.27177556361479e-17	1.55433415683569e-14
chr18	47090399	47090800	.	5.81535824275295	*	1.91533013743364	7.43461482183642e-17	1.58127754873742e-14
chr14	76856462	76856863	.	5.80860180108112	*	2.01871252815779	7.47338378429539e-17	1.58127754873742e-14
chr18	16735844	16736245	.	5.59545590581365	*	2.20680618482991	7.49390283547787e-17	1.58127754873742e-14
chr5	17704897	17705298	.	5.73085157276224	*	1.97448848103803	8.19626150266065e-17	1.72212173598031e-14
chr2	10793320	10793721	.	6.74177198168082	*	1.59869813756982	8.39221315730738e-17	1.75582168158987e-14
chr8	11962157	11962558	.	5.25287871378441	*	-1.92373882058056	8.60039628473676e-17	1.79178551457874e-14
chr1	192871609	192872010	.	6.25070965021796	*	-1.47619772402441	9.70292129888839e-17	2.01298925232737e-14
chr5	118465106	118465507	.	6.73949242819179	*	1.55950590217808	1.01476922472423e-16	2.09645377573153e-14
chr5	100256780	100257181	.	7.16439550943886	*	1.50376481577326	1.04506431685693e-16	2.15004565454699e-14
chr1	28253330	28253731	.	5.43194082467712	*	2.2264373300115	1.05317407387332e-16	2.15773954653814e-14
chr12	26730284	26730685	.	6.20378537776015	*	1.82465861347156	1.08030486306274e-16	2.20417904622256e-14
chr10	96381831	96382232	.	6.02008132154705	*	1.87743153535603	1.08774965989921e-16	2.2102356875384e-14
chr16	74022481	74022882	.	6.01329402187691	*	1.90468985079674	1.10797323836147e-16	2.24210191054656e-14
chr2	62169818	62170219	.	6.01521267885953	*	1.79151960773092	1.17076657428422e-16	2.35950083150439e-14
chr17	31760443	31760844	.	5.81511109324642	*	-1.64968000444463	1.20100637825548e-16	2.41060532246921e-14
chr11	64786882	64787283	.	5.95343382580558	*	1.89023314134821	1.23421287547234e-16	2.46722651576204e-14
chr7	94904134	94904535	.	5.39765896566128	*	2.31382230208268	1.32757111793189e-16	2.64315127092762e-14
chr18	16523046	16523447	.	5.29539463021099	*	-1.84268285542934	1.4809192944477e-16	2.93662132862048e-14
chr14	71847164	71847565	.	5.40324902701656	*	-1.83777985242831	1.52177942538325e-16	3.00557523630893e-14
chr1	136030695	136031096	.	6.66341542396687	*	1.60610836810113	1.58129804167458e-16	3.11068414763841e-14
chr3	155367933	155368334	.	6.40839346621623	*	1.79594551184467	1.81215706623254e-16	3.5506772739007e-14
chr19	55885038	55885439	.	5.61518052453519	*	-1.7209536073316	1.8258095646146e-16	3.56328747282254e-14
chr13	39707758	39708159	.	6.94958292441327	*	-1.49787951691861	1.83782937215435e-16	3.57262453068871e-14
chr12	85482763	85483164	.	6.37056618886999	*	1.62827750557906	1.94545179849473e-16	3.7602606415392e-14
chr17	5679976	5680377	.	5.31060138722236	*	2.59384982715014	1.94958426003328e-16	3.7602606415392e-14
chr15	71682325	71682726	.	5.67061319730767	*	1.96266073472913	2.04766301923036e-16	3.93406261624585e-14
chr8	32391561	32391962	.	4.81602816301494	*	-2.12593390156225	2.10954975804703e-16	4.03725305633062e-14
chr18	30330620	30331021	.	6.14450631713044	*	1.71502721730373	2.13402167651748e-16	4.06831869883117e-14
chr12	51232558	51232959	.	5.85182228799929	*	1.85949510980688	2.33102993538068e-16	4.42680515728295e-14
chr13	72367432	72367833	.	5.18350086529322	*	-2.09690974096676	2.35181439585683e-16	4.44063134664445e-14
chr7	90857674	90858075	.	5.40989586061861	*	2.27398678487879	2.35629741741098e-16	4.44063134664445e-14
chr15	85378518	85378919	.	7.05607963012306	*	1.78187967307285	2.38919771274013e-16	4.48551430662572e-14
chr10	37679266	37679667	.	5.34330665688093	*	-1.89970477906029	2.40829705401377e-16	4.50424527799182e-14
chrX	161900666	161901067	.	4.66213774396469	*	-2.28187408525428	2.43365626126543e-16	4.53449854929214e-14
chr6	134477738	134478139	.	6.10898726267703	*	1.86239665086449	2.46258424487573e-16	4.57114885996181e-14
chr11	25646214	25646615	.	5.3419285510263	*	-1.80512547482511	2.60556130709902e-16	4.81843427338281e-14
chr8	29563616	29564017	.	5.32901781808546	*	2.39625898459186	2.65867135163595e-16	4.89830435292451e-14
chr11	90785115	90785516	.	4.45002286475403	*	-2.45984150418422	2.78254290811047e-16	5.10746612010641e-14
chr10	4069304	4069705	.	5.52636039180082	*	2.17840865495651	3.02759367362886e-16	5.53668389737402e-14
chr5	38017718	38018119	.	6.28775976491303	*	1.63650382794649	3.05988162021532e-16	5.57508172988013e-14
chr18	27750197	27750598	.	5.03849018097745	*	-2.04139775403154	3.0898257952546e-16	5.60894259067982e-14
chr6	47205607	47206008	.	6.33407523014361	*	1.80197078793539	3.10358848607871e-16	5.61328883108506e-14
chr10	97047002	97047403	.	6.23157753240519	*	1.79569101734107	3.32703894913598e-16	5.99546989607803e-14
chr3	146888229	146888630	.	6.86045565869931	*	1.60587323743114	3.46237191383028e-16	6.21665729517395e-14
chr3	115046608	115047009	.	5.4386722363911	*	2.19430855404108	3.59691453111313e-16	6.43482796696528e-14
chr16	24858604	24859005	.	6.01942808262781	*	1.89982831170744	3.75469133884557e-16	6.69283897281007e-14
chr5	21048799	21049200	.	6.17392483968886	*	-1.48336300776681	3.89693612009996e-16	6.92140711748402e-14
chr9	56669349	56669750	.	6.10175621957582	*	1.73764589947445	4.0665797624587e-16	7.19682589072261e-14
chr12	39098437	39098838	.	5.48333844441876	*	2.16232824578734	4.28442942362813e-16	7.5552852578951e-14
chr4	91118690	91119091	.	6.38670937833125	*	1.84025345781653	4.60359033620997e-16	8.08921268472254e-14
chr6	18688694	18689095	.	5.96892702428065	*	1.74452560508641	5.43634111068867e-16	9.51860917309801e-14
chr3	128314288	128314689	.	6.26238929004309	*	1.72911425834827	5.47057449218031e-16	9.54470268996095e-14
chr5	83740997	83741398	.	4.79697609909975	*	-2.10768549734593	5.64952206001089e-16	9.82221131109499e-14
chr11	87922615	87923016	.	5.18946996725451	*	-1.8696458624584	5.68843779769782e-16	9.8551685859343e-14
chr15	69261415	69261816	.	5.26885530140759	*	2.34573067818218	6.1106211849721e-16	1.05495815254959e-13
chr18	46177615	46178016	.	5.95930775482599	*	1.87543227829968	6.40674136946304e-16	1.10222739323557e-13
chr16	11914628	11915029	.	5.90733451481162	*	1.8394831106339	6.58672131551332e-16	1.12925677664856e-13
chr13	114740629	114741030	.	5.20220161712925	*	2.63597521144118	6.65237086902631e-16	1.13656561947766e-13
chr2	22034195	22034596	.	5.98802479315215	*	-1.66372652488654	6.77941974726828e-16	1.15427803255558e-13
chr2	135120356	135120757	.	6.40034255968119	*	1.74371290077709	7.24730720085578e-16	1.22970116958576e-13
chr5	97122996	97123397	.	5.45883051308475	*	2.2850927504412	7.50275512392036e-16	1.2686850582147e-13
chr12	70703847	70704248	.	5.63299512434284	*	2.00223857416146	7.75491742251944e-16	1.30684915581679e-13
chr8	126429658	126430059	.	5.99687274378446	*	1.78049806944312	7.95818149093737e-16	1.33654139216505e-13
chr2	28757441	28757842	.	6.28005157253525	*	1.68293164323996	8.31443278125239e-16	1.39163875595633e-13
chr12	88751003	88751404	.	6.14845160556306	*	-1.51646649605947	8.65196317549154e-16	1.44324099240902e-13
chr5	75571204	75571605	.	5.70167463444154	*	1.92104901441239	8.94239298584397e-16	1.48666530662974e-13
chrX	92453340	92453741	.	4.90859877113046	*	-2.07260566719925	9.8190080237821e-16	1.62692396034317e-13
chr3	68004243	68004644	.	5.74286528114219	*	1.8783459500933	1.02447472758798e-15	1.69178809864161e-13
chr9	64373823	64374224	.	6.64180814247542	*	1.71374973120807	1.06763106452981e-15	1.75717838140747e-13
chr1	62557849	62558250	.	5.1067299705936	*	-1.92397384642518	1.08752393600472e-15	1.7839728194076e-13
chr5	30895400	30895801	.	6.40014887473987	*	1.53925061007812	1.11970090662532e-15	1.83067390614344e-13
chr13	44198142	44198543	.	6.28700897033645	*	1.81044105280974	1.12636595165066e-15	1.83549324187139e-13
chr13	91444877	91445278	.	5.03069016650623	*	-1.97587455470664	1.29407021352836e-15	2.10184246260448e-13
chr9	87951004	87951405	.	5.77872921556695	*	2.01639531794483	1.32823144109936e-15	2.15025428313843e-13
chr2	179032813	179033214	.	5.56566737585362	*	1.97884569320719	1.43396398511013e-15	2.3138367885228e-13
chr9	113006195	113006596	.	6.49072865226055	*	1.87044004319837	1.59126588811927e-15	2.55700006870646e-13
chr6	6870361	6870762	.	5.72433124428558	*	-1.66238610215579	1.5950178652819e-15	2.55700006870646e-13
chr17	56823027	56823428	.	6.45594796870033	*	-1.43439560734784	1.603188824557e-15	2.56178159874843e-13
chr3	49958345	49958746	.	5.97591110565751	*	1.8086716351335	1.8259864829199e-15	2.908384147763e-13
chr13	29379702	29380103	.	6.33251801394075	*	1.69591151008313	1.83337844128342e-15	2.91076829314502e-13
chr1	168888165	168888566	.	5.59419857120724	*	1.96309162940335	1.96001841662527e-15	3.10185478651569e-13
chr3	140950619	140951020	.	4.91541959105441	*	-2.02657714625171	2.06581325125219e-15	3.25883690395617e-13
chr16	7265759	7266160	.	6.89813363184738	*	1.66912079018965	2.11325827615008e-15	3.3230649886365e-13
chr7	51432809	51433210	.	5.35850570400483	*	2.25898848871987	2.15371387318308e-15	3.37592940324722e-13
chr3	149379727	149380128	.	4.89451656519872	*	-2.06163238706324	2.1660765800129e-15	3.38456320299737e-13
chr10	33609341	33609742	.	5.75786757700493	*	1.88694493686069	2.17881501237396e-15	3.39372776186047e-13
chr7	118377823	118378224	.	6.01268166922661	*	1.73648135383182	2.25184845953882e-15	3.49645501692417e-13
chr14	80154714	80155115	.	5.62843509851097	*	1.91971802946241	2.27313646693038e-15	3.51844470818666e-13
chr12	82846672	82847073	.	4.89339562385862	*	-2.0225115152073	2.31482483196806e-15	3.57177471572672e-13
chr7	141531722	141532123	.	6.12458974027786	*	-1.44541235822904	2.33275059462893e-15	3.58822097695945e-13
chr12	12270689	12271090	.	5.71598865640048	*	1.90529510186146	2.36070460207598e-15	3.61994256000322e-13
chr4	119618698	119619099	.	5.78526783955468	*	1.88854381729622	2.37645772285188e-15	3.63281661063575e-13
chr16	31320202	31320603	.	5.78360257654846	*	1.83011416900724	2.42562294446622e-15	3.69652958351741e-13
chr3	140903037	140903438	.	4.90739617680981	*	-2.07688186369021	2.45232143273024e-15	3.71498001845654e-13
chr19	43600485	43600886	.	6.2751398160533	*	-1.43170764401542	2.45277763694271e-15	3.71498001845654e-13
chrX	165532090	165532491	.	5.25861837305983	*	2.24667968737756	2.66189536219733e-15	4.01938059339007e-13
chr18	70252308	70252709	.	6.04752886683333	*	1.7164958625233	2.76638258628488e-15	4.16441788354885e-13
chr13	99421116	99421517	.	5.95566150160554	*	1.75164997284264	3.19379006428345e-15	4.79320906425713e-13
chr11	77841727	77842128	.	6.34133929512327	*	1.66315003668673	3.38630428079779e-15	5.05494101172826e-13
chr6	22205386	22205787	.	5.65322467604945	*	1.90626551944887	3.38866144459262e-15	5.05494101172826e-13
chr12	53613396	53613797	.	5.32671140916901	*	-1.7278132418604	3.42749241517042e-15	5.09746582805586e-13
chr1	40131692	40132093	.	5.75201833349789	*	1.84229089761593	3.64044957857318e-15	5.39792307482371e-13
chr5	49307777	49308178	.	5.32105209825584	*	2.15261820691104	3.65266827148464e-15	5.39982480756964e-13
chr4	87379677	87380078	.	7.1173473488261	*	1.44114745894233	3.75497803800778e-15	5.5345013613335e-13
chr8	110163391	110163792	.	6.19658701988291	*	1.71050964062352	3.84697434282419e-15	5.65322039140736e-13
chr6	33502711	33503112	.	5.47506174480112	*	2.01936096661023	3.91858906505171e-15	5.72890318592631e-13
chr10	14055466	14055867	.	5.94114961654583	*	1.757905503162	3.92168113424152e-15	5.72890318592631e-13
chr5	106745373	106745774	.	5.80581088898269	*	1.80946919341417	4.02320496797024e-15	5.85987517694686e-13
chr6	36903448	36903849	.	5.17225757149985	*	2.37125210213446	4.16931869110992e-15	6.05483175565422e-13
chr5	45353523	45353924	.	5.75406522046034	*	1.94220635037789	4.35462075227865e-15	6.28817804001832e-13
chr9	121227878	121228279	.	6.8043437533727	*	1.53078317139851	4.35547004554088e-15	6.28817804001832e-13
chr4	98574960	98575361	.	5.91454149106906	*	1.73092778393756	4.63088177789904e-15	6.66571602803562e-13
chr4	72100583	72100984	.	5.36889337138276	*	-1.67412326799334	4.64396936496325e-15	6.66571602803562e-13
chr19	59032146	59032547	.	7.40267621984818	*	-1.2654074429566	4.82878832021851e-15	6.91090585794519e-13
chr4	8577445	8577846	.	5.92051551549918	*	-1.53574916859754	4.94294440244975e-15	7.05383880969245e-13
chr5	116690604	116691005	.	5.33748742339413	*	2.20162736679766	5.40966058216994e-15	7.68192149103167e-13
chr1	149074584	149074985	.	5.88000231409292	*	1.76770057676962	5.41418640408097e-15	7.68192149103167e-13
chr10	95455448	95455849	.	6.66789142458751	*	-1.28360295164404	5.68259147771432e-15	8.03964575368545e-13
chr14	91701336	91701737	.	5.10583576748775	*	2.44910867821241	5.72527266213732e-15	8.07688751330549e-13
chr2	71365358	71365759	.	6.0808398237032	*	-1.52353585700837	5.76827944844428e-15	8.11437510103661e-13
chr8	14790676	14791077	.	6.01425714483089	*	1.71035396197914	5.90707493213299e-15	8.28601510934654e-13
chr6	22548798	22549199	.	5.56870318423477	*	1.94551394574002	5.97958986831555e-15	8.36397250249146e-13
chr2	32706881	32707282	.	5.88812428233325	*	1.83424310360606	6.16848557751381e-15	8.60381762359666e-13
chr4	20589132	20589533	.	5.78897792265324	*	1.88825194653615	6.2097719209175e-15	8.63700558780908e-13
chr11	98220238	98220639	.	6.70419589449455	*	1.49900065161639	6.37608074558902e-15	8.8434090700619e-13
chr7	51274079	51274480	.	5.53638803255022	*	1.9309035139792	6.5289907270487e-15	9.03012454170187e-13
chr7	129721243	129721644	.	5.52668129435043	*	2.00878314376486	6.66367107418178e-15	9.19065427259216e-13
chr5	106707432	106707833	.	5.64739382658838	*	1.95017789934823	6.71480881550911e-15	9.2353871887069e-13
chr6	104397623	104398024	.	5.77497765805344	*	1.86178591670832	6.76321335494791e-15	9.27612285038633e-13
chr9	15809350	15809751	.	5.10519450301861	*	-1.92153902020428	6.82688138038935e-15	9.33750955784223e-13
chr5	4864508	4864909	.	5.56319663809442	*	1.95683032121853	7.08331061954701e-15	9.66147914781086e-13
chr7	51433971	51434372	.	6.6993707033567	*	1.63570026867172	7.23319812662042e-15	9.83874354545482e-13
chr4	89664500	89664901	.	5.68378098205535	*	1.89754112999561	7.29519943508339e-15	9.89581778315048e-13
chr4	13146820	13147221	.	5.80758451062326	*	1.77535948995565	7.35332030942552e-15	9.94732996159437e-13
chr9	23492304	23492705	.	6.80852378978159	*	1.36467151865698	7.75009916864765e-15	1.04554343319985e-12
chr14	64494231	64494632	.	6.3162487885679	*	-1.45816306711299	7.90116149795282e-15	1.0630183927055e-12
chr12	12303750	12304151	.	5.36368429689764	*	2.12815972941248	8.14242494721952e-15	1.09250101683128e-12
chr1	94429751	94430152	.	5.45898462969453	*	1.99088180623088	8.39846068468838e-15	1.12380052782432e-12
chr3	51003431	51003832	.	5.96566356395181	*	1.76647099867322	8.71196973814428e-15	1.16260058862328e-12
chr1	18377713	18378114	.	5.2937710199186	*	2.19302245422614	8.94303320810876e-15	1.19021888863498e-12
chr9	43775299	43775700	.	6.80502434045135	*	-1.27570439495394	9.02182658698173e-15	1.19747771386777e-12
chr1	155068807	155069208	.	6.16566773854279	*	1.61157684566373	9.05947335898846e-15	1.19925082191264e-12
chr1	67274654	67275055	.	4.55712391708122	*	-2.26662136844186	9.17691968375721e-15	1.2115496960032e-12
chr1	190386592	190386993	.	6.00057121021365	*	-1.60287118787501	9.560770711531e-15	1.25886030574015e-12
chr8	97407287	97407688	.	6.21644945720819	*	1.57096842162674	9.59439820031476e-15	1.25992820622006e-12
chr7	72242444	72242845	.	5.22457343327686	*	2.32452586244543	9.75731278591398e-15	1.2779232788257e-12
chr1	41470318	41470719	.	5.64283505846013	*	-1.58971988568858	1.03092654560923e-14	1.3466409819048e-12
chr10	105367135	105367536	.	5.4266987962645	*	-1.67198738696006	1.0972251659201e-14	1.42946147209686e-12
chr5	37222049	37222450	.	6.26026701027489	*	1.52794319295776	1.17803256545692e-14	1.53069831452634e-12
chr13	40760095	40760496	.	6.43228501462453	*	1.58706827725683	1.18316857370932e-14	1.53333678465805e-12
chr19	59253301	59253702	.	6.27735557132053	*	-1.39963950151084	1.26525984462218e-14	1.63543115413782e-12
chr18	43643006	43643407	.	5.08196369089179	*	-1.90096101726885	1.37256390207046e-14	1.76949648116531e-12
chr11	53143146	53143547	.	5.89555309660528	*	-1.47658484098066	1.38907895626617e-14	1.78612402459891e-12
chr6	39880853	39881254	.	6.03983076802591	*	1.65552818977781	1.46535188817244e-14	1.87930428130915e-12
chr8	118731034	118731435	.	5.46562654134175	*	-1.6400646368525	1.51502218293887e-14	1.93797241722253e-12
chr5	36082436	36082837	.	6.22256775346853	*	1.62602101167362	1.53019864090798e-14	1.95232785771247e-12
chr1	56959670	56960071	.	5.31681601466176	*	2.12697439510236	1.6162592787823e-14	2.05224772302e-12
chr13	70340744	70341145	.	6.43217510021735	*	1.4724246825344	1.61682672605067e-14	2.05224772302e-12
chr10	110145384	110145785	.	5.18628829027419	*	2.22059336236141	1.62430851056458e-14	2.05383343639771e-12
chr3	158016023	158016424	.	5.12079200264425	*	-1.86792005767759	1.6263951588454e-14	2.05383343639771e-12
chr5	39338333	39338734	.	5.95548175091089	*	1.83846832254804	1.67200458434555e-14	2.10604332542464e-12
chr1	77606523	77606924	.	5.93329564678175	*	-1.51447115532245	1.67895581507655e-14	2.10941787087073e-12
chr17	7559379	7559780	.	6.21997222124894	*	1.53886946430047	1.73311429169429e-14	2.17193531133749e-12
chr4	84225406	84225807	.	4.60599915021187	*	-2.16760990554299	1.7568627109306e-14	2.19612286620024e-12
chr6	127394745	127395146	.	7.39413327193585	*	-1.31480621309128	1.77708790958042e-14	2.21579526826876e-12
chr2	160582675	160583076	.	6.09450242440079	*	1.64998379216211	1.97526026542332e-14	2.45668641978695e-12
chr2	41559823	41560224	.	5.88292151346413	*	1.7255409723176	2.01880647049303e-14	2.50453739414734e-12
chr2	171483674	171484075	.	5.25273743647925	*	2.26690126434995	2.20203607108409e-14	2.72500584074807e-12
chr8	100357593	100357994	.	5.52620225851373	*	2.06158168737247	2.21537149652521e-14	2.73465457531072e-12
chrX	92473154	92473555	.	5.19654300356642	*	-1.8465917596326	2.232530130849e-14	2.74896278655362e-12
chr13	94512514	94512915	.	6.61372768211805	*	1.46512967602206	2.29087984627312e-14	2.81379311665626e-12
chr12	29705128	29705529	.	5.79971821443072	*	1.74301772631769	2.52766446722535e-14	3.096574845078e-12
chr2	93822607	93823008	.	5.44536452283398	*	-1.6478005140393	2.53365245749253e-14	3.096574845078e-12
chr11	29398740	29399141	.	4.50429250105967	*	-2.25073990223331	2.66722706959776e-14	3.25177787131997e-12
chr4	117262350	117262751	.	5.33047328175009	*	-1.69065058792356	2.68150157806259e-14	3.26112861868025e-12
chr11	114130047	114130448	.	6.27197449752075	*	-1.39132313007006	2.69082872260249e-14	3.26443142523884e-12
chr18	24971873	24972274	.	6.27894165115005	*	1.45551763878032	2.82225747690185e-14	3.41548493087024e-12
chr4	125218262	125218663	.	5.20160484221908	*	-1.75726836813232	2.89383884141134e-14	3.49354979544074e-12
chr8	127480223	127480624	.	6.27121434801499	*	-1.39066300810285	2.94704038857711e-14	3.54909917625325e-12
chr3	84653009	84653410	.	6.77929084244974	*	1.45082901106701	3.08103819349809e-14	3.70144384044189e-12
chr13	57247391	57247792	.	5.45242057311806	*	2.02343707397177	3.09742326474472e-14	3.71209638640862e-12
chr7	113458677	113459078	.	5.3924605598959	*	-1.68717781915026	3.31776592434194e-14	3.96653777918421e-12
chr4	12474966	12475367	.	5.29318920668388	*	-1.71029071010066	3.35094732146864e-14	3.99653079576898e-12
chr6	85183824	85184225	.	6.56320360595573	*	1.45998482975056	3.40278551603948e-14	4.04857681060157e-12
chr4	74472065	74472466	.	5.78066586548185	*	1.76095880836764	3.4616863063228e-14	4.10875536204314e-12
chr3	89447296	89447697	.	6.6355035229408	*	1.33860223343215	3.58075273392971e-14	4.23988601895716e-12
chr5	44558009	44558410	.	4.73241818511464	*	-2.11183949111176	3.59124241818369e-14	4.24213362775688e-12
chr9	72282303	72282704	.	4.89920717291433	*	-2.05923208844993	3.68715668572894e-14	4.34503695738788e-12
chr7	115204191	115204592	.	5.95523841194707	*	1.70686800223982	3.84056533743689e-14	4.51504176431629e-12
chr10	110965774	110966175	.	5.6973786566384	*	1.78884599214633	4.05730016875103e-14	4.7585095755879e-12
chr2	29416300	29416701	.	6.13924244732085	*	1.54052746814566	4.07501016292238e-14	4.76795501906292e-12
chr14	93277295	93277696	.	5.48231214560261	*	1.93626148580116	4.13088576495437e-14	4.82190580450088e-12
chr6	14142110	14142511	.	5.55299646999532	*	1.97783445328275	4.21219742709731e-14	4.90522311698954e-12
chr2	71550010	71550411	.	6.77972286616683	*	1.32470913467534	4.303951289242e-14	5.00027997312031e-12
chr7	100383370	100383771	.	5.55046933842003	*	1.9349075737579	4.48878258664244e-14	5.20277298117506e-12
chr10	105958804	105959205	.	5.2242789560507	*	2.12209152857282	4.5909139026224e-14	5.30868770154294e-12
chr2	142005431	142005832	.	5.94445322526563	*	-1.44608482439196	4.72193629201432e-14	5.44743753164717e-12
chr3	29579786	29580187	.	5.54436661559668	*	1.88451449606287	4.98498445001242e-14	5.73749632176721e-12
chr5	99692791	99693192	.	6.47875563946822	*	-1.40666021478143	5.26400929374169e-14	6.04455169506488e-12
chr7	125631129	125631530	.	6.58871134248553	*	1.54186616134775	5.60359434757946e-14	6.41956089341261e-12
chr9	118284511	118284912	.	5.36101198242806	*	1.97061742375778	5.64894503750265e-14	6.45653495767895e-12
chr3	83393585	83393986	.	5.43008294700989	*	2.02667165258013	5.75460921183183e-14	6.56211511416648e-12
chr6	119638075	119638476	.	5.87427555501416	*	1.67150501190928	5.84036163937862e-14	6.64455521442302e-12
chr16	57317037	57317438	.	6.99710341063356	*	-1.13525703569525	5.87531899044071e-14	6.66895978096553e-12
chr15	47957210	47957611	.	5.90764278160792	*	1.91140135430439	5.96500674254793e-14	6.75523332385428e-12
chr7	124655343	124655744	.	5.53004529085329	*	1.84664338740051	5.99726759911602e-14	6.77622620077695e-12
chr4	24669573	24669974	.	5.13953199735548	*	-1.73236821167663	6.06846141646302e-14	6.84101257760909e-12
chr11	78627761	78628162	.	5.57045880200846	*	-1.7448172408048	6.11383227611306e-14	6.8764597372519e-12
chr3	49474559	49474960	.	5.02679096421308	*	2.60924030086645	6.15293521775202e-14	6.9047120298119e-12
chr4	134307756	134308157	.	6.08297662080529	*	1.5930597433463	6.20195962201747e-14	6.94394463257901e-12
chr7	36592384	36592785	.	5.78516178233819	*	1.6845744909216	6.21618212373119e-14	6.94412236518894e-12
chr13	97682565	97682966	.	5.97154678223056	*	1.70382056739821	6.25464435393223e-14	6.97131646997196e-12
chr12	51288120	51288521	.	5.23483177696384	*	2.12632730217371	6.29985442834895e-14	7.00090323456765e-12
chrX	129434200	129434601	.	4.99945450073351	*	2.35163223498826	6.30954702564526e-14	7.00090323456765e-12
chr17	78665722	78666123	.	5.83246738110677	*	1.67368227750872	6.33608491533966e-14	7.01458584708097e-12
chr5	85494432	85494833	.	5.79217526864497	*	1.72692585777004	6.82173975704325e-14	7.53535172804849e-12
chr11	116812865	116813266	.	6.9995852827661	*	1.56193900771789	6.84221620078008e-14	7.5410997127169e-12
chr13	78330073	78330474	.	6.32328107916219	*	1.51313915782081	6.88933543510478e-14	7.57612085620788e-12
chr13	26141516	26141917	.	5.24829153306953	*	-1.76471902272852	6.93253769526091e-14	7.60668847202673e-12
chr14	63391388	63391789	.	5.83134247728523	*	1.66658440208744	7.10702889978914e-14	7.78085718305962e-12
chr6	80602493	80602894	.	5.34873659838894	*	2.04771134302195	7.17337062296774e-14	7.83611389114281e-12
chr2	5254811	5255212	.	5.56452490671275	*	1.85934629602085	7.32879298841621e-14	7.988222573864e-12
chr4	97768522	97768923	.	5.78168036683385	*	1.77144852698932	7.53432528170074e-14	8.19415958390431e-12
chr1	97776577	97776978	.	6.28030175064207	*	1.60047517162453	7.90445220621249e-14	8.57780729964721e-12
chr6	108122776	108123177	.	5.70808752771697	*	1.69841872248912	8.0367869755238e-14	8.70228933560226e-12
chr1	58778691	58779092	.	5.75521759425309	*	1.84187694894257	8.08934839834304e-14	8.74003646644608e-12
chr1	187698166	187698567	.	5.18132695864104	*	-1.74447468188719	8.15816038953209e-14	8.7951381526973e-12
chr9	88003009	88003410	.	5.40179409643931	*	1.97646971770873	8.44520811606612e-14	9.08476243875558e-12
chr3	144116806	144117207	.	6.5198065823452	*	-1.37846622773658	8.55601813901156e-14	9.18395547025727e-12
chr2	169266402	169266803	.	5.61599371704152	*	1.87424668824448	8.7964785888656e-14	9.42158192633032e-12
chr2	139153236	139153637	.	5.5395317219713	*	1.89595116049221	8.91794812740265e-14	9.53100880386652e-12
chr4	58632140	58632541	.	4.96285578165005	*	2.52210079836842	9.27013537643024e-14	9.88600873318833e-12
chr1	179409435	179409836	.	5.67133945238541	*	1.81144557997475	9.42413644883655e-14	1.00285810624516e-11
chr4	148455853	148456254	.	6.12478539132933	*	1.55046345989553	9.48245363907769e-14	1.00689382985613e-11
chr16	90150077	90150478	.	5.65774207844983	*	1.74239827114483	9.59805490906945e-14	1.01698188667428e-11
chr12	85483914	85484315	.	6.70597396310335	*	1.6003668547362	9.79216626087695e-14	1.03532762590377e-11
chr5	75345414	75345815	.	5.38921647627837	*	2.01409246404422	9.95005005504092e-14	1.04977280238825e-11
chr18	78574428	78574829	.	5.56374997147394	*	1.79510277604418	1.02386946813784e-13	1.07792279016576e-11
chr15	88198976	88199377	.	5.80933000204983	*	1.79028214761023	1.03380605254831e-13	1.08606824788565e-11
chr11	62916239	62916640	.	5.68190291589937	*	1.78248903492198	1.07940091533161e-13	1.13156050096419e-11
chr10	99736949	99737350	.	4.80180069208883	*	-1.9607986330783	1.099452903328e-13	1.15013954565092e-11
chr11	76181166	76181567	.	6.24823691794027	*	1.60011767167572	1.10729564383049e-13	1.15589491986838e-11
chr6	91336646	91337047	.	5.68784252612284	*	1.79706035273516	1.1492766179134e-13	1.19718739000194e-11
chr16	41549578	41549979	.	5.33529161856671	*	2.10756013790673	1.17894580574509e-13	1.22550796009409e-11
chr12	6096898	6097299	.	5.35913519365349	*	2.00596675816955	1.2852224782811e-13	1.33317531696654e-11
chr9	113336877	113337278	.	5.41725451310021	*	1.93337385592259	1.29345483315824e-13	1.3389020092667e-11
chr6	22825028	22825429	.	5.38301238220689	*	1.97774638916746	1.29893776741405e-13	1.3403313652039e-11
chr10	19152850	19153251	.	6.0559700256917	*	1.58453513406844	1.30026475196992e-13	1.3403313652039e-11
chr3	155854985	155855386	.	4.79498930356986	*	-1.95319432623022	1.30647609562601e-13	1.34392841036729e-11
chr12	71579799	71580200	.	5.87280118014914	*	-1.44576525786525	1.33685990217309e-13	1.37232421059664e-11
chr2	129073930	129074331	.	5.98830724920669	*	1.66560871635424	1.34154886072168e-13	1.37428042628618e-11
chr12	14921405	14921806	.	5.27762800075213	*	2.05321205550989	1.3875407994483e-13	1.41845164624346e-11
chr12	27190336	27190737	.	6.18651099999878	*	-1.3539016145531	1.39816476991804e-13	1.42635916693126e-11
chr16	34100335	34100736	.	5.5342593225847	*	1.79294111474049	1.43346603584721e-13	1.45935709249467e-11
chr18	81874072	81874473	.	6.71391345329467	*	1.64092723698148	1.45013943559954e-13	1.47141464643088e-11
chr18	12703103	12703504	.	5.64730468297021	*	1.81319767240735	1.45126971162476e-13	1.47141464643088e-11
chr18	83600115	83600516	.	5.21642897708044	*	2.08095615210491	1.47004206596257e-13	1.48739338215098e-11
chr5	108183449	108183850	.	5.50120558302113	*	1.91898948909018	1.48634043290889e-13	1.5008086956096e-11
chr13	40228529	40228930	.	5.40594421449367	*	2.00019062193641	1.57187484393905e-13	1.5839365774354e-11
chr4	125749944	125750345	.	5.7147658791962	*	1.70567362338146	1.58581863664333e-13	1.59473281064972e-11
chr6	6862057	6862458	.	5.26407612082875	*	-1.67312239520768	1.62848564147025e-13	1.63431111856169e-11
chr15	31860041	31860442	.	4.30983542818203	*	-2.2551863829571	1.64136051398442e-13	1.64389080605466e-11
chr1	169110927	169111328	.	4.87044734282453	*	-1.95194024172749	1.71302038982526e-13	1.71218815319863e-11
chr2	29358555	29358956	.	6.14023751809662	*	1.498749573784	1.72348487590463e-13	1.7191674592458e-11
chr12	56517848	56518249	.	4.21327852309076	*	-2.38622235404289	1.76122823913359e-13	1.75327430515041e-11
chr12	6467767	6468168	.	5.51624993198495	*	1.79757309177836	1.85771249951441e-13	1.84560185867251e-11
chr2	62164694	62165095	.	5.23408098111968	*	2.06719128020351	1.88270292700915e-13	1.86667348843381e-11
chr7	48932193	48932594	.	5.89642590017813	*	1.59747824468447	1.93537822913449e-13	1.91505481847184e-11
chr11	57397709	57398110	.	5.3984728143099	*	1.89234826958405	2.01693987114667e-13	1.99176846155476e-11
chr1	5303052	5303453	.	6.83511956187729	*	-1.25327990939201	2.04987403342802e-13	2.02025110328427e-11
chr9	41966224	41966625	.	5.8950378331911	*	1.64194628146237	2.14792795078525e-13	2.11267112545762e-11
chr1	18261973	18262374	.	5.71755307362705	*	1.7390778321361	2.20617610729484e-13	2.16564913466779e-11
chr4	148445342	148445743	.	5.89485956817033	*	1.57918964581222	2.2175869077717e-13	2.17253117377253e-11
chr10	21419583	21419984	.	4.93737536631204	*	-1.83857847174627	2.25341158432258e-13	2.20325644331707e-11
chr15	34824574	34824975	.	6.63979216581654	*	-1.40231371236953	2.28234385343821e-13	2.22713458710207e-11
chr12	105841363	105841764	.	7.17676458914923	*	1.4888114395668	2.35226068382972e-13	2.29045095576518e-11
chr14	99971267	99971668	.	5.53850956418184	*	1.84762606653915	2.35650738319976e-13	2.29045095576518e-11
chr3	74993055	74993456	.	5.10964626466088	*	2.14334267444674	2.37165141315989e-13	2.30064165375604e-11
chr3	89567408	89567809	.	5.58285143840131	*	1.7586225796531	2.4411941553498e-13	2.36345887479513e-11
chr12	43146162	43146563	.	4.92557612744879	*	2.33222700219591	2.47522420593112e-13	2.39171566324961e-11
chr1	160114381	160114782	.	6.04199207692812	*	1.59361587888931	2.5106770508589e-13	2.42123418092205e-11
chr15	73758748	73759149	.	6.96167998065788	*	1.25409159579567	2.61527076596969e-13	2.51718536726159e-11
chr6	108213407	108213808	.	6.57222670077865	*	1.56689249200453	2.64463570757825e-13	2.54049674508529e-11
chr5	111417958	111418359	.	7.24865991254368	*	1.39557724398751	2.67393400408957e-13	2.56365369681411e-11
chr3	53707092	53707493	.	4.91568023472295	*	2.42649351014282	2.71680445049913e-13	2.59826082853099e-11
chr9	50102391	50102792	.	5.01107729418552	*	-1.82081292357541	2.72055421328282e-13	2.59826082853099e-11
chr8	94659541	94659942	.	6.67951164041957	*	-1.16101438197972	2.75472711995714e-13	2.62581865395761e-11
chr13	30007859	30008260	.	7.04706900187266	*	1.55968538972464	2.83036442661329e-13	2.6927181874462e-11
chr12	72378772	72379173	.	5.24980176738688	*	2.08809982202983	2.84955464448537e-13	2.70576173319441e-11
chr9	86608040	86608441	.	5.59444612943045	*	-1.50238522620587	2.96524901123644e-13	2.81021372704051e-11
chr5	107292205	107292606	.	5.88600927595253	*	1.65611166384318	3.07882907879093e-13	2.91226560525634e-11
chr10	61370576	61370977	.	5.96382640335844	*	-1.36536673962405	3.09149995169359e-13	2.91865968670789e-11
chr13	111971196	111971597	.	5.28114767529594	*	1.96270365439201	3.29531404300058e-13	3.10514172112971e-11
chr9	59109936	59110337	.	5.51370220685027	*	1.7937440986978	3.38773192826868e-13	3.18614574647989e-11
chr11	71958894	71959295	.	5.63241375830983	*	1.692358717437	3.44257486516109e-13	3.23156989623943e-11
chr15	51697480	51697881	.	5.552480471635	*	1.79180684167566	3.57183431271496e-13	3.34654442171943e-11
chr10	13961021	13961422	.	5.72953703844854	*	1.64565514649866	3.65416074748912e-13	3.41719395962165e-11
chr1	134794140	134794541	.	4.62827046513515	*	-2.08936322029275	3.83935508909255e-13	3.58279631072637e-11
chr1	89617541	89617942	.	6.02847362871273	*	1.58584360518345	3.84575916373334e-13	3.58279631072637e-11
chr2	44982656	44983057	.	5.44508980533424	*	1.88819221858858	3.90939838957759e-13	3.6276252416975e-11
chr12	39351403	39351804	.	6.54263147280462	*	-1.23731875556081	3.91520594617392e-13	3.6276252416975e-11
chr15	55890806	55891207	.	6.00106318694535	*	-1.45362386852929	3.9159191790035e-13	3.6276252416975e-11
chr7	70183237	70183638	.	5.7750880453429	*	1.6912020319724	4.02778611955127e-13	3.72426905316411e-11
chr6	119498507	119498908	.	6.18119467334196	*	1.50624295409193	4.22048406342312e-13	3.8951517965529e-11
chr19	48533835	48534236	.	6.12191574747012	*	1.53616635291077	4.26076452750384e-13	3.92499084533637e-11
chr17	16309434	16309835	.	5.89960041881434	*	1.58891488169739	4.27108841875282e-13	3.92717433453146e-11
chr9	56606238	56606639	.	6.14272904129389	*	1.57429935626763	4.31921960216282e-13	3.96404808692177e-11
chr5	114881016	114881417	.	5.90825667781493	*	1.59650876940864	4.51960209391945e-13	4.14025738384725e-11
chr12	111867419	111867820	.	5.54789106237716	*	1.76456168293515	4.53147300641296e-13	4.14344465119716e-11
chr3	82045227	82045628	.	5.09646940154789	*	-1.725864042473	4.54322815806865e-13	4.14651448304617e-11
chr6	33923873	33924274	.	5.96482897048664	*	1.74372963074985	4.55317168276402e-13	4.1479226016265e-11
chr9	100442494	100442895	.	5.21605531865336	*	2.02912766263027	4.60592907848156e-13	4.18825698304061e-11
chr9	75758059	75758460	.	5.38017839109988	*	1.91736724042763	4.71588342729652e-13	4.28035772254031e-11
chr12	51947344	51947745	.	5.28697037031126	*	1.93067438397731	4.93730323534649e-13	4.473106138504e-11
chr1	189952611	189953012	.	4.87708569059263	*	2.3385033786226	4.95668043424952e-13	4.48243687035723e-11
chr19	52165604	52166005	.	5.26652344275137	*	-1.61387282815148	5.03272179500527e-13	4.54288247440914e-11
chr5	83114090	83114491	.	5.24208420127006	*	2.00232233596543	5.13569160853479e-13	4.62737059969003e-11
chr19	7060417	7060818	.	6.88981942363791	*	1.41809159490031	5.1697127889148e-13	4.64953986640177e-11
chr4	82580504	82580905	.	5.86946884671599	*	1.70914150496819	5.24736401533345e-13	4.71079719311099e-11
chr5	97563705	97564106	.	5.63756065721314	*	1.69828345252853	5.34634019246487e-13	4.79094180296089e-11
chr11	12692096	12692497	.	5.57071514730368	*	2.01342499957814	5.38690942956848e-13	4.81855144917343e-11
chr5	116664319	116664720	.	5.70767632981754	*	1.69517757211347	5.52644380963504e-13	4.93442476572405e-11
chr9	120273658	120274059	.	6.27457228685314	*	1.59102350020962	5.6468467729895e-13	5.03282863290848e-11
chr3	114137390	114137791	.	4.90725074216843	*	2.3683427629964	5.66075667545805e-13	5.03613552445796e-11
chr9	30040438	30040839	.	5.57328471358228	*	1.79811455361495	5.6747884740226e-13	5.03953877146294e-11
chr16	7192176	7192577	.	5.83330678680283	*	1.59702089963951	5.69797674286193e-13	5.05104667245154e-11
chr5	116340729	116341130	.	5.79519153745772	*	1.6836234429084	5.83214218837036e-13	5.16071420596729e-11
chr3	69861207	69861608	.	5.46510284640598	*	1.76180727986521	6.08987957583569e-13	5.37913942641258e-11
chr4	118100576	118100977	.	4.80634616262967	*	-1.90829136728358	6.10857778039346e-13	5.38602029436978e-11
chr19	41824208	41824609	.	5.91153784159778	*	-1.40225079672714	6.13085536878962e-13	5.39602699981027e-11
chr15	87760721	87761122	.	5.82310237392706	*	1.57430153654792	6.32814455434098e-13	5.55975917286727e-11
chr18	38308062	38308463	.	6.65264124933763	*	-1.25873460745788	6.40864724369373e-13	5.62048608001104e-11
chr19	38226817	38227218	.	6.03044397767175	*	1.55790014274667	6.43824497191332e-13	5.6364323356949e-11
chr13	49470239	49470640	.	5.84943319120556	*	-1.47842811473111	6.52129172781253e-13	5.69903186464552e-11
chr3	67680661	67681062	.	5.17264932576923	*	2.08211360347385	6.5963932227249e-13	5.75447900645344e-11
chr10	94871270	94871671	.	5.84265684518844	*	1.57424185650722	6.63439562582087e-13	5.77742360530038e-11
chr5	128954746	128955147	.	6.5650189203638	*	1.42759733508997	7.02027408568617e-13	6.10269459955705e-11
chr5	39039166	39039567	.	6.35355131527674	*	1.6038578860552	7.14876792314969e-13	6.20347214364568e-11
chr15	66380884	66381285	.	5.80557136105723	*	1.60442062988109	7.21287166070682e-13	6.24811844068526e-11
chr5	66649910	66650311	.	6.22435553621138	*	1.59724923605357	7.35149929010729e-13	6.35705129506721e-11
chr13	8588511	8588912	.	5.55496048756836	*	1.75380940845981	7.48821487653213e-13	6.46395275775613e-11
chr5	142747091	142747492	.	7.02886113279292	*	1.35435282897601	7.72558206059544e-13	6.6572136094932e-11
chr8	116155650	116156051	.	6.08172092723247	*	1.59520229087173	7.82345082214266e-13	6.7298032716745e-11
chr2	34146073	34146474	.	5.12768903619613	*	-1.75032589337574	7.84405875365735e-13	6.73579556557539e-11
chr5	98938717	98939118	.	5.34332313635637	*	1.8818469568804	8.01819102059092e-13	6.87337152487322e-11
chr18	56802763	56803164	.	5.12515558834453	*	2.02261644367615	8.09348256413818e-13	6.92588899630653e-11
chr2	158730480	158730881	.	5.53407239932884	*	1.74121086760432	8.20673806412058e-13	7.01065568605567e-11
chr1	97790901	97791302	.	5.8364448986148	*	1.67192122844705	8.38971505572681e-13	7.15458671142603e-11
chr6	80906842	80907243	.	5.09946275891717	*	2.07536067807311	8.48218021926101e-13	7.22096776734883e-11
chr9	43611229	43611630	.	6.10214202104064	*	1.45131183207519	8.61704274238018e-13	7.32315150512502e-11
chr5	5189862	5190263	.	5.29393137522228	*	1.89499944246424	8.71716703171102e-13	7.39551270374163e-11
chr13	88702601	88703002	.	5.07663457953587	*	2.10762360553405	8.75456526247744e-13	7.41450110463269e-11
chr4	126554990	126555391	.	5.23062204249165	*	1.99882801735831	8.91021459044606e-13	7.53340334962097e-11
chr2	129988238	129988639	.	5.44153071369145	*	1.8447026966525	9.39039238733373e-13	7.92581221396564e-11
chr6	37108198	37108599	.	5.54467667434146	*	1.75026915705702	9.46006957597378e-13	7.97099650824712e-11
chr5	48780704	48781105	.	5.36576285230103	*	1.93640815606177	9.57453866034018e-13	8.03940502989105e-11
chr3	26899169	26899570	.	5.31672794226126	*	2.00513740107504	9.57736538730495e-13	8.03940502989105e-11
chr4	33498517	33498918	.	5.43779531920799	*	1.88838841478901	9.59010361836891e-13	8.03940502989105e-11
chr19	21719472	21719873	.	6.4058684560619	*	1.46256770169157	9.75943283957078e-13	8.16748738790926e-11
chr6	17554649	17555050	.	5.74333584990498	*	1.75649182928594	9.78769984871446e-13	8.17728371793782e-11
chr7	71023795	71024196	.	5.42873974166493	*	1.76067074425934	9.82947843252854e-13	8.19831633588732e-11
chr7	19427326	19427727	.	6.17617064076112	*	-1.34838732450037	9.9006001596844e-13	8.24371051407381e-11
chr12	67909416	67909817	.	5.00740470352818	*	2.17199217873223	1.00795120507317e-12	8.37855196998199e-11
chr15	37439175	37439576	.	5.54868733497509	*	1.78758324648679	1.01965141089739e-12	8.44801031156984e-11
chr11	57422387	57422788	.	5.96372303190251	*	1.52887433029125	1.01972904765384e-12	8.44801031156984e-11
chr3	123577776	123578177	.	5.00093407561219	*	2.16531467036151	1.06635307055642e-12	8.81947222978117e-11
chr17	70749947	70750348	.	5.05160573137334	*	2.07538635556649	1.08736652559117e-12	8.97822902468054e-11
chr9	60785499	60785900	.	6.68263154945154	*	1.2902292707285	1.17203696971272e-12	9.66118487755183e-11
chr14	29686633	29687034	.	5.7649635853467	*	1.63821485051801	1.19831231396405e-12	9.86131146904814e-11
chr2	162124017	162124418	.	6.58953066927599	*	1.36731093082767	1.2245463811031e-12	1.00604329639512e-10
chr7	134332142	134332543	.	5.52959711723965	*	1.76852911110853	1.23064847230772e-12	1.00937705928017e-10
chr5	110759322	110759723	.	5.14679634079697	*	2.01410269667495	1.27113340090262e-12	1.04085377782699e-10
chr17	5134459	5134860	.	6.22383284317629	*	1.45580707670016	1.28840267868975e-12	1.05324785865869e-10
chr15	63034922	63035323	.	5.33648094653398	*	1.87548093125909	1.29078910868887e-12	1.05345459554747e-10
chr13	101155825	101156226	.	5.85110891895099	*	1.54632950568495	1.34425415804461e-12	1.09455926231935e-10
chr2	17842354	17842755	.	6.4779767195603	*	1.46452624042196	1.34558788121323e-12	1.09455926231935e-10
chr15	69398438	69398839	.	4.980666906444	*	-1.72109567420491	1.35268163224415e-12	1.09770321691193e-10
chr13	95802367	95802768	.	5.56381628546332	*	1.77154291391475	1.3538991799647e-12	1.09770321691193e-10
chr9	111866807	111867208	.	5.82651401313261	*	1.67131647628648	1.37287916934687e-12	1.11126691583068e-10
chr5	131486846	131487247	.	6.62528903905713	*	1.33805882813148	1.42600315257973e-12	1.15237858693579e-10
chr3	150922450	150922851	.	5.08618177016738	*	2.14359248398859	1.43393728825472e-12	1.15689685530825e-10
chr3	82313679	82314080	.	5.4268150476234	*	1.83605320582275	1.45107797040745e-12	1.16881608265642e-10
chr18	54094600	54095001	.	4.84804233480023	*	2.30456734437062	1.46071693567555e-12	1.17352305072898e-10
chr19	45464529	45464930	.	6.1205737634374	*	1.4349075910461	1.46167505710937e-12	1.17352305072898e-10
chr17	66786707	66787108	.	6.76340214729466	*	-1.21005909243343	1.4781290951663e-12	1.18480685394369e-10
chr15	21179954	21180355	.	5.01852726215931	*	2.0807818738944	1.50152438914966e-12	1.20160888555354e-10
chr1	88892046	88892447	.	5.00701281784926	*	-1.70693535852444	1.59909941731204e-12	1.2776235085631e-10
chr4	33526644	33527045	.	6.70163977286627	*	1.46810353044018	1.63049301734937e-12	1.3006013445015e-10
chr7	83676266	83676667	.	4.76673041095791	*	-1.87287072929921	1.66239154299356e-12	1.32390717462662e-10
chr16	6476513	6476914	.	4.84528734462687	*	2.30100090065944	1.66943579977263e-12	1.32737620047622e-10
chr10	86797800	86798201	.	6.00986418282427	*	1.62509878646573	1.68348422306113e-12	1.33609982787695e-10
chr10	44661481	44661882	.	4.83740764620433	*	-1.76590624557344	1.68581941179387e-12	1.33609982787695e-10
chr2	179404289	179404690	.	6.82338026297928	*	1.379425234479	1.70424957455089e-12	1.34854209924719e-10
chr13	26701591	26701992	.	4.45932278912292	*	-2.02054842584584	1.71906765061243e-12	1.35809094906623e-10
chr6	115890478	115890879	.	5.61758032799151	*	1.64832810773796	1.78908804141254e-12	1.41115033758443e-10
chr13	95791827	95792228	.	5.40643431203429	*	1.76743133852716	1.80308398100053e-12	1.41992144570785e-10
chr2	114749361	114749762	.	5.53779845409509	*	1.77882445329725	1.81419955371032e-12	1.42639995484077e-10
chr14	105868532	105868933	.	6.79571238953699	*	1.40160343478474	1.84381453015606e-12	1.44638401746234e-10
chr4	127121045	127121446	.	6.89396444258684	*	-1.16554937579869	1.84547539493129e-12	1.44638401746234e-10
chr16	23337035	23337436	.	5.841736921584	*	1.61184802976793	1.87130969581208e-12	1.46430725103672e-10
chr8	87145987	87146388	.	5.45469538544341	*	1.81109619539132	1.87774017801284e-12	1.4670142251513e-10
chr2	43707201	43707602	.	5.83188192753239	*	1.54323762535465	1.91845464558362e-12	1.49428139659007e-10
chr8	35177223	35177624	.	5.56034501618931	*	1.68032705947376	1.91869411341159e-12	1.49428139659007e-10
chr17	4012478	4012879	.	5.08110396171994	*	2.02813008206394	2.01878755563357e-12	1.56975833617265e-10
chr7	136855049	136855450	.	6.76597471949322	*	1.40862136174839	2.02734614530769e-12	1.57393464262127e-10
chr9	32602788	32603189	.	5.61422807449256	*	-1.41150147814927	2.05937532914232e-12	1.59370100975914e-10
chr1	42045350	42045751	.	5.64859321067051	*	1.63315328107476	2.06011589366492e-12	1.59370100975914e-10
chr9	34869526	34869927	.	5.43653152499754	*	1.74030827854449	2.06248976271081e-12	1.59370100975914e-10
chr4	131697563	131697964	.	5.42704254364729	*	1.86485213121595	2.07648396136233e-12	1.60200737619104e-10
chr15	6275907	6276308	.	5.41812391635006	*	1.82469764710503	2.11176262846102e-12	1.62668317539612e-10
chr4	153194694	153195095	.	5.68477682779336	*	1.60139064370832	2.12152919532389e-12	1.63166083408586e-10
chr17	48198416	48198817	.	6.32342445407756	*	1.42272693570245	2.27642760169466e-12	1.74773427808063e-10
chr1	176761004	176761405	.	5.12699300441542	*	2.05636462688503	2.27953028816414e-12	1.74773427808063e-10
chr18	43023129	43023530	.	5.74416762867128	*	1.64241806117719	2.29418451461006e-12	1.75624270687421e-10
chr16	63581612	63582013	.	5.42246344663602	*	1.72183403313909	2.33004328622747e-12	1.78093215635863e-10
chr8	68578306	68578707	.	5.21083684815422	*	1.99475704073821	2.34639745917018e-12	1.79066029279732e-10
chr11	66164705	66165106	.	5.38628828691705	*	1.75348384017889	2.44349093328236e-12	1.8618797580517e-10
chr6	101917219	101917620	.	5.7893220609629	*	1.66022297250826	2.48339021851597e-12	1.88936633943674e-10
chr18	12751465	12751866	.	6.15422686097641	*	-1.36641513554927	2.53392143881438e-12	1.92200276944069e-10
chr2	178959756	178960157	.	4.46081710925412	*	-2.01659798178133	2.53407283478995e-12	1.92200276944069e-10
chr5	61704300	61704701	.	4.98018390172588	*	2.12382085914926	2.6949383669012e-12	2.03846592017833e-10
chr5	102771682	102772083	.	4.89075999917683	*	2.26740584190439	2.69588108772775e-12	2.03846592017833e-10
chr11	47350071	47350472	.	5.05305396046192	*	-1.65789924540359	2.72516315667926e-12	2.05745651413142e-10
chr13	11283826	11284227	.	5.66826361000052	*	1.69744699939319	2.79188680527232e-12	2.10461378468895e-10
chr4	24621391	24621792	.	5.30437699015051	*	1.88387663297475	2.82575865269458e-12	2.12690029322329e-10
chr11	24321426	24321827	.	6.26126108144932	*	1.37129409877408	2.83903120066168e-12	2.13363781680169e-10
chr3	138509140	138509541	.	6.60023614448621	*	1.40864121341546	2.85524534932853e-12	2.14256222444446e-10
chr3	106905723	106906124	.	5.48773885080968	*	1.89051807207986	2.95692321758713e-12	2.21549379046407e-10
chr12	53880357	53880758	.	5.38096796281695	*	1.78612564571269	2.97549769425182e-12	2.2228034737425e-10
chr4	86101965	86102366	.	5.45334104975854	*	-1.59449067191271	2.97568271254008e-12	2.2228034737425e-10
chr2	4441727	4442128	.	6.26373368631247	*	1.32185610927901	3.02249374781556e-12	2.25436029142207e-10
chr14	25397813	25398214	.	5.69290202673725	*	-1.46123122510637	3.03156410449345e-12	2.25771507124387e-10
chr11	113082975	113083376	.	6.69192113696473	*	1.29303186874498	3.0463034322353e-12	2.26527527515136e-10
chr9	58967510	58967911	.	5.55908865998364	*	1.81010910427263	3.14187350321163e-12	2.33282926458011e-10
chr13	92144680	92145081	.	4.70809830570572	*	-1.93391614944682	3.2570408026898e-12	2.41470940951369e-10
chr4	119750454	119750855	.	5.26299472006075	*	-1.55213919609069	3.33904743788295e-12	2.47179619629548e-10
chr17	37383493	37383894	.	5.44904478326803	*	-1.44854148409667	3.35238807076841e-12	2.47795678715959e-10
chr12	25915007	25915408	.	5.86681342241653	*	1.56694637516208	3.38699434406243e-12	2.49979421124704e-10
chr12	111480044	111480445	.	5.5940486719487	*	-1.48710731338621	3.39247212858555e-12	2.50010005703045e-10
chr7	44031933	44032334	.	6.20385540673824	*	1.33441577704957	3.40177792226417e-12	2.503221858267e-10
chr4	127994404	127994805	.	5.28331813463302	*	-1.53336330956511	3.51070061378971e-12	2.57952907003691e-10
chr15	77819849	77820250	.	5.44319715277567	*	1.76500826524935	3.56309566142726e-12	2.6090937809288e-10
chr5	149330360	149330761	.	5.83130926106935	*	1.57876814196563	3.56488148639442e-12	2.6090937809288e-10
chr14	21489848	21490249	.	5.23637722843411	*	-1.64361710163434	3.5667901452668e-12	2.6090937809288e-10
chr17	90657087	90657488	.	5.42327061798837	*	1.80546155106483	3.63138767295523e-12	2.65241712632896e-10
chr15	81189215	81189616	.	5.39009041777526	*	1.72398117635758	3.64043440495138e-12	2.65509732908241e-10
chr7	83936099	83936500	.	5.30799206903675	*	1.877782940136	3.67574218312375e-12	2.67689448427608e-10
chr18	25773057	25773458	.	5.77864280619206	*	-1.33426102392229	3.68122708722312e-12	2.67694062825815e-10
chr8	88467755	88468156	.	5.67011762028275	*	-1.37483742688255	3.73075310460575e-12	2.70896566607373e-10
chr10	123833152	123833553	.	4.827729962105	*	-1.75366985150799	3.74587534380372e-12	2.71595214354849e-10
chr14	64771324	64771725	.	5.77356227059877	*	1.60640175902879	3.76908064474016e-12	2.72877017470221e-10
chr2	71376780	71377181	.	7.39860927954877	*	-1.16727259411377	3.8451680861932e-12	2.77917782269943e-10
chr12	78048575	78048976	.	5.40647265584562	*	1.89424168969857	3.8499627971614e-12	2.77917782269943e-10
chr11	108036923	108037324	.	5.62257428478587	*	1.65829496672211	3.86719003422785e-12	2.78753832306619e-10
chr3	154522314	154522715	.	6.85562932443559	*	-1.15611934414249	3.92437024296569e-12	2.82463126992236e-10
chr4	79228433	79228834	.	4.9035486838908	*	2.16195816264777	3.98316363186298e-12	2.86277565483066e-10
chr8	58295895	58296296	.	5.20272317344761	*	1.86989566648899	4.04548363858275e-12	2.9033401182945e-10
chr3	149641861	149642262	.	5.0604248098859	*	2.00155011205983	4.06741489731219e-12	2.91484293134523e-10
chr8	118661885	118662286	.	6.24882739177298	*	1.42321016843243	4.15208052625244e-12	2.97120475455421e-10
chr4	77504851	77505252	.	4.73283142413003	*	2.37351924972385	4.20664608311802e-12	3.00589518089776e-10
chr16	16848072	16848473	.	4.97112728880459	*	2.17141171719549	4.33844397918225e-12	3.09263987555337e-10
chr9	40315939	40316340	.	5.72889220095175	*	1.53504370586041	4.34056917076816e-12	3.09263987555337e-10
chr16	96050846	96051247	.	5.9930169416872	*	1.55877556718042	4.38717647119661e-12	3.12134330607787e-10
chr8	114026930	114027331	.	5.31007143599063	*	1.81602039345838	4.48542557876998e-12	3.18665285435031e-10
chr5	91135547	91135948	.	5.78679444012662	*	1.63794532871438	4.56869936318634e-12	3.24115085857311e-10
chr2	180496776	180497177	.	5.65072754919506	*	-1.53887931609078	4.59269328629954e-12	3.25349818801041e-10
chr1	184637681	184638082	.	5.64445211150215	*	1.67358376273057	4.65832922878325e-12	3.2952673925559e-10
chr5	74774420	74774821	.	6.15258290190257	*	1.56700521436515	4.72264227105745e-12	3.33598261481735e-10
chr4	104888382	104888783	.	5.22496356707338	*	1.86259991872781	4.73861566436871e-12	3.34248410062671e-10
chr1	160362530	160362931	.	6.48920988697799	*	1.41257228540476	4.92968026437143e-12	3.46811936645668e-10
chr17	30053483	30053884	.	5.95041343682055	*	1.51718379504367	4.93077567087774e-12	3.46811936645668e-10
chr13	53959850	53960251	.	4.91765611632189	*	-1.74547832791824	5.0354468339973e-12	3.5367030281003e-10
chr4	12799518	12799919	.	5.93595982406296	*	1.60419980880407	5.06960766989371e-12	3.55563847029363e-10
chr5	83136895	83137296	.	4.83844574572612	*	2.23405859481022	5.17690485355651e-12	3.62574261062704e-10
chr2	71359832	71360233	.	7.55116624042016	*	-1.14371536778797	5.214275630001e-12	3.64674325080637e-10
chr1	56967886	56968287	.	6.30693678442501	*	1.38585129829629	5.22921381247366e-12	3.65201783882177e-10
chr7	54284116	54284517	.	5.19074745547504	*	1.92991981304336	5.24095416530511e-12	3.65504735686589e-10
chr8	63028861	63029262	.	6.04323832804793	*	1.46024652120864	5.27416548414596e-12	3.67302108526362e-10
chr3	152573664	152574065	.	5.7819874292867	*	-1.37635221877295	5.60776371590465e-12	3.89984424276772e-10
chr3	56738108	56738509	.	4.89484304502319	*	-1.74563625969863	5.63814923547497e-12	3.91424835398037e-10
chr1	187817721	187818122	.	5.67376226169882	*	-1.51082578169984	5.64625349427028e-12	3.91424835398037e-10
chr12	29773647	29774048	.	5.83888294365886	*	1.62939850021322	5.65225833681951e-12	3.91424835398037e-10
chr15	11298082	11298483	.	4.99140196661217	*	-1.64150409478698	5.72281835514368e-12	3.95756133198284e-10
chr8	85281213	85281614	.	7.23630199465962	*	1.21839482272195	5.79876215946405e-12	4.00447105434541e-10
chr12	28034391	28034792	.	4.89411825901063	*	2.14740959234059	5.97459885368375e-12	4.1194694818886e-10
chr2	170149483	170149884	.	6.80643748393461	*	1.34981577471449	5.98197427599264e-12	4.1194694818886e-10
chr17	7030933	7031334	.	6.18729347745597	*	-1.25555625747478	6.04703242911421e-12	4.1584717718655e-10
chr9	23206843	23207244	.	5.42276863948212	*	1.78333180353674	6.13025999131878e-12	4.20984307832206e-10
chr1	121242719	121243120	.	6.40501172605823	*	1.32079601734409	6.15971131804394e-12	4.2232746294922e-10
chr8	14798780	14799181	.	5.33318819304357	*	1.78037416138987	6.16692524275736e-12	4.2232746294922e-10
chr2	165587335	165587736	.	5.83712551181952	*	-1.40737741163525	6.20762444131406e-12	4.24525850989367e-10
chr13	115711665	115712066	.	5.13650421130611	*	-1.65130817082296	6.23276737904943e-12	4.25655770550407e-10
chr10	106211525	106211926	.	4.93392418131006	*	2.16438168158441	6.34336801954787e-12	4.32610689686734e-10
chr11	12380413	12380814	.	5.17540012842371	*	-1.60301600510856	6.44042199952019e-12	4.38623829859736e-10
chr5	75612386	75612787	.	5.2423648590954	*	1.80042365303342	6.65278317979679e-12	4.52462565131744e-10
chr1	111761485	111761886	.	4.58344090621486	*	2.73926295514906	6.73567542757587e-12	4.57470027389252e-10
chr14	93754083	93754484	.	5.10750105194565	*	1.92863317983192	6.84240692701165e-12	4.63535557461913e-10
chr1	54747001	54747402	.	5.86532048735776	*	1.56792663503031	6.84375853430279e-12	4.63535557461913e-10
chr12	82979714	82980115	.	5.94920183855066	*	1.46253990583809	6.93407405723093e-12	4.69009370753198e-10
chr7	96487415	96487816	.	5.94174134877354	*	1.54366210617381	7.00916986672577e-12	4.73440179670933e-10
chr8	97406168	97406569	.	4.65228979759864	*	2.4073962966942	7.05021721967505e-12	4.75562193222234e-10
chr3	48987445	48987846	.	5.16254715803514	*	1.89769347986281	7.11566724297911e-12	4.79322217993638e-10
chr17	79301094	79301495	.	4.7605363314216	*	-1.79587578065533	7.20827814806038e-12	4.84899103322384e-10
chr6	18649148	18649549	.	5.03713715689599	*	1.96518354647494	7.31302655741411e-12	4.91276189522284e-10
chr9	93660114	93660515	.	4.89500919764155	*	2.15732172420962	7.35143737526684e-12	4.93185559566815e-10
chr7	35907257	35907658	.	5.63782375773233	*	1.55246298712256	7.39666366972193e-12	4.95546357335401e-10
chr8	27023827	27024228	.	5.79426268973725	*	1.47958232800032	7.54493370990237e-12	5.04794914444633e-10
chr1	168746023	168746424	.	4.31100318979165	*	-2.13368709815862	7.58582594314128e-12	5.06844034869477e-10
chr4	20518276	20518677	.	5.38088279645646	*	1.70501747555813	7.70975256989413e-12	5.14428030933909e-10
chr5	133835798	133836199	.	5.48222687310306	*	1.78898626987397	8.0894285828822e-12	5.39033233074752e-10
chr2	69980686	69981087	.	4.80386662764849	*	-1.76060050265501	8.10205339076438e-12	5.39146884396741e-10
chr9	71881786	71882187	.	5.95516472878711	*	1.49513739880032	8.20631101984539e-12	5.45349680909672e-10
chr13	102915771	102916172	.	4.94749641458038	*	2.06441321821591	8.33609071458224e-12	5.53229590219372e-10
chr18	77303065	77303466	.	5.51101527958224	*	1.72961334305395	8.37047649268306e-12	5.54518198554847e-10
chr18	67095928	67096329	.	5.34389840507143	*	1.76116632134283	8.37796857019434e-12	5.54518198554847e-10
chr4	87737344	87737745	.	5.51072920753795	*	1.66004057619846	8.40276912664197e-12	5.55415165190193e-10
chr9	120993685	120994086	.	5.73629117069127	*	1.57312507999911	8.46396839168402e-12	5.58266858551139e-10
chr17	61608968	61609369	.	5.76335702385644	*	1.60456766693229	8.46852472972301e-12	5.58266858551139e-10
chr10	94332681	94333082	.	5.01059570173818	*	-1.6106073422329	8.80654350336932e-12	5.79775856029818e-10
chr5	130652051	130652452	.	6.15495179905173	*	1.4591086770889	8.87416584145332e-12	5.83449817027429e-10
chr16	74394845	74395246	.	5.08454584205642	*	1.92112719480471	9.09252107030343e-12	5.97011064318221e-10
chr4	87657744	87658145	.	6.25386608672305	*	1.33924048011471	9.10832551875965e-12	5.97254556194258e-10
chr14	100444663	100445064	.	5.51356127224798	*	1.68489313460595	9.18107545727832e-12	6.01226501032592e-10
chr6	115020653	115021054	.	5.17772222984564	*	-1.59185135257033	9.36514714805261e-12	6.12468219314233e-10
chr1	57914623	57915024	.	6.33923637825561	*	1.39866458903344	9.57055181440647e-12	6.25073500513405e-10
chr19	57510108	57510509	.	5.72844514906618	*	1.60794530270615	9.58576765329219e-12	6.25240242600998e-10
chr6	46886153	46886554	.	4.79889226866094	*	2.16256546169156	9.65753861577094e-12	6.29090536533385e-10
chr14	74766923	74767324	.	5.06899240576415	*	1.9344080775097	9.70197591249607e-12	6.31152519967597e-10
chr5	32492439	32492840	.	6.04772295471321	*	1.41094315332097	9.83181627389449e-12	6.38757579394492e-10
chr14	77876985	77877386	.	5.82557855003744	*	1.48354319702502	1.00200880914907e-11	6.50133862819245e-10
chr18	16162138	16162539	.	5.99755135691894	*	1.40908251054549	1.01743047802222e-11	6.59273586388779e-10
chr2	7239399	7239800	.	5.18769829129323	*	1.87981744680212	1.02094932140187e-11	6.60686680125014e-10
chr1	9692781	9693182	.	6.30449137486472	*	1.38819244294105	1.02590841018346e-11	6.63026880382443e-10
chr2	4311879	4312280	.	6.8379929232201	*	1.45850184779198	1.04148429300797e-11	6.7221344381126e-10
chr18	39282379	39282780	.	4.8309583039738	*	-1.70797693575925	1.05247052928265e-11	6.78417556838906e-10
chr16	7606087	7606488	.	5.23517968610573	*	1.84122800405241	1.05497148355595e-11	6.79143050483161e-10
chr16	33553214	33553615	.	5.6932877167232	*	1.62792569479926	1.0591878418735e-11	6.80969516671173e-10
chr11	18531248	18531649	.	6.01214827726996	*	1.43468797008868	1.06319073799289e-11	6.82654172680586e-10
chr6	31924955	31925356	.	6.70215966255858	*	1.19062530679354	1.07586831770468e-11	6.89897065649172e-10
chr9	98012910	98013311	.	5.5566187762346	*	1.74137283153402	1.10422598143358e-11	7.07162932026779e-10
chr2	71369355	71369756	.	5.92036983155875	*	-1.31839383457138	1.13290667898592e-11	7.24590675927574e-10
chr14	118063783	118064184	.	5.5594920321113	*	1.61726186884573	1.13682774552777e-11	7.25758869981894e-10
chr10	58772105	58772506	.	5.4710712045629	*	1.64572429065379	1.13767288837894e-11	7.25758869981894e-10
chr3	101250886	101251287	.	6.1949368347178	*	1.38079376423231	1.14562874471047e-11	7.29891159984827e-10
chr3	50752421	50752822	.	4.95433155953072	*	-1.68483731515267	1.15326430935234e-11	7.33809001785839e-10
chr2	106480545	106480946	.	7.14176106640849	*	-1.08647053567446	1.15502265737587e-11	7.33981965644674e-10
chr6	80599801	80600202	.	5.03532401861897	*	1.98224035420871	1.16570689956325e-11	7.39819329985027e-10
chr3	111294039	111294440	.	4.82001197268504	*	2.17833963196389	1.16911900797706e-11	7.41032350935497e-10
chr8	90935733	90936134	.	5.8206622404112	*	-1.36468659638761	1.17776734390559e-11	7.455569278549e-10
chr12	39123624	39124025	.	5.8939404378663	*	1.58827507848049	1.18297084683586e-11	7.47892042680758e-10
chr18	77026506	77026907	.	5.74306522663436	*	1.68139674230557	1.19911791401933e-11	7.57131024585911e-10
chr2	43879817	43880218	.	5.22167376080442	*	1.78333274388705	1.20791639217868e-11	7.61639985284486e-10
chr12	83458451	83458852	.	6.04657856219349	*	1.48247332343336	1.20934411143681e-11	7.61639985284486e-10
chr11	24779710	24780111	.	5.11711302550814	*	-1.57614430122996	1.21643614613358e-11	7.65130587917091e-10
chr7	94903364	94903765	.	5.20468099299071	*	1.82426045292598	1.22391542005164e-11	7.68855569726076e-10
chr9	45519858	45520259	.	7.02080082929526	*	-1.18767458901859	1.23370099757324e-11	7.74018048998425e-10
chr1	135363591	135363992	.	5.10570144002771	*	-1.62130342401454	1.28581177787364e-11	8.05688354622952e-10
chr18	84432504	84432905	.	6.17868634584009	*	1.45411140391736	1.30263990256319e-11	8.1519832482839e-10
chr4	64060610	64061011	.	5.7671604632402	*	1.56645145138452	1.32039167117336e-11	8.25261508301973e-10
chr11	107914017	107914418	.	5.80926871035895	*	1.44898086786019	1.32433173124097e-11	8.26677668290193e-10
chr5	83553114	83553515	.	4.9046654934914	*	2.09736019249423	1.33275948610374e-11	8.3088803517498e-10
chr12	86509509	86509910	.	5.61017403156336	*	-1.45349007261522	1.3602580632609e-11	8.46962195858385e-10
chr13	70139774	70140175	.	6.58031225726121	*	1.27152480230984	1.36569872362323e-11	8.49278843546858e-10
chr1	108109130	108109531	.	5.00462802589036	*	1.98234518951086	1.37560446527865e-11	8.54362843743376e-10
chr18	69967449	69967850	.	6.13601431414271	*	1.32900825646883	1.39614847683158e-11	8.66033004925075e-10
chr2	72503584	72503985	.	5.06154845103596	*	-1.57265262434545	1.40907664344751e-11	8.72955688166424e-10
chr5	16252512	16252913	.	4.98636858107858	*	-1.66208152558453	1.44196724565874e-11	8.92212715810102e-10
chr7	128698303	128698704	.	4.82624158745527	*	2.13269775448056	1.44562168458345e-11	8.93354396720805e-10
chr11	90703416	90703817	.	5.23089333048462	*	1.79387563864757	1.47525732586283e-11	9.10528821522536e-10
chr5	125763019	125763420	.	6.51685794644397	*	1.33245233323076	1.49851241879605e-11	9.23727205873578e-10
chr13	92873442	92873843	.	6.58624378879435	*	1.37044793231786	1.50550403389423e-11	9.26879889994533e-10
chr14	28654776	28655177	.	5.67374958668908	*	1.54629213758496	1.51531115889508e-11	9.30208056859683e-10
chr13	59461353	59461754	.	4.89991377365296	*	2.04643397470375	1.51555193296154e-11	9.30208056859683e-10
chr1	91997877	91998278	.	5.51136819394553	*	-1.41617205209199	1.5165616610743e-11	9.30208056859683e-10
chr5	42680741	42681142	.	5.79748001225569	*	1.45145327169576	1.52330908406157e-11	9.32238863307365e-10
chr17	11326842	11327243	.	5.55606465356368	*	1.60814594320409	1.52364866066316e-11	9.32238863307365e-10
chr4	8788053	8788454	.	4.54492468663019	*	-1.84313174392789	1.53507295350528e-11	9.38066363270752e-10
chr13	94315095	94315496	.	7.53471106746074	*	1.29948194157495	1.54406534594385e-11	9.42395185677672e-10
chr1	79313423	79313824	.	4.80278002758555	*	2.19164488860913	1.59007946582972e-11	9.69281033392697e-10
chr18	67445057	67445458	.	6.6884878818295	*	1.36730489089479	1.6168751562247e-11	9.84399848504944e-10
chr12	58717037	58717438	.	5.66866919653968	*	1.61070842477781	1.62273631025472e-11	9.86751577033711e-10
chr9	97520919	97521320	.	5.47122798201904	*	1.77925292318525	1.63294932750884e-11	9.91740541144855e-10
chr2	50977647	50978048	.	7.01499298984558	*	-1.078044133061	1.68908143956702e-11	1.02457107076242e-09
chr6	127107377	127107778	.	6.98688462236723	*	1.39904699391418	1.73003891394639e-11	1.04812762472414e-09
chr12	97944526	97944927	.	5.50178208351601	*	1.65657124487986	1.74952584472335e-11	1.05863465819927e-09
chr19	17549650	17550051	.	4.95344925510674	*	2.01513027594727	1.78802881615479e-11	1.08060845564821e-09
chr2	114570100	114570501	.	6.27061627562245	*	1.31916202541268	1.80943386000015e-11	1.09220790062797e-09
chr11	35197857	35198258	.	5.05126876751165	*	-1.68578171917327	1.81580258888187e-11	1.09471390266949e-09
chr2	171777741	171778142	.	5.65850169860807	*	1.55468470333657	1.82303258033154e-11	1.09773239861525e-09
chr1	18251369	18251770	.	5.88821486231126	*	1.57239074550508	1.85629541118729e-11	1.1164000270741e-09
chr15	55025998	55026399	.	5.71577972426379	*	1.48633799196425	1.89127573539745e-11	1.13605390159349e-09
chr1	54678772	54679173	.	5.87880405452827	*	1.61954888315272	1.90339410973341e-11	1.14065049371947e-09
chr14	72392980	72393381	.	4.81859464776575	*	-1.70119337508448	1.90479968842989e-11	1.14065049371947e-09
chr7	82852945	82853346	.	6.00458031735951	*	1.48217147101895	1.90585842781628e-11	1.14065049371947e-09
chr10	10937366	10937767	.	5.37461095886797	*	1.70922074492884	1.90933448093993e-11	1.14134744952651e-09
chr1	194517529	194517930	.	5.43225869850103	*	-1.55628251086025	1.96736070834501e-11	1.17461187829799e-09
chr15	30595703	30596104	.	5.16254645224604	*	1.87804971497292	1.97342103229808e-11	1.17680720882549e-09
chr1	185171360	185171761	.	6.32521745856812	*	1.36267123973189	2.00325169970289e-11	1.19315507749734e-09
chr13	114614854	114615255	.	5.18494008978504	*	1.82907279680221	2.02373408483082e-11	1.203902339429e-09
chr6	78255225	78255626	.	5.26095021447369	*	1.73571078893875	2.02623696293173e-11	1.20394074947914e-09
chr10	7218411	7218812	.	5.66593343554399	*	1.53592577856263	2.04647945936889e-11	1.214506848387e-09
chr7	108638564	108638965	.	5.0894701133661	*	1.94844213907232	2.05207973993439e-11	1.21511336202933e-09
chr5	53318845	53319246	.	5.66815436092476	*	1.55414199600006	2.05242333103625e-11	1.21511336202933e-09
chr14	100585816	100586217	.	5.11517958377527	*	1.82837564599147	2.11147703758311e-11	1.24857832584076e-09
chr7	131768927	131769328	.	5.48637081605519	*	1.60727408036827	2.11624352256045e-11	1.24990000203283e-09
chr2	73102041	73102442	.	7.13874246464241	*	-1.20132113712663	2.12422571207485e-11	1.25305238762863e-09
chr18	68231606	68232007	.	5.83501525452928	*	1.59016025317708	2.12665647446693e-11	1.25305238762863e-09
chr1	42404836	42405237	.	4.52063335373405	*	-1.89160785658763	2.14760166640376e-11	1.26388533826403e-09
chr4	87418658	87419059	.	5.47436561986229	*	1.68993200591398	2.16276264868654e-11	1.27129248263746e-09
chr13	12558156	12558557	.	4.76136761849975	*	-1.7897900267385	2.19240969576479e-11	1.28718693386543e-09
chr2	94310188	94310589	.	5.5229549639021	*	1.598535987611	2.21197783771784e-11	1.29694046133513e-09
chr16	44511882	44512283	.	6.07668356451218	*	1.46638302023841	2.21427577953968e-11	1.29694046133513e-09
chr15	91055144	91055545	.	5.77371606308347	*	1.69415688797584	2.2408929688967e-11	1.31097548853369e-09
chr3	28618868	28619269	.	5.94225396160719	*	1.41296169916791	2.29385646538767e-11	1.34037227023647e-09
chr3	50094069	50094470	.	4.7741041938729	*	2.17941538770977	2.32375246351897e-11	1.35623642598951e-09
chr9	85491207	85491608	.	4.92269644151332	*	1.98440194213831	2.35968132030635e-11	1.37557998667587e-09
chr6	31148935	31149336	.	5.13602249019615	*	1.83523632686411	2.36997450232246e-11	1.37995119135229e-09
chr12	75226242	75226643	.	5.84220386827753	*	1.50645365847637	2.40484487300241e-11	1.39860565900314e-09
chr11	107808532	107808933	.	6.4280433870087	*	1.35907388531458	2.42545558228317e-11	1.40893288036252e-09
chr7	109474289	109474690	.	5.42083757863684	*	1.70933608048433	2.44480315229381e-11	1.41850294298072e-09
chr13	83810099	83810500	.	6.05619714693253	*	1.33706776730856	2.45488249377518e-11	1.42267931939722e-09
chr14	22087517	22087918	.	5.02939364158829	*	-1.59532899676656	2.46238394218395e-11	1.4253536873303e-09
chr15	35695525	35695926	.	4.9888644767095	*	1.92613901053043	2.50954456926069e-11	1.45095167039597e-09
chr7	35433073	35433474	.	6.04054006694507	*	1.4114812888681	2.52708925957903e-11	1.45865587461381e-09
chr9	69172370	69172771	.	6.30904382400885	*	1.42550746145822	2.52877800686452e-11	1.45865587461381e-09
chr1	119827429	119827830	.	6.44088007916482	*	1.29505135411119	2.56189155077151e-11	1.47603217282257e-09
chr3	145496463	145496864	.	5.80468454204646	*	1.55279738464287	2.60435549050679e-11	1.49874891257883e-09
chr4	116897310	116897711	.	6.26383439053004	*	1.32152708109235	2.61587089804689e-11	1.50362329990644e-09
chr1	108455163	108455564	.	4.6948192030592	*	2.26758774907825	2.63156932237859e-11	1.51088798676471e-09
chr2	158688171	158688572	.	4.87059400362999	*	-1.68674037986061	2.68811259439425e-11	1.54155920395831e-09
chr10	70696947	70697348	.	5.99285720250248	*	1.46638181550556	2.6954542985766e-11	1.5439762348784e-09
chr17	45841147	45841548	.	5.9930441315687	*	1.44877051416448	2.72554368319621e-11	1.55940260604283e-09
chr8	8671957	8672358	.	5.65394675043495	*	1.54558579430195	2.74707437954519e-11	1.5699021361623e-09
chr15	86622089	86622490	.	4.98062787183227	*	-1.73266050766283	2.76968585370695e-11	1.57934391545952e-09
chr10	10685443	10685844	.	4.94814816396583	*	-1.66551963155833	2.77288270700597e-11	1.57934391545952e-09
chr3	156296251	156296652	.	4.92741839881026	*	1.98347882191662	2.77319178285686e-11	1.57934391545952e-09
chr6	148308391	148308792	.	5.5245533609789	*	1.5994083964297	2.78970759305691e-11	1.58691937920251e-09
chr5	98101197	98101598	.	4.63220800688142	*	2.37799523875641	2.79405030062326e-11	1.58756073237715e-09
chr11	75760780	75761181	.	5.98498255369439	*	1.3710843696608	2.87755000587423e-11	1.63312539183961e-09
chr3	120364508	120364909	.	5.32961962163894	*	1.75487133568354	2.88711269331616e-11	1.63667137020871e-09
chr9	40350178	40350579	.	6.32231054982308	*	1.31768956496864	2.89067812284532e-11	1.63681333708269e-09
chr11	63240996	63241397	.	5.78100767104119	*	-1.38448770467495	2.90561448049395e-11	1.64338626104089e-09
chr11	81379953	81380354	.	5.34917592670039	*	1.70599278850231	3.05797505337654e-11	1.72758096379314e-09
chr11	86324938	86325339	.	4.91344841380305	*	1.9898753168183	3.07303877603368e-11	1.73378454607128e-09
chr16	91693233	91693634	.	5.75376109322985	*	1.4540055407591	3.07597873938441e-11	1.73378454607128e-09
chr5	111097664	111098065	.	5.64645032296589	*	1.5517416178712	3.08786987401395e-11	1.73850242758623e-09
chr2	3740620	3741021	.	5.92080531441732	*	1.451054975189	3.09955943618988e-11	1.74309620411516e-09
chr17	68470588	68470989	.	4.85966630997226	*	2.01630138118399	3.1040654927315e-11	1.74364434322083e-09
chr4	105060704	105061105	.	5.54796964715569	*	1.55489053277042	3.20762402520223e-11	1.79976868032256e-09
chr10	120491514	120491915	.	5.17267078431528	*	1.80425435493685	3.2624348900975e-11	1.82844478017542e-09
chr10	73132326	73132727	.	6.04506070413021	*	1.49971400172052	3.28171004277564e-11	1.83709279459595e-09
chr9	111385649	111386050	.	5.13166770674351	*	1.86234785961476	3.2853065003812e-11	1.83709279459595e-09
chr11	105364522	105364923	.	6.11566136924788	*	1.34393563192998	3.31030849264005e-11	1.84897954901126e-09
chr1	80010917	80011318	.	5.34284779663544	*	-1.42793291931597	3.34723817218523e-11	1.8674941467776e-09
chr3	42846663	42847064	.	5.04207916884553	*	1.86376672198245	3.35757645855557e-11	1.8697931736974e-09
chr18	3936769	3937170	.	5.65265025058609	*	1.55439324883181	3.35893256859526e-11	1.8697931736974e-09
chr7	114731207	114731608	.	5.72749879658401	*	-1.29236315314603	3.3725506347979e-11	1.87525968630384e-09
chr10	86944912	86945313	.	5.61405682538905	*	1.52328280843004	3.3974575101823e-11	1.88698382477797e-09
chr7	131855227	131855628	.	5.70892255542678	*	1.61511953572974	3.45241444954961e-11	1.91535298720182e-09
chr10	17896129	17896530	.	6.32063687966544	*	-1.11406620270472	3.46323996647056e-11	1.91920243080191e-09
chr2	50849374	50849775	.	4.75168767370736	*	2.11385887769454	3.47621247807983e-11	1.92423169638643e-09
chr1	133420330	133420731	.	7.53295663531071	*	-1.09975530254266	3.52385028115807e-11	1.94801032803673e-09
chr15	93947759	93948160	.	4.89274073516212	*	2.00850002079357	3.52706017754543e-11	1.94801032803673e-09
chr6	89001173	89001574	.	6.34883387868634	*	-1.25887959772044	3.55575354468759e-11	1.96166354215078e-09
chr9	42042497	42042898	.	6.10700541570665	*	1.40404885182596	3.56058279399135e-11	1.96213544683166e-09
chr2	42950532	42950933	.	4.74899960377242	*	2.25274406972364	3.56784425948415e-11	1.96394512994749e-09
chr2	6833508	6833909	.	5.39029509853004	*	1.64216075504505	3.60057129705522e-11	1.97975287709798e-09
chr10	63013505	63013906	.	5.29332684401783	*	1.7362806531736	3.64785805363941e-11	2.00352212743604e-09
chr2	22536168	22536569	.	4.69514053028072	*	-1.75316997311567	3.67756214828049e-11	2.01759231814997e-09
chr17	72322220	72322621	.	5.77427169180348	*	1.50164608328634	3.69957538646512e-11	2.02741658470701e-09
chr14	21021036	21021437	.	6.28536573638292	*	1.26580416273461	3.72169165046497e-11	2.03727546489311e-09
chr9	123213937	123214338	.	6.3039424361264	*	1.41167668840839	3.74784987653024e-11	2.0493226523096e-09
chr16	35384834	35385235	.	6.14291259434436	*	-1.20934827596609	3.7544643329026e-11	2.05066848342255e-09
chr13	112323771	112324172	.	4.76870128675866	*	2.11178364105543	3.78530659361564e-11	2.06522981620294e-09
chr12	32976356	32976757	.	7.12838237854664	*	1.07371525739857	3.88290360504744e-11	2.11450613461773e-09
chr10	67318127	67318528	.	5.04920482424662	*	1.83104166981292	3.88434297332014e-11	2.11450613461773e-09
chr15	31970894	31971295	.	4.74884063381402	*	-1.73548290430763	3.88847126181323e-11	2.11450613461773e-09
chr16	88205027	88205428	.	5.16836093262696	*	1.78910387792329	3.94498840809332e-11	2.14287951196937e-09
chr8	91374272	91374673	.	4.1616501339761	*	-2.0697624919193	3.97474770416583e-11	2.15667189715266e-09
chr10	105563366	105563767	.	4.48297569138419	*	-1.84395319732385	4.04438886772953e-11	2.19036009394055e-09
chr12	17119880	17120281	.	6.19896423140954	*	1.30753004888337	4.04570723767372e-11	2.19036009394055e-09
chr2	5730076	5730477	.	5.73402086224567	*	1.50481283791593	4.05516037210084e-11	2.19307336837734e-09
chr17	85928214	85928615	.	6.1635845864312	*	-1.17230466946648	4.07604902496509e-11	2.20195838792863e-09
chr1	118408543	118408944	.	5.08647049589896	*	-1.53018580424223	4.10285366681675e-11	2.21401642243436e-09
chr1	160105816	160106217	.	5.74850612875371	*	1.44315084528981	4.16105516486546e-11	2.24297226878163e-09
chr16	51701582	51701983	.	5.17177280083761	*	-1.5890207208734	4.28896059367259e-11	2.30939714583618e-09
chr1	107570387	107570788	.	4.43633439840873	*	-1.90040778626166	4.36351572102284e-11	2.34698205055799e-09
chr14	38546913	38547314	.	5.54616024983958	*	1.58694288254588	4.43287913087658e-11	2.38054172153745e-09
chr1	38968491	38968892	.	4.98266162908592	*	1.90787330262442	4.43555246235915e-11	2.38054172153745e-09
chr8	87304713	87305114	.	5.72321846731421	*	1.49033447638326	4.48982079775193e-11	2.40705094147448e-09
chr7	68867651	68868052	.	6.61707922920067	*	1.30699826432735	4.57197160826852e-11	2.44843460010701e-09
chr7	136873968	136874369	.	5.32093158450904	*	1.64294412278907	4.57723888035685e-11	2.44859964199892e-09
chr9	47821724	47822125	.	5.8721536783925	*	1.46564796624929	4.60455070930064e-11	2.46054432708256e-09
chr18	33685753	33686154	.	7.52868708123385	*	-1.13214959194688	4.61113005205521e-11	2.46139629675976e-09
chr8	78477120	78477521	.	4.15310072570435	*	-2.10698566447912	4.69159120230193e-11	2.50164154648877e-09
chr8	17515319	17515720	.	5.47140709173637	*	1.62516660746021	4.70098533992929e-11	2.50394662507388e-09
chr6	144197179	144197580	.	6.83874864709899	*	-1.10418214171614	4.73205045646831e-11	2.51612308031426e-09
chr1	95146610	95147011	.	5.98363946617278	*	1.32200611391675	4.73403747086023e-11	2.51612308031426e-09
chr12	102551698	102552099	.	6.12488814623148	*	1.40804464320673	4.74412516048405e-11	2.51843683154387e-09
chr7	97036180	97036581	.	6.11987290932178	*	1.35379029503309	4.74859180607449e-11	2.51843683154387e-09
chr9	26487270	26487671	.	4.36947963691678	*	-1.93443783766528	4.83678667540706e-11	2.56245900091093e-09
chr13	36477477	36477878	.	6.33971988218668	*	1.40641567259028	4.86196658485236e-11	2.57244359322448e-09
chr3	148640695	148641096	.	5.3360315540276	*	1.63794436669674	4.86605297324947e-11	2.57244359322448e-09
chr9	48416022	48416423	.	5.14469181373936	*	1.80802346456496	4.88190321590798e-11	2.57806260094837e-09
chr9	22973413	22973814	.	5.98424788656398	*	-1.22582018067295	4.9706924968521e-11	2.62214650346762e-09
chr3	147591906	147592307	.	5.90081658355566	*	1.44651167950689	5.02331743276959e-11	2.64707920555423e-09
chr2	118276539	118276940	.	5.00848908655446	*	-1.62440435536681	5.14799942745251e-11	2.7098893361396e-09
chr5	98286776	98287177	.	5.53905181354298	*	1.67529500419223	5.15352827254958e-11	2.70991067077112e-09
chr4	7229043	7229444	.	5.68378201642031	*	1.63866634814214	5.21101752843777e-11	2.73722554770365e-09
chr2	59181762	59182163	.	5.3476978133735	*	-1.41097761908306	5.23858778502243e-11	2.74878332065109e-09
chr16	61366407	61366808	.	5.23872882668391	*	1.81704463148072	5.24669247287251e-11	2.75011345584451e-09
chr15	94728117	94728518	.	4.65098212939179	*	2.22885127434754	5.38529788295626e-11	2.81977166775025e-09
chr17	89397353	89397754	.	5.05495952755855	*	1.87076407303651	5.40949721590018e-11	2.82944210309626e-09
chr4	107908843	107909244	.	6.73256281287829	*	1.38079673132847	5.42963705961561e-11	2.83697099952995e-09
chr6	88771429	88771830	.	5.19243757217688	*	1.72905101834715	5.44531023132355e-11	2.84215262137243e-09
chr13	47471638	47472039	.	5.31681833009328	*	-1.49076805363396	5.51617351466823e-11	2.87609908616957e-09
chr11	65937559	65937960	.	6.52375322146883	*	1.2598169107193	5.53383131084218e-11	2.8793014421044e-09
chr13	39102237	39102638	.	5.35050944866665	*	-1.48497463680955	5.53397818486123e-11	2.8793014421044e-09
chr11	90932291	90932692	.	4.98592833918829	*	1.94235535196047	5.57796372298736e-11	2.89913196617078e-09
chrX	14750865	14751266	.	4.5850021488139	*	2.28436116593504	5.61898159058212e-11	2.91737996862863e-09
chr4	128739196	128739597	.	6.15683719292348	*	1.44811446227984	5.70430087510063e-11	2.9585668068169e-09
chr5	103645302	103645703	.	4.90232215570855	*	1.95223372743408	5.79631245869223e-11	3.00313456411739e-09
chr2	145141842	145142243	.	5.55294980546772	*	1.55690324409487	5.81894113238102e-11	3.01169850474262e-09
chr2	77332684	77333085	.	5.57943059035939	*	1.49011574420832	5.85928162341542e-11	3.02940198364146e-09
chr6	14186077	14186478	.	4.71393621592713	*	2.11679959303193	5.89200616563656e-11	3.04313489994216e-09
chr6	103485119	103485520	.	5.30871603590742	*	1.67480813455684	5.99932101083184e-11	3.09511699047278e-09
chr10	109624527	109624928	.	3.93399533178864	*	-2.28278203285602	6.00518891135962e-11	3.09511699047278e-09
chr12	102606700	102607101	.	6.69735862031757	*	1.38190497187767	6.04213755454077e-11	3.11091328355584e-09
chr3	147161027	147161428	.	5.20997674731144	*	-1.50688123275425	6.08751433420988e-11	3.13101153922861e-09
chr7	57994292	57994693	.	4.05963192666103	*	-2.11169285587552	6.14397502515515e-11	3.15676285995901e-09
chr18	24054790	24055191	.	4.98636971526327	*	1.95792747293321	6.30354961275662e-11	3.2353852981234e-09
chr16	8357014	8357415	.	5.7679598356578	*	-1.29107422919801	6.3241896975298e-11	3.24260841646138e-09
chr18	78531845	78532246	.	5.67776798937446	*	1.50963024584045	6.3599124505475e-11	3.25754187923479e-09
chr11	102701513	102701914	.	4.78848319484706	*	-1.78259180283364	6.42115898755191e-11	3.285504105382e-09
chr11	114226715	114227116	.	6.3982184209694	*	1.50235404758816	6.46678056013895e-11	3.30542191446605e-09
chr3	115743199	115743600	.	5.88789134104524	*	1.59842029531152	6.54396502025606e-11	3.34141485874006e-09
chr8	18360962	18361363	.	4.8199658239189	*	2.05392300994413	6.63494138192013e-11	3.38436844704224e-09
chr1	158400731	158401132	.	5.79526458955653	*	1.54090291797075	6.67895735564169e-11	3.40330442097177e-09
chr8	73869303	73869704	.	5.13300675699161	*	-1.57791319431005	6.90224347950982e-11	3.51345540251832e-09
chr5	102481781	102482182	.	5.39908072693143	*	1.6643029173288	6.95714157552774e-11	3.53775306316434e-09
chr6	97676331	97676732	.	5.45762957683881	*	1.56212636545472	6.99668012438598e-11	3.55419833149879e-09
chr8	41427449	41427850	.	5.13063092582032	*	-1.4711129599761	7.01156076666578e-11	3.55809685935138e-09
chr2	146015995	146016396	.	5.06865230717177	*	1.87743045455312	7.11289378087649e-11	3.60581358649443e-09
chr12	3916685	3917086	.	6.02176050125544	*	1.33410502479137	7.15216112106249e-11	3.62181425723827e-09
chr10	89812506	89812907	.	5.29730670332748	*	1.70134911315816	7.16031816814726e-11	3.62181425723827e-09
chr7	78403882	78404283	.	4.78346482261304	*	2.12363188417406	7.16646251077808e-11	3.62181425723827e-09
chr6	111349937	111350338	.	5.95418108241744	*	1.41106872908781	7.21410476728580e-11	3.64216397739779e-09
chr8	112497595	112497996	.	5.80666284011164	*	1.42252920039416	7.22673883864571e-11	3.64481569864117e-09
chr11	112012655	112013056	.	4.99982547960327	*	1.87481125088484	7.28604087893716e-11	3.67097504528981e-09
chr13	90300867	90301268	.	5.4351337076697	*	-1.36009360691176	7.35093075946284e-11	3.6998935492277e-09
chr13	104589790	104590191	.	5.34759623778524	*	1.64228615001188	7.40517016335977e-11	3.72246635906809e-09
chr6	61078970	61079371	.	4.7740394423377	*	-1.64567669071048	7.41085634916545e-11	3.72246635906809e-09
chr19	14658627	14659028	.	5.11040521883005	*	1.80212671330756	7.48940538993006e-11	3.7580983794023e-09
chr4	103433546	103433947	.	5.21279227713027	*	1.74384694290052	7.60023609867669e-11	3.80984017876406e-09
chr16	91704080	91704481	.	5.3477542666461	*	1.68050713161694	7.61874004981794e-11	3.8152424817425e-09
chr8	31427744	31428145	.	5.07086556886919	*	-1.5283993232813	7.64388692845475e-11	3.82395705146283e-09
chr12	117114768	117115169	.	6.02187000084848	*	-1.17499749082466	7.68041996577217e-11	3.83834429382557e-09
chr6	91299303	91299704	.	5.661666179465	*	-1.38984204776821	7.77372472526063e-11	3.88104582441323e-09
chr15	88202217	88202618	.	6.10826667336368	*	1.47511853657757	7.82349904355054e-11	3.90195039166011e-09
chr15	91261324	91261725	.	6.51352913404564	*	1.44028822638047	7.85647600884379e-11	3.91197053354766e-09
chr4	20194984	20195385	.	5.65622850293356	*	1.54076268900187	7.85943529099011e-11	3.91197053354766e-09
chr12	31196450	31196851	.	4.38037942821149	*	-1.92094062813413	7.93466818519182e-11	3.94543984201441e-09
chr10	85300018	85300419	.	6.12810807148183	*	1.28460214007542	7.98529986658542e-11	3.96662139046802e-09
chr14	71070264	71070665	.	5.51189820791598	*	1.57745321267597	8.12351634442568e-11	4.03122354796344e-09
chr2	51242952	51243353	.	4.54892574896578	*	-1.77686009169017	8.24777475760178e-11	4.08877636979263e-09
chr6	59466030	59466431	.	4.79771622146074	*	1.99589172297176	8.3881196200858e-11	4.15418048506877e-09
chr2	43919309	43919710	.	4.62270583803412	*	2.39418062199059	8.41615936139422e-11	4.1611893217649e-09
chr15	18748605	18749006	.	5.26883392415545	*	1.70866255673284	8.41912696946519e-11	4.1611893217649e-09
chr13	8647680	8648081	.	5.54472390863063	*	1.53593105388751	8.46521602124067e-11	4.17978506264779e-09
chr4	64177983	64178384	.	4.67587702748181	*	2.17652740640678	8.52970703815004e-11	4.20742072643053e-09
chr12	59508279	59508680	.	5.79840007929208	*	1.56276525271967	8.54491007638794e-11	4.21071337257216e-09
chr7	77474080	77474481	.	4.98925082884878	*	1.84267191500708	8.63153427721595e-11	4.24915888805399e-09
chr11	79799438	79799839	.	5.92236203819795	*	1.39559395918149	8.91635245038873e-11	4.38499819313141e-09
chr2	52217282	52217683	.	4.59104166877553	*	-1.75679890632293	8.93474297570928e-11	4.38967033998628e-09
chr4	134368904	134369305	.	5.74994989755749	*	-1.28135948314196	8.95602975484046e-11	4.39575472340957e-09
chr5	148390572	148390973	.	5.57074672037932	*	1.57480389762629	9.02996938170394e-11	4.42764417270123e-09
chr5	22152546	22152947	.	6.07092737234789	*	1.42820089617778	9.14523233202415e-11	4.47971221851214e-09
chr2	161510164	161510565	.	5.99984531213082	*	1.39603861647991	9.19876986308038e-11	4.5014713653068e-09
chrX	70841329	70841730	.	4.82789626090759	*	-1.63935987855127	9.32654240675235e-11	4.55830745799215e-09
chr4	45755834	45756235	.	6.00513952226152	*	1.33878369096771	9.33337824050159e-11	4.55830745799215e-09
chr5	22154017	22154418	.	6.18488445900108	*	1.32533075799635	9.40055326702118e-11	4.58657824221777e-09
chr2	178096877	178097278	.	6.21209355846268	*	1.2698266965412	9.42926362145989e-11	4.59604462559925e-09
chr16	38680866	38681267	.	4.69327823253388	*	-1.81801782884842	9.51071856889673e-11	4.63117593745409e-09
chr5	44737376	44737777	.	5.36432112190791	*	1.65550307126747	9.53844436966157e-11	4.64010078026019e-09
chr2	31427102	31427503	.	6.08465466189532	*	-1.30300470335167	9.57610486975768e-11	4.65383616190113e-09
chr5	71152926	71153327	.	5.63818150791105	*	1.63640864116289	9.59534766920589e-11	4.65860262059695e-09
chr7	72424116	72424517	.	5.25003303622679	*	-1.44484226762346	9.6163866627233e-11	4.66423092199043e-09
chr15	94701458	94701859	.	6.24598946480304	*	1.47424942779272	9.66551517549637e-11	4.68306706641736e-09
chr16	63225323	63225724	.	4.84567837863784	*	1.96589779168134	9.67419071562237e-11	4.68306706641736e-09
chr2	124247127	124247528	.	5.48356473149014	*	1.65117839143056	9.75701039902279e-11	4.71853227680851e-09
chr5	49940922	49941323	.	5.57418578692908	*	1.63561652879298	9.83267694043327e-11	4.75047217818819e-09
chr1	8566592	8566993	.	4.33871526530657	*	-1.93030421667624	9.87829969180975e-11	4.76784873492472e-09
chr2	31227646	31228047	.	6.01007222659309	*	1.34592272796018	9.91405199189953e-11	4.78043194484405e-09
chr15	95862066	95862467	.	5.31962649559842	*	1.64388217857599	1.01218527514979e-10	4.87586928251668e-09
chr2	172842697	172843098	.	6.27322837354046	*	1.25019577591222	1.02048788680723e-10	4.91107308957056e-09
chr4	133236303	133236704	.	6.08080219150695	*	1.28166614337644	1.02308727651038e-10	4.91878844839111e-09
chr19	55110774	55111175	.	5.50010707880797	*	-1.41929861283458	1.0303731859937e-10	4.94899868011918e-09
chr3	55780604	55781005	.	4.95500822613588	*	1.92877446556454	1.03453139080321e-10	4.96136519553106e-09
chr4	124456489	124456890	.	6.19979648457174	*	1.28462671034614	1.03495749987788e-10	4.96136519553106e-09
chr15	58901858	58902259	.	6.33982634434434	*	1.33765797533234	1.03962726583488e-10	4.9789171559518e-09
chr12	40007958	40008359	.	6.36397808066126	*	1.19689920578916	1.04399218526003e-10	4.99497656389528e-09
chr3	109917895	109918296	.	6.16779434927136	*	1.47387548282512	1.05944385079411e-10	5.06399802292448e-09
chr17	49306866	49307267	.	5.75224984364095	*	-1.26762725383692	1.06302527343063e-10	5.07620269834725e-09
chr6	110710879	110711280	.	4.91920087092898	*	1.88132219212244	1.09799746005476e-10	5.23813744808348e-09
chr2	168095698	168096099	.	6.1981451631364	*	1.28233184158937	1.12438036987669e-10	5.35882289025398e-09
chr10	55811584	55811985	.	4.69578770132166	*	2.14274031863057	1.13595687559537e-10	5.40488026258286e-09
chr13	110119548	110119949	.	4.74653046843969	*	-1.66325238321756	1.1362333345271e-10	5.40488026258286e-09
chr4	5962586	5962987	.	6.67263569980164	*	-1.13216045752798	1.14423469044811e-10	5.43770279841825e-09
chr2	28277416	28277817	.	7.5752726822581	*	1.22702042454071	1.14658844786815e-10	5.44364915403248e-09
chr12	99606817	99607218	.	5.68085402970363	*	-1.30161010383394	1.15604981350356e-10	5.48329640648913e-09
chr15	72627781	72628182	.	6.12576199942824	*	1.49228549275365	1.15775805578065e-10	5.4861287679679e-09
chr18	82816735	82817136	.	5.6676613365617	*	-1.3004430199292	1.15964557371923e-10	5.48980439577761e-09
chr8	127765664	127766065	.	5.39321096112754	*	1.64491570182759	1.16397602418014e-10	5.50502683619908e-09
chr2	127345973	127346374	.	6.16687615595339	*	1.29156879990356	1.17249334602033e-10	5.54000300986599e-09
chr9	54614808	54615209	.	5.78562918295779	*	1.5136718537314	1.18552457190337e-10	5.59622000595612e-09
chr7	114685712	114686113	.	4.70813652196424	*	2.10551858752861	1.21986759417829e-10	5.75283498855276e-09
chr8	94855742	94856143	.	4.98021562791788	*	1.83724952667312	1.22835458183174e-10	5.78733166340878e-09
chr5	122106467	122106868	.	7.19538105605269	*	1.15977759314407	1.25144659728482e-10	5.89050783484607e-09
chr9	56537262	56537663	.	5.78069932162492	*	-1.26767685004315	1.26586987956468e-10	5.95272296889385e-09
chr4	148205860	148206261	.	6.52481740928514	*	1.13756308123366	1.27406084771474e-10	5.98554028703738e-09
chr13	54420454	54420855	.	6.21378493334487	*	1.25522673648015	1.31199818135224e-10	6.15791085574603e-09
chr8	90240919	90241320	.	5.02949166159488	*	1.84335427836651	1.3225192747289e-10	6.20139712336315e-09
chrX	48966840	48967241	.	4.38950973134879	*	-1.95711693645521	1.33122716547166e-10	6.23215855681426e-09
chr4	55183491	55183892	.	5.50306318844532	*	1.55092616506666	1.33160387180797e-10	6.23215855681426e-09
chr5	44631456	44631857	.	5.91757069487804	*	1.35351203234606	1.3386138785122e-10	6.25903398346765e-09
chr8	15444224	15444625	.	6.01375367482106	*	1.34849387723019	1.35583768385762e-10	6.32592573325602e-09
chr7	136722893	136723294	.	6.05931928803661	*	1.39473680494054	1.35730768483374e-10	6.32592573325602e-09
chr16	73979515	73979916	.	5.55839412330868	*	1.52885823649221	1.35748289363428e-10	6.32592573325602e-09
chr19	46410923	46411324	.	6.26792848838632	*	1.4226292777303	1.35804465271617e-10	6.32592573325602e-09
chr1	186504757	186505158	.	5.15165409379742	*	1.71248058474551	1.40627240361551e-10	6.54440209245235e-09
chr16	5249021	5249422	.	5.43183490855209	*	1.55247097806958	1.42511560512521e-10	6.62584822209628e-09
chr9	46782520	46782921	.	5.18372509422469	*	1.67832548016559	1.43985435623653e-10	6.68807607653196e-09
chr12	49992039	49992440	.	4.9391978373046	*	-1.66648969227976	1.44688451107895e-10	6.71441443787915e-09
chr8	126546492	126546893	.	5.09908355101912	*	1.76107363656581	1.45779138087446e-10	6.75867673446548e-09
chr17	48366386	48366787	.	4.78683761109072	*	-1.66691861102244	1.55008098980931e-10	7.17981228450511e-09
chr4	131710088	131710489	.	5.42921211494085	*	-1.40828176638756	1.57436953779564e-10	7.28547987799412e-09
chr18	31097050	31097451	.	4.97084517914748	*	1.8566903944578	1.58091441212718e-10	7.30225083378343e-09
chr5	129129916	129130317	.	6.62154554243844	*	-1.13335157582233	1.5809515030206e-10	7.30225083378343e-09
chr5	106568782	106569183	.	4.991979118273	*	1.86621610794957	1.60192263439407e-10	7.39219925194783e-09
chr5	111206491	111206892	.	5.86024016814668	*	1.36175008653092	1.60656114575384e-10	7.40668189848196e-09
chr1	168397582	168397983	.	5.4496154965004	*	-1.43814082160104	1.61034619027992e-10	7.41720648239379e-09
chr7	102018920	102019321	.	5.40652177529066	*	1.64217402750557	1.61250532349793e-10	7.42022952963968e-09
chr1	177546301	177546702	.	5.95808735812252	*	-1.26356035354811	1.64932962198833e-10	7.58261633289531e-09
chr9	41611920	41612321	.	6.89811589224628	*	1.2063899082631	1.69105609665981e-10	7.76721728638835e-09
chr9	60780456	60780857	.	6.04284470138284	*	1.33123957973683	1.69521207103957e-10	7.7790698159526e-09
chr6	85270680	85271081	.	6.20459259936162	*	1.31712645454983	1.72648454823926e-10	7.91521829655171e-09
chr17	87318941	87319342	.	5.28913852546615	*	1.7065379265862	1.74096092691036e-10	7.97418244221947e-09
chr6	98025978	98026379	.	5.68348261901531	*	-1.25402995167653	1.74396296668024e-10	7.98052969812825e-09
chr9	35419520	35419921	.	6.40444934858998	*	1.15507957817268	1.7515512682043e-10	8.00783290915327e-09
chr2	143059806	143060207	.	5.23606154944707	*	1.63835493397421	1.80104745682311e-10	8.22650501647528e-09
chr11	118831366	118831767	.	6.06162516328751	*	1.34785033007658	1.81191520143044e-10	8.26849583972547e-09
chr2	58476320	58476721	.	5.46200490219812	*	1.53148706734356	1.83407746701458e-10	8.35891199121872e-09
chr2	129840459	129840860	.	5.01217444368652	*	1.8037012762226	1.83511434674358e-10	8.35891199121872e-09
chr1	192364782	192365183	.	5.34315610366884	*	1.78371616318184	1.852725207661e-10	8.43135113856863e-09
chr10	61498367	61498768	.	5.20093791661344	*	-1.46639621164592	1.8709629949085e-10	8.5041201327389e-09
chr6	55375890	55376291	.	6.09971968763374	*	-1.22170416467812	1.87230455659476e-10	8.5041201327389e-09
chr12	88767750	88768151	.	7.38473699089958	*	-1.12120512672956	1.87388259567805e-10	8.5041201327389e-09
chr5	125884965	125885366	.	5.16598451990211	*	1.78335034064235	1.87881653988792e-10	8.51868186166264e-09
chr18	76981354	76981755	.	4.90397995377756	*	-1.55649250084871	1.88352158825788e-10	8.53217999466248e-09
chr13	109685626	109686027	.	5.6302277012522	*	1.51693091709554	1.91162483502245e-10	8.65154792429591e-09
chr3	154173561	154173962	.	5.07179718132183	*	-1.57438054945199	1.92144905455488e-10	8.68804656755509e-09
chr4	101307563	101307964	.	5.31036815529124	*	1.61249097753444	1.92873807461331e-10	8.71302572480392e-09
chr7	114460312	114460713	.	5.16946392140389	*	-1.56261727741492	1.94199820342578e-10	8.76490889326793e-09
chr6	127997306	127997707	.	6.0573892588859	*	-1.18294592136744	1.94381822470213e-10	8.76511129341482e-09
chr10	12460018	12460419	.	3.87199743990906	*	-2.31032163584672	1.94568494430547e-10	8.76552370529442e-09
chr12	82456888	82457289	.	4.44658392760099	*	-1.81796271208313	1.9914170993223e-10	8.96337381003993e-09
chr3	17916441	17916842	.	4.97203803749671	*	1.96035902635957	1.99695257718871e-10	8.98010295548906e-09
chr10	17475825	17476226	.	5.07740037850812	*	-1.47536657757514	2.00136963368534e-10	8.9917768000771e-09
chr18	54256840	54257241	.	5.98629336394813	*	1.47461462030293	2.02886310753734e-10	9.10701316343305e-09
chr16	6128822	6129223	.	5.28237388394239	*	1.65288021107044	2.04517359912517e-10	9.17188843146273e-09
chr8	30641240	30641641	.	5.16928529843706	*	1.76274385607431	2.06519744748011e-10	9.25328395342812e-09
chr18	68264216	68264617	.	6.04214339242866	*	1.35106038853536	2.0749160776167e-10	9.28840038516792e-09
chr14	119470946	119471347	.	5.43370502045232	*	-1.34116625448468	2.07821729714942e-10	9.29475156377263e-09
chr9	78444459	78444860	.	6.46821347156552	*	1.23443482038227	2.0814593642141e-10	9.30082692917966e-09
chr7	49803434	49803835	.	5.05709813699075	*	1.74362017033625	2.13802172563916e-10	9.54493315779015e-09
chr13	46794488	46794889	.	6.16569548663661	*	1.28066151208082	2.14713182291815e-10	9.57694497636916e-09
chr3	115291102	115291503	.	4.05408332803772	*	-2.12520454549386	2.16531950955625e-10	9.64935163392144e-09
chr11	47668583	47668984	.	5.0711243280957	*	-1.53298427127816	2.18909156649893e-10	9.74649099977015e-09
chr4	126541915	126542316	.	6.28408745720501	*	1.22923316511466	2.24954394864594e-10	1.00066200007515e-08
chr13	97674286	97674687	.	4.88045952419005	*	1.89476386597036	2.26225632617924e-10	1.00541105635847e-08
chr5	131804138	131804539	.	7.24018487958227	*	1.17961463393783	2.26876671105127e-10	1.00739770795744e-08
chr9	75334562	75334963	.	5.50978654646696	*	1.55569565335989	2.28666426229459e-10	1.01443247632577e-08
chr3	61255534	61255935	.	4.97013008282109	*	1.85126980554076	2.3038201853775e-10	1.02112590191382e-08
chr7	76438323	76438724	.	6.48191506231178	*	1.26666455196536	2.32299743857413e-10	1.02870243522006e-08
chr13	92870148	92870549	.	6.80071434632279	*	1.25620383883134	2.32946264756421e-10	1.03064110829866e-08
chr11	66464712	66465113	.	5.4946427762727	*	1.5368217278642	2.33732139539481e-10	1.03319231171902e-08
chr3	84108125	84108526	.	6.68059475099588	*	1.12539055840763	2.34935808046962e-10	1.03758411968934e-08
chr16	90916733	90917134	.	5.66045578078156	*	1.40426831071723	2.44598731694049e-10	1.07861612490152e-08
chr9	52057515	52057916	.	6.35876242098481	*	-1.07485305302401	2.44663411351609e-10	1.07861612490152e-08
chr12	112557198	112557599	.	6.32094786793497	*	1.19321681512434	2.46919429136528e-10	1.08759087716728e-08
chr19	28784882	28785283	.	4.83885114794825	*	1.92355783395508	2.47296741251447e-10	1.08828198716858e-08
chr6	103331696	103332097	.	4.94852367262358	*	1.80959816326658	2.49322682972556e-10	1.09622055159866e-08
chr3	50589106	50589507	.	5.04376489746868	*	-1.51962347429487	2.50050972858973e-10	1.09844455835273e-08
chr6	140677092	140677493	.	5.36294716802131	*	1.54385031458474	2.50795322608051e-10	1.10073509769734e-08
chr1	88571154	88571555	.	5.69948893312434	*	1.48082712308904	2.54460584357213e-10	1.11583000117422e-08
chr19	58445193	58445594	.	5.98954083034464	*	1.42611421893129	2.5947079795611e-10	1.13679060513584e-08
chr8	107837227	107837628	.	4.7687157084178	*	-1.69592232623136	2.60845822695359e-10	1.14180171466366e-08
chr6	143940786	143941187	.	5.64503864300365	*	1.4317402413921	2.61653499014099e-10	1.14432268975378e-08
chr14	116016782	116017183	.	7.22746824543068	*	1.79701262054964	2.7074626533055e-10	1.18304138026206e-08
chr5	17705859	17706260	.	5.87095560507718	*	1.39360514307632	2.74386877174495e-10	1.1978891642235e-08
chr3	116762278	116762679	.	7.01186285731601	*	1.10963560561284	2.76036303040456e-10	1.20402548577081e-08
chr7	112946475	112946876	.	5.11952842514737	*	1.69588398170208	2.78143835505673e-10	1.21214739822843e-08
chr4	83151530	83151931	.	5.37349244643574	*	1.54759791428182	2.79498972978567e-10	1.21697894971691e-08
chr13	36911018	36911419	.	6.8024223156978	*	1.23485023921344	2.81093525595776e-10	1.22284351716449e-08
chr6	114274403	114274804	.	6.86455964348452	*	-1.08831980383209	2.81684512850199e-10	1.22433578402213e-08
chr14	85745864	85746265	.	5.43564959225085	*	1.55988623938745	2.84111713985822e-10	1.23379947139525e-08
chr2	50557239	50557640	.	4.84447077214825	*	1.90958032991962	2.9148698235955e-10	1.26471539903209e-08
chr9	24097636	24098037	.	5.01856666958564	*	1.74613005703895	2.93038502281581e-10	1.27033091208563e-08
chr12	32033234	32033635	.	5.34230644148886	*	1.61843291852968	2.94483818220478e-10	1.27547657968898e-08
chr2	75237921	75238322	.	5.50412066983578	*	1.46930007462835	2.98089218568203e-10	1.28996084627727e-08
chr3	34385400	34385801	.	5.54917682122655	*	1.5414126908711	3.01812105775773e-10	1.30492771758184e-08
chr9	29196300	29196701	.	4.51621845843717	*	-1.75994412967606	3.04708386680905e-10	1.31629757661911e-08
chr2	118093209	118093610	.	5.52996797605197	*	1.50116117631516	3.07227247205037e-10	1.3260185802444e-08
chr10	75497191	75497592	.	5.84336100810613	*	1.44172957722366	3.10099403305276e-10	1.3372461255547e-08
chr3	106973685	106974086	.	5.56730453063401	*	1.47028522590765	3.12521101014036e-10	1.34651325337426e-08
chr9	46533566	46533967	.	4.58741574727905	*	-1.75532239807345	3.12817283238127e-10	1.34661431361515e-08
chr1	187886867	187887268	.	5.37449859035313	*	-1.35209482346509	3.21221541672506e-10	1.38053067986439e-08
chr1	168068978	168069379	.	5.70789118925227	*	-1.26913499364153	3.21255215320032e-10	1.38053067986439e-08
chr4	81484564	81484965	.	5.65754113211366	*	1.51173903779527	3.24007103822633e-10	1.39114563116055e-08
chr18	27090642	27091043	.	5.14262175691479	*	1.68472248415608	3.27402286240258e-10	1.4045017624152e-08
chr7	61527418	61527819	.	6.24231838745393	*	1.25445714105017	3.2836889799312e-10	1.40742558223162e-08
chr4	18046658	18047059	.	5.7981885155521	*	-1.25367301297575	3.30917248888121e-10	1.415224714322e-08
chr2	71373257	71373658	.	6.56924002429282	*	-1.05698942721804	3.31037625694621e-10	1.415224714322e-08
chr11	113403808	113404209	.	5.79672000035789	*	1.56899536792222	3.31048392952427e-10	1.415224714322e-08
chr10	68191612	68192013	.	5.4383255904954	*	-1.34199158965771	3.36739586409782e-10	1.43830915385548e-08
chr19	55358137	55358538	.	4.80704633545434	*	-1.65641567953801	3.42405763017351e-10	1.46124692780853e-08
chr12	29398692	29399093	.	5.62771780890076	*	1.45857882464754	3.43884697544448e-10	1.46629109032424e-08
chr14	70092674	70093075	.	6.07151601293087	*	-1.17749317375978	3.45102641596685e-10	1.47021467053304e-08
chr10	90094823	90095224	.	4.44183673762324	*	-1.7608128378828	3.52742842704624e-10	1.50146815529168e-08
chr1	57536726	57537127	.	5.34187517673432	*	-1.42158614404779	3.60176252045197e-10	1.53178833944734e-08
chr2	148486491	148486892	.	4.62638218698602	*	-1.65896200562683	3.6320393518989e-10	1.54333541341962e-08
chr17	16197696	16198097	.	6.29526491206476	*	1.34353495952789	3.63757961394008e-10	1.54436054185645e-08
chr6	6874184	6874585	.	6.51669007654784	*	-1.13352253591613	3.7073797836163e-10	1.57141855627489e-08
chr11	45345727	45346128	.	6.33050706164109	*	1.27233697828953	3.70767704565021e-10	1.57141855627489e-08
chr3	138490034	138490435	.	6.10259274962234	*	1.30588227952717	3.76016670562864e-10	1.5922983812789e-08
chr3	85762397	85762798	.	5.03867792955038	*	-1.56658595866267	3.77285779256349e-10	1.59630356782875e-08
chr19	24430735	24431136	.	5.96548695385063	*	-1.19448790355781	3.78333914034407e-10	1.59936775165778e-08
chr6	70849139	70849540	.	5.28069022685542	*	1.67979818171832	3.78780796781889e-10	1.59988713617644e-08
chr6	91804083	91804484	.	5.8899449916631	*	1.41671941709056	3.79753193222369e-10	1.60262339047416e-08
chr10	67051260	67051661	.	4.23016804458505	*	-1.93361218651976	3.86359437137147e-10	1.62911046695848e-08
chr3	47302857	47303258	.	4.6574173744024	*	2.01786059682313	3.88114202098315e-10	1.63474576043962e-08
chr15	8746504	8746905	.	5.67364009272221	*	-1.28627800865214	3.88358064038334e-10	1.63474576043962e-08
chrX	9850523	9850924	.	4.07581830107226	*	-1.99046723954786	3.89572876914525e-10	1.63846255285618e-08
chr17	78545411	78545812	.	5.52241200137854	*	1.47345233534972	3.91667177288209e-10	1.64586881240703e-08
chr14	32161678	32162079	.	5.54751896486479	*	1.49218334879116	3.94327859688072e-10	1.65564051020053e-08
chr15	47624393	47624794	.	4.5013244310387	*	-1.76618656813044	3.96893469105974e-10	1.66499676555451e-08
chr16	9570775	9571176	.	5.40631232330912	*	1.50451058197261	4.03616346122679e-10	1.68990035818907e-08
chr10	69600314	69600715	.	5.82148532697494	*	1.38997731912292	4.03679667350461e-10	1.68990035818907e-08
chr5	122218980	122219381	.	6.29049841202617	*	1.21314188579638	4.0385661508893e-10	1.68990035818907e-08
chr2	108583833	108584234	.	4.09525845000205	*	-2.00900737985324	4.11900489713075e-10	1.72209979509507e-08
chr4	15608447	15608848	.	5.25532961760705	*	1.61402437095371	4.13699663062416e-10	1.72695742259522e-08
chr4	95640730	95641131	.	5.71166122760645	*	1.41400612579931	4.13761874378269e-10	1.72695742259522e-08
chr10	87224957	87225358	.	4.49283525016464	*	-1.75828367158207	4.14112218677536e-10	1.72695987410659e-08
chr1	58260226	58260627	.	5.01352123091914	*	1.73618842208173	4.15126678150246e-10	1.72972952407988e-08
chr7	108927932	108928333	.	5.24077550875636	*	1.73339786350534	4.1798412298224e-10	1.74016728974461e-08
chr1	64127179	64127580	.	6.9931577808899	*	-1.05840849808033	4.20667509946834e-10	1.74986343480496e-08
chr11	35963912	35964313	.	6.30611927317163	*	1.22231540578577	4.22822019487821e-10	1.75700316603315e-08
chr4	150423389	150423790	.	5.3566411913701	*	1.56028348253299	4.23285503708366e-10	1.75700316603315e-08
chr1	35959213	35959614	.	5.23003597217935	*	1.61351407116472	4.23451427328954e-10	1.75700316603315e-08
chr5	142855175	142855576	.	6.24247353729594	*	1.2181314054104	4.26999452344034e-10	1.76926011040375e-08
chr6	35004906	35005307	.	5.42681165989945	*	-1.43474569926961	4.27122094054049e-10	1.76926011040375e-08
chr4	59273305	59273706	.	5.5979649723391	*	1.44416750748243	4.29149260073458e-10	1.77616713037612e-08
chr4	58935044	58935445	.	5.56449790887513	*	1.42443166269214	4.37692385492207e-10	1.81000831039055e-08
chr19	58324050	58324451	.	4.92101173637652	*	-1.51002454889201	4.38175821579906e-10	1.81049116036229e-08
chr9	47896945	47897346	.	6.9368252871289	*	-1.14567598629327	4.40881747298652e-10	1.81924001682731e-08
chr7	89239800	89240201	.	5.13047771468227	*	1.73721478775618	4.41030115874574e-10	1.81924001682731e-08
chr17	10470067	10470468	.	6.12257911796191	*	-1.23338124897331	4.52234457535858e-10	1.86390054885564e-08
chr10	43477867	43478268	.	5.31135690930351	*	1.63315010342422	4.53883767393767e-10	1.8691380232556e-08
chr8	33282893	33283294	.	5.453642806702	*	1.57076938058087	4.54921064108398e-10	1.87184853845136e-08
chr10	60459979	60460380	.	6.26454795790671	*	1.41582001108479	4.55575998470048e-10	1.87251606821299e-08
chr1	56384156	56384557	.	5.26595094217645	*	1.60896860039033	4.5584176806384e-10	1.87251606821299e-08
chr9	112283801	112284202	.	5.43052473479085	*	1.48984542990415	4.61120709263453e-10	1.89262644560201e-08
chr18	14062934	14063335	.	5.28348130264717	*	-1.37691949303414	4.63209937049844e-10	1.89962241293796e-08
chr1	126614441	126614842	.	5.51543052118153	*	1.47643726818886	4.67182159805571e-10	1.91432251639501e-08
chr19	14218171	14218572	.	6.42541434530923	*	-1.06446022747881	4.68027309191658e-10	1.91481100596886e-08
chr14	5622014	5622415	.	4.60405285237507	*	-1.6595113676371	4.68076977520337e-10	1.91481100596886e-08
chr17	83542661	83543062	.	5.8435847141773	*	1.44030544427691	4.76192245188392e-10	1.9463963823197e-08
chr16	52713183	52713584	.	5.81152482029109	*	1.32785299604086	4.78407628180823e-10	1.95383416452079e-08
chr6	54737093	54737494	.	6.67408997562892	*	1.23409413878806	4.79872680249117e-10	1.95819780660995e-08
chr10	43763687	43764088	.	4.97263393255307	*	1.75639167686443	4.82707537874113e-10	1.96813933856913e-08
chr17	50174319	50174720	.	5.96771906578566	*	1.31717226670333	4.85004737019396e-10	1.97587408375163e-08
chr8	46130950	46131351	.	5.67786118273821	*	1.42424118514569	4.86287278894806e-10	1.97946584358697e-08
chr14	86679726	86680127	.	5.7148963290625	*	1.37787427185388	4.8673687469391e-10	1.9796639147353e-08
chr13	86011895	86012296	.	4.69810192697197	*	1.996798025197	4.87856900665443e-10	1.98258619977423e-08
chr17	89826833	89827234	.	4.65357669936398	*	2.05623224598645	4.94248715996076e-10	2.00690991784722e-08
chr19	30069193	30069594	.	5.42208317659735	*	1.66627355097192	4.98506910697643e-10	2.02253715880089e-08
chr4	97798991	97799392	.	6.57396175026216	*	1.08859475309949	5.04346024906709e-10	2.04454756369406e-08
chr17	48107150	48107551	.	5.79097492392275	*	-1.18954196678204	5.04854305146747e-10	2.04492913625314e-08
chr2	180430588	180430989	.	5.95067619576672	*	1.32306076355505	5.05410067099771e-10	2.04550225189494e-08
chr9	123489054	123489455	.	5.46643891160983	*	1.51167108590178	5.09319894854137e-10	2.05963793024716e-08
chr16	72902375	72902776	.	5.33959288098029	*	1.59354369155421	5.10306731744448e-10	2.06193986797167e-08
chr19	40399988	40400389	.	5.71812484729332	*	1.41987433914928	5.19218459438289e-10	2.09623308693581e-08
chr7	120339048	120339449	.	5.68577809042186	*	1.38673348853774	5.20327179848196e-10	2.09899304184514e-08
chr1	90239357	90239758	.	4.67541830917372	*	-1.64871768198399	5.22668556118485e-10	2.10671694913521e-08
chr12	45059970	45060371	.	6.05426469938584	*	1.29604728345922	5.23602326467985e-10	2.10875925543909e-08
chr9	96310367	96310768	.	4.67868752423062	*	1.97859983453715	5.37471984841027e-10	2.16285384869687e-08
chr5	91592819	91593220	.	5.66754044603178	*	1.39930551222379	5.40932531179195e-10	2.17500689409641e-08
chr8	90400639	90401040	.	5.06787090733888	*	1.68473574988363	5.44350813812009e-10	2.18697036475035e-08
chr5	28078192	28078952	.	5.78634016568817	*	1.32710430097042	5.50796077618907e-10	2.21106562020416e-08
chr4	135152906	135153307	.	4.99548649871065	*	1.75935803764141	5.64517950001318e-10	2.26430855396142e-08
chr13	41384977	41385378	.	5.91355128107086	*	1.36861725653303	5.71119253824743e-10	2.28892729519891e-08
chr6	128443007	128443408	.	5.33512408508785	*	-1.38342960690319	5.7297887148835e-10	2.29451782308263e-08
chr3	149256182	149256583	.	4.88927757436652	*	1.77754648532418	5.77522995350334e-10	2.31084079565787e-08
chr19	21967119	21967520	.	4.56533660548978	*	2.11436316099659	5.79589168099878e-10	2.31543829366731e-08
chr17	72447179	72447580	.	4.8214245612034	*	1.84512598986354	5.79609877465326e-10	2.31543829366731e-08
chr5	4576441	4576842	.	5.04991771694657	*	1.71851359261497	5.90765843375558e-10	2.35809654668646e-08
chr5	85045321	85045722	.	4.69647673712109	*	1.9446791914241	6.00449182796092e-10	2.39481250805653e-08
chr7	96149313	96149714	.	5.67407949020184	*	1.40273537742376	6.04891521427921e-10	2.41058303164044e-08
chr7	64623311	64623712	.	5.44175894933639	*	1.46170880594562	6.06803171969298e-10	2.41625108219e-08
chr18	28985148	28985549	.	4.77469603599779	*	1.91235210750361	6.09196741523697e-10	2.42382742219775e-08
chr5	44509639	44510040	.	4.73014390387095	*	1.92547318643244	6.23497647298826e-10	2.47872945515514e-08
chr10	101209672	101210073	.	5.34845924510621	*	1.52245687867274	6.46151323889185e-10	2.56672307066391e-08
chr9	53790867	53791268	.	5.63449345029635	*	1.44387081133066	6.69108494907426e-10	2.65577982673224e-08
chr16	10125168	10125569	.	4.98913268327727	*	-1.53940218021188	6.81308378748029e-10	2.70203072361949e-08
chr15	94550272	94550673	.	5.67285049481224	*	1.45157855073312	6.87770930581218e-10	2.72547170693244e-08
chr11	83944522	83944923	.	6.14900412952785	*	1.24200450541602	6.89783643725743e-10	2.73125558882135e-08
chr8	115900375	115900776	.	6.54126660470837	*	-1.103474578208	6.92501318729763e-10	2.73981932000006e-08
chr4	53896484	53896885	.	4.88144983611731	*	1.8004212895185	7.01162030357602e-10	2.77186360375796e-08
chr10	92183832	92184233	.	5.45250685644812	*	-1.28386411546858	7.02146029215917e-10	2.77353298708521e-08
chr12	29536440	29536841	.	4.99894586419382	*	1.69154653865578	7.24612868186656e-10	2.85999080572217e-08
chr4	100230045	100230446	.	5.0585312167267	*	1.73614196785703	7.25644986738125e-10	2.86177690616467e-08
chr1	98089903	98090304	.	5.3526514249743	*	1.62860778906829	7.27386670847461e-10	2.86635628569547e-08
chr18	69709404	69709805	.	6.29244759946409	*	1.30222646798956	7.32601081160846e-10	2.88460215178612e-08
chr14	87575403	87575804	.	4.8808973340627	*	1.77076682864925	7.37078611885019e-10	2.8984982128679e-08
chr18	70229950	70230351	.	6.5179572866098	*	1.22566970812229	7.37304308846825e-10	2.8984982128679e-08
chr2	52996050	52996451	.	5.03869886080191	*	1.78332136067872	7.45781910044444e-10	2.92949304616981e-08
chr10	96958614	96959015	.	5.20654969662437	*	1.65389475796901	7.50424320962309e-10	2.94364960776361e-08
chr3	106125735	106126136	.	4.86670353703039	*	1.80032993979995	7.50578187008747e-10	2.94364960776361e-08
chr1	33882948	33883349	.	4.99574490928642	*	1.72181919297752	7.51308005513263e-10	2.94417333970023e-08
chr2	4411720	4412121	.	5.82104861579643	*	1.31304570403822	7.53269307653835e-10	2.94951826603614e-08
chr11	82412196	82412597	.	5.60135754366114	*	1.41194923777226	7.54552297664071e-10	2.95220081216016e-08
chr9	118076027	118076428	.	6.07951669437797	*	1.46215703089438	7.63621449468825e-10	2.98531850268984e-08
chr5	57632349	57632750	.	4.66291754257168	*	-1.70309244834242	7.66330469832041e-10	2.993539025192e-08
chr3	98013970	98014371	.	6.99610865614999	*	1.16768485783631	7.74102450921863e-10	3.02150850725043e-08
chr1	56788981	56789382	.	5.52561314136718	*	1.52868569054722	7.78311078839583e-10	3.0350575035439e-08
chr1	137260145	137260546	.	5.39321131442317	*	1.48674467432025	7.78803033253023e-10	3.0350575035439e-08
chr7	123507605	123508006	.	5.26565828619077	*	1.57671570381034	7.8768851676606e-10	3.06726405393068e-08
chr13	101339406	101339807	.	6.60355867960961	*	1.19881965338852	7.95072288704032e-10	3.09357677912138e-08
chr4	46863104	46863505	.	5.07564301708595	*	-1.44335724850121	7.96717664915144e-10	3.09753790731104e-08
chr14	107161883	107162284	.	5.03239896633762	*	1.68515843619326	8.01296725754404e-10	3.11288962477179e-08
chr1	58255226	58255627	.	6.11946041521345	*	1.30385016173402	8.01940965842289e-10	3.11294317055258e-08
chr18	42872857	42873258	.	6.66276946813763	*	1.3208428104714	8.12701923429783e-10	3.15223646278625e-08
chr5	36036536	36036937	.	5.90225526160217	*	1.43347331141186	8.14037198262275e-10	3.15493726070629e-08
chr4	107597224	107597625	.	6.69638808292104	*	1.36699811818355	8.21079216856815e-10	3.17973391462918e-08
chr18	42956537	42956938	.	6.32405190873192	*	1.9234240512567	8.21977583598331e-10	3.18071827333473e-08
chr3	48758866	48759267	.	5.68875057843634	*	-1.29549480448773	8.27037472241995e-10	3.1977918738779e-08
chr14	13958087	13958488	.	6.23938580449557	*	1.92285685383294	8.3155502801442e-10	3.2127434321784e-08
chr19	48573376	48573777	.	5.25963377730257	*	1.61484894376537	8.36498276557602e-10	3.22809162014952e-08
chr13	39063096	39063497	.	4.80794796977899	*	-1.55447912342567	8.36835157524179e-10	3.22809162014952e-08
chr3	23055223	23055624	.	5.22511261696776	*	1.58898381346148	8.40823011034247e-10	3.24094277851889e-08
chr2	101520683	101521084	.	5.71465040605607	*	-1.23637712553478	8.43686631475474e-10	3.24944392478417e-08
chr6	126317215	126317616	.	5.63208476880366	*	1.38452373743176	8.44625319044032e-10	3.25052375316587e-08
chr10	110182252	110182653	.	5.06588599304123	*	1.71132428070714	8.47851178811111e-10	3.26039718107301e-08
chr4	82864634	82865035	.	6.18522920373633	*	1.25147787515089	8.54045012934473e-10	3.28165965436985e-08
chr4	49559795	49560196	.	6.14349396989594	*	1.2946359950156	8.54894990815146e-10	3.28237131154655e-08
chr12	16206201	16206602	.	5.56681530385063	*	1.49532977414067	8.579163492149e-10	3.29141240550388e-08
chr7	136852086	136852487	.	5.69902953891635	*	1.34598353378736	8.70492257572401e-10	3.33706721350115e-08
chr3	127180614	127181015	.	5.76909958120508	*	1.32855233245795	8.72134844011828e-10	3.34077036911777e-08
chr4	7191243	7191644	.	4.83599070448139	*	1.80670560363657	8.85297627824118e-10	3.38856245515067e-08
chr18	54678515	54678916	.	4.64980236139584	*	2.0697218392107	8.9217331568214e-10	3.41223467351831e-08
chr19	24080040	24080441	.	4.90886296547001	*	1.79116996331109	9.0838230910528e-10	3.47153907851256e-08
chr4	136855475	136855876	.	5.95877464074032	*	1.29402085127562	9.1065246034217e-10	3.47752327005839e-08
chr15	52247629	52248030	.	6.68131767350857	*	1.11045639195386	9.11775099853622e-10	3.47911957730853e-08
chr2	10414861	10415262	.	4.71479256495618	*	1.91101407063824	9.17389395309744e-10	3.49783928824818e-08
chr6	55624151	55624552	.	5.13859869610267	*	1.62196788552197	9.19291344910186e-10	3.50238653134918e-08
chr4	148956219	148956620	.	6.51002429895103	*	1.07737973252805	9.23846883511248e-10	3.51530825872253e-08
chr1	185870085	185870486	.	5.47251196980931	*	1.42666869798816	9.24475928143542e-10	3.51530825872253e-08
chr13	48510681	48511082	.	5.80869471607142	*	1.34448807052527	9.24818824546453e-10	3.51530825872253e-08
chr1	67597900	67598301	.	4.24950593680172	*	-1.8421860641416	9.26246488065444e-10	3.51661075077438e-08
chr1	177400873	177401274	.	6.05268154574118	*	1.31386859382064	9.2658590950208e-10	3.51661075077438e-08
chr2	63037774	63038175	.	5.29210627670433	*	1.53641558753091	9.28838269385623e-10	3.52245148918468e-08
chr19	43604702	43605103	.	7.10379680194184	*	-0.956566932272185	9.3024411751975e-10	3.52507548324291e-08
chr8	125807693	125808094	.	5.68009968285979	*	1.38660051641246	9.36048764519798e-10	3.54435151816944e-08
chr12	4700622	4701023	.	4.28881865436688	*	-1.84449310196912	9.40866307208335e-10	3.55986320189416e-08
chr3	146043563	146043964	.	7.31867126840069	*	1.08941195886336	9.42216291792868e-10	3.56049170865514e-08
chr6	113833789	113834190	.	6.63072870274404	*	1.17104399752292	9.42474615848239e-10	3.56049170865514e-08
chr5	133950793	133951194	.	4.89746654043233	*	1.8679216554296	9.54872619042003e-10	3.6026396782987e-08
chr13	118943198	118943599	.	4.43914285482027	*	2.15251481832128	9.55090598447222e-10	3.6026396782987e-08
chr17	72283683	72284084	.	6.00684002345723	*	1.40421998727324	9.64712665164607e-10	3.63615668360058e-08
chr3	70590432	70590833	.	4.21593572987313	*	-1.91201265372423	9.72120992872466e-10	3.66128498429221e-08
chr11	50362978	50363379	.	5.10168608343455	*	1.62746748848337	9.75502143486168e-10	3.67121904243697e-08
chr4	64192842	64193243	.	5.7237403432031	*	1.40944251651874	9.77166991789185e-10	3.67468373088978e-08
chr18	33271429	33271830	.	4.28884985847253	*	-1.90306621090986	9.89396387709959e-10	3.7178414033156e-08
chr1	132578433	132578834	.	5.91035302620147	*	1.35341539553542	1.0051979816178e-09	3.77434642892473e-08
chr11	81383709	81384110	.	4.99099295282761	*	1.79144627825296	1.00816336539424e-09	3.78260443234849e-08
chr16	73042010	73042411	.	4.8702621932058	*	-1.5571148894101	1.00974722407517e-09	3.78567038237933e-08
chr10	97328426	97328827	.	5.13607754150089	*	1.6612277107876	1.01263477468962e-09	3.79361567792677e-08
chr7	110339458	110339859	.	5.81681060598533	*	1.32395040841251	1.01551087204131e-09	3.80150605139588e-08
chr10	53306013	53306414	.	5.68556230467056	*	1.34893863322845	1.01741750107138e-09	3.80575807067429e-08
chr3	135262875	135263276	.	5.22699378747566	*	1.64831466654833	1.03900162074066e-09	3.88322625302003e-08
chr3	130632351	130632752	.	5.41023347002176	*	1.47567224633153	1.03970048333046e-09	3.88322625302003e-08
chr11	45363043	45363444	.	5.50596642152966	*	1.45499284201358	1.04172781013047e-09	3.88785732071067e-08
chr6	124969273	124969674	.	5.4357489866703	*	1.49578834906401	1.04719161500709e-09	3.90529706817146e-08
chr14	68384478	68384879	.	5.30808693329898	*	1.52442682880918	1.05000136336313e-09	3.91282017489946e-08
chr12	102078708	102079109	.	5.10927409695255	*	1.64524041929722	1.07136763681248e-09	3.98943050039614e-08
chr2	33649488	33649889	.	5.61405839039657	*	-1.26390473651623	1.07238711269971e-09	3.99021748882148e-08
chr13	68013035	68013436	.	5.0822028102346	*	1.69661783995814	1.07448978180066e-09	3.995030682695e-08
chr9	77476439	77476840	.	6.42370729760801	*	1.94638762808384	1.07807516158373e-09	4.00534531063642e-08
chr2	96117808	96118209	.	4.37730695519658	*	2.20921533651695	1.09000090840394e-09	4.04660788371074e-08
chr4	91478026	91478427	.	4.55924699573499	*	2.01502123643751	1.0991772426326e-09	4.07760898063315e-08
chr17	60284100	60284501	.	4.12023903771542	*	-1.91708348929895	1.10601080436144e-09	4.09987908980107e-08
chr6	55780925	55781326	.	5.86411186367679	*	1.42328740858444	1.12365407241761e-09	4.15931640453682e-08
chr6	61544859	61545260	.	4.53991934157197	*	2.08895974235604	1.12372976418748e-09	4.15931640453682e-08
chr2	78350559	78350960	.	5.43243380445936	*	1.52563527987558	1.13284699927705e-09	4.18992160571563e-08
chr7	118687227	118687628	.	6.17360766211214	*	1.27150094477117	1.14005933834583e-09	4.2105984115203e-08
chr11	101368515	101368916	.	7.08224517589016	*	1.15215659238257	1.14014299987902e-09	4.2105984115203e-08
chr15	64344030	64344431	.	4.3603127484447	*	-1.83769743462829	1.14472071773413e-09	4.22434455596713e-08
chr6	47389805	47390206	.	4.80739192278402	*	1.8277281206884	1.14816046091982e-09	4.23387385499457e-08
chr9	66834997	66835398	.	5.13870041632223	*	1.63685544932544	1.17536009194689e-09	4.33093879850519e-08
chr1	52709055	52709456	.	4.55684783025297	*	2.02354139657175	1.18987912538028e-09	4.38116865732862e-08
chr16	12588381	12588782	.	4.64497520826699	*	-1.64606452165377	1.19792409684598e-09	4.40750374112273e-08
chr8	90741943	90742344	.	4.64064124070985	*	1.98512762961138	1.2182163207459e-09	4.47882718191731e-08
chr18	21891361	21891762	.	5.37366793302716	*	1.52411710834645	1.22138840002972e-09	4.48714833629965e-08
chr1	175049399	175049800	.	5.25306160768646	*	-1.39026608078294	1.23922944282422e-09	4.54930802742665e-08
chr8	18849953	18850354	.	4.43106994844964	*	-1.81711406264894	1.24242616901157e-09	4.55765486783917e-08
chr1	164404365	164404766	.	5.94724308591005	*	-1.14414040648286	1.25353800636259e-09	4.59500316274383e-08
chr11	108095676	108096077	.	4.87884115436949	*	-1.54599537545548	1.25502469943541e-09	4.59704002665601e-08
chr4	88114305	88114706	.	5.84168323512921	*	1.39227193501256	1.26483453338444e-09	4.62613906785422e-08
chr18	69634779	69635180	.	5.66703090449702	*	1.36431718463677	1.26484278629358e-09	4.62613906785422e-08
chr9	71883387	71883788	.	6.82080326945275	*	1.19848029663914	1.26705352639757e-09	4.63079459062965e-08
chr13	10107709	10108110	.	4.61072175970476	*	2.02199487732891	1.27118680053424e-09	4.64246445733571e-08
chr1	137189925	137190326	.	6.24551003560935	*	-1.14427750492133	1.2765760475694e-09	4.65870058571962e-08
chr2	154301841	154302242	.	5.86452846120575	*	1.30564509904538	1.29397250890114e-09	4.71869915801351e-08
chr6	134416580	134416981	.	6.48249737590093	*	1.26618394760129	1.29579098662347e-09	4.7218432291897e-08
chr8	111437868	111438269	.	6.06383024418782	*	-1.23669575184052	1.30540762107528e-09	4.75337807508946e-08
chr13	84717627	84718028	.	5.771277353071	*	1.34208872297534	1.30774793138326e-09	4.75839070449374e-08
chr1	41788335	41788736	.	5.65838945847257	*	1.32863301988303	1.32509500647944e-09	4.81795957584158e-08
chr11	49629436	49629837	.	4.96309717967106	*	-1.5128578361229	1.32949301116387e-09	4.83039344512341e-08
chr12	5324588	5324989	.	6.44853505996137	*	1.24103644256999	1.34453138552592e-09	4.88143983027412e-08
chr8	109027795	109028196	.	5.06384446661073	*	-1.47498696291612	1.34876159887155e-09	4.89320005186494e-08
chr6	47344398	47344799	.	6.13134265177635	*	1.89558805874696	1.35161916820945e-09	4.89996681714461e-08
chr9	70099674	70100075	.	5.01481130357568	*	1.63922804596033	1.41585547662453e-09	5.12907410226065e-08
chr6	5739723	5740124	.	5.27179160610448	*	1.54796214193967	1.42699513198662e-09	5.16563868306243e-08
chr4	155257878	155258279	.	6.98798396924973	*	-1.0701821065538	1.42840934864619e-09	5.16696996327871e-08
chr14	117892775	117893176	.	5.1284903676125	*	1.69266759455032	1.44025152884469e-09	5.20599264189133e-08
chr6	121016310	121016711	.	5.25914830528684	*	1.50923433427327	1.44348378471734e-09	5.21385920659862e-08
chr10	69303045	69303446	.	5.2383924015887	*	1.54841596000594	1.45455123499298e-09	5.24999428209162e-08
chr18	69639613	69640014	.	5.51527253149309	*	1.40815910396521	1.45678117640258e-09	5.25420214507334e-08
chr1	59613905	59614306	.	5.94240494010737	*	-1.14469938923697	1.46405492662965e-09	5.27658219396101e-08
chr2	146142034	146142435	.	6.17191703076301	*	1.36220589208642	1.4836242447885e-09	5.34321157627112e-08
chr13	24155893	24156294	.	4.98782324220887	*	1.77639879648518	1.49028602553083e-09	5.36329174902409e-08
chr2	162061534	162061935	.	5.63328133985525	*	1.34949405192519	1.50869573100002e-09	5.42559070749139e-08
chr6	97555198	97555599	.	5.59291092166191	*	1.47300914999962	1.51244174780696e-09	5.43510362006669e-08
chr10	84844187	84844588	.	5.84875213232853	*	-1.27342791274011	1.51840203027705e-09	5.45255408341525e-08
chr2	123641324	123641725	.	5.44960009249754	*	-1.31524037456711	1.52092757853603e-09	5.45765407832814e-08
chr1	77482793	77483194	.	6.3402000111187	*	1.18833366461667	1.54037502594148e-09	5.52342463913484e-08
chr7	82907728	82908129	.	6.02765074726006	*	1.396740348938	1.54335154505074e-09	5.52753963059617e-08
chr12	106095237	106096004	.	5.8465004682646	*	1.25596364504459	1.54400020313619e-09	5.52753963059617e-08
chr7	138658055	138658456	.	6.07239631165611	*	1.30719373327417	1.54488105359339e-09	5.52753963059617e-08
chr7	53990150	53990551	.	4.39701185393755	*	2.2200587525238	1.55004129062413e-09	5.54198687660081e-08
chr1	61150899	61151300	.	4.51443325038548	*	2.04860584388194	1.55204038381116e-09	5.54511910210272e-08
chr7	125865085	125865486	.	6.02658513966652	*	1.20893700099456	1.56354050800467e-09	5.58216747094999e-08
chr13	78332095	78332496	.	5.88784732491644	*	1.28898795563337	1.56803873781149e-09	5.5941821328165e-08
chr13	29458041	29458442	.	5.53443088232071	*	1.38905107000016	1.57548419623687e-09	5.6166864746131e-08
chr16	96644878	96645279	.	6.05862311174541	*	1.28547357080545	1.57692557205829e-09	5.61776890663419e-08
chr11	19370100	19370501	.	4.99414663261429	*	1.69349588464568	1.59594617471853e-09	5.68143030446302e-08
chr1	137381504	137381905	.	5.72689825633159	*	-1.19308741677436	1.59726786105759e-09	5.68203875414839e-08
chr12	64245154	64245555	.	4.29849712522817	*	-1.77221512880362	1.63006897134079e-09	5.79454899416291e-08
chr10	110916172	110916573	.	4.66180317040985	*	-1.68052290075654	1.64307142304891e-09	5.83656795571677e-08
chr15	94772992	94773393	.	4.8693333501389	*	1.74517325181601	1.64697905364601e-09	5.84624282910319e-08
chr10	91427220	91427621	.	5.02032290645275	*	1.65045091375351	1.66059046366333e-09	5.89032433432764e-08
chr4	33481759	33482160	.	5.29174130735492	*	-1.33908696488589	1.6667928616387e-09	5.90808071330024e-08
chr1	131971530	131971931	.	5.52126058920483	*	1.38578867932216	1.70608862027436e-09	6.04302953476806e-08
chr5	111154587	111154988	.	5.71179438681003	*	1.32328609233258	1.71466413774897e-09	6.06905064268768e-08
chr9	102060990	102061391	.	5.1306812040427	*	1.5962536649296	1.72057122306491e-09	6.08559632593504e-08
chr11	34987381	34987782	.	5.81348301886546	*	1.3892382791925	1.73563007607266e-09	6.13446461246698e-08
chr17	3268775	3269176	.	5.10476708498903	*	1.68615023238284	1.73788063644938e-09	6.13802534372853e-08
chr12	82595999	82596400	.	5.22196200832949	*	1.51987982941669	1.78309098634037e-09	6.29320232605732e-08
chr14	93688693	93689094	.	4.65560064294113	*	1.94141920447989	1.83017616004549e-09	6.4547698627433e-08
chr9	48549389	48549790	.	5.62805470688184	*	1.319390554856	1.84013995448042e-09	6.48527840060136e-08
chr16	86441859	86442260	.	5.37788953329296	*	1.51317593576415	1.85714015290426e-09	6.5405244072611e-08
chrX	68845701	68846102	.	4.40440539371729	*	2.16744351190154	1.8612976374326e-09	6.55049409450265e-08
chr6	19282932	19283333	.	5.03006170263414	*	1.73721941400482	1.8913361180662e-09	6.65146810296557e-08
chr2	28687736	28688137	.	7.59093140092233	*	1.18572935821102	1.93355987289434e-09	6.79512115900575e-08
chr4	127310729	127311130	.	6.21224766287955	*	1.19302174775882	1.94010133872497e-09	6.81326057616529e-08
chr16	34367244	34367645	.	6.04789246900466	*	1.17966732209283	1.95897971240921e-09	6.87466825017179e-08
chr14	76865895	76866296	.	5.65557910524959	*	1.38201799750155	1.9692496874496e-09	6.90580060848802e-08
chr16	64152926	64153327	.	5.29781148090829	*	1.52873108720549	1.98082761492215e-09	6.94147227213599e-08
chr1	176581880	176582281	.	4.93423627107388	*	-1.44706593818358	1.99091947718185e-09	6.97188936917241e-08
chr6	143305064	143305465	.	5.74735056667588	*	1.34686034109622	2.00738681722104e-09	7.02420473138807e-08
chr15	18190006	18190407	.	5.91873996288547	*	1.30545374298598	2.00870404259558e-09	7.02420473138807e-08
chr11	39624506	39624907	.	5.21675907293639	*	1.58416761945745	2.01796503527556e-09	7.04689512313475e-08
chr16	22208332	22208733	.	5.26435097724271	*	-1.32326679862995	2.01804716949784e-09	7.04689512313475e-08
chr6	39007607	39008008	.	5.12195975004414	*	1.63757311685649	2.02163744887232e-09	7.05444315728055e-08
chr6	61207262	61207663	.	4.57076524339891	*	-1.68590676111767	2.02660143212139e-09	7.06677064353289e-08
chr5	16339271	16339672	.	6.20577967289748	*	1.15665304970906	2.05156653411709e-09	7.14877552495169e-08
chr5	27196580	27196981	.	6.23740979312912	*	-1.20314767708976	2.06010345876171e-09	7.16716291661991e-08
chr7	113419405	113419806	.	5.88985571357008	*	-1.21486205311704	2.06024166485711e-09	7.16716291661991e-08
chr5	117170163	117170564	.	5.7638963977577	*	1.40326374207805	2.0611995931132e-09	7.16716291661991e-08
chr3	101005352	101005753	.	5.93930065722839	*	1.23290616551878	2.06264956750585e-09	7.16716291661991e-08
chr15	85374052	85374453	.	5.74137653630358	*	1.35355213992203	2.10248920093315e-09	7.30045757983652e-08
chr6	75447595	75447996	.	4.91512265312444	*	1.78737036862127	2.11846066196004e-09	7.35074586401538e-08
chr2	30289640	30290041	.	6.49468898759337	*	1.12947251017603	2.17526845730933e-09	7.54256006658045e-08
chr3	8433484	8433885	.	4.8692780534592	*	-1.46393957746104	2.17798216994505e-09	7.54667000864607e-08
chr12	26986719	26987120	.	5.61837068433441	*	1.51220148497492	2.19412000738104e-09	7.59725592457547e-08
chr13	38517454	38517855	.	5.10537170831275	*	1.6255959774772	2.20263500847528e-09	7.62139496695694e-08
chr11	26292908	26293309	.	4.26582262165748	*	-1.7627794980441	2.21059278882382e-09	7.64357349726646e-08
chr7	118001806	118002207	.	5.72881469630437	*	1.31526793580768	2.23643591307266e-09	7.72751991909558e-08
chrX	166216957	166217358	.	4.77979861178921	*	1.79658487871502	2.24469506246519e-09	7.7506338044952e-08
chr7	55051016	55051417	.	5.11285469190889	*	1.59067316535134	2.25317012410395e-09	7.77446038069577e-08
chr4	42895106	42895507	.	5.2095293536059	*	-1.36236002708746	2.25591613452586e-09	7.7768439224985e-08
chr9	48807112	48807513	.	6.35016548179009	*	-1.09012767319317	2.25701096503167e-09	7.7768439224985e-08
chr6	100709647	100710048	.	5.18184568829816	*	1.54979233944459	2.30800619360621e-09	7.94700933162486e-08
chr13	26356002	26356403	.	3.94356993638984	*	-2.05050335769334	2.33815170452208e-09	8.04519711236809e-08
chr19	14413197	14413598	.	7.38543161807751	*	1.13976917593265	2.34065566484646e-09	8.04820432503196e-08
chr4	46931750	46932151	.	4.74816375884878	*	-1.54653125932109	2.37746688394469e-09	8.16563043215257e-08
chr5	131898518	131898919	.	5.48678608601413	*	-1.25755115621034	2.37974972323867e-09	8.16563043215257e-08
chr4	122784861	122785262	.	6.52560861695946	*	1.08203844862597	2.38113770163281e-09	8.16563043215257e-08
chr14	102257672	102258073	.	5.28287380783238	*	1.52598775015448	2.38142170736789e-09	8.16563043215257e-08
chr5	106675449	106675850	.	5.51443660676235	*	1.52959574878876	2.40200018855538e-09	8.23047614920961e-08
chr6	120835379	120835780	.	5.29950466972577	*	1.4952771462102	2.43791737236020e-09	8.34775368777094e-08
chr5	36075691	36076092	.	6.86243996600475	*	1.11445324513542	2.44479845158617e-09	8.36551409185854e-08
chr13	29041142	29041543	.	4.67807971931013	*	1.8946712601279	2.49255419146287e-09	8.52301632670849e-08
chr1	143127943	143128344	.	5.03490400950075	*	1.67990441668585	2.49601546903477e-09	8.52894531481391e-08
chr12	27348693	27349094	.	5.2821904698001	*	1.47478464748898	2.49909987142334e-09	8.53357920134156e-08
chr12	14909808	14910209	.	4.58555373309805	*	1.93484003685542	2.52439555518605e-09	8.613998267648e-08
chr5	20008149	20008550	.	4.80923086274185	*	-1.46870459188135	2.53391191240601e-09	8.64049962617121e-08
chr2	105115210	105115611	.	4.75139624710652	*	1.84179509702688	2.54414411949803e-09	8.66940372976776e-08
chr15	17569309	17569710	.	4.89177391386218	*	1.81498521586481	2.56530828562169e-09	8.73549392488665e-08
chr17	5025028	5025429	.	5.61762853968766	*	1.35124756802516	2.57582152027008e-09	8.76524902721263e-08
chr1	84132991	84133392	.	5.82657238610869	*	-1.16056661722634	2.59444853735225e-09	8.82255447522759e-08
chr5	64859107	64859508	.	7.22924620259272	*	1.22790973525093	2.61812204977492e-09	8.8969300983955e-08
chr16	77584851	77585252	.	6.99142458085938	*	1.0916368515353	2.66363158468426e-09	9.04535578578885e-08
chr12	49883066	49883467	.	5.79509566350767	*	1.45718350756978	2.66929951558255e-09	9.05837339391091e-08
chr5	139124047	139124448	.	6.0736828795229	*	1.31145788753049	2.68289096157091e-09	9.09824341473389e-08
chr3	29743645	29744046	.	5.69873707705803	*	-1.19228026045063	2.69037943618146e-09	9.11737646128317e-08
chr2	130193828	130194229	.	7.10628234903839	*	1.22059852644844	2.70289493878069e-09	9.14865463498721e-08
chr19	38175779	38176180	.	4.71894337050715	*	1.82100730386257	2.70331479108197e-09	9.14865463498721e-08
chr18	55866618	55867019	.	6.96865667192474	*	1.09498213002842	2.75919846808822e-09	9.33138243563864e-08
chr15	95084190	95084591	.	5.26460771795695	*	1.57517179347306	2.76682517306617e-09	9.34755854139472e-08
chr8	111353054	111353455	.	5.36740888448159	*	1.48817290117644	2.76776786040163e-09	9.34755854139472e-08
chr1	75763103	75763504	.	5.57387116532698	*	1.50589955457647	2.78839627837825e-09	9.41078979092307e-08
chr10	85509456	85509857	.	5.00291798365136	*	1.77524348469792	2.82782136318663e-09	9.53732975605896e-08
chr6	117230921	117231322	.	5.74898221753167	*	1.41664960782775	2.85722750060056e-09	9.62992935629032e-08
chr3	68158014	68158415	.	4.88788282156895	*	1.71273900452986	2.86376821126931e-09	9.64539012275808e-08
chr7	94337109	94337510	.	5.41356867917243	*	1.45701964681002	2.87553070871925e-09	9.67840519929935e-08
chr9	45382378	45382779	.	5.39447292852557	*	1.48471714199727	2.89636343947874e-09	9.74188291469363e-08
chr2	136600921	136601322	.	4.70838030857123	*	-1.61263794339392	2.98526150868134e-09	1.00312061763191e-07
chr2	134752775	134753176	.	5.69529095443023	*	1.40612685336672	2.98707073805845e-09	1.00312061763191e-07
chr3	24540945	24541346	.	4.58641811479234	*	1.98435768558424	2.9884770506654e-09	1.00312061763191e-07
chr18	20849744	20850145	.	4.68304241626085	*	-1.58528845746423	2.99865068716047e-09	1.00585174136709e-07
chr9	115167936	115168337	.	5.37850426040194	*	1.51879079821742	3.0169063369424e-09	1.01128830477168e-07
chr5	79736570	79736971	.	4.6918593755751	*	1.87799331254482	3.0272787587951e-09	1.0140767706531e-07
chr1	57341071	57341472	.	5.01134716719828	*	1.73874215747437	3.03579750616444e-09	1.0162409333178e-07
chr15	94766253	94766654	.	4.62653194125829	*	1.94942567629762	3.10490225154288e-09	1.03866973964892e-07
chr4	118048196	118048597	.	5.37838676656039	*	-1.24406014650463	3.15606104313413e-09	1.0550688562342e-07
chr7	128455870	128456271	.	5.73290246084107	*	1.37961401840764	3.17130274458021e-09	1.05944684923134e-07
chr4	52666850	52667251	.	5.01323658068797	*	-1.40959997966703	3.19886705442137e-09	1.06793279025767e-07
chr18	88803333	88803734	.	6.42020230701126	*	1.11614584691661	3.20501033534875e-09	1.06926074539311e-07
chr6	53736426	53736827	.	4.64230806851222	*	-1.59931017047713	3.21240785780236e-09	1.07100506675793e-07
chr5	42793698	42794099	.	4.89778621864823	*	1.7547692204642	3.22876499506017e-09	1.07573212143111e-07
chr5	116691834	116692235	.	5.65100695297167	*	1.34194403076615	3.24126058655802e-09	1.07916711208286e-07
chr17	70795888	70796289	.	6.13828863444145	*	1.27180280007599	3.26009345806205e-09	1.08470602820264e-07
chr12	84954311	84954712	.	5.98011553402346	*	1.30824444794415	3.28112692956573e-09	1.0909691802979e-07
chr14	93420075	93420476	.	4.762519871205	*	1.7777331827568	3.30934135088225e-09	1.09960994980593e-07
chr17	49538296	49538697	.	5.633583133386	*	-1.18641985112197	3.32629974300794e-09	1.10450152058346e-07
chr13	110253395	110253796	.	5.39132724088674	*	1.58435985738165	3.33188639880308e-09	1.10561305663509e-07
chr19	33304167	33304568	.	4.0323108405499	*	-1.92982567863068	3.35938177747036e-09	1.11398814401865e-07
chrX	105045251	105045652	.	4.16814815611483	*	2.37062904020946	3.37775305373923e-09	1.11932842135187e-07
chr12	116742039	116742440	.	5.52489203342438	*	-1.26601525060473	3.40042853509251e-09	1.12608691716115e-07
chr5	136516318	136516719	.	5.42888776615131	*	1.50181260439064	3.41349120567475e-09	1.12965510570641e-07
chr3	86653129	86653530	.	5.61766711313027	*	1.36898106352775	3.472118971636e-09	1.14828765132953e-07
chr15	37786838	37787239	.	6.55477588829429	*	1.08895244032966	3.47720010686796e-09	1.14919834321762e-07
chr11	71793484	71793885	.	5.9249823175264	*	1.32944561413544	3.5137307144534e-09	1.16035564116143e-07
chr9	101219987	101220388	.	5.2224615629479	*	1.52101091817362	3.51565950902765e-09	1.16035564116143e-07
chr3	86646121	86646522	.	5.32388685451938	*	1.48024885788671	3.59590935281057e-09	1.18604956716349e-07
chr18	78660003	78660404	.	4.87581203114053	*	1.70699655032549	3.60882998916488e-09	1.18951661912554e-07
chr3	67979271	67979672	.	6.65003784700868	*	1.26667409482691	3.62138320959093e-09	1.19285802105912e-07
chr10	89286285	89286686	.	5.58356234831944	*	1.31661840763377	3.63683226279413e-09	1.19714819871815e-07
chr13	109694939	109695340	.	5.98079361398707	*	1.22349555154032	3.77203005828859e-09	1.24082449139279e-07
chr10	77151536	77151937	.	4.55833577639733	*	1.90527914809254	3.78697040181432e-09	1.24490979067899e-07
chr9	24302237	24302638	.	5.29679661125932	*	1.46713531453429	3.80623683771945e-09	1.25041084563696e-07
chr4	28143058	28143459	.	5.17870963804245	*	1.52226176944301	3.8640113152254e-09	1.26854669348783e-07
chr5	33615516	33615917	.	5.85384994725217	*	-1.15074967824204	3.8853713053184e-09	1.27471158519204e-07
chr9	33815262	33815663	.	5.18029720246782	*	-1.3733052066987	3.91039324620268e-09	1.28206890388116e-07
chr7	88789875	88790276	.	5.292552214087	*	1.56085937365852	3.92800602583998e-09	1.28698888873175e-07
chr5	75407990	75408391	.	6.43014327128428	*	1.16471105997493	3.95156536917235e-09	1.29384941424572e-07
chr10	69566372	69566773	.	5.18667703004903	*	1.59092108979839	3.95509568698610e-09	1.29414714804921e-07
chr1	18828655	18829056	.	4.43823398466802	*	2.02365042070512	3.97129784194972e-09	1.29858809433185e-07
chr1	41781807	41782208	.	6.70932365974693	*	1.11896657253637	4.003532875631e-09	1.30782947232933e-07
chr12	44450494	44450895	.	7.11388633814303	*	1.19417222727267	4.00485693892164e-09	1.30782947232933e-07
chr8	61668556	61668957	.	5.17139414997395	*	-1.40311051495995	4.03462036748409e-09	1.31667822382614e-07
chr13	110275898	110276299	.	5.70489021400563	*	1.30865286741066	4.04480150544908e-09	1.31912892426059e-07
chr5	123395392	123395793	.	5.13985937571392	*	1.51723645220718	4.0483435028549e-09	1.31941259931989e-07
chr14	29827578	29827979	.	6.58337294845965	*	1.26044383788285	4.13039515914165e-09	1.34526643389036e-07
chr3	47817992	47818393	.	4.15708348302978	*	2.35926684830696	4.18072932215923e-09	1.36076263026325e-07
chr1	75538325	75538726	.	5.88271904565307	*	1.23941534050176	4.20539993712417e-09	1.3674225446736e-07
chr2	168090374	168090775	.	6.98756826781778	*	1.01715731752196	4.20672967708846e-09	1.3674225446736e-07
chr14	119962563	119962964	.	4.66407345760524	*	1.93885436731225	4.23464173433222e-09	1.37558993601571e-07
chr8	35198694	35199095	.	5.3348647215285	*	1.48095223263724	4.28146061685257e-09	1.3898842828252e-07
chr17	86573474	86573875	.	7.02348106645027	*	1.17285362282256	4.29026827152066e-09	1.39182842427467e-07
chr16	6625672	6626073	.	4.71973849639161	*	1.82364636951237	4.30533234667321e-09	1.3957983581703e-07
chr7	131849289	131849690	.	6.71497878152588	*	-0.947360267731293	4.31587609826695e-09	1.39829854480334e-07
chr9	96101193	96101594	.	4.71486256487984	*	1.76595383906829	4.33156077803056e-09	1.40245996705598e-07
chr5	42934573	42934974	.	5.86097992431229	*	-1.15803962542921	4.3549928564293e-09	1.40912272135684e-07
chr4	130934113	130934514	.	6.5632819553218	*	1.21882082473222	4.36962596786468e-09	1.4129315768781e-07
chr1	132587396	132587797	.	5.57664748830599	*	1.32391574913257	4.4020149339235e-09	1.42247309801968e-07
chr4	106812931	106813332	.	6.23383381681993	*	1.12469833595212	4.45917049744145e-09	1.44000001623067e-07
chr1	62255054	62255455	.	6.0099183225175	*	1.26699324412368	4.49078287293994e-09	1.44926075251165e-07
chr14	119105777	119106178	.	6.24564859068743	*	1.26044658649354	4.52048098915154e-09	1.45789202691278e-07
chr12	97855032	97855433	.	5.99537569916132	*	-1.07640087746544	4.59107776335734e-09	1.47969357469669e-07
chr7	121951845	121952246	.	5.45184398871947	*	-1.24966364764933	4.59851068535466e-09	1.48056694134823e-07
chr15	55165873	55166274	.	5.21195179050874	*	-1.2911883341355	4.59978468897476e-09	1.48056694134823e-07
chr4	41293847	41294248	.	5.9093373842758	*	1.36000787003032	4.61945178979717e-09	1.48592867474284e-07
chr10	87821206	87821607	.	4.82482104585373	*	-1.43886218914103	4.77023276719865e-09	1.53343107495573e-07
chr9	90372721	90373122	.	4.34584860333527	*	-1.68772810619785	4.77540927659216e-09	1.53409634639567e-07
chr4	104500688	104501089	.	5.76364902806677	*	1.25624787973201	4.8648912382062e-09	1.56182620141528e-07
chr7	88684373	88684774	.	5.83542031322777	*	1.21618582755069	4.9605436567984e-09	1.59149969849303e-07
chr1	94190952	94191353	.	5.3840786643858	*	1.44077716968304	4.98213323025539e-09	1.59738837907201e-07
chr12	88826907	88827308	.	6.52771893048324	*	-1.05372009745279	5.07809194357271e-09	1.62612302730502e-07
chr15	69118313	69118714	.	5.73743379127897	*	-1.13036330170145	5.07834111330271e-09	1.62612302730502e-07
chr5	32602645	32603046	.	4.70702227151022	*	-1.53787954545355	5.13904623951014e-09	1.64449479664325e-07
chr8	116102040	116102441	.	5.05415488464904	*	-1.3626534813375	5.15378515767935e-09	1.6481431084558e-07
chr11	53395800	53396201	.	5.85064082802588	*	1.3212463927307	5.36460999928207e-09	1.71445296650195e-07
chr3	126603977	126604378	.	4.7914589939403	*	1.72402153212191	5.38466549178001e-09	1.71974930997497e-07
chr11	101571784	101572185	.	5.38051292542672	*	-1.25576480025226	5.43137971512499e-09	1.73354754243058e-07
chr17	67318830	67319231	.	6.00816856570377	*	1.37070061265642	5.4430186313626e-09	1.73614010298553e-07
chr6	96608423	96608824	.	5.65257798259193	*	-1.15490339477767	5.49040126572334e-09	1.75012300126763e-07
chr6	119841628	119842029	.	5.71052407344381	*	1.26059047747719	5.50555786851135e-09	1.75382209881043e-07
chr5	136471597	136471998	.	7.04878256920666	*	1.06583141460255	5.53369094083167e-09	1.7616474783656e-07
chr15	97570223	97570624	.	7.50350705363643	*	0.982430419657272	5.53808224896467e-09	1.76190946601082e-07
chr5	70181915	70182316	.	4.93984381801937	*	1.66102457942607	5.67345721544734e-09	1.80381599143546e-07
chr18	33196190	33196591	.	4.59170735963252	*	1.85239907208047	5.70758414678659e-09	1.81349855104076e-07
chr10	39535966	39536367	.	6.82843515979724	*	1.19128099962467	5.74330835450704e-09	1.82367584123563e-07
chr9	28355772	28356173	.	5.44610941227134	*	1.38914697137185	5.77752641725428e-09	1.83336211040069e-07
chr10	37886442	37886843	.	5.02384491824458	*	1.57069558522184	5.87404825032111e-09	1.86255599269257e-07
chr6	53582108	53582509	.	4.63079100077513	*	-1.56990110240805	5.87707031070767e-09	1.86255599269257e-07
chr1	20975851	20976252	.	6.30530458225557	*	1.11803718688149	5.89262935310673e-09	1.86628907593969e-07
chr7	124467510	124467911	.	5.85691499276788	*	1.42310724995895	5.9175724087585e-09	1.872987533685e-07
chr19	24793076	24793477	.	5.25240982292943	*	1.5583241718328	5.924232169815e-09	1.87389421919786e-07
chr18	78355926	78356327	.	5.19042237895113	*	1.49413604883121	5.93692897236916e-09	1.8767080982055e-07
chr12	97327411	97327812	.	5.21253993370862	*	1.47796119244932	5.94439379851629e-09	1.87786556746987e-07
chr1	76552092	76552493	.	5.88598536901408	*	1.29687170627555	5.97403462749998e-09	1.88602259442096e-07
chr8	11946312	11946713	.	6.30164360528618	*	-1.15524106144442	5.99856373059243e-09	1.89255643937209e-07
chr12	68822289	68822690	.	5.15865644746082	*	1.48708126385013	6.01593923765106e-09	1.89573634253538e-07
chr16	27744385	27744786	.	4.91971479410597	*	1.74176053445673	6.01632138843352e-09	1.89573634253538e-07
chrX	92775960	92776361	.	4.50523030938732	*	-1.66218806176031	6.03814983229598e-09	1.90140105943525e-07
chr15	26052864	26053265	.	5.23974041517163	*	1.52108678725158	6.13108684394409e-09	1.92943622693807e-07
chr14	104887073	104887474	.	4.4324566512411	*	-1.61398005537327	6.2542304396891e-09	1.96693555535089e-07
chr1	47444296	47444697	.	3.9019487282537	*	-2.0375841368514	6.269451033218e-09	1.9704673088235e-07
chr19	7121217	7121618	.	5.87753743791982	*	-1.16622721023632	6.27537390284096e-09	1.97107418464806e-07
chr18	52981048	52981449	.	6.1328044135062	*	1.33708360089528	6.28434204012682e-09	1.97263618927719e-07
chr7	82610311	82610712	.	4.2975539669726	*	-1.74614212738537	6.32895221369429e-09	1.98537702988163e-07
chr13	102481326	102481727	.	4.71365655735989	*	1.77323131832184	6.396205034618e-09	2.00520012564634e-07
chr10	118676338	118676739	.	5.44461086753306	*	1.37978529122994	6.47130032812943e-09	2.02745510787893e-07
chr5	114836415	114836816	.	6.22020647246201	*	1.17904524124028	6.4946622426285e-09	2.03348410204201e-07
chr16	18505638	18506039	.	6.58120236695574	*	-0.94976787573119	6.56534973147457e-09	2.0543137410728e-07
chr18	89597521	89597922	.	4.67140043142612	*	1.77237040926832	6.57166955630462e-09	2.05498895511144e-07
chr11	106565389	106565790	.	7.11267352169928	*	-0.952429480868138	6.60422499598321e-09	2.06386211013713e-07
chr3	84503059	84503460	.	5.93564354141352	*	1.18874243888014	6.68494970724826e-09	2.08776772134782e-07
chr17	8921313	8921714	.	4.67094638000397	*	1.88510960430693	6.74549822139483e-09	2.10534589241208e-07
chr9	15724799	15725200	.	7.03218396176971	*	1.22273379013372	6.76905555106354e-09	2.11105033518518e-07
chr7	136846571	136846972	.	5.51078935122919	*	1.33815388229163	6.77232609148844e-09	2.11105033518518e-07
chr9	61222670	61223071	.	6.29278265922231	*	1.13327287092104	6.79157748838178e-09	2.11431273892907e-07
chr13	29943765	29944166	.	6.11057011547671	*	1.27235868394072	6.79558653195715e-09	2.11431273892907e-07
chr2	69957801	69958202	.	6.32321850252348	*	-1.02061850846608	6.79563819807281e-09	2.11431273892907e-07
chr4	86980905	86981306	.	5.02110089044742	*	1.62501809262775	6.91023201453544e-09	2.14861219111903e-07
chr4	22301563	22301964	.	6.32811295555062	*	-1.1255822567754	6.97822186054744e-09	2.16838692628314e-07
chr9	112320020	112320421	.	5.15702536422368	*	1.51429937596824	7.07387554835346e-09	2.19633038503551e-07
chr10	29465689	29466090	.	5.04508238298698	*	1.57104057136294	7.07704480434117e-09	2.19633038503551e-07
chr4	133027029	133027430	.	6.13674140133745	*	1.14898500079708	7.09231856572343e-09	2.19861604645542e-07
chr15	30856580	30856981	.	4.88243372952744	*	1.68996990405289	7.0933152989377e-09	2.19861604645542e-07
chr2	118606359	118606760	.	5.90562832151866	*	1.17510229647729	7.13526031669186e-09	2.21022969508769e-07
chr16	9553515	9553916	.	5.22169756766964	*	1.53557032121752	7.14283641329809e-09	2.21118928365521e-07
chr5	112055946	112056347	.	5.72830397822506	*	1.31375519543195	7.154972705384e-09	2.21355847306416e-07
chr10	11764667	11765068	.	4.79210882495575	*	1.72113725209712	7.19731526709689e-09	2.22526386116579e-07
chr1	126942704	126943105	.	5.40291725985523	*	-1.21743739353318	7.25949136147447e-09	2.24308288776072e-07
chr14	27609408	27609809	.	4.76108134738255	*	1.72937832566133	7.27273879177733e-09	2.24577079789117e-07
chr7	66508986	66509387	.	4.74474474932353	*	1.78176829654315	7.29309807912618e-09	2.25065006721834e-07
chr13	44197033	44197434	.	6.30807635883153	*	1.13918355176237	7.32859840733298e-09	2.26019284797297e-07
chr4	148206753	148207154	.	7.09934956277216	*	0.977155329442701	7.34871587095229e-09	2.2649824896638e-07
chr2	115344409	115344810	.	6.21039629935892	*	1.23724742788784	7.37323184891028e-09	2.27112099670489e-07
chr2	120245151	120245552	.	4.39645108246146	*	2.03400207227084	7.38817860326008e-09	2.27430615158709e-07
chr13	116224049	116224450	.	5.83089329903404	*	1.23896633103897	7.39379076833465e-09	2.27461565717939e-07
chr11	13187229	13187630	.	4.99106201723012	*	1.61491452046209	7.4509873313454e-09	2.2907842495175e-07
chr11	81403249	81403650	.	5.05016691377237	*	1.53277780185669	7.48194497122702e-09	2.29763389847067e-07
chr9	91706134	91706535	.	4.22349914290093	*	2.1997253821858	7.48712395229347e-09	2.29763389847067e-07
chr12	21203447	21203848	.	5.2614553152778	*	1.51900959727889	7.48722647164475e-09	2.29763389847067e-07
chr1	64956079	64956480	.	6.10135925422078	*	-1.20207590864363	7.54458654952591e-09	2.31277511397577e-07
chr4	138280508	138280909	.	5.94248064234	*	-1.11151321873334	7.54593468206206e-09	2.31277511397577e-07
chr14	115983377	115983778	.	4.59004346215839	*	-1.66194108606416	7.55777169486424e-09	2.31496609929043e-07
chr5	131322895	131323296	.	5.37396946988764	*	1.46346971726648	7.5815074684599e-09	2.32079673132471e-07
chr8	12435253	12435654	.	7.12410433875615	*	-0.931743313725567	7.60208525458836e-09	2.32498309531567e-07
chr6	50824120	50824521	.	4.9038731433655	*	1.64785666773917	7.60594195462799e-09	2.32498309531567e-07
chr14	28676518	28676919	.	5.15033429707892	*	1.47703995431679	7.60930954720943e-09	2.32498309531567e-07
chr5	131122941	131123342	.	5.44596815513542	*	1.50760807328436	7.61449088672636e-09	2.32512740892394e-07
chr3	48287912	48288313	.	4.92070838022371	*	1.64559163232218	7.6706912914742e-09	2.34084087273072e-07
chr3	55621717	55622118	.	4.83521770616777	*	1.74265175276382	7.6770582885445e-09	2.34133681318822e-07
chr7	49891624	49892025	.	5.57284959051957	*	1.29383419857696	7.70083089823998e-09	2.34713720019443e-07
chr19	55354741	55355142	.	4.61749820716545	*	-1.59619045953714	7.76738693428154e-09	2.36596235204864e-07
chr10	34329837	34330238	.	4.80247347683167	*	1.6847511635645	7.78321924875975e-09	2.3693232652698e-07
chr14	116059100	116059501	.	5.14462717444577	*	1.48757720917406	7.88035451498778e-09	2.39741456889733e-07
chr8	88538281	88538682	.	6.65443258715871	*	1.03721888847843	7.90191260261747e-09	2.40249283661847e-07
chr9	96613975	96614376	.	5.6335587629219	*	1.28833474124604	7.95109363990528e-09	2.41595815116285e-07
chr5	112385268	112385669	.	6.87890556351181	*	-0.926028124546079	8.01752289514975e-09	2.43464459084203e-07
chr13	78950828	78951229	.	5.38273890887249	*	1.45476960959878	8.07051544246788e-09	2.44923030416284e-07
chr15	23452233	23452634	.	5.36054542603373	*	1.43066092051849	8.14662773988955e-09	2.47081014302694e-07
chr12	14973724	14974125	.	4.46077171433149	*	1.92911828427545	8.1687895338463e-09	2.47601075520684e-07
chr15	23212157	23212558	.	4.45872415130594	*	1.92383229814141	8.18722300834936e-09	2.48007560282367e-07
chr5	111162827	111163228	.	4.78632164026518	*	1.70922522697318	8.22235940176714e-09	2.48919201607391e-07
chr5	106008043	106008444	.	5.11283076254791	*	-1.36776586951563	8.23716925812872e-09	2.49214748339071e-07
chr15	34336692	34337093	.	5.3303687695729	*	-1.25368721969856	8.29759041847056e-09	2.50745745538237e-07
chr12	32767451	32767852	.	6.2641772977849	*	1.10923865844316	8.29792911960223e-09	2.50745745538237e-07
chr2	154263082	154263483	.	7.13619782920293	*	0.957355007568044	8.3137080659523e-09	2.51068898755022e-07
chr16	52319171	52319572	.	5.2592781677284	*	1.50149451631511	8.3924004013917e-09	2.53290441454228e-07
chr12	77904059	77904460	.	5.35963571521719	*	1.416714746156	8.40489270122505e-09	2.53512511921618e-07
chr4	75924964	75925365	.	5.05431131165232	*	1.57237756482578	8.4530121797535e-09	2.54808259699334e-07
chr18	30260268	30260669	.	4.54667183186626	*	1.84751228856282	8.49721014361075e-09	2.55917978579756e-07
chr5	136632092	136632493	.	4.79542682403525	*	1.69522626673087	8.50019209475858e-09	2.55917978579756e-07
chr5	58238346	58238747	.	4.81524506520871	*	1.6788111045274	8.52033176156886e-09	2.56368007958089e-07
chr14	14143688	14144089	.	5.17699140497717	*	1.51061666832831	8.60923430322173e-09	2.58885233225259e-07
chr4	97911624	97912025	.	5.42220021645327	*	1.41646775429129	8.62842539680893e-09	2.59304401943297e-07
chr11	96391917	96392318	.	5.17530698756089	*	1.56762190487484	8.65736432631876e-09	2.60015827844474e-07
chr13	73255422	73255823	.	5.40836401055205	*	1.39804105285941	8.66447885446083e-09	2.60071311804169e-07
chr3	103308743	103309144	.	6.44122581335348	*	1.03509702786649	8.6882825833859e-09	2.60627363813647e-07
chr11	98178356	98178757	.	5.74886433602769	*	1.27658917471899	8.71639986035888e-09	2.61312057987298e-07
chr5	119460456	119460857	.	4.94146557316813	*	1.6265475749979	8.7503079482988e-09	2.62169420664564e-07
chr9	23491440	23491841	.	6.29983567243517	*	1.06298931856907	8.77716103824049e-09	2.62814495709013e-07
chr3	64229271	64229672	.	5.28121903158428	*	1.47960040577231	8.81754543971685e-09	2.63863711291793e-07
chr19	59061290	59061691	.	5.13658836088431	*	-1.35850061914321	8.87164054812195e-09	2.65321698185384e-07
chr6	15413156	15413557	.	5.37017920237214	*	-1.25152428123914	8.90579146927588e-09	2.66181815730609e-07
chr6	117231779	117232180	.	6.53567787118241	*	1.01065740318185	8.98981184897397e-09	2.68530520178426e-07
chr6	55897366	55897767	.	6.75793491438527	*	1.08244170561918	9.00014727220473e-09	2.68676705992975e-07
chr4	26223192	26223593	.	4.28351055547299	*	2.0642027290526	9.03968744476967e-09	2.69694022521418e-07
chr1	182962581	182962982	.	5.05633345598637	*	1.51531119696845	9.0620332533164e-09	2.70197435939463e-07
chr12	107061730	107062131	.	4.76503792103361	*	-1.4421241331592	9.08070554503145e-09	2.70590776699742e-07
chr3	53663576	53663977	.	4.34735885556046	*	-1.62730181298522	9.15244428049148e-09	2.72563986003346e-07
chr2	125051201	125051602	.	5.05228765744507	*	1.53471546517679	9.22559730830756e-09	2.74576909400237e-07
chr13	28649354	28649755	.	4.58910542011516	*	1.83937581823392	9.23368090212389e-09	2.74651944712813e-07
chr6	81737170	81737571	.	5.59121981334659	*	1.28415667765185	9.26955954355403e-09	2.75553143902784e-07
chr15	26716270	26716671	.	5.10851257289952	*	1.54243632857659	9.38961356988487e-09	2.78954006995569e-07
chr2	172505826	172506227	.	6.4114220274415	*	1.20533786548097	9.42679067417953e-09	2.79890087990552e-07
chr7	114533124	114533525	.	5.59279741472389	*	1.34810787488802	9.47361284592295e-09	2.81111242716521e-07
chr9	97838453	97838854	.	5.49697446590446	*	1.32775095656713	9.52311196434045e-09	2.82410316126891e-07
chr18	20697048	20697449	.	4.99944331992127	*	1.57417111409567	9.5434986741944e-09	2.82779803155417e-07
chr17	3299237	3299638	.	5.82589704299549	*	1.26734584725884	9.54702551563675e-09	2.82779803155417e-07
chr6	111843071	111843472	.	6.54417846556478	*	1.23121108428376	9.57708181467021e-09	2.83499995012684e-07
chr9	50032201	50032602	.	5.1960020734736	*	1.50771348650596	9.61480545478041e-09	2.84446155862934e-07
chr16	61858368	61858769	.	4.52300512086061	*	1.86124075766527	9.68909477323159e-09	2.86472301510828e-07
chr4	153453108	153453509	.	4.95484585910077	*	1.59371913275468	9.70064651083571e-09	2.86642203542205e-07
chr19	59855074	59855475	.	6.08639835353384	*	-1.02634570575597	9.71526602406617e-09	2.86902497131753e-07
chr12	84045061	84045462	.	4.91951121042139	*	1.60101302895865	9.75869311028951e-09	2.88012690384731e-07
chr5	42224846	42225247	.	5.1114945999303	*	-1.37451064673976	9.89088335945866e-09	2.91739699376721e-07
chr10	75830432	75830833	.	5.30909682833456	*	1.52276293233314	9.92690686943679e-09	2.92627434976305e-07
chr4	10974523	10974924	.	7.12666169716483	*	1.20620742287217	9.9412642206105e-09	2.92875812742759e-07
chr18	78564045	78564446	.	5.74145085562834	*	1.27599164538513	1.00282229396944e-08	2.95261500220841e-07
chr1	21731054	21731455	.	4.69408972990221	*	1.75570479135112	1.00937134754426e-08	2.97012632040199e-07
chr10	48011794	48012195	.	4.07591299405666	*	-1.7757956299045	1.01850411054238e-08	2.99385079537064e-07
chr5	106788215	106788616	.	6.10127806029693	*	1.84433572468327	1.0186465765195e-08	2.99385079537064e-07
chr5	139930455	139930856	.	5.86206388682467	*	-1.10317483001011	1.02419371626987e-08	3.0083634107401e-07
chr6	80842904	80843305	.	4.5197922658777	*	1.876554538869	1.02906770590697e-08	3.02088270195378e-07
chr1	149758218	149758619	.	5.36825881558603	*	1.52431780723601	1.03170369312689e-08	3.02682124490989e-07
chr15	14001030	14001431	.	5.00114272529757	*	1.66859178306725	1.03776764632564e-08	3.04280375920278e-07
chr4	151480995	151481396	.	5.59876471203359	*	-1.17404578739956	1.03897536859477e-08	3.04453696140862e-07
chr11	84440252	84440653	.	5.73137689966196	*	1.2223364437355	1.04110499663093e-08	3.04733956293856e-07
chr11	101435009	101435410	.	4.71295473779267	*	1.7235507042313	1.04116612173472e-08	3.04733956293856e-07
chr3	66305789	66306190	.	6.04476292910354	*	1.17689198997461	1.04720294173481e-08	3.06319268075226e-07
chr11	91930931	91931332	.	4.44023415427644	*	1.98604176559596	1.0570547419134e-08	3.09017968837868e-07
chr5	16153589	16153990	.	4.93118140358293	*	1.57455493172126	1.06635665198748e-08	3.1155281685523e-07
chr6	16607296	16607697	.	5.425746109545	*	-1.20446124180306	1.06944119843843e-08	3.12110930197031e-07
chr12	88546722	88547123	.	5.60967590720299	*	-1.24700071497394	1.06953113636863e-08	3.12110930197031e-07
chr5	36417041	36417442	.	6.05176973259836	*	1.12155889544809	1.07290530710512e-08	3.12910646447858e-07
chr18	56999421	56999822	.	4.92065985927095	*	-1.38754890786842	1.07365637325739e-08	3.12944847024539e-07
chr8	107049100	107049501	.	4.73189521679342	*	1.6908093426242	1.07668052794898e-08	3.13641166654919e-07
chr17	65627069	65627470	.	3.99366427273131	*	-1.85788889761191	1.08063150552203e-08	3.14606493022733e-07
chr3	54951993	54952394	.	5.42538656816121	*	1.39629657177505	1.09203595883013e-08	3.1773934886975e-07
chr12	92556104	92556505	.	5.96014376395358	*	1.20594798523904	1.10499559820461e-08	3.21216724831392e-07
chr3	65991137	65991538	.	4.84246344391042	*	1.64077821899051	1.10528843059084e-08	3.21216724831392e-07
chr14	121403080	121403481	.	5.32888377094079	*	1.39692247312164	1.10657566114748e-08	3.21401646145988e-07
chr12	102477616	102478017	.	6.55906085563881	*	1.11774419771892	1.10967117557552e-08	3.22111252000099e-07
chr7	79793151	79793552	.	6.1729920404191	*	1.12642552914478	1.13325489547182e-08	3.28763770380827e-07
chr2	170375857	170376258	.	4.53320429644637	*	-1.54952876192365	1.1341145458809e-08	3.28819963695921e-07
chr1	55698972	55699373	.	6.51973668546809	*	1.09775811629021	1.13717067718061e-08	3.2951255490886e-07
chr6	18916052	18916453	.	4.87347543835258	*	-1.45624676752113	1.14978398073705e-08	3.32972045940603e-07
chr15	86989477	86989878	.	4.98969974973568	*	1.57221353433349	1.1523752693121e-08	3.33526854030212e-07
chr17	3309347	3309748	.	5.05950367382772	*	1.64477671046168	1.15408654422352e-08	3.33826462844642e-07
chr3	55255283	55255684	.	6.04278749090395	*	1.10401730310033	1.15564924607973e-08	3.34082770342113e-07
chr10	8491372	8491773	.	5.32885839757575	*	1.5352406519468	1.16614349636064e-08	3.36919258492118e-07
chr1	189395683	189396084	.	4.92872035436683	*	1.58988586953105	1.18701532971153e-08	3.42748941051675e-07
chr12	70797524	70797925	.	5.52369166789015	*	1.40915291601043	1.19288824848598e-08	3.44243425816737e-07
chr1	56296214	56296615	.	4.59776437084262	*	1.83936797002344	1.19994609930264e-08	3.46077912378313e-07
chr4	81492023	81492424	.	5.77003826498539	*	1.26432270533216	1.20225660948134e-08	3.46541870109461e-07
chr10	13957945	13958346	.	5.56386711898926	*	1.30970907803038	1.20732418233846e-08	3.4779952641274e-07
chr6	40409244	40409645	.	5.81596105614239	*	1.22450026567979	1.21744297701003e-08	3.50509996692988e-07
chr16	6239555	6239956	.	5.48541383563097	*	-1.18614661146874	1.22207401403452e-08	3.51638266415901e-07
chr8	120512773	120513174	.	6.30680225954865	*	1.11139331932405	1.23167653910968e-08	3.54194879412227e-07
chr7	71970149	71970550	.	4.53878700813953	*	-1.52582641480931	1.23273904001314e-08	3.54294079392833e-07
chr2	75054832	75055233	.	5.57647557640713	*	1.37236494146518	1.24332122536114e-08	3.57127567326535e-07
chr2	50725532	50725933	.	4.81082516671119	*	1.64653621010355	1.25540153577587e-08	3.60387826921333e-07
chr6	49610600	49611001	.	5.43090666258284	*	1.41637032505269	1.25638286804531e-08	3.60459967998868e-07
chr10	8993336	8993737	.	5.45192367997164	*	1.34689573432865	1.25880934039964e-08	3.60769739104767e-07
chr7	122157681	122158082	.	5.49280613646599	*	-1.27290553933769	1.25956879127126e-08	3.60769739104767e-07
chr5	38970899	38971300	.	5.41651126543722	*	1.3800868299892	1.25965454920734e-08	3.60769739104767e-07
chr8	36458158	36458559	.	4.78984647979363	*	1.6627969843712	1.26090145700114e-08	3.60917509222541e-07
chr7	73567601	73568002	.	7.21580934509045	*	1.06320098160606	1.26400117160225e-08	3.61595143968903e-07
chr9	62088398	62088799	.	5.1678129432313	*	-1.3430729465725	1.27000747112488e-08	3.63103004599084e-07
chr11	34629757	34630158	.	5.21752079363021	*	-1.31451792701508	1.27230555208888e-08	3.63549530902433e-07
chr18	25374675	25375076	.	5.35153867868028	*	-1.22918144936797	1.27415154192525e-08	3.63866434552349e-07
chr6	6881749	6882150	.	7.02046578416375	*	-0.922378290703982	1.28048485476643e-08	3.65463700514146e-07
chr7	19275986	19276387	.	6.65152688831593	*	-0.99364282670245	1.28212398461177e-08	3.65720126309595e-07
chr3	106038985	106039386	.	5.72581498628814	*	1.24336150891043	1.31460185022428e-08	3.74767788433454e-07
chr10	15928473	15928874	.	5.42829206216402	*	1.39469035756506	1.31656946321837e-08	3.74958139201292e-07
chr17	30144857	30145258	.	5.28862464312768	*	1.4596873917242	1.31678834529942e-08	3.74958139201292e-07
chr16	86798031	86798432	.	6.27372244188981	*	2.10947848463923	1.32311290324777e-08	3.76541917641278e-07
chr11	34036371	34036772	.	4.79656923425768	*	1.64805865661163	1.34031855563783e-08	3.8121210439824e-07
chr9	115805976	115806377	.	5.07109883063664	*	1.5890943571093	1.3410673714755e-08	3.8121210439824e-07
chr5	131853372	131853773	.	6.72667139838466	*	1.18361131232124	1.34977928975495e-08	3.83467791777562e-07
chr6	138778238	138778639	.	5.25640294206483	*	1.40507369976608	1.35332875862201e-08	3.84255093649916e-07
chr19	37624577	37624978	.	5.22787009689158	*	1.55704346603424	1.35510085816494e-08	3.84537126280184e-07
chr9	61480932	61481333	.	6.30871040192122	*	-1.00910130496649	1.36167962630649e-08	3.85990955409739e-07
chr17	30270922	30271323	.	4.74778217332235	*	1.6680771697907	1.36178759786893e-08	3.85990955409739e-07
chr18	5197770	5198171	.	5.63545096694195	*	-1.1194198846471	1.3652666725583e-08	3.86755061527475e-07
chr18	69635341	69635742	.	5.98302085585558	*	1.17036179724117	1.36660242808112e-08	3.86911476427372e-07
chr6	15323094	15323495	.	5.29617223478171	*	1.55367117538815	1.37919906837434e-08	3.90254058453018e-07
chr6	16098732	16099133	.	4.55233936209657	*	1.87258196438389	1.38131170946292e-08	3.90627989498516e-07
chr16	74536579	74536980	.	5.37178384155576	*	1.51308102939694	1.38237780258983e-08	3.90705703381085e-07
chr18	64910810	64911211	.	6.13288706903054	*	1.12864453796424	1.39282945557983e-08	3.93434480541818e-07
chr7	135685361	135685762	.	6.5811282886811	*	1.12882166159063	1.39388670314949e-08	3.93508003743333e-07
chr8	106912232	106912633	.	5.41102377098543	*	1.3937296280339	1.40119356113143e-08	3.95344761568147e-07
chr15	86248146	86248547	.	5.73166781076276	*	1.24390420585057	1.40324706360837e-08	3.95698041192045e-07
chr8	111944718	111945119	.	4.57344785198317	*	1.81036548964664	1.40429519632141e-08	3.95767577703002e-07
chr9	21342006	21342407	.	6.83784683291685	*	-1.0062315716606	1.42220290177458e-08	4.00585798505542e-07
chr15	37036996	37037397	.	5.92315504083244	*	1.18250944354929	1.42381603425249e-08	4.00811519425603e-07
chr9	45568699	45569100	.	6.6884275063181	*	-0.982176205144523	1.4252213820306e-08	4.00978523983719e-07
chr7	123496241	123496642	.	4.59976290285265	*	1.8213133692058	1.43684997614274e-08	4.0401995684524e-07
chr2	17729223	17729624	.	4.87405261918675	*	1.63789715649771	1.4427788048938e-08	4.05456154071919e-07
chr12	100631573	100631974	.	5.21595525255268	*	1.42312275505503	1.45758266156284e-08	4.09383398733372e-07
chr15	96062998	96063399	.	5.08160670097815	*	1.54580609050291	1.45917737821199e-08	4.09528549206698e-07
chr3	18198719	18199120	.	5.08037977944731	*	1.63670895211361	1.45975827649828e-08	4.09528549206698e-07
chr7	64346622	64347023	.	5.78818120947751	*	-1.09205035642072	1.47322057485134e-08	4.13070636592048e-07
chr3	65229487	65229888	.	4.92365299555225	*	1.59012972370838	1.47537418437673e-08	4.134397033359e-07
chr4	100884139	100884540	.	5.64703122750498	*	1.29089668945477	1.48005580714877e-08	4.1451636717968e-07
chr17	64437298	64437699	.	6.04605587884007	*	1.10386573519677	1.48144953097066e-08	4.1467149683224e-07
chr5	134102522	134102923	.	5.89903366232009	*	1.22992725380638	1.49001104382239e-08	4.16831644757928e-07
chr12	88877524	88877925	.	5.75241750571941	*	-1.22168964056002	1.49209893559821e-08	4.17179371710631e-07
chr4	66610098	66610499	.	4.76363870894088	*	1.7376183783663	1.49309589750839e-08	4.17221862113041e-07
chr10	8739144	8739545	.	5.33997705206092	*	1.4027006379905	1.49914735103727e-08	4.18675902742173e-07
chr19	26317549	26317950	.	5.34239609887721	*	1.51933111713096	1.50026064046717e-08	4.18749968251593e-07
chr8	121276656	121277057	.	6.44196938853856	*	-0.987295533567979	1.50554142236101e-08	4.19986515652527e-07
chr1	72325992	72326393	.	5.73609958523921	*	-1.14685285479205	1.50660105324371e-08	4.20044797317683e-07
chr13	47528056	47528457	.	5.07130801728276	*	1.49527479250987	1.51342842440301e-08	4.21710168641776e-07
chr2	166122671	166123072	.	6.47645583807579	*	1.08373252326112	1.53515333561481e-08	4.27455893547559e-07
chr6	32033589	32033990	.	5.40183202544233	*	1.38246940510289	1.53578004527173e-08	4.27455893547559e-07
chr8	12377729	12378130	.	6.24397761314951	*	-1.02532309555723	1.53794611999328e-08	4.27817620398807e-07
chr13	97831097	97831498	.	5.65397519124717	*	1.36541392480729	1.54658051652767e-08	4.29977249910307e-07
chr17	61820375	61820776	.	5.22289151414485	*	1.46609757579736	1.55611137323362e-08	4.32383540600918e-07
chr11	116804303	116804704	.	5.42754627899583	*	1.37038633432376	1.55914245361072e-08	4.32982102303053e-07
chr6	149344382	149344783	.	4.37089874353913	*	1.94879763861063	1.57502002277505e-08	4.37145523578082e-07
chr9	16254532	16254933	.	4.64331889326771	*	1.76214825691853	1.58107336782111e-08	4.38579093311995e-07
chr5	75245941	75246342	.	6.70422065461381	*	-1.00855473341918	1.58585627880442e-08	4.3965884122542e-07
chr9	99836801	99837202	.	5.4899161986039	*	-1.19727027849766	1.5910116427337e-08	4.40840577281815e-07
chr8	7996166	7996567	.	6.07975696178237	*	1.19699568725312	1.61670122851949e-08	4.47707458549513e-07
chr10	119874068	119874469	.	5.27773088563097	*	1.46162107498569	1.61773896459371e-08	4.47743717016698e-07
chr8	48438329	48438730	.	5.85548316180917	*	-1.15167290054632	1.62150735589952e-08	4.48535278458794e-07
chr10	59793775	59794176	.	6.52014147583772	*	1.13964526382194	1.64740415047013e-08	4.55443602091899e-07
chr14	118603901	118604302	.	5.04802274397075	*	-1.36058378115543	1.64973680257957e-08	4.55833264488914e-07
chr4	33701954	33702355	.	4.75815508083119	*	1.6776507400695	1.65772856549305e-08	4.57785266497677e-07
chr4	70723188	70723589	.	4.84733481163589	*	1.6419628302701	1.66004076907767e-08	4.58167540603572e-07
chr8	115317986	115318387	.	5.95724316367122	*	1.11760351895072	1.66186389917183e-08	4.5841447980731e-07
chr8	114705576	114705977	.	5.57088976261374	*	1.399248548292	1.67552083371014e-08	4.61923599582757e-07
chr5	19744334	19744735	.	4.35538029922301	*	-1.63135282114374	1.67745988559823e-08	4.62200107763942e-07
chr12	46122554	46122955	.	5.33054859924719	*	-1.27990085282439	1.67842202908537e-08	4.62207284484771e-07
chr9	118147784	118148185	.	6.37128973576333	*	1.26652686908624	1.69133052874147e-08	4.65502431366436e-07
chr18	84210344	84210745	.	6.02618178908624	*	1.17894748402019	1.69286142627092e-08	4.65664210493332e-07
chr19	48822846	48823247	.	5.55397903401949	*	1.32534046286427	1.7010858105619e-08	4.67665996560714e-07
chr16	90881873	90882274	.	5.83072150736662	*	1.21251193062448	1.70234275210055e-08	4.67751117015675e-07
chr6	54779359	54779760	.	4.94243714142827	*	1.67169454895062	1.70799786429714e-08	4.69043951877284e-07
chr11	47155177	47155578	.	4.80678285538966	*	1.63583534708702	1.71094234495306e-08	4.69591379791009e-07
chr4	46889101	46889502	.	5.21856257588546	*	1.41136931337777	1.74418951688763e-08	4.78450564365799e-07
chr18	69737863	69738264	.	5.82639615359047	*	1.21457931695145	1.76404232094491e-08	4.83542408245741e-07
chr5	124472462	124472863	.	7.00236452547046	*	1.04717927385569	1.76543881836964e-08	4.83542408245741e-07
chr7	34569118	34569519	.	6.38146845430822	*	1.05902591583383	1.76568973198937e-08	4.83542408245741e-07
chr1	42269696	42270097	.	7.05713725257507	*	0.988736274896127	1.77097676084343e-08	4.84721444253908e-07
chr6	75733154	75733555	.	4.34164230991115	*	2.01447943303434	1.77361727504082e-08	4.85175216467677e-07
chr13	36160853	36161254	.	5.12248495575211	*	1.51229713426569	1.77560453012673e-08	4.85449885268756e-07
chr6	32395525	32395926	.	5.06289109049328	*	-1.38255290540674	1.78856565593963e-08	4.88722843539986e-07
chr2	35636682	35637083	.	5.77347605519809	*	1.18974760490838	1.79579423410924e-08	4.90426637739921e-07
chr5	32771985	32772386	.	6.0410629855188	*	-1.01312162131778	1.80244931670842e-08	4.91705507799211e-07
chr9	58966457	58966858	.	5.22417869682393	*	1.40852730964503	1.80246874821082e-08	4.91705507799211e-07
chr18	69728833	69729234	.	6.20412121772266	*	1.05018148754073	1.80758652760818e-08	4.92540038116815e-07
chr10	14579002	14579403	.	5.22744438483332	*	-1.2876461491077	1.80838529542559e-08	4.92540038116815e-07
chr9	16256484	16256885	.	5.16619928205308	*	1.48868475104152	1.80871412232478e-08	4.92540038116815e-07
chr12	11758859	11759260	.	4.33851048539575	*	1.9775451027177	1.80951804347031e-08	4.92540038116815e-07
chr15	37672701	37673102	.	5.8645419301009	*	1.15927826683578	1.81759006253146e-08	4.94464611171092e-07
chr13	10775800	10776201	.	4.86933040702816	*	1.634056389759	1.8317705231077e-08	4.98047914917213e-07
chr11	98157542	98158173	.	5.93254282764824	*	1.12288893635868	1.83544854042919e-08	4.98773291866987e-07
chr7	18910090	18910491	.	7.18395950434411	*	0.896045837893218	1.84849595545331e-08	5.0201122620766e-07
chr2	172180106	172180507	.	5.75078917042859	*	1.17860582812708	1.84939731949071e-08	5.0201122620766e-07
chr1	133787005	133787406	.	5.34401369497711	*	-1.23918280277203	1.86012945744298e-08	5.04646989509366e-07
chr18	8191959	8192360	.	4.8549515096467	*	-1.3620718117271	1.8680233132045e-08	5.06510264210792e-07
chr9	48428238	48428639	.	6.28316901770358	*	1.23358917118728	1.87449540357061e-08	5.07986196743701e-07
chr8	126048983	126049384	.	4.97088941278802	*	-1.34380883976382	1.89428158090613e-08	5.13066633783987e-07
chr19	17157897	17158298	.	4.90418141805225	*	-1.37997438818397	1.89927226665968e-08	5.14136334641382e-07
chr17	72868472	72868873	.	5.38239176598639	*	-1.22396548619551	1.91584609529896e-08	5.18338722199897e-07
chr16	41565371	41565772	.	5.50296087824876	*	1.31767651264415	1.94929291348822e-08	5.2709905200654e-07
chr7	76441000	76441401	.	4.99592394228085	*	1.53228349313749	1.97739673371908e-08	5.34405808013756e-07
chr10	41807971	41808372	.	5.76384325031236	*	1.21471547135965	1.98141398895412e-08	5.35198561917935e-07
chr13	23934949	23935350	.	6.88535867082339	*	-0.944410297546077	1.98746698675513e-08	5.36540021531006e-07
chr12	106292763	106293164	.	4.51691248358739	*	-1.52639123644285	1.98932232182562e-08	5.36747426024381e-07
chr1	63938765	63939166	.	4.81410853376394	*	-1.45792086694653	1.99769389791266e-08	5.38711818150384e-07
chr14	79179225	79179626	.	6.06116438411459	*	1.17813710156842	2.00114925333194e-08	5.39349047666582e-07
chr3	137435173	137435574	.	5.47220781082305	*	1.35397572139248	2.02356152186923e-08	5.45092055121742e-07
chr11	32541814	32542215	.	6.2611394204752	*	1.16836861341894	2.02616593182608e-08	5.45496014448442e-07
chr18	68263184	68263585	.	5.11497529717679	*	1.43532023577368	2.02739807167265e-08	5.45530284397324e-07
chr8	106801764	106802165	.	4.83975605677692	*	1.58819755027345	2.04702784714657e-08	5.50512238457022e-07
chr16	89471002	89471403	.	5.53448923290149	*	1.2718782765	2.06346549985055e-08	5.54630770389878e-07
chr5	124475975	124476376	.	5.91689470545048	*	1.26750993375368	2.06525973801174e-08	5.54811016453034e-07
chr8	34860079	34860480	.	5.45581736920774	*	1.3055862533448	2.07266635059158e-08	5.56497953925012e-07
chr9	27365526	27365927	.	5.59364844105665	*	1.29093235493089	2.07871046254758e-08	5.57817433688855e-07
chr12	58666571	58666972	.	4.76986281456905	*	1.68976261673915	2.09172522982137e-08	5.61005024158935e-07
chr17	29929579	29929980	.	6.31734911394226	*	1.14837454895212	2.10447641737102e-08	5.64118499370855e-07
chr16	74408877	74409278	.	4.2780072349529	*	-1.65002743214702	2.1093461988443e-08	5.65117080380554e-07
chr5	13471236	13471637	.	5.27277502581562	*	1.36389613931947	2.12685989990596e-08	5.69500186647271e-07
chr2	69998904	69999305	.	6.99419564301067	*	-0.98040960101334	2.13015723467339e-08	5.70073949155737e-07
chr3	143813397	143813798	.	5.97842444783485	*	1.19356213072648	2.13338922250259e-08	5.70629611323335e-07
chr8	112516262	112516663	.	4.59978861889889	*	1.74870971475389	2.13893934141365e-08	5.71804379651546e-07
chr8	104788627	104789028	.	5.67880242078468	*	-1.0898408453708	2.1460585507125e-08	5.73397115800759e-07
chr14	9206921	9207322	.	4.5909848474272	*	-1.4940521768812	2.15252493790841e-08	5.74813798454114e-07
chr18	84386987	84387388	.	4.67631624891487	*	1.72952444269154	2.16911746778291e-08	5.78931589671615e-07
chr4	123957115	123957516	.	5.30222642711012	*	1.40904241490357	2.17158236126558e-08	5.79276340733925e-07
chr14	5943819	5944220	.	4.61218330432001	*	1.76130970422691	2.20584830079424e-08	5.87913866110303e-07
chr4	47291004	47291405	.	5.34764176704506	*	1.35789576720044	2.20634396043096e-08	5.87913866110303e-07
chr19	42383542	42383943	.	4.75462504924318	*	-1.49712332002454	2.20789893333202e-08	5.8801088312946e-07
chr11	5205641	5206042	.	6.61497124872005	*	-1.00987120916792	2.23481362892285e-08	5.94857993216683e-07
chr15	38529955	38530356	.	5.16302977377504	*	-1.36259597069355	2.23914612399513e-08	5.95690080918015e-07
chr7	89148706	89149107	.	6.11220788319921	*	1.11255717253326	2.24289345132789e-08	5.96365681490393e-07
chr16	41660387	41660788	.	4.81123428368941	*	-1.39300937379984	2.24552695880445e-08	5.96744559299937e-07
chr13	71655665	71656066	.	6.79481462298097	*	1.04519146081736	2.25571443749444e-08	5.99129403258341e-07
chr9	106195226	106195627	.	5.12243619534277	*	1.4472795834325	2.29725258684268e-08	6.09834106064216e-07
chr15	66703503	66703904	.	5.36936876966457	*	1.33792867880588	2.29923560626942e-08	6.10032548603755e-07
chr18	33942813	33943214	.	5.83282892231671	*	1.22115124772982	2.3144084620883e-08	6.13728422256025e-07
chr17	27720743	27721144	.	6.42314648143145	*	-0.941544118160014	2.32294026877205e-08	6.15660218523289e-07
chr12	49527387	49527788	.	5.59005203567933	*	1.26305731688823	2.32829384631779e-08	6.16620737943029e-07
chr16	78224280	78224681	.	5.61856170625733	*	1.25061187632	2.32906204687247e-08	6.16620737943029e-07
chr3	8207265	8207666	.	4.81544349604001	*	1.60457994157514	2.33035754814145e-08	6.16633088408534e-07
chr9	94070197	94070598	.	4.5086823227582	*	-1.55577841735102	2.33474479937945e-08	6.17463091666631e-07
chr1	80941566	80941967	.	4.47853058711398	*	1.83307680919082	2.34077993076805e-08	6.18727782985029e-07
chr13	48983996	48984397	.	5.37031239735204	*	1.36250080869361	2.3531590233467e-08	6.21667094364723e-07
chr13	29199568	29199969	.	5.83803125977392	*	-1.18286225949028	2.36515417207917e-08	6.24501884495086e-07
chr2	75051098	75051499	.	5.19817976441591	*	1.50948626255247	2.38408919208832e-08	6.29165087913164e-07
chr14	88648467	88648868	.	4.20217911670277	*	-1.72363388476177	2.41357370420775e-08	6.36605850528644e-07
chr17	58106427	58106828	.	4.01744817784156	*	-1.83834773608028	2.42512683076043e-08	6.39311598481725e-07
chr11	37354885	37355286	.	4.48248618281662	*	1.86914956070803	2.42834276248611e-08	6.3981778143284e-07
chr11	42545027	42545428	.	5.12896546459602	*	-1.24258772481593	2.43377043987342e-08	6.40905862609014e-07
chr15	53484843	53485244	.	5.32920415404892	*	1.36603823052129	2.43638925226725e-08	6.4125349530889e-07
chr9	115771513	115771914	.	4.83683694093157	*	1.64064024002147	2.44132521770652e-08	6.42210303406911e-07
chr2	62337514	62337915	.	5.12417050982514	*	1.45533062749918	2.4520873570821e-08	6.44697898526549e-07
chr12	50990541	50990942	.	6.40974859187322	*	0.985480018286374	2.47227342873467e-08	6.49659248628011e-07
chr4	91032036	91032437	.	4.95200090060753	*	1.56028950925002	2.47546932338753e-08	6.50153049529695e-07
chr7	45876344	45876745	.	5.50661338083726	*	1.38083494490802	2.48471385211308e-08	6.52234083795511e-07
chr8	28993568	28993969	.	5.41987381023073	*	1.41210159288026	2.50126322081272e-08	6.56229398463596e-07
chr18	65328402	65328803	.	5.24123265852261	*	1.36387485918486	2.54431905898906e-08	6.67170992334804e-07
chr10	58764798	58765199	.	6.55253900438638	*	1.02591689624794	2.54824092215881e-08	6.67844712168331e-07
chr7	45752665	45753066	.	6.7730892915754	*	1.00551371661252	2.56285894882776e-08	6.71319487837238e-07
chr2	179437200	179437601	.	5.62172529722307	*	1.3172398389699	2.566609476204e-08	6.71945437418074e-07
chr3	137235780	137236181	.	5.83563283989132	*	1.1730407194051	2.57680125485412e-08	6.74256167247892e-07
chr2	131708624	131709025	.	5.13405989130008	*	-1.26843775461585	2.58273297480001e-08	6.75450335612952e-07
chr9	93068752	93069153	.	5.88462607272842	*	1.13241918034641	2.60231381949631e-08	6.8006158502391e-07
chr12	27720619	27721020	.	5.47377506946297	*	1.33624289092687	2.60311972556544e-08	6.8006158502391e-07
chr1	46773651	46774052	.	4.99543383329515	*	1.56775535869109	2.61743740625929e-08	6.83440451461971e-07
chr10	43507034	43507435	.	4.86863713014924	*	1.60277703344365	2.62785284024156e-08	6.85797367017797e-07
chr11	52526525	52526926	.	5.31737194825359	*	1.40906927104805	2.63022467564261e-08	6.86053743182936e-07
chr7	121538962	121539363	.	5.70692054551075	*	1.23990298942327	2.66074253852609e-08	6.93647431796538e-07
chr9	29425968	29426369	.	5.41116042898517	*	-1.18489733800484	2.69103851150675e-08	7.01175290470486e-07
chr9	91338427	91338828	.	4.97674812526142	*	-1.39005368651682	2.70075878194079e-08	7.03336843972092e-07
chr13	20434377	20434778	.	5.27976345850691	*	-1.28404461739558	2.7397180000933e-08	7.13106568121279e-07
chr5	106789818	106790219	.	4.70588301631819	*	1.69463371980153	2.77319179489365e-08	7.21438978212164e-07
chrX	146310676	146311077	.	4.60687753066346	*	1.74477616523903	2.82341924751933e-08	7.34118740208081e-07
chr10	27930787	27931188	.	4.82590790385758	*	1.61129966427485	2.83497562646826e-08	7.36735560697352e-07
chr1	128597010	128597411	.	5.8579142225301	*	1.18285263904465	2.87047909031036e-08	7.45569571610543e-07
chr2	76114034	76114435	.	5.8406026641691	*	1.14638116315532	2.89490131785826e-08	7.51517599740112e-07
chr13	79933121	79933522	.	4.81313533772947	*	1.6090015535849	2.90057717587652e-08	7.52595368555328e-07
chr10	34780305	34780706	.	6.60452021523341	*	1.85778414425489	2.90233462883051e-08	7.52655854165626e-07
chr7	95472793	95473194	.	4.16308413567201	*	-1.66955830426936	2.92422190465367e-08	7.57933757292281e-07
chr15	98215134	98215535	.	4.83954369140368	*	1.56353086981502	2.93900625804164e-08	7.61366070288899e-07
chr8	78855689	78856090	.	4.93499537735414	*	-1.40797708614035	2.94185824084294e-08	7.61705256947358e-07
chr5	39338941	39339342	.	5.26208429733122	*	1.38353880566046	2.95123326348291e-08	7.63732146843459e-07
chr18	59619294	59619695	.	4.95104682504841	*	1.53133201338009	2.96082031531661e-08	7.65811754264395e-07
chr8	108669440	108669841	.	5.22520614651878	*	-1.27396680939768	2.99205620778782e-08	7.73485692752521e-07
chr5	97424722	97425123	.	4.96753651259781	*	1.56891987780369	2.99642446910043e-08	7.74035406403495e-07
chr6	86046017	86046418	.	4.59881227907955	*	1.7482498420553	2.99731792175041e-08	7.74035406403495e-07
chr2	47988972	47989373	.	6.2106327707425	*	1.13065999957017	3.001434353128e-08	7.74693270360941e-07
chr10	86672653	86673054	.	5.20399679654531	*	-1.27225067859259	3.04237662232967e-08	7.84850512560866e-07
chr4	151506821	151507222	.	4.71720990040901	*	1.73913232033862	3.05000398931317e-08	7.86025095528641e-07
chr12	50162647	50163048	.	5.77450585811224	*	1.19408289337899	3.05011358358894e-08	7.86025095528641e-07
chr9	69261481	69261882	.	5.29190234392	*	1.37799550570213	3.05710234361618e-08	7.8741515554717e-07
chr1	192438016	192438417	.	6.24634548293792	*	1.1686783999103	3.06848523109773e-08	7.89934967521803e-07
chr10	115812048	115812449	.	4.72076187338592	*	1.67359106193133	3.09494797622549e-08	7.96332210912505e-07
chr3	127542823	127543224	.	5.89958976145056	*	1.16193125963336	3.1117478530298e-08	8.00237822870831e-07
chr1	58261105	58261506	.	5.24478051252126	*	1.38426118248739	3.12759499360071e-08	8.03894484143824e-07
chr9	77388224	77388625	.	5.66162904901112	*	1.23547436575385	3.18385175371736e-08	8.17928533774967e-07
chr2	115873153	115873554	.	5.72287744549651	*	1.23797132035907	3.19107224478684e-08	8.19357166711361e-07
chr5	131111922	131112323	.	4.97294954114045	*	1.52537834874129	3.21327375614889e-08	8.24628924031226e-07
chr5	110710826	110711227	.	5.37315556194447	*	1.31713763260431	3.21712812533039e-08	8.2518918605877e-07
chr3	77133345	77133746	.	5.23497885122067	*	1.37201161313038	3.27624667480286e-08	8.39551495824875e-07
chr5	125735008	125735409	.	5.94952328847457	*	1.19834890036579	3.27652246527571e-08	8.39551495824875e-07
chr5	16055191	16055592	.	5.64681249581588	*	1.38544748579548	3.28260771442551e-08	8.40674473586483e-07
chr8	129235193	129235594	.	5.37734336360239	*	1.47513309059063	3.29010134263426e-08	8.41755823146707e-07
chr12	29692944	29693345	.	5.53369716407702	*	1.31752019893163	3.29138973784396e-08	8.41755823146707e-07
chr6	5120233	5120634	.	5.68885153733743	*	1.17916122610551	3.29194445580098e-08	8.41755823146707e-07
chr7	51276901	51277302	.	6.17371533242299	*	1.120837747027	3.3301057256561e-08	8.51072982970991e-07
chr11	60147084	60147485	.	5.33900245642048	*	1.33454878507229	3.33472073431361e-08	8.5181154152855e-07
chr18	70961526	70961927	.	4.34837307435919	*	1.93218420909465	3.34020711339652e-08	8.52771801608411e-07
chr4	94875918	94876319	.	4.51748218000724	*	-1.5298780375651	3.34676294837707e-08	8.54003965576569e-07
chr12	107251861	107252262	.	5.70033781360851	*	1.25119880874515	3.37256065501445e-08	8.60142329039223e-07
chr2	73949906	73950307	.	5.07544150795126	*	-1.29674977948146	3.3844433375109e-08	8.62727280500454e-07
chr13	23929325	23929726	.	6.75134378382103	*	-0.902486121639094	3.39041845903776e-08	8.63804447025017e-07
chr11	65293685	65294086	.	4.97332094796387	*	1.62058658028786	3.39332614098725e-08	8.6409938905305e-07
chr10	7939493	7939894	.	5.76149469232734	*	1.35181071832909	3.41347600996906e-08	8.68383130060733e-07
chr1	62283502	62283903	.	4.14158262051309	*	-1.75797443919577	3.41366586083904e-08	8.68383130060733e-07
chr8	32907091	32907492	.	4.82467008023546	*	1.6823435628157	3.42794108291331e-08	8.71565493871923e-07
chr8	104246882	104247283	.	5.01608898125231	*	1.47425967434003	3.44357256754994e-08	8.74940477247319e-07
chr18	68257585	68257986	.	5.74528854030829	*	1.32799868928761	3.44488234265458e-08	8.74940477247319e-07
chr5	102476008	102476409	.	4.73231037997864	*	1.65018110339865	3.44653116543672e-08	8.74940477247319e-07
chr3	156232242	156232643	.	4.7447747924523	*	1.6125323834609	3.45995361959717e-08	8.77896556635303e-07
chr1	177306871	177307272	.	6.14895757240526	*	1.08173167477666	3.46314162816223e-08	8.78254139867171e-07
chr3	33366450	33366851	.	4.80527121408386	*	1.59001224974331	3.46569258678894e-08	8.78449882778701e-07
chr2	124332367	124332768	.	5.18782548860856	*	1.52515552393445	3.4676155784207e-08	8.78486335557213e-07
chr5	111516427	111516828	.	5.9671401628083	*	-1.03323615057884	3.48222039125751e-08	8.81733918147336e-07
chr9	94072306	94072707	.	5.06961929916235	*	1.47371574210291	3.48919391287641e-08	8.83046840810793e-07
chr3	34158338	34158739	.	5.38857931622453	*	-1.19214592978172	3.49426046046539e-08	8.8369798876438e-07
chr10	71262603	71263004	.	5.14542495651675	*	1.4144369855523	3.4953462655072e-08	8.8369798876438e-07
chr16	88556741	88557142	.	4.89323012269848	*	1.54516633735901	3.50670789712113e-08	8.86116730441418e-07
chr9	22738027	22738428	.	5.37713348559669	*	-1.24161172954272	3.51846763325077e-08	8.886335440378e-07
chr3	79068630	79069031	.	5.22608339573904	*	-1.23316271469731	3.5305656640218e-08	8.91233181118305e-07
chr2	154767273	154767674	.	5.24557381931328	*	-1.3245787595633	3.56823249132847e-08	9.00281285088577e-07
chr6	53348925	53349326	.	6.02474116033347	*	1.11889360615209	3.57611430095891e-08	9.0180908950024e-07
chr2	69053243	69053644	.	4.72089416832412	*	1.68976179389677	3.62676171432727e-08	9.14114274663722e-07
chr14	111981305	111981706	.	5.20740349056773	*	1.38734291507634	3.66035604996592e-08	9.22110920015904e-07
chr2	61174837	61175238	.	4.66516978153422	*	1.74065678701601	3.6712035190687e-08	9.23855826473782e-07
chr1	89477795	89478196	.	7.45544817748307	*	1.03925892364551	3.67186931202176e-08	9.23855826473782e-07
chr6	115101959	115102360	.	5.15128945967627	*	1.52269760786639	3.67305930804893e-08	9.23855826473782e-07
chr9	67435018	67435419	.	4.9567744904881	*	1.49441091496563	3.67476677575038e-08	9.23855826473782e-07
chr4	104563400	104563801	.	5.73656609928856	*	1.24278448526139	3.68758542519786e-08	9.26606707147935e-07
chr10	118792321	118792722	.	5.17107864164164	*	1.41811019922703	3.6907956672825e-08	9.26941642257073e-07
chr3	42850201	42850602	.	4.588088248708	*	1.72558343415273	3.72442636949071e-08	9.34912437315574e-07
chr1	57568500	57568901	.	4.64004127255854	*	1.68122991191865	3.77356287094181e-08	9.46765448758247e-07
chr6	18674658	18675059	.	4.78626822318313	*	1.64105772717849	3.78473606766813e-08	9.4908648083891e-07
chr13	29600372	29600773	.	6.80773328893294	*	0.993749675958939	3.82430080553582e-08	9.58446095402785e-07
chr9	37159769	37160170	.	6.27338071955701	*	1.12297153192579	3.82594226757714e-08	9.58446095402785e-07
chr6	44385660	44386061	.	4.84993401822932	*	1.57777386276356	3.85633904951776e-08	9.65570978240308e-07
chr18	55655416	55655817	.	4.69980324893925	*	-1.44138565059804	3.86025156153764e-08	9.66060725304017e-07
chr9	41896350	41896751	.	4.94227773902072	*	-1.3372420770123	3.86901763926915e-08	9.67764006872104e-07
chr2	93721848	93722249	.	8.0124552483467	*	-1.03057051977654	3.87450775026786e-08	9.68646555327726e-07
chr8	61874612	61875013	.	5.65219971074165	*	1.181636089225	3.89283176606131e-08	9.72735127940503e-07
chr1	194260584	194260985	.	4.99128631289475	*	1.48257818724087	3.92259323491391e-08	9.79273045864371e-07
chr10	67304473	67304874	.	5.20686176972331	*	1.38312807326026	3.92296274449069e-08	9.79273045864371e-07
chr12	97478107	97478508	.	5.10002291802576	*	1.52416848380513	3.93774990254596e-08	9.82467605801463e-07
chr5	16440873	16441274	.	5.25707154085179	*	1.33840830529692	3.94716205815136e-08	9.83984963709604e-07
chr2	21274856	21275257	.	6.90180480729414	*	1.05912747212812	3.94781718468229e-08	9.83984963709604e-07
chr1	137900640	137901041	.	4.83945334888596	*	1.56198987224881	3.96106712328254e-08	9.8678935559636e-07
chr6	97439343	97439744	.	4.98142879176142	*	1.49632685132156	3.97435489694603e-08	9.89600339846734e-07
chr13	8617515	8617916	.	5.07432605807919	*	1.43829433973021	3.9966861702701e-08	9.94659154955931e-07
chr13	109415102	109415503	.	5.75824306089714	*	1.25499577032985	4.00258485545931e-08	9.95625339159492e-07
chr17	67870014	67870415	.	5.39658444730284	*	1.33897836623325	4.05075489858517e-08	1.00710006985167e-06
chr7	115898085	115898486	.	5.14346312646461	*	1.43672019371905	4.06333310892158e-08	1.00951504049442e-06
chr14	101506660	101507061	.	5.49098001991106	*	1.38874058460708	4.06455747833546e-08	1.00951504049442e-06
chr2	106516601	106517002	.	4.44622778334752	*	-1.50854711554224	4.07087396517619e-08	1.01057552993735e-06
chr3	81668162	81668563	.	5.40218564961155	*	1.3019724848597	4.07614255682148e-08	1.01137494917396e-06
chr13	80857630	80858031	.	5.27355014299173	*	1.39555263359523	4.10173317299677e-08	1.01721334580557e-06
chr9	112324974	112325375	.	4.32239758492601	*	-1.59006864743472	4.10753807414407e-08	1.01814156600872e-06
chr9	9583164	9583565	.	5.4038640526771	*	1.30036776544367	4.12502184992077e-08	1.02195827306123e-06
chr6	34384571	34384972	.	4.48650950632873	*	1.77723644650367	4.12707549514763e-08	1.02195827306123e-06
chr16	62999620	63000021	.	4.61748782197685	*	1.69916185532269	4.13539516550063e-08	1.02350512126195e-06
chr16	89093473	89093874	.	4.72601013811156	*	1.60148647630082	4.15256440366991e-08	1.0272395791363e-06
chr12	91379589	91379990	.	6.65997686030625	*	1.13837310200881	4.18217176183572e-08	1.03404563301152e-06
chr11	67487032	67487433	.	6.41517729048276	*	1.02742042437449	4.20512015558139e-08	1.03919926327321e-06
chr4	64516746	64517147	.	4.65969876912425	*	1.67034735488309	4.23064697847739e-08	1.04498461835568e-06
chr11	108112266	108112667	.	5.9163702381617	*	1.18277251531303	4.23984626866025e-08	1.04673324680684e-06
[truncated: 7,576 more rows]
