# Supplementary material for: Transcriptional repression by TGIF2 coordinates neurogenic priming and neural stem cell maintenance
Source: Sci Adv. 2026 Jun 26;12(26):eaea9974. doi: 10.1126/sciadv.aea9974 (PMC13308598; doi:10.1126/sciadv.aea9974)
Supplement: Supplementary file 2 — Tables S1 to S10 [file sciadv.aea9974_tables_s1_to_s10.zip › aea9974_table_s6.xlsx]

## Sheet: Neurogenic fate determinants
	mgi_symbol.x	baseMean.x	log2FoldChange.x	lfcSE.x	pvalue.x	padj.x	mgi_symbol.y	baseMean.y	log2FoldChange.y	lfcSE.y	pvalue.y	padj.y	mgi_symbol	baseMean	log2FoldChange	lfcSE	pvalue	padj	Is_ChR	Is_TF
ENSMUSG00000001089	Luzp1	2173.79	0.836936	0.0689671	2.78271e-34	1.54341e-32	Luzp1	2173.79	-0.345922	0.0691119	4.36146e-07	2.3696e-06	Luzp1	2173.79	0.641977	0.0685222	4.00052e-21	6.77579e-20	FALSE	FALSE
ENSMUSG00000002428	Hltf	1936.79	0.638021	0.0670451	8.13984e-22	2.26335e-20	Hltf	1936.79	-0.231859	0.0671333	0.000495105	0.00170805	Hltf	1936.79	0.269051	0.0668613	5.15121e-05	0.000174136	FALSE	TRUE
ENSMUSG00000002688	Prkd1	2294.85	0.605329	0.108473	1.15732e-08	8.47326e-08	Prkd1	2294.85	-0.478817	0.108143	5.93638e-06	2.76491e-05	Prkd1	2294.85	0.383157	0.107439	0.000283041	0.000859106	TRUE	TRUE
ENSMUSG00000002820	Atg4d	1730.96	0.490038	0.0526814	8.69043e-21	2.28863e-19	Atg4d	1730.96	-0.188316	0.0529963	0.000355118	0.00126162	Atg4d	1730.96	0.34308	0.0525638	5.60218e-11	3.93148e-10	FALSE	FALSE
ENSMUSG00000003190	Bcl2l12	922.049	0.506334	0.101578	3.64041e-07	2.10512e-06	Bcl2l12	922.049	-0.350089	0.1013	0.0004183	0.00146463	Bcl2l12	922.049	0.402481	0.100639	5.14684e-05	0.000174023	FALSE	FALSE
ENSMUSG00000003824	Syce2	1410.34	0.528156	0.0851703	2.99536e-10	2.7351e-09	Syce2	1410.34	-0.285851	0.0849889	0.000640122	0.00216633	Syce2	1410.34	0.431569	0.084639	2.58133e-07	1.18012e-06	FALSE	FALSE
ENSMUSG00000005886	Ncoa2	3343.95	0.376342	0.0554381	8.44125e-12	9.2671e-11	Ncoa2	3343.95	-0.252904	0.0554633	4.49879e-06	2.1359e-05	Ncoa2	3343.95	0.233661	0.0552565	2.17295e-05	7.75857e-05	FALSE	TRUE
ENSMUSG00000014850	Msh3	2723.07	0.594316	0.0532372	3.14034e-29	1.33464e-27	Msh3	2723.07	-0.186769	0.0534442	0.000441295	0.00153783	Msh3	2723.07	0.349091	0.0531949	4.40106e-11	3.12556e-10	FALSE	FALSE
ENSMUSG00000016984	Etaa1	2123.48	0.62164	0.087226	4.89211e-13	6.25652e-12	Etaa1	2123.48	-0.40811	0.0870097	1.99624e-06	9.96064e-06	Etaa1	2123.48	0.417379	0.0865396	1.09052e-06	4.61487e-06	FALSE	FALSE
ENSMUSG00000017667	Zfp334	3289.2	0.58989	0.0597485	2.73543e-23	8.43627e-22	Zfp334	3289.2	-0.180436	0.0597949	0.00227406	0.00691322	Zfp334	3289.2	0.454882	0.0596377	1.7698e-14	1.75345e-13	FALSE	FALSE
ENSMUSG00000020186	Csrp2	1457.69	0.56218	0.0964885	2.97029e-09	2.3535e-08	Csrp2	1457.69	-0.384069	0.0962155	4.84668e-05	0.000197958	Csrp2	1457.69	0.275112	0.0955393	0.00350232	0.00887369	FALSE	FALSE
ENSMUSG00000020877	Scrn2	676.65	0.314687	0.0859819	0.000201915	0.00073363	Scrn2	676.65	-0.293416	0.0859781	0.00058827	0.00200196	Scrn2	676.65	0.253206	0.0851466	0.00261969	0.0067947	FALSE	FALSE
ENSMUSG00000021294	Kif26a	3513.72	1.69136	0.147721	2.31527e-31	1.10279e-29	Kif26a	3513.72	-0.965734	0.147736	1.52827e-11	1.29733e-10	Kif26a	3513.72	0.819108	0.146568	8.63568e-09	4.75843e-08	FALSE	FALSE
ENSMUSG00000026520	Pycr2	2482.06	0.289132	0.0628562	3.61639e-06	1.78641e-05	Pycr2	2482.06	-0.187904	0.0628718	0.00257135	0.00773433	Pycr2	2482.06	0.273965	0.0627374	1.12634e-05	4.17022e-05	FALSE	FALSE
ENSMUSG00000026743	Mllt10	2646.07	0.442881	0.0643835	4.02799e-12	4.6014e-11	Mllt10	2646.07	-0.250654	0.064375	8.77707e-05	0.000345657	Mllt10	2646.07	0.230214	0.0641612	0.000307774	0.000928629	FALSE	FALSE
ENSMUSG00000026942	Traf2	1499.13	0.349872	0.0771473	4.37974e-06	2.13424e-05	Traf2	1499.13	-0.305882	0.0771501	6.03966e-05	0.000243791	Traf2	1499.13	0.233691	0.0766945	0.00212131	0.00559037	FALSE	TRUE
ENSMUSG00000027164	Traf6	2986.86	0.670001	0.0778338	3.1742e-18	6.71107e-17	Traf6	2986.86	-0.235059	0.0775393	0.00211601	0.00647795	Traf6	2986.86	0.341927	0.0774781	8.27735e-06	3.12484e-05	FALSE	TRUE
ENSMUSG00000027520	Zdbf2	1979.3	0.91428	0.0940335	6.37416e-23	1.915e-21	Zdbf2	1979.3	-0.303802	0.0934832	0.000950542	0.00311941	Zdbf2	1979.3	0.617912	0.0935169	2.19321e-11	1.60567e-10	FALSE	FALSE
ENSMUSG00000027649	Ctnnbl1	5049.15	0.555741	0.0640765	2.2885e-18	4.90794e-17	Ctnnbl1	5049.15	-0.25438	0.06397	6.9216e-05	0.000276721	Ctnnbl1	5049.15	0.440031	0.0639453	5.46639e-12	4.2889e-11	FALSE	FALSE
ENSMUSG00000028568	Btf3l4	7989.77	0.265883	0.0580689	4.11052e-06	2.01479e-05	Btf3l4	7989.77	-0.193244	0.0580599	0.000810458	0.00269031	Btf3l4	7989.77	0.219646	0.0580483	0.000144213	0.000457099	FALSE	FALSE
ENSMUSG00000030199	Etv6	1934.18	0.735871	0.0745767	2.04141e-23	6.34263e-22	Etv6	1934.18	-0.31726	0.074575	1.70529e-05	7.44375e-05	Etv6	1934.18	0.569199	0.0741183	9.68511e-15	9.85176e-14	FALSE	TRUE
ENSMUSG00000030269	Mtmr14	2893	0.258757	0.0563652	3.88284e-06	1.91081e-05	Mtmr14	2893	-0.207753	0.0563839	0.000195067	0.00072424	Mtmr14	2893	0.203539	0.0562403	0.00028834	0.000873453	FALSE	FALSE
ENSMUSG00000031642	Sh3rf1	3392.65	0.77415	0.0855732	5.01905e-20	1.2246e-18	Sh3rf1	3392.65	-0.571147	0.0854446	1.15305e-11	9.92227e-11	Sh3rf1	3392.65	0.39303	0.0847428	2.67481e-06	1.08071e-05	FALSE	FALSE
ENSMUSG00000032128	Robo3	226.16	6.2707	0.404662	2.10657e-55	3.44128e-53	Robo3	226.16	-4.50837	0.408471	1.74671e-29	4.95698e-28	Robo3	226.16	1.53177	0.304815	6.67205e-08	3.28311e-07	FALSE	FALSE
ENSMUSG00000032253	Phip	14061.1	0.366702	0.0529374	1.10536e-12	1.35164e-11	Phip	14061.1	-0.264819	0.052921	8.63184e-07	4.51058e-06	Phip	14061.1	0.217602	0.0529894	6.97839e-05	0.000231395	FALSE	FALSE
ENSMUSG00000033581	Igf2bp2	3832.6	2.84293	0.127514	3.33957e-111	3.17411e-108	Igf2bp2	3832.6	-1.06106	0.128255	2.77337e-17	3.68992e-16	Igf2bp2	3832.6	1.75016	0.12677	3.70283e-44	2.31059e-42	FALSE	FALSE
ENSMUSG00000033904	Ccp110	5819.95	0.544598	0.0604621	1.16175e-19	2.76993e-18	Ccp110	5819.95	-0.298023	0.0603951	6.32776e-07	3.37602e-06	Ccp110	5819.95	0.392877	0.0602589	5.8217e-11	4.07614e-10	FALSE	FALSE
ENSMUSG00000034032	Rpap1	3121.3	0.414458	0.0644672	1.0905e-10	1.04742e-09	Rpap1	3121.3	-0.19968	0.0644346	0.00159322	0.00500382	Rpap1	3121.3	0.366346	0.0643306	1.19909e-08	6.50808e-08	FALSE	FALSE
ENSMUSG00000034212	Ankmy1	90.0132	1.32014	0.213183	8.48939e-11	8.26411e-10	Ankmy1	90.0132	-0.797872	0.214834	6.46996e-05	0.000259833	Ankmy1	90.0132	0.617278	0.199799	0.00104481	0.00290101	FALSE	FALSE
ENSMUSG00000034263	Ints14	2979.58	0.322428	0.0614777	1.30519e-07	8.08877e-07	Ints14	2979.58	-0.198034	0.0614852	0.00117959	0.0038015	Ints14	2979.58	0.260606	0.0613634	1.95985e-05	7.03889e-05	FALSE	FALSE
ENSMUSG00000034333	Zbed4	3173.37	1.03272	0.0861438	9.11405e-34	4.93717e-32	Zbed4	3173.37	-0.42903	0.0858933	4.17399e-07	2.27412e-06	Zbed4	3173.37	0.829038	0.0857103	1.77554e-22	3.33555e-21	FALSE	FALSE
ENSMUSG00000035021	Baz1a	1714.22	1.06528	0.095157	8.8988e-30	3.88463e-28	Baz1a	1714.22	-0.3029	0.09473	0.00116055	0.00374469	Baz1a	1714.22	0.804677	0.0947134	7.99474e-18	1.05188e-16	TRUE	FALSE
ENSMUSG00000035161	Ints6	3280.7	0.480008	0.0677756	1.21494e-12	1.48045e-11	Ints6	3280.7	-0.21749	0.0676799	0.0009664	0.00316658	Ints6	3280.7	0.356312	0.067582	1.50399e-07	7.07597e-07	FALSE	FALSE
ENSMUSG00000035164	Zc3h12c	3494.99	0.965564	0.0826694	3.80228e-32	1.8885e-30	Zc3h12c	3494.99	-0.645008	0.0826331	2.57873e-15	2.97474e-14	Zc3h12c	3494.99	0.5191	0.0819241	1.66004e-10	1.10502e-09	FALSE	FALSE
ENSMUSG00000036093	Arl5a	7908.1	0.48318	0.0706085	4.52431e-12	5.13312e-11	Arl5a	7908.1	-0.201145	0.0702843	0.00310524	0.00914684	Arl5a	7908.1	0.42211	0.070371	1.82536e-09	1.08479e-08	FALSE	FALSE
ENSMUSG00000036932	Aifm1	2674.88	0.47087	0.0554324	1.24816e-17	2.48325e-16	Aifm1	2674.88	-0.226579	0.0555486	3.5578e-05	0.000148353	Aifm1	2674.88	0.184029	0.0553392	0.000769622	0.00218237	FALSE	FALSE
ENSMUSG00000037169	Mycn	9116.61	0.687164	0.0632684	7.37715e-28	2.96077e-26	Mycn	9116.61	-0.219658	0.063065	0.000446526	0.00155454	Mycn	9116.61	0.314964	0.0630746	5.06787e-07	2.23958e-06	FALSE	TRUE
ENSMUSG00000037933	Bicd2	5572.22	0.583713	0.069621	2.67444e-17	5.16367e-16	Bicd2	5572.22	-0.228926	0.0694075	0.000892471	0.00294105	Bicd2	5572.22	0.480658	0.0694708	3.08763e-12	2.4856e-11	FALSE	FALSE
ENSMUSG00000038069	Cdkn2aip	3375.71	0.388449	0.0636862	7.80704e-10	6.74846e-09	Cdkn2aip	3375.71	-0.223083	0.0636643	0.000414352	0.00145272	Cdkn2aip	3375.71	0.3247	0.0635408	2.72461e-07	1.24244e-06	FALSE	FALSE
ENSMUSG00000039384	Dusp10	1035.35	1.00902	0.104085	7.74283e-23	2.30631e-21	Dusp10	1035.35	-0.406038	0.103817	6.53518e-05	0.000262107	Dusp10	1035.35	0.668693	0.103111	4.53337e-11	3.21204e-10	FALSE	FALSE
ENSMUSG00000040363	Bcor	2921.57	0.527953	0.0720589	1.42016e-13	1.91215e-12	Bcor	2921.57	-0.279786	0.0719467	8.44701e-05	0.000333829	Bcor	2921.57	0.340981	0.0717567	1.74181e-06	7.19691e-06	TRUE	TRUE
ENSMUSG00000040943	Tet2	4461.59	0.411223	0.0677336	9.0528e-10	7.74843e-09	Tet2	4461.59	-0.273158	0.0676602	4.53625e-05	0.000185991	Tet2	4461.59	0.220114	0.0675181	0.00103302	0.0028698	TRUE	FALSE
ENSMUSG00000041491	Cep78	2296.86	0.82487	0.0585116	1.58952e-45	1.58271e-43	Cep78	2296.86	-0.216232	0.0588821	0.000214756	0.000790874	Cep78	2296.86	0.637101	0.0583535	5.27068e-28	1.41528e-26	FALSE	FALSE
ENSMUSG00000041598	Cdc42ep4	6946.46	0.530011	0.0667696	1.16301e-15	1.91787e-14	Cdc42ep4	6946.46	-0.19659	0.0665693	0.00290123	0.00862688	Cdc42ep4	6946.46	0.295139	0.0666003	8.21139e-06	3.10048e-05	FALSE	FALSE
ENSMUSG00000042198	Chchd7	1263.66	0.333114	0.0687628	1.00961e-06	5.41725e-06	Chchd7	1263.66	-0.260309	0.0687871	0.00013504	0.000515636	Chchd7	1263.66	0.214314	0.0683646	0.00160314	0.00431271	FALSE	FALSE
ENSMUSG00000042671	Rgs8	629.219	0.801005	0.120079	8.14397e-12	8.96265e-11	Rgs8	629.219	-0.464878	0.119628	6.58893e-05	0.000264015	Rgs8	629.219	0.485959	0.118138	2.55222e-05	9.02217e-05	FALSE	FALSE
ENSMUSG00000044461	Shisa2	6229.32	2.6115	0.130019	6.69382e-91	3.99908e-88	Shisa2	6229.32	-0.527064	0.129249	2.46338e-05	0.000104974	Shisa2	6229.32	1.69624	0.129901	7.96254e-40	4.12448e-38	FALSE	FALSE
ENSMUSG00000044576	Garem2	3897.15	0.542174	0.0943236	4.61309e-09	3.56598e-08	Garem2	3897.15	-0.299582	0.0938855	0.00117539	0.00378911	Garem2	3897.15	0.383658	0.0939548	3.49269e-05	0.00012114	FALSE	FALSE
ENSMUSG00000045598	Zfp553	4830.38	0.709601	0.0582817	1.54439e-34	8.72791e-33	Zfp553	4830.38	-0.218751	0.0582742	0.000159362	0.000601086	Zfp553	4830.38	0.642746	0.058136	1.04157e-28	2.94413e-27	FALSE	FALSE
ENSMUSG00000049421	Zfp260	7727.75	0.270811	0.049672	4.67306e-08	3.11587e-07	Zfp260	7727.75	-0.171181	0.0496789	0.000484307	0.00167432	Zfp260	7727.75	0.199158	0.0496466	6.18447e-05	0.000206682	FALSE	FALSE
ENSMUSG00000049550	Clip1	4402.36	0.501338	0.0457195	3.24474e-28	1.31743e-26	Clip1	4402.36	-0.159191	0.0458618	0.000460059	0.00159826	Clip1	4402.36	0.454776	0.0456559	1.99162e-23	3.97598e-22	FALSE	FALSE
ENSMUSG00000052040	Klf13	4215.28	0.635378	0.0561426	4.95105e-30	2.21684e-28	Klf13	4215.28	-0.386923	0.0561567	4.15451e-12	3.71434e-11	Klf13	4215.28	0.297066	0.0558188	9.11513e-08	4.41803e-07	FALSE	TRUE
ENSMUSG00000054057	A930004D18Rik	1183.87	1.46018	0.110066	4.49871e-41	3.44572e-39	A930004D18Rik	1183.87	-0.587645	0.110284	5.03022e-08	3.06364e-07	A930004D18Rik	1183.87	0.747067	0.108921	3.02673e-12	2.43841e-11	FALSE	FALSE
ENSMUSG00000056153	Socs6	3799.15	0.625635	0.0667576	3.19461e-21	8.6304e-20	Socs6	3799.15	-0.200191	0.066627	0.00244993	0.00739936	Socs6	3799.15	0.482571	0.0665923	2.95985e-13	2.64847e-12	FALSE	FALSE
ENSMUSG00000056214	Pard6g	4541.87	0.625835	0.0517561	6.48791e-34	3.53287e-32	Pard6g	4541.87	-0.161394	0.0518533	0.00172087	0.00536289	Pard6g	4541.87	0.582635	0.051672	1.17162e-29	3.4583e-28	FALSE	FALSE
ENSMUSG00000056972	Magel2	200.055	2.23564	0.196048	2.82108e-31	1.34066e-29	Magel2	200.055	-0.887583	0.201286	2.72461e-06	1.33149e-05	Magel2	200.055	1.52568	0.188213	7.21946e-17	8.76397e-16	FALSE	FALSE
ENSMUSG00000058706	0610030E20Rik	1927.53	0.404332	0.0591477	5.81811e-12	6.51965e-11	0610030E20Rik	1927.53	-0.285208	0.0592057	1.23575e-06	6.32727e-06	0610030E20Rik	1927.53	0.209851	0.0588146	0.000341825	0.00102471	FALSE	FALSE
ENSMUSG00000061393	Acvr2b	3973.66	1.1263	0.0834551	3.83382e-42	3.07146e-40	Acvr2b	3973.66	-0.451234	0.0832846	4.0277e-08	2.47995e-07	Acvr2b	3973.66	0.716325	0.0830816	3.07046e-18	4.17479e-17	FALSE	FALSE
ENSMUSG00000062175	Tgif2	4359.61	0.725278	0.0814532	2.11328e-19	4.90984e-18	Tgif2	4359.61	-0.38529	0.0811515	1.5723e-06	7.94939e-06	Tgif2	4359.61	0.378946	0.0809311	2.32845e-06	9.46684e-06	FALSE	TRUE
ENSMUSG00000066043	Phactr4	1839.32	0.512501	0.0764487	1.15935e-11	1.25088e-10	Phactr4	1839.32	-0.417785	0.0763954	3.18173e-08	1.9756e-07	Phactr4	1839.32	0.228906	0.0757318	0.00231788	0.00607465	FALSE	FALSE
ENSMUSG00000068115	Ninl	2411.04	0.866368	0.0872543	8.89906e-24	2.82795e-22	Ninl	2411.04	-0.557294	0.087156	8.76011e-11	6.97313e-10	Ninl	2411.04	0.522672	0.0863972	9.38158e-10	5.75158e-09	FALSE	FALSE
ENSMUSG00000069301	H2ac11	642.57	1.54653	0.161477	1.18995e-22	3.48975e-21	H2ac11	642.57	-1.0479	0.162011	2.09227e-11	1.7524e-10	H2ac11	642.57	0.8353	0.157961	4.4722e-08	2.2531e-07	TRUE	FALSE
ENSMUSG00000069310	H3c3	87.6026	1.98503	0.224256	8.18769e-20	1.97013e-18	H3c3	87.6026	-1.23642	0.229859	1.23123e-08	8.00597e-08	H3c3	87.6026	0.847229	0.204635	1.18286e-05	4.3704e-05	TRUE	FALSE
ENSMUSG00000079614	Seh1l	5271.25	0.701047	0.068634	7.32988e-25	2.49216e-23	Seh1l	5271.25	-0.227412	0.0684173	0.00079661	0.00264805	Seh1l	5271.25	0.455393	0.068441	2.09807e-11	1.53866e-10	FALSE	FALSE
ENSMUSG00000087598	Zfp111	758.492	0.394001	0.0825104	1.29574e-06	6.84364e-06	Zfp111	758.492	-0.260291	0.0825463	0.00140825	0.00446625	Zfp111	758.492	0.295158	0.0818652	0.000271502	0.000826564	FALSE	FALSE
ENSMUSG00000093445	Lrch4	1653.71	0.522008	0.0757254	2.76042e-12	3.23364e-11	Lrch4	1653.71	-0.446692	0.0756997	2.38758e-09	1.67665e-08	Lrch4	1653.71	0.282198	0.0748918	0.000145545	0.000461115	FALSE	FALSE
ENSMUSG00000118669	Arvcf	8250.25	0.770152	0.0581674	2.15371e-40	1.57462e-38	Arvcf	8250.25	-0.473011	0.0581374	2.02157e-16	2.53035e-15	Arvcf	8250.25	0.453836	0.0578819	3.6006e-15	3.81342e-14	FALSE	FALSE

## Sheet: Fate determinants TFs
	mgi_symbol.x	baseMean.x	log2FoldChange.x	lfcSE.x	pvalue.x	padj.x	mgi_symbol.y	baseMean.y	log2FoldChange.y	lfcSE.y	pvalue.y	padj.y	mgi_symbol	baseMean	log2FoldChange	lfcSE	pvalue	padj	Is_ChR	Is_TF
1	Baz1a	1714.22	1.06528	0.095157	8.8988e-30	3.88463e-28	Baz1a	1714.22	-0.3029	0.09473	0.00116055	0.00374469	Baz1a	1714.22	0.804677	0.0947134	7.99474e-18	1.05188e-16	TRUE	FALSE
2	Bcor	2921.57	0.527953	0.0720589	1.42016e-13	1.91215e-12	Bcor	2921.57	-0.279786	0.0719467	8.44701e-05	0.000333829	Bcor	2921.57	0.340981	0.0717567	1.74181e-06	7.19691e-06	TRUE	TRUE
3	Etv6	1934.18	0.735871	0.0745767	2.04141e-23	6.34263e-22	Etv6	1934.18	-0.31726	0.074575	1.70529e-05	7.44375e-05	Etv6	1934.18	0.569199	0.0741183	9.68511e-15	9.85176e-14	FALSE	TRUE
4	H2ac11	642.57	1.54653	0.161477	1.18995e-22	3.48975e-21	H2ac11	642.57	-1.0479	0.162011	2.09227e-11	1.7524e-10	H2ac11	642.57	0.8353	0.157961	4.4722e-08	2.2531e-07	TRUE	FALSE
5	H3c3	87.6026	1.98503	0.224256	8.18769e-20	1.97013e-18	H3c3	87.6026	-1.23642	0.229859	1.23123e-08	8.00597e-08	H3c3	87.6026	0.847229	0.204635	1.18286e-05	4.3704e-05	TRUE	FALSE
6	Hltf	1936.79	0.638021	0.0670451	8.13984e-22	2.26335e-20	Hltf	1936.79	-0.231859	0.0671333	0.000495105	0.00170805	Hltf	1936.79	0.269051	0.0668613	5.15121e-05	0.000174136	FALSE	TRUE
7	Klf13	4215.28	0.635378	0.0561426	4.95105e-30	2.21684e-28	Klf13	4215.28	-0.386923	0.0561567	4.15451e-12	3.71434e-11	Klf13	4215.28	0.297066	0.0558188	9.11513e-08	4.41803e-07	FALSE	TRUE
8	Mycn	9116.61	0.687164	0.0632684	7.37715e-28	2.96077e-26	Mycn	9116.61	-0.219658	0.063065	0.000446526	0.00155454	Mycn	9116.61	0.314964	0.0630746	5.06787e-07	2.23958e-06	FALSE	TRUE
9	Ncoa2	3343.95	0.376342	0.0554381	8.44125e-12	9.2671e-11	Ncoa2	3343.95	-0.252904	0.0554633	4.49879e-06	2.1359e-05	Ncoa2	3343.95	0.233661	0.0552565	2.17295e-05	7.75857e-05	FALSE	TRUE
10	Prkd1	2294.85	0.605329	0.108473	1.15732e-08	8.47326e-08	Prkd1	2294.85	-0.478817	0.108143	5.93638e-06	2.76491e-05	Prkd1	2294.85	0.383157	0.107439	0.000283041	0.000859106	TRUE	TRUE
11	Tet2	4461.59	0.411223	0.0677336	9.0528e-10	7.74843e-09	Tet2	4461.59	-0.273158	0.0676602	4.53625e-05	0.000185991	Tet2	4461.59	0.220114	0.0675181	0.00103302	0.0028698	TRUE	FALSE
12	Tgif2	4359.61	0.725278	0.0814532	2.11328e-19	4.90984e-18	Tgif2	4359.61	-0.38529	0.0811515	1.5723e-06	7.94939e-06	Tgif2	4359.61	0.378946	0.0809311	2.32845e-06	9.46684e-06	FALSE	TRUE
13	Traf2	1499.13	0.349872	0.0771473	4.37974e-06	2.13424e-05	Traf2	1499.13	-0.305882	0.0771501	6.03966e-05	0.000243791	Traf2	1499.13	0.233691	0.0766945	0.00212131	0.00559037	FALSE	TRUE
14	Traf6	2986.86	0.670001	0.0778338	3.1742e-18	6.71107e-17	Traf6	2986.86	-0.235059	0.0775393	0.00211601	0.00647795	Traf6	2986.86	0.341927	0.0774781	8.27735e-06	3.12484e-05	FALSE	TRUE
