# Supplementary material for: Transcriptional repression by TGIF2 coordinates neurogenic priming and neural stem cell maintenance
Source: Sci Adv. 2026 Jun 26;12(26):eaea9974. doi: 10.1126/sciadv.aea9974 (PMC13308598; doi:10.1126/sciadv.aea9974)
Supplement: Supplementary file 2 — Tables S1 to S10 [file sciadv.aea9974_tables_s1_to_s10.zip › aea9974_table_s7.csv]

	shared_motifs
0	Lhx2(Homeobox)/HFSC-Lhx2-ChIP-Seq(GSE48068)/Homer
1	Lhx1(Homeobox)/EmbryoCarcinoma-Lhx1-ChIP-Seq(GSE70957)/Homer
2	Dlx3(Homeobox)/Kerainocytes-Dlx3-ChIP-Seq(GSE89884)/Homer
3	DLX5(Homeobox)/BasalGanglia-Dlx5-ChIP-seq(GSE124936)/Homer
4	En1(Homeobox)/SUM149-EN1-ChIP-Seq(GSE120957)/Homer
5	Gsx2(Homeobox)/LGE-Gsx2.Flag-ChIP-Seq(GSE162589)/Homer
6	DLX2(Homeobox)/BasalGanglia-Dlx2-ChIP-seq(GSE124936)/Homer
7	DLX1(Homeobox)/BasalGanglia-Dlx1-ChIP-seq(GSE124936)/Homer
8	Emx2(Homeobox)/Cortex-Emx2-ChIP-Seq(GSE183130)/Homer
9	LHX9(Homeobox)/Hct116-LHX9.V5-ChIP-Seq(GSE116822)/Homer
10	Lhx3(Homeobox)/Neuron-Lhx3-ChIP-Seq(GSE31456)/Homer
11	Nkx6.1(Homeobox)/Islet-Nkx6.1-ChIP-Seq(GSE40975)/Homer
12	Brn1(POU,Homeobox)/NPC-Brn1-ChIP-Seq(GSE35496)/Homer
13	Hoxc6(Homeobox)/EB-Hoxc6.iFlag-ChIP-Seq(GSE142377)/Homer
14	Oct6(POU,Homeobox)/NPC-Pou3f1-ChIP-Seq(GSE35496)/Homer
15	Lhx6/Neurons-Lhx6-ChIP-seq(GSE85704)/Homer
16	RFX(HTH)/K562-RFX3-ChIP-Seq(SRA012198)/Homer
17	Oct4(POU,Homeobox)/mES-Oct4-ChIP-Seq(GSE11431)/Homer
18	X-box(HTH)/NPC-H3K4me1-ChIP-Seq(GSE16256)/Homer
19	Rfx2(HTH)/LoVo-RFX2-ChIP-Seq(GSE49402)/Homer
20	NFY(CCAAT)/Promoter/Homer
21	Isl1(Homeobox)/Neuron-Isl1-ChIP-Seq(GSE31456)/Homer
22	OCT4-SOX2-TCF-NANOG(POU,Homeobox,HMG)/mES-Oct4-ChIP-Seq(GSE11431)/Homer
23	Rfx1(HTH)/NPC-H3K4me1-ChIP-Seq(GSE16256)/Homer
24	NF1(CTF)/LNCAP-NF1-ChIP-Seq(Unpublished)/Homer
25	Sox21(HMG)/ESC-SOX21-ChIP-Seq(GSE110505)/Homer
26	Sox9(HMG)/Limb-SOX9-ChIP-Seq(GSE73225)/Homer
27	Sox3(HMG)/NPC-Sox3-ChIP-Seq(GSE33059)/Homer
28	Oct11(POU,Homeobox)/NCIH1048-POU2F3-ChIP-seq(GSE115123)/Homer
29	Sox10(HMG)/SciaticNerve-Sox3-ChIP-Seq(GSE35132)/Homer
30	Sox2(HMG)/mES-Sox2-ChIP-Seq(GSE11431)/Homer
31	Oct2(POU,Homeobox)/Bcell-Oct2-ChIP-Seq(GSE21512)/Homer
32	SOX1(HMG)/NPC-SOX1-ChIP-Seq(GSE138215)/Homer
33	Sox15(HMG)/CPA-Sox15-ChIP-Seq(GSE62909)/Homer
34	OCT:OCT(POU,Homeobox)/NPC-Brn1-ChIP-Seq(GSE35496)/Homer
35	Sox17(HMG)/Endoderm-Sox17-ChIP-Seq(GSE61475)/Homer
36	Pit1(Homeobox)/GCrat-Pit1-ChIP-Seq(GSE58009)/Homer
37	Sox4(HMG)/proB-Sox4-ChIP-Seq(GSE50066)/Homer
38	KLF17(Zf)/2cell-Klf17-CutnTag(GSE211845)/Homer
39	ZNF91(Zf)/HEK-ZNF91.HA-ChIP-Seq(GSE162571)/Homer
40	Sox6(HMG)/Myotubes-Sox6-ChIP-Seq(GSE32627)/Homer
41	Brn2(POU,Homeobox)/NPC-Brn2-ChIP-Seq(GSE35496)/Homer
42	Tgif2(Homeobox)/mES-Tgif2-ChIP-Seq(GSE55404)/Homer
43	Tlx?(NR)/NPC-H3K4me1-ChIP-Seq(GSE16256)/Homer
44	Mixl1(Homeobox)/EpiBlast-Mixl1-ChIP-seq(GSE161164)/Homer
45	MyoG(bHLH)/C2C12-MyoG-ChIP-Seq(GSE36024)/Homer
46	Sp1(Zf)/Promoter/Homer
47	Unknown(Homeobox)/Limb-p300-ChIP-Seq/Homer
48	JunD(bZIP)/K562-JunD-ChIP-Seq/Homer
49	NF1-halfsite(CTF)/LNCaP-NF1-ChIP-Seq(Unpublished)/Homer
50	Meis1(Homeobox)/MastCells-Meis1-ChIP-Seq(GSE48085)/Homer
51	HIC1(Zf)/Treg-ZBTB29-ChIP-Seq(GSE99889)/Homer
52	Mesp1(bHLH)/ESC-Mesp1-ChIP-Seq(GSE165102)/Homer
53	NFIL3(bZIP)/HepG2-NFIL3-ChIP-Seq(Encode)/Homer
54	NeuroD1(bHLH)/Islet-NeuroD1-ChIP-Seq(GSE30298)/Homer
55	CREB5(bZIP)/LNCaP-CREB5.V5-ChIP-Seq(GSE137775)/Homer
56	Phox2b(Homeobox)/CLBGA-PHOX2B-ChIP-Seq(GSE90683)/Homer
57	Smad3(MAD)/NPC-Smad3-ChIP-Seq(GSE36673)/Homer
58	Pknox1(Homeobox)/ES-Prep1-ChIP-Seq(GSE63282)/Homer
59	Chop(bZIP)/MEF-Chop-ChIP-Seq(GSE35681)/Homer
60	Pit1+1bp(Homeobox)/GCrat-Pit1-ChIP-Seq(GSE58009)/Homer
61	Phox2a(Homeobox)/Neuron-Phox2a-ChIP-Seq(GSE31456)/Homer
62	PBX1(Homeobox)/MCF7-PBX1-ChIP-Seq(GSE28007)/Homer
63	Sox7(HMG)/ESC-Sox7-ChIP-Seq(GSE133899)/Homer
64	NFATC2(RHD)/Islets-NFATC2-ChIP-Seq(GSE158496)/Homer
65	Pbx3(Homeobox)/GM12878-PBX3-ChIP-Seq(GSE32465)/Homer
66	PAX3:FKHR-fusion(Paired,Homeobox)/Rh4-PAX3:FKHR-ChIP-Seq(GSE19063)/Homer
67	Atf1(bZIP)/K562-ATF1-ChIP-Seq(GSE31477)/Homer
68	Tgif1(Homeobox)/mES-Tgif1-ChIP-Seq(GSE55404)/Homer
69	SCL(bHLH)/HPC7-Scl-ChIP-Seq(GSE13511)/Homer
70	Sp5(Zf)/mES-Sp5.Flag-ChIP-Seq(GSE72989)/Homer
71	Prop1(Homeobox)/GHFT1-PROP1.biotin-ChIP-Seq(GSE77302)/Homer
72	Oct4:Sox17(POU,Homeobox,HMG)/F9-Sox17-ChIP-Seq(GSE44553)/Homer
73	c-Jun-CRE(bZIP)/K562-cJun-ChIP-Seq(GSE31477)/Homer
74	Nanog(Homeobox)/mES-Nanog-ChIP-Seq(GSE11724)/Homer
75	Rfx5(HTH)/GM12878-Rfx5-ChIP-Seq(GSE31477)/Homer
76	Hoxb4(Homeobox)/ES-Hoxb4-ChIP-Seq(GSE34014)/Homer
77	Atf4(bZIP)/MEF-Atf4-ChIP-Seq(GSE35681)/Homer
78	PBX2(Homeobox)/K562-PBX2-ChIP-Seq(Encode)/Homer
79	Atf7(bZIP)/3T3L1-Atf7-ChIP-Seq(GSE56872)/Homer
80	OCT:OCT-short(POU,Homeobox)/NPC-OCT6-ChIP-Seq(GSE43916)/Homer
81	Atf2(bZIP)/3T3L1-Atf2-ChIP-Seq(GSE56872)/Homer
82	Ascl1(bHLH)/NeuralTubes-Ascl1-ChIP-Seq(GSE55840)/Homer
83	Klf15(Zf)/Liver-Klf15-ChIP-Seq(GSE166083)/Homer
84	Hoxc10(Homeobox)/EB-Hoxc10.iFlag-ChIP-Seq(GSE142377)/Homer
85	Pax7(Paired,Homeobox),long/Myoblast-Pax7-ChIP-Seq(GSE25064)/Homer
86	Pdx1(Homeobox)/Islet-Pdx1-ChIP-Seq(SRA008281)/Homer
87	Hoxa9(Homeobox)/ChickenMSG-Hoxa9.Flag-ChIP-Seq(GSE86088)/Homer
88	Atoh1(bHLH)/Cerebellum-Atoh1-ChIP-Seq(GSE22111)/Homer
89	Pax7(Paired,Homeobox),longest/Myoblast-Pax7-ChIP-Seq(GSE25064)/Homer
90	Hoxd13(Homeobox)/ChickenMSG-Hoxd13.Flag-ChIP-Seq(GSE86088)/Homer
91	HLF(bZIP)/HSC-HLF.Flag-ChIP-Seq(GSE69817)/Homer
92	Atoh7(bHLH)/Retina-Atoh7-CutnRun(GSE156756)/Homer
93	Hoxa10(Homeobox)/ChickenMSG-Hoxa10.Flag-ChIP-Seq(GSE86088)/Homer
94	Barx1(Homeobox)/Stomach-Barx1.3xFlag-ChIP-Seq(GSE69483)/Homer
95	BHLHA15(bHLH)/NIH3T3-BHLHB8.HA-ChIP-Seq(GSE119782)/Homer
96	Pitx1:Ebox(Homeobox,bHLH)/Hindlimb-Pitx1-ChIP-Seq(GSE41591)/Homer
97	Sp2(Zf)/HEK293-Sp2.eGFP-ChIP-Seq(Encode)/Homer
