# Supplementary material for: Transcriptional repression by TGIF2 coordinates neurogenic priming and neural stem cell maintenance
Source: Sci Adv. 2026 Jun 26;12(26):eaea9974. doi: 10.1126/sciadv.aea9974 (PMC13308598; doi:10.1126/sciadv.aea9974)
Supplement: Supplementary file 2 — Tables S1 to S10 [file sciadv.aea9974_tables_s1_to_s10.zip › aea9974_table_s8.xlsx]

## Sheet: Sheet1
Protein IDs	Majority protein IDs	Peptide counts (all)	Peptide counts (razor+unique)	Peptide counts (unique)	Gene Name	Fasta headers	Number of proteins	Peptides	Razor + unique peptides	Unique peptides	Peptides 02_A_GFP	Peptides 03_A_WT	Peptides 04_A_Mut	Peptides 05_A_2d	Peptides 07_B_GFP	Peptides 08_B_WT	Peptides 09_B_Mut	Peptides 10_B_2d	Razor + unique peptides 02_A_GFP	Razor + unique peptides 03_A_WT	Razor + unique peptides 04_A_Mut	Razor + unique peptides 05_A_2d	Razor + unique peptides 07_B_GFP	Razor + unique peptides 08_B_WT	Razor + unique peptides 09_B_Mut	Razor + unique peptides 10_B_2d	LFQ intensity 02_A_GFP	LFQ intensity 03_A_WT	LFQ intensity 04_A_Mut	LFQ intensity 05_A_2d	LFQ intensity 07_B_GFP	LFQ intensity 08_B_WT	LFQ intensity 09_B_Mut	LFQ intensity 10_B_2d	LFQ ratio A WT/GFP	LFQ ratio B WT/GFP	LFQ ratio A Mut/GFP	LFQ ratio B Mut/GFP	LFQ ratio A 2d/GFP	LFQ ratio B 2d/GFP	Unique peptides 02_A_GFP	Unique peptides 03_A_WT	Unique peptides 04_A_Mut	Unique peptides 05_A_2d	Unique peptides 07_B_GFP	Unique peptides 08_B_WT	Unique peptides 09_B_Mut	Unique peptides 10_B_2d	Sequence coverage [%]
sp|Q60520|SIN3A_MOUSE;sp|Q62141|SIN3B_MOUSE	sp|Q60520|SIN3A_MOUSE	42;1	42;1	42;1	Sin3a	sp|Q60520|SIN3A_MOUSE Paired amphipathic helix protein Sin3a OS=Mus musculus OX=10090 GN=Sin3a PE=1 SV=3	2	42	42	42	0	38	37	40	0	42	35	37	0	38	37	40	0	42	35	37	0	32619000	29721000	67021000	0	40694000	15630000	34643000	Infinity	Infinity	Infinity	Infinity	Infinity	Infinity	0	38	37	40	0	42	35	37	42.3
sp|Q9Z1Q9|SYVC_MOUSE	sp|Q9Z1Q9|SYVC_MOUSE	30	30	30	Vars1	sp|Q9Z1Q9|SYVC_MOUSE Valine--tRNA ligase OS=Mus musculus OX=10090 GN=Vars1 PE=1 SV=1	1	30	30	30	29	26	27	22	1	26	27	22	29	26	27	22	1	26	27	22	41339000	21870000	33063000	23158000	0	21289000	27538000	13841000	0.52904	Infinity	0.799802	Infinity	0.560197	Infinity	29	26	27	22	1	26	27	22	34.4
sp|Q9D8N0|EF1G_MOUSE	sp|Q9D8N0|EF1G_MOUSE	28	28	28	Eef1g	sp|Q9D8N0|EF1G_MOUSE Elongation factor 1-gamma OS=Mus musculus OX=10090 GN=Eef1g PE=1 SV=3	1	28	28	28	28	26	28	28	13	27	27	25	28	26	28	28	13	27	27	25	298400000	149730000	262040000	170730000	3388900	141030000	191060000	84454000	0.501776	41.6153	0.87815	56.3782	0.572151	24.9208	28	26	28	28	13	27	27	25	69.6
sp|P10126|EF1A1_MOUSE;sp|P62631|EF1A2_MOUSE	sp|P10126|EF1A1_MOUSE	22;8	22;8	22;8	Eef1a1	sp|P10126|EF1A1_MOUSE Elongation factor 1-alpha 1 OS=Mus musculus OX=10090 GN=Eef1a1 PE=1 SV=3	2	22	22	22	22	20	21	19	16	20	21	19	22	20	21	19	16	20	21	19	480630000	213340000	393880000	208840000	46665000	171500000	248980000	117510000	0.443876	3.67513	0.819508	5.33548	0.434513	2.51816	22	20	21	19	16	20	21	19	61.9
sp|P63017|HSP7C_MOUSE;sp|P17156|HSP72_MOUSE;sp|Q61696|HS71A_MOUSE;sp|P16627|HS71L_MOUSE;sp|P17879|HS71B_MOUSE	sp|P63017|HSP7C_MOUSE	23;9;4;4;4	23;9;4;4;4	21;7;3;2;3	Hspa8	sp|P63017|HSP7C_MOUSE Heat shock cognate 71 kDa protein OS=Mus musculus OX=10090 GN=Hspa8 PE=1 SV=1	5	23	23	21	18	22	23	20	23	22	21	23	18	22	23	20	23	22	21	23	28808000	55780000	63323000	46651000	50816000	51881000	45868000	64357000	1.93627	1.02096	2.1981	0.902629	1.61938	1.26647	16	20	21	18	21	20	19	21	43.5
sp|P57776|EF1D_MOUSE	sp|P57776|EF1D_MOUSE	20	20	18	Eef1d	sp|P57776|EF1D_MOUSE Elongation factor 1-delta OS=Mus musculus OX=10090 GN=Eef1d PE=1 SV=3	1	20	20	18	20	20	20	20	5	19	19	16	20	20	20	20	5	19	19	16	948420000	447640000	772050000	501560000	5295800	404150000	556420000	235090000	0.471985	76.3152	0.814038	105.068	0.528837	44.3918	18	18	18	18	4	17	17	14	71.5
sp|Q8R0W0|EPIPL_MOUSE	sp|Q8R0W0|EPIPL_MOUSE	15	15	15	Eppk1	sp|Q8R0W0|EPIPL_MOUSE Epiplakin OS=Mus musculus OX=10090 GN=Eppk1 PE=1 SV=2	1	15	15	15	8	12	14	10	0	13	14	8	8	12	14	10	0	13	14	8	7197600	13652000	18081000	11162000	0	13932000	16681000	8672300	1.89674	Infinity	2.51209	Infinity	1.55079	Infinity	8	12	14	10	0	13	14	8	23.8
sp|Q61595|KTN1_MOUSE	sp|Q61595|KTN1_MOUSE	13	13	13	Ktn1	sp|Q61595|KTN1_MOUSE Kinectin OS=Mus musculus OX=10090 GN=Ktn1 PE=1 SV=1	1	13	13	13	6	9	11	8	0	10	9	3	6	9	11	8	0	10	9	3	3173400	3790000	7398100	6548800	0	4554700	5617200	3029200	1.1943	Infinity	2.33129	Infinity	2.06365	Infinity	6	9	11	8	0	10	9	3	13.7
sp|Q8VEE4|RFA1_MOUSE	sp|Q8VEE4|RFA1_MOUSE	12	12	12	Rpa1	sp|Q8VEE4|RFA1_MOUSE Replication protein A 70 kDa DNA-binding subunit OS=Mus musculus OX=10090 GN=Rpa1 PE=1 SV=1	1	12	12	12	2	10	12	5	2	11	11	5	2	10	12	5	2	11	11	5	378040	9191400	26165000	2481800	395380	12756000	15004000	1974700	24.3133	32.2626	69.2123	37.9483	6.56491	4.99444	2	10	12	5	2	11	11	5	28.1
sp|O88477|IF2B1_MOUSE;sp|Q9CPN8|IF2B3_MOUSE	sp|O88477|IF2B1_MOUSE	12;1	12;1	12;1	Igf2bp1	sp|O88477|IF2B1_MOUSE Insulin-like growth factor 2 mRNA-binding protein 1 OS=Mus musculus OX=10090 GN=Igf2bp1 PE=1 SV=1	2	12	12	12	8	12	10	5	5	11	12	8	8	12	10	5	5	11	12	8	5149900	7856800	9038800	6104900	5252400	8051900	9010000	6638800	1.52562	1.53299	1.75514	1.71541	1.18544	1.26396	8	12	10	5	5	11	12	8	27.7
sp|P05213|TBA1B_MOUSE;sp|P68373|TBA1C_MOUSE;sp|P68369|TBA1A_MOUSE;sp|P68368|TBA4A_MOUSE;sp|P05214|TBA3_MOUSE;sp|Q9JJZ2|TBA8_MOUSE;sp|Q3UX10|TBAL3_MOUSE	sp|P05213|TBA1B_MOUSE;sp|P68373|TBA1C_MOUSE;sp|P68369|TBA1A_MOUSE;sp|P68368|TBA4A_MOUSE;sp|P05214|TBA3_MOUSE;sp|Q9JJZ2|TBA8_MOUSE	12;11;10;9;9;6;1	12;11;10;9;9;6;1	12;11;10;9;9;6;1	Tuba1b	sp|P05213|TBA1B_MOUSE Tubulin alpha-1B chain OS=Mus musculus OX=10090 GN=Tuba1b PE=1 SV=2;sp|P68373|TBA1C_MOUSE Tubulin alpha-1C chain OS=Mus musculus OX=10090 GN=Tuba1c PE=1 SV=1;sp|P68369|TBA1A_MOUSE Tubulin alpha-1A chain OS=Mus musculus OX=10090 GN=Tub	7	12	12	12	10	12	9	9	11	9	9	11	10	12	9	9	11	9	9	11	9138400	14168000	10149000	9752200	17717000	8824900	6239300	20909000	1.55038	0.498104	1.11059	0.352165	1.06717	1.18017	10	12	9	9	11	9	9	11	34.4
tr|Q3TZS1|Q3TZS1_MOUSE;sp|Q8C0Y1|TGIF2_MOUSE;sp|P70284|TGIF1_MOUSE	tr|Q3TZS1|Q3TZS1_MOUSE;sp|Q8C0Y1|TGIF2_MOUSE	11;9;4	11;9;4	11;9;4	Tgif2	tr|Q3TZS1|Q3TZS1_MOUSE Homeobox protein TGIF2 OS=Mus musculus OX=10090 GN=Tgif2 PE=2 SV=1;sp|Q8C0Y1|TGIF2_MOUSE Homeobox protein TGIF2 OS=Mus musculus OX=10090 GN=Tgif2 PE=2 SV=1	3	11	11	11	0	9	8	11	0	9	9	11	0	9	8	11	0	9	9	11	0	71598000	99290000	101700000	0	88920000	70050000	62115000	Infinity	Infinity	Infinity	Infinity	Infinity	Infinity	0	9	8	11	0	9	9	11	47.5
sp|Q8BIH0|SP130_MOUSE	sp|Q8BIH0|SP130_MOUSE	11	11	11	Sap130	sp|Q8BIH0|SP130_MOUSE Histone deacetylase complex subunit SAP130 OS=Mus musculus OX=10090 GN=Sap130 PE=1 SV=2	1	11	11	11	0	10	9	10	0	10	5	10	0	10	9	10	0	10	5	10	0	7157500	7536200	14945000	0	8525900	3170400	8277300	Infinity	Infinity	Infinity	Infinity	Infinity	Infinity	0	10	9	10	0	10	5	10	12.7
sp|Q61033|LAP2A_MOUSE	sp|Q61033|LAP2A_MOUSE	18	18	11	Tmpo	sp|Q61033|LAP2A_MOUSE Lamina-associated polypeptide 2, isoforms alpha/zeta OS=Mus musculus OX=10090 GN=Tmpo PE=1 SV=4	1	18	18	11	0	14	18	8	0	17	17	5	0	14	18	8	0	17	17	5	0	5461600	11194000	1607900	0	5218300	6470300	402960	Infinity	Infinity	Infinity	Infinity	Infinity	Infinity	0	9	11	4	0	11	11	2	39.4
sp|P29341|PABP1_MOUSE	sp|P29341|PABP1_MOUSE	11	11	11	Pabpc1	sp|P29341|PABP1_MOUSE Polyadenylate-binding protein 1 OS=Mus musculus OX=10090 GN=Pabpc1 PE=1 SV=2	1	11	11	11	6	9	8	5	3	6	9	6	6	9	8	5	3	6	9	6	4590600	6671400	6364900	4974900	3620400	5765500	6787700	5057700	1.45327	1.5925	1.38651	1.87485	1.08371	1.397	6	9	8	5	3	6	9	6	22.6
sp|Q8VIJ6|SFPQ_MOUSE	sp|Q8VIJ6|SFPQ_MOUSE	11	11	11	Sfpq	sp|Q8VIJ6|SFPQ_MOUSE Splicing factor, proline- and glutamine-rich OS=Mus musculus OX=10090 GN=Sfpq PE=1 SV=1	1	11	11	11	7	10	10	7	8	10	10	6	7	10	10	7	8	10	10	6	4606700	10192000	7672900	5226000	5129600	7906500	11287000	6013200	2.21243	1.54135	1.6656	2.20037	1.13443	1.17226	7	10	10	7	8	10	10	6	20.9
sp|Q8BG81|PDIP3_MOUSE	sp|Q8BG81|PDIP3_MOUSE	11	11	11	Poldip3	sp|Q8BG81|PDIP3_MOUSE Polymerase delta-interacting protein 3 OS=Mus musculus OX=10090 GN=Poldip3 PE=1 SV=1	1	11	11	11	10	9	5	1	6	11	9	8	10	9	5	1	6	11	9	8	17912000	11371000	4555900	3692400	6214600	17733000	12743000	5906200	0.634826	2.85344	0.254349	2.05049	0.206141	0.950375	10	9	5	1	6	11	9	8	35
sp|P49312|ROA1_MOUSE	sp|P49312|ROA1_MOUSE	11	11	10	Hnrnpa1	sp|P49312|ROA1_MOUSE Heterogeneous nuclear ribonucleoprotein A1 OS=Mus musculus OX=10090 GN=Hnrnpa1 PE=1 SV=2	1	11	11	10	9	10	9	10	11	11	11	10	9	10	9	10	11	11	11	10	8699800	11392000	9144400	7909500	22704000	13310000	22907000	14922000	1.30946	0.58624	1.0511	1.00894	0.909159	0.657241	8	9	8	9	10	10	10	9	44.4
sp|Q61937|NPM_MOUSE	sp|Q61937|NPM_MOUSE	10	10	10	Npm1	sp|Q61937|NPM_MOUSE Nucleophosmin OS=Mus musculus OX=10090 GN=Npm1 PE=1 SV=1	1	10	10	10	8	7	8	6	8	8	8	8	8	7	8	6	8	8	8	8	25250000	23249000	15312000	21029000	90202000	36489000	60701000	54426000	0.920752	0.404525	0.606416	0.672945	0.832832	0.603379	8	7	8	6	8	8	8	8	36.6
sp|O09106|HDAC1_MOUSE	sp|O09106|HDAC1_MOUSE	11	11	9	Hdac1	sp|O09106|HDAC1_MOUSE Histone deacetylase 1 OS=Mus musculus OX=10090 GN=Hdac1 PE=1 SV=1	1	11	11	9	0	8	9	11	0	11	7	9	0	8	9	11	0	11	7	9	0	12981000	12932000	27236000	0	17059000	6978200	14238000	Infinity	Infinity	Infinity	Infinity	Infinity	Infinity	0	6	7	9	0	9	5	7	39.4
sp|O70251|EF1B_MOUSE	sp|O70251|EF1B_MOUSE	11	9	9	Eef1b	sp|O70251|EF1B_MOUSE Elongation factor 1-beta OS=Mus musculus OX=10090 GN=Eef1b PE=1 SV=5	1	11	9	9	11	11	11	11	3	11	11	11	9	9	9	9	2	9	9	9	388390000	203000000	347460000	242630000	1634000	190450000	243730000	106680000	0.522671	116.554	0.894616	149.162	0.624707	65.2876	9	9	9	9	2	9	9	9	68.9
sp|P62908|RS3_MOUSE	sp|P62908|RS3_MOUSE	9	9	9	Rps3	sp|P62908|RS3_MOUSE 40S ribosomal protein S3 OS=Mus musculus OX=10090 GN=Rps3 PE=1 SV=1	1	9	9	9	9	9	9	5	9	8	9	9	9	9	9	5	9	8	9	9	13491000	15166000	11967000	5627100	11198000	10544000	9523200	11274000	1.12416	0.941597	0.887036	0.850438	0.4171	1.00679	9	9	9	5	9	8	9	9	44
sp|P11499|HS90B_MOUSE	sp|P11499|HS90B_MOUSE	20	20	9	Hsp90ab1	sp|P11499|HS90B_MOUSE Heat shock protein HSP 90-beta OS=Mus musculus OX=10090 GN=Hsp90ab1 PE=1 SV=3	1	20	20	9	13	19	12	10	19	16	8	19	13	19	12	10	19	16	8	19	8277400	11764000	5306800	6275000	18589000	6307100	4026300	17689000	1.42122	0.339292	0.641119	0.216596	0.758088	0.951584	4	9	4	3	9	7	3	9	33.3
sp|P60710|ACTB_MOUSE;sp|P63260|ACTG_MOUSE;sp|Q8BFZ3|ACTBL_MOUSE	sp|P60710|ACTB_MOUSE;sp|P63260|ACTG_MOUSE	17;16;4	17;16;4	9;8;2	Actb	sp|P60710|ACTB_MOUSE Actin, cytoplasmic 1 OS=Mus musculus OX=10090 GN=Actb PE=1 SV=1;sp|P63260|ACTG_MOUSE Actin, cytoplasmic 2 OS=Mus musculus OX=10090 GN=Actg1 PE=1 SV=1	3	17	17	9	15	15	14	15	16	16	15	13	15	15	14	15	16	16	15	13	40642000	65013000	41560000	40134000	81537000	53715000	40780000	68953000	1.59965	0.658781	1.02259	0.500141	0.987501	0.845665	8	8	7	8	9	8	8	6	66.1
sp|P09405|NUCL_MOUSE	sp|P09405|NUCL_MOUSE	9	9	9	Ncl	sp|P09405|NUCL_MOUSE Nucleolin OS=Mus musculus OX=10090 GN=Ncl PE=1 SV=2	1	9	9	9	7	8	4	5	9	8	9	9	7	8	4	5	9	8	9	9	3333800	3573900	1467600	2098200	10894000	4896700	8244000	8857500	1.07202	0.449486	0.440218	0.756747	0.629372	0.813062	7	8	4	5	9	8	9	9	16.1
sp|Q60972|RBBP4_MOUSE	sp|Q60972|RBBP4_MOUSE	10	10	8	Rbbp4	sp|Q60972|RBBP4_MOUSE Histone-binding protein RBBP4 OS=Mus musculus OX=10090 GN=Rbbp4 PE=1 SV=5	1	10	10	8	2	10	7	10	5	8	7	9	2	10	7	10	5	8	7	9	970100	39304000	23474000	24203000	1194800	29494000	19764000	14625000	40.5154	24.6853	24.1975	16.5417	24.949	12.2405	1	8	5	8	3	6	6	7	47.1
sp|P14869|RLA0_MOUSE	sp|P14869|RLA0_MOUSE	8	8	8	Rplp0	sp|P14869|RLA0_MOUSE 60S acidic ribosomal protein P0 OS=Mus musculus OX=10090 GN=Rplp0 PE=1 SV=3	1	8	8	8	4	8	6	7	5	6	4	7	4	8	6	7	5	6	4	7	3395900	6508200	6531600	9083200	5852300	6681400	5685400	7888200	1.91649	1.14167	1.92338	0.971481	2.67475	1.34788	4	8	6	7	5	6	4	7	40.4
sp|P63038|CH60_MOUSE	sp|P63038|CH60_MOUSE	8	8	8	Hspd1	sp|P63038|CH60_MOUSE 60 kDa heat shock protein, mitochondrial OS=Mus musculus OX=10090 GN=Hspd1 PE=1 SV=1	1	8	8	8	5	6	4	4	7	5	3	7	5	6	4	4	7	5	3	7	4335300	6946800	2516300	3975100	7403100	3321600	2053400	9849400	1.60238	0.448677	0.580421	0.27737	0.916915	1.33044	5	6	4	4	7	5	3	7	22.9
sp|P62702|RS4X_MOUSE	sp|P62702|RS4X_MOUSE	8	8	8	Rps4x	sp|P62702|RS4X_MOUSE 40S ribosomal protein S4, X isoform OS=Mus musculus OX=10090 GN=Rps4x PE=1 SV=2	1	8	8	8	8	8	7	7	7	8	8	7	8	8	7	7	7	8	8	7	5788800	6801900	4992500	4439700	6926100	7241700	7413300	7310700	1.17501	1.04557	0.862441	1.07034	0.766947	1.05553	8	8	7	7	7	8	8	7	30
sp|P52480|KPYM_MOUSE	sp|P52480|KPYM_MOUSE	8	8	8	Pkm	sp|P52480|KPYM_MOUSE Pyruvate kinase PKM OS=Mus musculus OX=10090 GN=Pkm PE=1 SV=4	1	8	8	8	6	7	6	6	7	7	5	8	6	7	6	6	7	7	5	8	4631500	8652400	4467600	4838900	14511000	5635600	3549900	14048000	1.86816	0.388367	0.964612	0.244635	1.04478	0.968093	6	7	6	6	7	7	5	8	23.9
sp|Q587J6|LITD1_MOUSE	sp|Q587J6|LITD1_MOUSE	8	8	8	L1td1	sp|Q587J6|LITD1_MOUSE LINE-1 type transposase domain-containing protein 1 OS=Mus musculus OX=10090 GN=L1td1 PE=2 SV=1	1	8	8	8	4	7	6	4	2	6	6	5	4	7	6	4	2	6	6	5	2127100	3864500	3142500	2693200	3347300	3207100	4165200	2785800	1.81679	0.958115	1.47736	1.24435	1.26614	0.832253	4	7	6	4	2	6	6	5	13.2
sp|Q7TPV4|MBB1A_MOUSE	sp|Q7TPV4|MBB1A_MOUSE	8	8	8	Mybbp1a	sp|Q7TPV4|MBB1A_MOUSE Myb-binding protein 1A OS=Mus musculus OX=10090 GN=Mybbp1a PE=1 SV=2	1	8	8	8	2	0	1	1	8	6	6	5	2	0	1	1	8	6	6	5	701420	0	416600	391620	3393100	2603700	3713000	1260500	0	0.767351	0.593938	1.09428	0.558325	0.371489	2	0	1	1	8	6	6	5	8.2
sp|P62806|H4_MOUSE	sp|P62806|H4_MOUSE	8	8	8	H4c1	sp|P62806|H4_MOUSE Histone H4 OS=Mus musculus OX=10090 GN=H4c1 PE=1 SV=2	1	8	8	8	6	6	5	6	8	7	8	6	6	6	5	6	8	7	8	6	27209000	13690000	5783000	12846000	149340000	50882000	62381000	31325000	0.503142	0.340712	0.21254	0.417711	0.472123	0.209756	6	6	5	6	8	7	8	6	58.3
sp|Q8BG05|ROA3_MOUSE	sp|Q8BG05|ROA3_MOUSE	8	8	8	Hnrnpa3	sp|Q8BG05|ROA3_MOUSE Heterogeneous nuclear ribonucleoprotein A3 OS=Mus musculus OX=10090 GN=Hnrnpa3 PE=1 SV=1	1	8	8	8	2	3	3	1	7	3	6	3	2	3	3	1	7	3	6	3	2513100	4655400	4172400	1982600	22738000	7291200	18373000	4673700	1.85245	0.320661	1.66026	0.808031	0.788906	0.205546	2	3	3	1	7	3	6	3	25.6
sp|Q60973|RBBP7_MOUSE	sp|Q60973|RBBP7_MOUSE	9	7	7	Rbbp7	sp|Q60973|RBBP7_MOUSE Histone-binding protein RBBP7 OS=Mus musculus OX=10090 GN=Rbbp7 PE=1 SV=1	1	9	7	7	1	8	8	8	3	9	8	9	0	6	6	6	1	7	7	7	0	9238700	16660000	18491000	606610	22725000	4654700	9872700	Infinity	37.4623	Infinity	7.6733	Infinity	16.2752	0	6	6	6	1	7	7	7	38.6
sp|P16858|G3P_MOUSE;sp|Q64467|G3PT_MOUSE	sp|P16858|G3P_MOUSE	7;1	7;1	7;1	Gapdh	sp|P16858|G3P_MOUSE Glyceraldehyde-3-phosphate dehydrogenase OS=Mus musculus OX=10090 GN=Gapdh PE=1 SV=2	2	7	7	7	6	6	5	3	7	5	1	7	6	6	5	3	7	5	1	7	14698000	24204000	9310400	11124000	32507000	10635000	3497500	39766000	1.64675	0.32716	0.633447	0.107592	0.756838	1.22331	6	6	5	3	7	5	1	7	35.1
sp|P97855|G3BP1_MOUSE	sp|P97855|G3BP1_MOUSE	7	7	7	G3bp1	sp|P97855|G3BP1_MOUSE Ras GTPase-activating protein-binding protein 1 OS=Mus musculus OX=10090 GN=G3bp1 PE=1 SV=1	1	7	7	7	5	6	6	3	4	6	7	5	5	6	6	3	4	6	7	5	10348000	17917000	15687000	7294400	11017000	15441000	17570000	12197000	1.73145	1.40156	1.51595	1.59481	0.704909	1.10711	5	6	6	3	4	6	7	5	22.8
sp|P07901|HS90A_MOUSE	sp|P07901|HS90A_MOUSE	17	7	7	Hsp90aa1	sp|P07901|HS90A_MOUSE Heat shock protein HSP 90-alpha OS=Mus musculus OX=10090 GN=Hsp90aa1 PE=1 SV=4	1	17	7	7	13	15	10	8	16	12	7	13	4	6	2	1	7	4	2	4	3491200	8395000	1101600	720370	9865600	1943800	973830	10754000	2.40462	0.197028	0.315536	0.0987097	0.206339	1.09005	4	6	2	1	7	4	2	4	25.6
sp|P62830|RL23_MOUSE	sp|P62830|RL23_MOUSE	7	7	7	Rpl23	sp|P62830|RL23_MOUSE 60S ribosomal protein L23 OS=Mus musculus OX=10090 GN=Rpl23 PE=1 SV=1	1	7	7	7	7	7	7	6	7	7	6	6	7	7	7	6	7	7	6	6	117680000	73886000	32821000	35541000	49608000	81329000	63372000	41705000	0.627855	1.63943	0.2789	1.27746	0.302014	0.840691	7	7	7	6	7	7	6	6	63.6
sp|P51881|ADT2_MOUSE;sp|P48962|ADT1_MOUSE;sp|Q3V132|ADT4_MOUSE	sp|P51881|ADT2_MOUSE;sp|P48962|ADT1_MOUSE	7;4;2	7;4;2	7;4;2	Slc25a5	sp|P51881|ADT2_MOUSE ADP/ATP translocase 2 OS=Mus musculus OX=10090 GN=Slc25a5 PE=1 SV=3;sp|P48962|ADT1_MOUSE ADP/ATP translocase 1 OS=Mus musculus OX=10090 GN=Slc25a4 PE=1 SV=4	3	7	7	7	6	4	4	5	6	5	5	5	6	4	4	5	6	5	5	5	12400000	6334400	6267600	4702200	10263000	5379600	5744000	7180800	0.510839	0.524174	0.505452	0.55968	0.37921	0.699678	6	4	4	5	6	5	5	5	23.5
sp|Q01320|TOP2A_MOUSE;sp|Q64511|TOP2B_MOUSE	sp|Q01320|TOP2A_MOUSE	7;2	7;2	7;2	Top2a	sp|Q01320|TOP2A_MOUSE DNA topoisomerase 2-alpha OS=Mus musculus OX=10090 GN=Top2a PE=1 SV=2	2	7	7	7	0	1	0	0	4	4	6	3	0	1	0	0	4	4	6	3	0	312160	0	0	2692400	1472000	6479800	1405400	Infinity	0.546724	---	2.4067	---	0.521988	0	1	0	0	4	4	6	3	6.3
sp|Q811S7|UBIP1_MOUSE;sp|Q9ERA0|TFCP2_MOUSE	sp|Q811S7|UBIP1_MOUSE	6;1	6;1	6;1	Ubp1	sp|Q811S7|UBIP1_MOUSE Upstream-binding protein 1 OS=Mus musculus OX=10090 GN=Ubp1 PE=1 SV=1	2	6	6	6	0	4	6	2	0	4	5	2	0	4	6	2	0	4	5	2	0	3101900	6717800	1674000	0	4838800	4240200	1788400	Infinity	Infinity	Infinity	Infinity	Infinity	Infinity	0	4	6	2	0	4	5	2	16.1
sp|Q62193|RFA2_MOUSE	sp|Q62193|RFA2_MOUSE	6	6	6	Rpa2	sp|Q62193|RFA2_MOUSE Replication protein A 32 kDa subunit OS=Mus musculus OX=10090 GN=Rpa2 PE=1 SV=1	1	6	6	6	1	5	6	4	0	6	6	4	1	5	6	4	0	6	6	4	1496200	12258000	26668000	4977400	0	21512000	15397000	3374600	8.19275	Infinity	17.8238	Infinity	3.32669	Infinity	1	5	6	4	0	6	6	4	35.2
sp|Q60865|CAPR1_MOUSE	sp|Q60865|CAPR1_MOUSE	6	6	6	Caprin1	sp|Q60865|CAPR1_MOUSE Caprin-1 OS=Mus musculus OX=10090 GN=Caprin1 PE=1 SV=2	1	6	6	6	3	5	5	3	3	3	4	2	3	5	5	3	3	3	4	2	1574000	2231900	3437500	1722800	1343700	1872400	5183800	1562400	1.41798	1.39347	2.18393	3.85786	1.09454	1.16276	3	5	5	3	3	3	4	2	17.4
sp|P14733|LMNB1_MOUSE	sp|P14733|LMNB1_MOUSE	6	6	6	Lmnb1	sp|P14733|LMNB1_MOUSE Lamin-B1 OS=Mus musculus OX=10090 GN=Lmnb1 PE=1 SV=3	1	6	6	6	0	3	3	1	3	5	5	2	0	3	3	1	3	5	5	2	0	2341600	2512100	0	3061900	3777600	5261300	1372400	Infinity	1.23374	Infinity	1.71831	---	0.448218	0	3	3	1	3	5	5	2	14.6
sp|P58252|EF2_MOUSE	sp|P58252|EF2_MOUSE	6	6	6	Eef2	sp|P58252|EF2_MOUSE Elongation factor 2 OS=Mus musculus OX=10090 GN=Eef2 PE=1 SV=2	1	6	6	6	4	5	1	1	5	3	1	4	4	5	1	1	5	3	1	4	2393900	2969700	1426800	1748600	5406000	1553900	1161500	8151900	1.24053	0.28744	0.596015	0.214854	0.73044	1.50794	4	5	1	1	5	3	1	4	11.4
sp|P25444|RS2_MOUSE	sp|P25444|RS2_MOUSE	6	6	6	Rps2	sp|P25444|RS2_MOUSE 40S ribosomal protein S2 OS=Mus musculus OX=10090 GN=Rps2 PE=1 SV=3	1	6	6	6	6	4	4	4	3	4	5	5	6	4	4	4	3	4	5	5	4672600	8153600	7223500	7278500	7316600	7448700	8237200	8432500	1.74498	1.01805	1.54593	1.12582	1.5577	1.15252	6	4	4	4	3	4	5	5	25.3
sp|P56480|ATPB_MOUSE	sp|P56480|ATPB_MOUSE	6	6	6	Atp5f1b	sp|P56480|ATPB_MOUSE ATP synthase subunit beta, mitochondrial OS=Mus musculus OX=10090 GN=Atp5f1b PE=1 SV=2	1	6	6	6	4	5	2	3	5	2	1	5	4	5	2	3	5	2	1	5	1958200	3323800	988970	907510	3132400	987160	506240	2913800	1.69738	0.315145	0.50504	0.161614	0.463441	0.930213	4	5	2	3	5	2	1	5	16.1
sp|P17182|ENOA_MOUSE;sp|P17183|ENOG_MOUSE	sp|P17182|ENOA_MOUSE	6;1	6;1	6;1	Eno1	sp|P17182|ENOA_MOUSE Alpha-enolase OS=Mus musculus OX=10090 GN=Eno1 PE=1 SV=3	2	6	6	6	1	5	1	1	5	3	0	4	1	5	1	1	5	3	0	4	5432000	6989500	2840300	4755000	9208300	2852200	0	7736000	1.28673	0.309742	0.522883	0	0.875368	0.840112	1	5	1	1	5	3	0	4	20.7
sp|O88569|ROA2_MOUSE	sp|O88569|ROA2_MOUSE	7	6	6	Hnrnpa2b1	sp|O88569|ROA2_MOUSE Heterogeneous nuclear ribonucleoproteins A2/B1 OS=Mus musculus OX=10090 GN=Hnrnpa2b1 PE=1 SV=2	1	7	6	6	6	6	7	6	7	6	7	6	5	5	6	5	6	5	6	5	6159600	6420400	5303800	5648700	19190000	9484000	16885000	8638100	1.04234	0.494216	0.861062	0.879885	0.917056	0.450135	5	5	6	5	6	5	6	5	24.6
sp|Q8BR65|SDS3_MOUSE	sp|Q8BR65|SDS3_MOUSE	5	5	5	Suds3	sp|Q8BR65|SDS3_MOUSE Sin3 histone deacetylase corepressor complex component SDS3 OS=Mus musculus OX=10090 GN=Suds3 PE=1 SV=1	1	5	5	5	0	4	5	5	0	5	1	5	0	4	5	5	0	5	1	5	0	5175100	4837200	13068000	0	6431400	1634800	4617900	Infinity	Infinity	Infinity	Infinity	Infinity	Infinity	0	4	5	5	0	5	1	5	15.9
sp|A2CG63|ARI4B_MOUSE	sp|A2CG63|ARI4B_MOUSE	5	5	5	Arid4b	sp|A2CG63|ARI4B_MOUSE AT-rich interactive domain-containing protein 4B OS=Mus musculus OX=10090 GN=Arid4b PE=1 SV=1	1	5	5	5	0	2	0	1	0	4	0	1	0	2	0	1	0	4	0	1	0	854360	0	1228200	0	1012700	0	767730	Infinity	Infinity	---	---	Infinity	Infinity	0	2	0	1	0	4	0	1	4
sp|P97386|DNLI3_MOUSE	sp|P97386|DNLI3_MOUSE	5	5	5	Lig3	sp|P97386|DNLI3_MOUSE DNA ligase 3 OS=Mus musculus OX=10090 GN=Lig3 PE=1 SV=2	1	5	5	5	0	1	4	0	0	5	3	0	0	1	4	0	0	5	3	0	0	2345800	4404100	0	0	3274800	2881800	0	Infinity	Infinity	Infinity	Infinity	---	---	0	1	4	0	0	5	3	0	5.8
sp|Q61584|FXR1_MOUSE	sp|Q61584|FXR1_MOUSE	5	5	5	Fxr1	sp|Q61584|FXR1_MOUSE Fragile X mental retardation syndrome-related protein 1 OS=Mus musculus OX=10090 GN=Fxr1 PE=1 SV=2	1	5	5	5	1	5	3	1	2	4	4	2	1	5	3	1	2	4	4	2	867310	5471800	3066500	752710	1114000	2428200	5309200	1702300	6.30893	2.17971	3.53564	4.76589	0.867867	1.5281	1	5	3	1	2	4	4	2	11.1
sp|Q99K48|NONO_MOUSE	sp|Q99K48|NONO_MOUSE	5	5	5	Nono	sp|Q99K48|NONO_MOUSE Non-POU domain-containing octamer-binding protein OS=Mus musculus OX=10090 GN=Nono PE=1 SV=3	1	5	5	5	2	4	5	1	2	4	5	3	2	4	5	1	2	4	5	3	2395200	5295200	5649600	1178000	2943900	3959900	10525000	2783500	2.21075	1.34512	2.35872	3.57519	0.491817	0.945514	2	4	5	1	2	4	5	3	9.7
sp|P18760|COF1_MOUSE;sp|P45591|COF2_MOUSE	sp|P18760|COF1_MOUSE	5;1	5;1	5;1	Cfl1	sp|P18760|COF1_MOUSE Cofilin-1 OS=Mus musculus OX=10090 GN=Cfl1 PE=1 SV=3	2	5	5	5	3	4	1	3	4	4	1	4	3	4	1	3	4	4	1	4	2399700	4840000	1618500	2782800	5882500	3399600	2676900	9384600	2.01692	0.577918	0.674459	0.455062	1.15964	1.59534	3	4	1	3	4	4	1	4	39.2
sp|P17751|TPIS_MOUSE	sp|P17751|TPIS_MOUSE	5	5	5	Tpi1	sp|P17751|TPIS_MOUSE Triosephosphate isomerase OS=Mus musculus OX=10090 GN=Tpi1 PE=1 SV=4	1	5	5	5	4	4	1	1	5	3	1	5	4	4	1	1	5	3	1	5	1612700	2281200	1190600	1250800	3998900	1912200	687270	5877500	1.41452	0.478181	0.738265	0.171865	0.775594	1.46978	4	4	1	1	5	3	1	5	27.4
sp|Q03265|ATPA_MOUSE	sp|Q03265|ATPA_MOUSE	5	5	5	Atp5f1a	sp|Q03265|ATPA_MOUSE ATP synthase subunit alpha, mitochondrial OS=Mus musculus OX=10090 GN=Atp5f1a PE=1 SV=1	1	5	5	5	1	3	3	2	3	2	1	5	1	3	3	2	3	2	1	5	2126400	1540500	1036300	1121500	3089300	756600	784350	4175500	0.724464	0.24491	0.48735	0.253892	0.527417	1.3516	1	3	3	2	3	2	1	5	13.4
sp|P99027|RLA2_MOUSE	sp|P99027|RLA2_MOUSE	5	5	5	Rplp2	sp|P99027|RLA2_MOUSE 60S acidic ribosomal protein P2 OS=Mus musculus OX=10090 GN=Rplp2 PE=1 SV=3	1	5	5	5	3	4	3	4	4	4	3	3	3	4	3	4	4	4	3	3	4774300	8043400	6495300	12136000	9218200	8267600	5822100	10895000	1.68473	0.896878	1.36047	0.631588	2.54194	1.1819	3	4	3	4	4	4	3	3	76.5
sp|P63325|RS10_MOUSE	sp|P63325|RS10_MOUSE	5	5	5	Rps10	sp|P63325|RS10_MOUSE 40S ribosomal protein S10 OS=Mus musculus OX=10090 GN=Rps10 PE=1 SV=1	1	5	5	5	4	5	4	3	5	5	4	4	4	5	4	3	5	5	4	4	8455900	10066000	5936000	3481700	7238700	6096900	6589100	8129300	1.19041	0.842264	0.701995	0.91026	0.411748	1.12303	4	5	4	3	5	5	4	4	33.3
sp|P02088|HBB1_MOUSE;sp|P02089|HBB2_MOUSE;CON__Q3SX09	sp|P02088|HBB1_MOUSE;sp|P02089|HBB2_MOUSE	5;4;1	5;4;1	5;4;1	Hbb-b1	sp|P02088|HBB1_MOUSE Hemoglobin subunit beta-1 OS=Mus musculus OX=10090 GN=Hbb-b1 PE=1 SV=2;sp|P02089|HBB2_MOUSE Hemoglobin subunit beta-2 OS=Mus musculus OX=10090 GN=Hbb-b2 PE=1 SV=2	3	5	5	5	5	5	4	4	5	4	4	3	5	5	4	4	5	4	4	3	15991000	12179000	11742000	13665000	8727700	6408500	6269100	7889600	0.761616	0.734271	0.734288	0.718299	0.854543	0.903972	5	5	4	4	5	4	4	3	38.8
sp|Q8CGP2|H2B1P_MOUSE;sp|Q8CGP1|H2B1K_MOUSE;sp|Q6ZWY9|H2B1C_MOUSE;sp|Q64525|H2B2B_MOUSE;sp|Q64478|H2B1H_MOUSE;sp|Q64475|H2B1B_MOUSE;sp|P10854|H2B1M_MOUSE;sp|P10853|H2B1F_MOUSE;sp|Q9D2U9|H2B3A_MOUSE;sp|Q8CGP0|H2B3B_MOUSE;sp|Q64524|H2B2E_MOUSE;sp|P70696|H2B1A_MOUSE	sp|Q8CGP2|H2B1P_MOUSE;sp|Q8CGP1|H2B1K_MOUSE;sp|Q6ZWY9|H2B1C_MOUSE;sp|Q64525|H2B2B_MOUSE;sp|Q64478|H2B1H_MOUSE;sp|Q64475|H2B1B_MOUSE;sp|P10854|H2B1M_MOUSE;sp|P10853|H2B1F_MOUSE;sp|Q9D2U9|H2B3A_MOUSE;sp|Q8CGP0|H2B3B_MOUSE;sp|Q64524|H2B2E_MOUSE;sp|P70696|H2B1A_MOUSE	5;5;5;5;5;5;5;5;3;3;3;3	5;5;5;5;5;5;5;5;3;3;3;3	5;5;5;5;5;5;5;5;3;3;3;3	Hist1h2bp	sp|Q8CGP2|H2B1P_MOUSE Histone H2B type 1-P OS=Mus musculus OX=10090 GN=Hist1h2bp PE=1 SV=3;sp|Q8CGP1|H2B1K_MOUSE Histone H2B type 1-K OS=Mus musculus OX=10090 GN=H2bc12 PE=1 SV=3;sp|Q6ZWY9|H2B1C_MOUSE Histone H2B type 1-C/E/G OS=Mus musculus OX=10090 GN=H2	12	5	5	5	5	5	4	5	5	5	5	5	5	5	4	5	5	5	5	5	27087000	11997000	5467700	15653000	132590000	44281000	52645000	37907000	0.442906	0.333969	0.201857	0.397051	0.577879	0.285896	5	5	4	5	5	5	5	5	41.3
sp|Q9JIK5|DDX21_MOUSE	sp|Q9JIK5|DDX21_MOUSE	5	5	5	Ddx21	sp|Q9JIK5|DDX21_MOUSE Nucleolar RNA helicase 2 OS=Mus musculus OX=10090 GN=Ddx21 PE=1 SV=3	1	5	5	5	1	1	1	1	5	4	4	2	1	1	1	1	5	4	4	2	693350	593400	559750	684610	5768600	1045500	2225600	1021000	0.855845	0.18124	0.807312	0.385813	0.987395	0.176993	1	1	1	1	5	4	4	2	6.5
sp|Q9CQ71|RFA3_MOUSE	sp|Q9CQ71|RFA3_MOUSE	4	4	4	Rpa3	sp|Q9CQ71|RFA3_MOUSE Replication protein A 14 kDa subunit OS=Mus musculus OX=10090 GN=Rpa3 PE=1 SV=1	1	4	4	4	0	4	4	2	0	4	4	1	0	4	4	2	0	4	4	1	0	3873900	11790000	4196700	0	7055900	7959800	3596600	Infinity	Infinity	Infinity	Infinity	Infinity	Infinity	0	4	4	2	0	4	4	1	45.5
sp|Q99N20|BRMS1_MOUSE	sp|Q99N20|BRMS1_MOUSE	4	4	4	Brms1	sp|Q99N20|BRMS1_MOUSE Breast cancer metastasis-suppressor 1 homolog OS=Mus musculus OX=10090 GN=Brms1 PE=2 SV=1	1	4	4	4	0	4	4	4	0	3	3	4	0	4	4	4	0	3	3	4	0	5811300	5386100	11366000	0	7702000	2872800	6649800	Infinity	Infinity	Infinity	Infinity	Infinity	Infinity	0	4	4	4	0	3	3	4	19.1
sp|Q61029|LAP2B_MOUSE	sp|Q61029|LAP2B_MOUSE	11	4	4	Tmpo	sp|Q61029|LAP2B_MOUSE Lamina-associated polypeptide 2, isoforms beta/delta/epsilon/gamma OS=Mus musculus OX=10090 GN=Tmpo PE=1 SV=4	1	11	4	4	0	9	11	7	0	10	9	4	0	4	4	3	0	4	3	1	0	5381900	7686900	3786100	0	5202100	6802700	3698400	Infinity	Infinity	Infinity	Infinity	Infinity	Infinity	0	4	4	3	0	4	3	1	38.1
sp|Q8C8M1|SHCAF_MOUSE	sp|Q8C8M1|SHCAF_MOUSE	4	4	4	Sinhcaf	sp|Q8C8M1|SHCAF_MOUSE SIN3-HDAC complex-associated factor OS=Mus musculus OX=10090 GN=Sinhcaf PE=1 SV=1	1	4	4	4	0	4	3	4	0	4	1	4	0	4	3	4	0	4	1	4	0	8780100	5942600	14358000	0	12044000	4261600	10802000	Infinity	Infinity	Infinity	Infinity	Infinity	Infinity	0	4	3	4	0	4	1	4	22.6
sp|Q9QXV3|ING1_MOUSE	sp|Q9QXV3|ING1_MOUSE	4	4	4	Ing1	sp|Q9QXV3|ING1_MOUSE Inhibitor of growth protein 1 OS=Mus musculus OX=10090 GN=Ing1 PE=2 SV=1	1	4	4	4	0	4	4	4	0	4	2	3	0	4	4	4	0	4	2	3	0	3664800	4173100	9628100	0	6112400	1671700	3726600	Infinity	Infinity	Infinity	Infinity	Infinity	Infinity	0	4	4	4	0	4	2	3	22.6
sp|Q3U1T3|BRM1L_MOUSE	sp|Q3U1T3|BRM1L_MOUSE	4	4	4	Brms1l	sp|Q3U1T3|BRM1L_MOUSE Breast cancer metastasis-suppressor 1-like protein OS=Mus musculus OX=10090 GN=Brms1l PE=2 SV=1	1	4	4	4	0	3	1	4	0	3	1	2	0	3	1	4	0	3	1	2	0	3481300	2530400	5357800	0	3322800	2036200	3504200	Infinity	Infinity	Infinity	Infinity	Infinity	Infinity	0	3	1	4	0	3	1	2	21.7
sp|Q7TSZ8|NACC1_MOUSE;sp|Q9DCM7|NACC2_MOUSE	sp|Q7TSZ8|NACC1_MOUSE	4;1	4;1	4;1	Nacc1	sp|Q7TSZ8|NACC1_MOUSE Nucleus accumbens-associated protein 1 OS=Mus musculus OX=10090 GN=Nacc1 PE=1 SV=1	2	4	4	4	0	1	3	1	0	2	3	1	0	1	3	1	0	2	3	1	0	891430	2994500	1158600	0	1364700	2425700	993510	Infinity	Infinity	Infinity	Infinity	Infinity	Infinity	0	1	3	1	0	2	3	1	12.3
sp|O54962|BAF_MOUSE	sp|O54962|BAF_MOUSE	4	4	4	Banf1	sp|O54962|BAF_MOUSE Barrier-to-autointegration factor OS=Mus musculus OX=10090 GN=Banf1 PE=1 SV=1	1	4	4	4	1	4	4	4	1	4	4	4	1	4	4	4	1	4	4	4	1878100	18172000	16161000	6808900	2447400	13026000	10362000	4225100	9.67574	5.32238	8.60497	4.23388	3.62542	1.72636	1	4	4	4	1	4	4	4	48.3
sp|P11103|PARP1_MOUSE	sp|P11103|PARP1_MOUSE	4	4	4	Parp1	sp|P11103|PARP1_MOUSE Poly [ADP-ribose] polymerase 1 OS=Mus musculus OX=10090 GN=Parp1 PE=1 SV=3	1	4	4	4	0	4	4	1	1	4	4	2	0	4	4	1	1	4	4	2	0	2606400	2584700	904380	704220	5912000	2104700	1591700	Infinity	8.3951	Infinity	2.9887	Infinity	2.26023	0	4	4	1	1	4	4	2	5.6
sp|P62960|YBOX1_MOUSE;sp|Q9Z2C8|YBOX2_MOUSE;sp|Q9JKB3|YBOX3_MOUSE	sp|P62960|YBOX1_MOUSE;sp|Q9Z2C8|YBOX2_MOUSE;sp|Q9JKB3|YBOX3_MOUSE	4;2;2	4;2;2	4;2;2	Ybx1	sp|P62960|YBOX1_MOUSE Y-box-binding protein 1 OS=Mus musculus OX=10090 GN=Ybx1 PE=1 SV=3;sp|Q9Z2C8|YBOX2_MOUSE Y-box-binding protein 2 OS=Mus musculus OX=10090 GN=Ybx2 PE=1 SV=1;sp|Q9JKB3|YBOX3_MOUSE Y-box-binding protein 3 OS=Mus musculus OX=10090 GN=Ybx3	3	4	4	4	3	4	3	3	3	2	3	3	3	4	3	3	3	2	3	3	5200600	9185400	8158000	7239300	5128000	7365800	9518500	7938400	1.76622	1.43639	1.56867	1.85618	1.39201	1.54805	3	4	3	3	3	2	3	3	19.3
sp|P62301|RS13_MOUSE	sp|P62301|RS13_MOUSE	4	4	4	Rps13	sp|P62301|RS13_MOUSE 40S ribosomal protein S13 OS=Mus musculus OX=10090 GN=Rps13 PE=1 SV=2	1	4	4	4	3	4	4	4	4	4	4	4	3	4	4	4	4	4	4	4	4970000	8399300	5399800	7095700	7382300	8923000	8544700	9864300	1.69	1.2087	1.08648	1.15746	1.42771	1.33621	3	4	4	4	4	4	4	4	30.5
sp|P62267|RS23_MOUSE	sp|P62267|RS23_MOUSE	4	4	4	Rps23	sp|P62267|RS23_MOUSE 40S ribosomal protein S23 OS=Mus musculus OX=10090 GN=Rps23 PE=1 SV=3	1	4	4	4	4	4	4	4	4	4	4	4	4	4	4	4	4	4	4	4	3963600	5379500	3834700	5364400	4473800	4607800	4772100	5758100	1.35723	1.02995	0.967479	1.06668	1.35342	1.28707	4	4	4	4	4	4	4	4	39.9
sp|P62082|RS7_MOUSE	sp|P62082|RS7_MOUSE	4	4	4	Rps7	sp|P62082|RS7_MOUSE 40S ribosomal protein S7 OS=Mus musculus OX=10090 GN=Rps7 PE=2 SV=1	1	4	4	4	4	4	4	2	4	3	4	3	4	4	4	2	4	3	4	3	6945300	8387500	5467900	4223600	5698000	4725100	6399300	7157300	1.20765	0.829256	0.787281	1.12308	0.608123	1.25611	4	4	4	2	4	3	4	3	37.1
sp|P27659|RL3_MOUSE	sp|P27659|RL3_MOUSE	4	4	4	Rpl3	sp|P27659|RL3_MOUSE 60S ribosomal protein L3 OS=Mus musculus OX=10090 GN=Rpl3 PE=1 SV=3	1	4	4	4	3	3	3	3	4	3	4	3	3	3	3	3	4	3	4	3	2185200	3259500	2824300	5115800	3266900	3787700	4042500	3820800	1.49163	1.15942	1.29247	1.23741	2.34111	1.16955	3	3	3	3	4	3	4	3	12.7
sp|P51410|RL9_MOUSE	sp|P51410|RL9_MOUSE	4	4	4	Rpl9	sp|P51410|RL9_MOUSE 60S ribosomal protein L9 OS=Mus musculus OX=10090 GN=Rpl9 PE=2 SV=2	1	4	4	4	3	4	2	2	3	3	3	4	3	4	2	2	3	3	3	4	3714300	4702500	3392900	2385200	3723100	2990300	3271400	4329000	1.26605	0.803175	0.91347	0.878676	0.642167	1.16274	3	4	2	2	3	3	3	4	39.1
sp|P53026|RL10A_MOUSE	sp|P53026|RL10A_MOUSE	4	4	4	Rpl10a	sp|P53026|RL10A_MOUSE 60S ribosomal protein L10a OS=Mus musculus OX=10090 GN=Rpl10a PE=1 SV=3	1	4	4	4	3	4	3	2	3	4	4	4	3	4	3	2	3	4	4	4	2427500	4438200	3334000	5241200	4318000	3570200	4291100	4822000	1.8283	0.826818	1.37343	0.99377	2.15909	1.11672	3	4	3	2	3	4	4	4	22.1
sp|Q02257|PLAK_MOUSE	sp|Q02257|PLAK_MOUSE	4	4	4	Jup	sp|Q02257|PLAK_MOUSE Junction plakoglobin OS=Mus musculus OX=10090 GN=Jup PE=1 SV=3	1	4	4	4	1	1	1	2	3	3	1	4	1	1	1	2	3	3	1	4	1482900	1988600	1764700	3764500	2344400	3513400	1429300	2393200	1.34102	1.49864	1.19003	0.609666	2.53861	1.02082	1	1	1	2	3	3	1	4	7.9
sp|P38647|GRP75_MOUSE	sp|P38647|GRP75_MOUSE	4	4	4	Hspa9	sp|P38647|GRP75_MOUSE Stress-70 protein, mitochondrial OS=Mus musculus OX=10090 GN=Hspa9 PE=1 SV=3	1	4	4	4	4	3	4	4	4	3	4	4	4	3	4	4	4	3	4	4	3771900	5310600	5879900	4195500	5422100	4045200	3554700	5470200	1.40794	0.746058	1.55887	0.655595	1.1123	1.00887	4	3	4	4	4	3	4	4	7.5
sp|P62281|RS11_MOUSE	sp|P62281|RS11_MOUSE	4	4	4	Rps11	sp|P62281|RS11_MOUSE 40S ribosomal protein S11 OS=Mus musculus OX=10090 GN=Rps11 PE=1 SV=3	1	4	4	4	3	4	3	4	3	3	3	4	3	4	3	4	3	3	3	4	5233900	7104500	5225900	5624700	7381600	7919500	6698500	6659400	1.3574	1.07287	0.998472	0.907459	1.07467	0.902162	3	4	3	4	3	3	3	4	29.7
sp|Q9D1I6|RM14_MOUSE	sp|Q9D1I6|RM14_MOUSE	4	4	4	Mrpl14	sp|Q9D1I6|RM14_MOUSE 39S ribosomal protein L14, mitochondrial OS=Mus musculus OX=10090 GN=Mrpl14 PE=1 SV=1	1	4	4	4	4	4	3	2	2	4	4	4	4	4	3	2	2	4	4	4	10068000	5648000	4332100	5569600	5637300	6628800	5995900	5026000	0.560985	1.17588	0.430284	1.06361	0.553198	0.891562	4	4	3	2	2	4	4	4	36.6
sp|P62270|RS18_MOUSE	sp|P62270|RS18_MOUSE	4	4	4	Rps18	sp|P62270|RS18_MOUSE 40S ribosomal protein S18 OS=Mus musculus OX=10090 GN=Rps18 PE=1 SV=3	1	4	4	4	4	4	2	3	3	4	3	3	4	4	2	3	3	4	3	3	7498600	7055800	3833800	3997700	6226200	8234000	6211600	5453600	0.940949	1.32248	0.511269	0.997655	0.533126	0.875911	4	4	2	3	3	4	3	3	27
sp|P60843|IF4A1_MOUSE;sp|P10630|IF4A2_MOUSE	sp|P60843|IF4A1_MOUSE	4;1	4;1	4;1	Eif4a1	sp|P60843|IF4A1_MOUSE Eukaryotic initiation factor 4A-I OS=Mus musculus OX=10090 GN=Eif4a1 PE=1 SV=1	2	4	4	4	3	3	2	2	4	4	4	4	3	3	2	2	4	4	4	4	2011000	3354400	1300500	1470100	5244100	1781100	1764800	4553100	1.66803	0.339639	0.646693	0.336531	0.731029	0.868233	3	3	2	2	4	4	4	4	11.8
sp|P14131|RS16_MOUSE	sp|P14131|RS16_MOUSE	4	4	4	Rps16	sp|P14131|RS16_MOUSE 40S ribosomal protein S16 OS=Mus musculus OX=10090 GN=Rps16 PE=1 SV=4	1	4	4	4	4	4	4	3	4	4	4	4	4	4	4	3	4	4	4	4	12037000	12608000	4818800	4076700	8968200	12768000	9502800	7094000	1.04744	1.4237	0.400332	1.05961	0.338681	0.791017	4	4	4	3	4	4	4	4	27.4
sp|Q8VEK3|HNRPU_MOUSE	sp|Q8VEK3|HNRPU_MOUSE	4	4	4	Hnrnpu	sp|Q8VEK3|HNRPU_MOUSE Heterogeneous nuclear ribonucleoprotein U OS=Mus musculus OX=10090 GN=Hnrnpu PE=1 SV=1	1	4	4	4	2	3	1	1	3	3	3	2	2	3	1	1	3	3	3	2	2081000	2001700	3479100	1781200	3667200	1968000	2471900	2699800	0.961893	0.536649	1.67184	0.674057	0.855935	0.736202	2	3	1	1	3	3	3	2	6.8
sp|P84089|ERH_MOUSE	sp|P84089|ERH_MOUSE	4	4	4	Erh	sp|P84089|ERH_MOUSE Enhancer of rudimentary homolog OS=Mus musculus OX=10090 GN=Erh PE=1 SV=1	1	4	4	4	3	3	3	2	3	4	4	4	3	3	3	2	3	4	4	4	5942800	6358100	3811200	1920000	6584700	7387600	11428000	4403000	1.06988	1.12193	0.641314	1.73554	0.32308	0.668671	3	3	3	2	3	4	4	4	44.2
sp|P17742|PPIA_MOUSE	sp|P17742|PPIA_MOUSE	4	4	4	Ppia	sp|P17742|PPIA_MOUSE Peptidyl-prolyl cis-trans isomerase A OS=Mus musculus OX=10090 GN=Ppia PE=1 SV=2	1	4	4	4	3	4	2	2	4	3	1	4	3	4	2	2	4	3	1	4	8096100	11745000	3509900	5416600	22920000	7724900	3060400	15002000	1.4507	0.337038	0.43353	0.133525	0.669038	0.654538	3	4	2	2	4	3	1	4	28.7
sp|P01942|HBA_MOUSE	sp|P01942|HBA_MOUSE	4	4	4	Hba	sp|P01942|HBA_MOUSE Hemoglobin subunit alpha OS=Mus musculus OX=10090 GN=Hba PE=1 SV=2	1	4	4	4	3	4	3	4	4	3	2	3	3	4	3	4	4	3	2	3	68092000	36590000	33154000	33401000	25101000	13806000	12369000	15377000	0.537361	0.550018	0.4869	0.492769	0.490528	0.612605	3	4	3	4	4	3	2	3	50
sp|O88574|SAP30_MOUSE	sp|O88574|SAP30_MOUSE	3	3	3	Sap30	sp|O88574|SAP30_MOUSE Histone deacetylase complex subunit SAP30 OS=Mus musculus OX=10090 GN=Sap30 PE=1 SV=1	1	3	3	3	0	3	3	3	0	3	3	3	0	3	3	3	0	3	3	3	0	9524700	9861000	22759000	0	13528000	3787900	9371600	Infinity	Infinity	Infinity	Infinity	Infinity	Infinity	0	3	3	3	0	3	3	3	14.5
sp|Q64092|TFE3_MOUSE	sp|Q64092|TFE3_MOUSE	3	3	3	Tfe3	sp|Q64092|TFE3_MOUSE Transcription factor E3 OS=Mus musculus OX=10090 GN=Tfe3 PE=1 SV=2	1	3	3	3	0	2	3	2	0	2	3	1	0	2	3	2	0	2	3	1	0	5383000	11445000	5187300	0	10111000	7192700	4074700	Infinity	Infinity	Infinity	Infinity	Infinity	Infinity	0	2	3	2	0	2	3	1	11.5
sp|Q9ESK4|ING2_MOUSE	sp|Q9ESK4|ING2_MOUSE	3	3	3	Ing2	sp|Q9ESK4|ING2_MOUSE Inhibitor of growth protein 2 OS=Mus musculus OX=10090 GN=Ing2 PE=1 SV=3	1	3	3	3	0	3	3	3	0	3	2	3	0	3	3	3	0	3	2	3	0	4488300	3966300	9675600	0	5617900	2346800	4830000	Infinity	Infinity	Infinity	Infinity	Infinity	Infinity	0	3	3	3	0	3	2	3	15.7
sp|Q5SQF8|SP30L_MOUSE	sp|Q5SQF8|SP30L_MOUSE	3	3	3	Sap30l	sp|Q5SQF8|SP30L_MOUSE Histone deacetylase complex subunit SAP30L OS=Mus musculus OX=10090 GN=Sap30l PE=1 SV=1	1	3	3	3	0	2	2	2	0	3	2	2	0	2	2	2	0	3	2	2	0	5284900	5413300	10989000	0	7363000	2549000	5116300	Infinity	Infinity	Infinity	Infinity	Infinity	Infinity	0	2	2	2	0	3	2	2	13.7
sp|Q9ER74|SALL1_MOUSE;sp|Q9QX96|SALL2_MOUSE;sp|Q62255|SALL3_MOUSE	sp|Q9ER74|SALL1_MOUSE	3;1;1	3;1;1	3;1;1	Sall1	sp|Q9ER74|SALL1_MOUSE Sal-like protein 1 OS=Mus musculus OX=10090 GN=Sall1 PE=1 SV=1	3	3	3	3	0	2	3	1	0	3	2	1	0	2	3	1	0	3	2	1	0	1828000	3313900	1338600	0	3404700	3288500	852470	Infinity	Infinity	Infinity	Infinity	Infinity	Infinity	0	2	3	1	0	3	2	1	2.7
sp|P70372|ELAV1_MOUSE	sp|P70372|ELAV1_MOUSE	3	3	3	Elavl1	sp|P70372|ELAV1_MOUSE ELAV-like protein 1 OS=Mus musculus OX=10090 GN=Elavl1 PE=1 SV=2	1	3	3	3	0	0	1	0	0	1	3	1	0	0	1	0	0	1	3	1	0	0	1171200	0	0	0	1598700	1461000	---	---	Infinity	Infinity	---	Infinity	0	0	1	0	0	1	3	1	10.7
sp|His6-FC|His6-FC	sp|His6-FC|His6-FC	3	3	3	His6-FC	sp|His6-FC|His6-FC His6-FC [CHOC]	1	3	3	3	3	3	3	2	0	3	3	3	3	3	3	2	0	3	3	3	1.726e+09	1.5904e+09	1.9232e+09	1.9227e+09	0	1372600000	1421100000	893790000	0.921437	Infinity	1.11425	Infinity	1.11396	Infinity	3	3	3	2	0	3	3	3	11.6
sp|P63242|IF5A1_MOUSE;sp|Q8BGY2|IF5A2_MOUSE	sp|P63242|IF5A1_MOUSE	3;1	3;1	3;1	Eif5a	sp|P63242|IF5A1_MOUSE Eukaryotic translation initiation factor 5A-1 OS=Mus musculus OX=10090 GN=Eif5a PE=1 SV=2	2	3	3	3	3	2	1	2	3	2	1	3	3	2	1	2	3	2	1	3	3863700	3844400	2100600	3249400	5643300	2477200	2028400	10514000	0.995005	0.438963	0.543676	0.359435	0.841007	1.86309	3	2	1	2	3	2	1	3	30.5
sp|E9Q557|DESP_MOUSE	sp|E9Q557|DESP_MOUSE	3	3	3	Dsp	sp|E9Q557|DESP_MOUSE Desmoplakin OS=Mus musculus OX=10090 GN=Dsp PE=1 SV=1	1	3	3	3	1	1	2	2	1	3	1	1	1	1	2	2	1	3	1	1	876210	1532500	912750	2519900	1309500	2924100	710040	2025400	1.74901	2.23299	1.0417	0.542222	2.87591	1.5467	1	1	2	2	1	3	1	1	1.5
sp|P62242|RS8_MOUSE	sp|P62242|RS8_MOUSE	3	3	3	Rps8	sp|P62242|RS8_MOUSE 40S ribosomal protein S8 OS=Mus musculus OX=10090 GN=Rps8 PE=1 SV=2	1	3	3	3	1	2	1	2	1	2	2	2	1	2	1	2	1	2	2	2	2224500	3399900	3331400	6194000	2979700	2833500	3767900	4527900	1.52839	0.950935	1.49759	1.26452	2.78445	1.51958	1	2	1	2	1	2	2	2	14.9
sp|P62889|RL30_MOUSE	sp|P62889|RL30_MOUSE	3	3	3	Rpl30	sp|P62889|RL30_MOUSE 60S ribosomal protein L30 OS=Mus musculus OX=10090 GN=Rpl30 PE=1 SV=2	1	3	3	3	3	3	3	3	3	2	2	3	3	3	3	3	3	2	2	3	7941600	8227200	9046600	12974000	9202200	10360000	10896000	13969000	1.03596	1.12582	1.13914	1.18406	1.63368	1.51801	3	3	3	3	3	2	2	3	31.3
sp|Q9EQU5|SET_MOUSE	sp|Q9EQU5|SET_MOUSE	3	3	3	Set	sp|Q9EQU5|SET_MOUSE Protein SET OS=Mus musculus OX=10090 GN=Set PE=1 SV=1	1	3	3	3	2	2	2	2	3	2	1	3	2	2	2	2	3	2	1	3	3622300	4959700	2586500	4608300	6014000	2970700	2092500	8969100	1.36921	0.493964	0.714049	0.347938	1.2722	1.49137	2	2	2	2	3	2	1	3	14.5
sp|Q60864|STIP1_MOUSE	sp|Q60864|STIP1_MOUSE	3	3	3	Stip1	sp|Q60864|STIP1_MOUSE Stress-induced-phosphoprotein 1 OS=Mus musculus OX=10090 GN=Stip1 PE=1 SV=1	1	3	3	3	0	1	0	0	1	0	0	3	0	1	0	0	1	0	0	3	0	2354900	0	0	2219900	0	0	2983800	Infinity	0	---	0	---	1.34411	0	1	0	0	1	0	0	3	7.2
sp|P35979|RL12_MOUSE	sp|P35979|RL12_MOUSE	3	3	3	Rpl12	sp|P35979|RL12_MOUSE 60S ribosomal protein L12 OS=Mus musculus OX=10090 GN=Rpl12 PE=1 SV=2	1	3	3	3	2	3	2	3	2	2	2	3	2	3	2	3	2	2	2	3	3338200	5144400	4358900	7377700	4550200	4399800	4366900	6113400	1.54107	0.966947	1.30576	0.959716	2.21008	1.34355	2	3	2	3	2	2	2	3	27.9
sp|P62983|RS27A_MOUSE;sp|P62984|RL40_MOUSE;sp|P0CG49|UBB_MOUSE;sp|P0CG50|UBC_MOUSE	sp|P62983|RS27A_MOUSE;sp|P62984|RL40_MOUSE;sp|P0CG49|UBB_MOUSE;sp|P0CG50|UBC_MOUSE	3;2;2;2	3;2;2;2	3;2;2;2	Rps27a	sp|P62983|RS27A_MOUSE Ubiquitin-40S ribosomal protein S27a OS=Mus musculus OX=10090 GN=Rps27a PE=1 SV=2;sp|P62984|RL40_MOUSE Ubiquitin-60S ribosomal protein L40 OS=Mus musculus OX=10090 GN=Uba52 PE=1 SV=2;sp|P0CG49|UBB_MOUSE Polyubiquitin-B OS=Mus musculus	4	3	3	3	2	2	2	2	2	2	3	2	2	2	2	2	2	2	3	2	5597500	8454200	10625000	8243900	8848800	11578000	15539000	11470000	1.51035	1.30843	1.89817	1.75606	1.47278	1.29622	2	2	2	2	2	2	3	2	28.2
sp|P62259|1433E_MOUSE;sp|P68254|1433T_MOUSE;sp|Q9CQV8|1433B_MOUSE;sp|P68510|1433F_MOUSE;sp|P61982|1433G_MOUSE;sp|O70456|1433S_MOUSE	sp|P62259|1433E_MOUSE	4;1;1;1;1;1	4;1;1;1;1;1	3;0;0;0;0;0	Ywhae	sp|P62259|1433E_MOUSE 14-3-3 protein epsilon OS=Mus musculus OX=10090 GN=Ywhae PE=1 SV=1	6	4	4	3	1	3	0	0	2	1	0	3	1	3	0	0	2	1	0	3	0	2796800	0	0	3573700	0	0	4231000	Infinity	0	---	0	---	1.18393	0	2	0	0	1	0	0	2	17.6
sp|P80314|TCPB_MOUSE	sp|P80314|TCPB_MOUSE	3	3	3	Cct2	sp|P80314|TCPB_MOUSE T-complex protein 1 subunit beta OS=Mus musculus OX=10090 GN=Cct2 PE=1 SV=4	1	3	3	3	0	2	0	0	2	0	0	2	0	2	0	0	2	0	0	2	0	2364200	0	0	3153500	0	0	3578000	Infinity	0	---	0	---	1.13461	0	2	0	0	2	0	0	2	7.5
sp|P28798|GRN_MOUSE	sp|P28798|GRN_MOUSE	3	3	3	Grn	sp|P28798|GRN_MOUSE Progranulin OS=Mus musculus OX=10090 GN=Grn PE=1 SV=2	1	3	3	3	3	2	2	2	2	3	3	3	3	2	2	2	2	3	3	3	1921800	2425300	3050400	4187000	2754200	3568800	2507700	3044500	1.26199	1.29577	1.58726	0.9105	2.17869	1.1054	3	2	2	2	2	3	3	3	7.1
sp|P97351|RS3A_MOUSE	sp|P97351|RS3A_MOUSE	3	3	3	Rps3a	sp|P97351|RS3A_MOUSE 40S ribosomal protein S3a OS=Mus musculus OX=10090 GN=Rps3a PE=1 SV=3	1	3	3	3	1	2	2	2	2	3	2	2	1	2	2	2	2	3	2	2	4256400	5149300	5676400	7095900	4523300	5715800	6188400	4780300	1.20978	1.26363	1.33362	1.36812	1.66711	1.05682	1	2	2	2	2	3	2	2	12.5
sp|Q8C196|CPSM_MOUSE	sp|Q8C196|CPSM_MOUSE	3	3	3	Cps1	sp|Q8C196|CPSM_MOUSE Carbamoyl-phosphate synthase [ammonia], mitochondrial OS=Mus musculus OX=10090 GN=Cps1 PE=1 SV=2	1	3	3	3	3	2	2	2	2	1	2	2	3	2	2	2	2	1	2	2	9069100	5224400	5253100	4706600	3589000	2605700	2431600	3751900	0.576066	0.726024	0.579231	0.677515	0.518971	1.04539	3	2	2	2	2	1	2	2	2.4
sp|P97461|RS5_MOUSE	sp|P97461|RS5_MOUSE	3	3	3	Rps5	sp|P97461|RS5_MOUSE 40S ribosomal protein S5 OS=Mus musculus OX=10090 GN=Rps5 PE=1 SV=3	1	3	3	3	2	3	3	1	3	3	3	3	2	3	3	1	3	3	3	3	3469600	5234400	3837000	3711000	6440500	3954900	3806900	6519600	1.50865	0.614067	1.10589	0.591088	1.06958	1.01228	2	3	3	1	3	3	3	3	12.3
sp|O35680|RT12_MOUSE	sp|O35680|RT12_MOUSE	3	3	3	Mrps12	sp|O35680|RT12_MOUSE 28S ribosomal protein S12, mitochondrial OS=Mus musculus OX=10090 GN=Mrps12 PE=2 SV=1	1	3	3	3	3	3	3	3	3	3	3	3	3	3	3	3	3	3	3	3	14411000	12116000	7141200	7634300	8633300	11571000	8188900	8682100	0.840747	1.34028	0.495538	0.948525	0.529755	1.00565	3	3	3	3	3	3	3	3	31.7
sp|Q921M3|SF3B3_MOUSE	sp|Q921M3|SF3B3_MOUSE	3	3	3	Sf3b3	sp|Q921M3|SF3B3_MOUSE Splicing factor 3B subunit 3 OS=Mus musculus OX=10090 GN=Sf3b3 PE=1 SV=1	1	3	3	3	1	2	1	1	1	1	2	1	1	2	1	1	1	1	2	1	690790	988820	1323500	1456800	1786800	1405800	1843600	1764600	1.43143	0.78677	1.91592	1.03179	2.10889	0.987576	1	2	1	1	1	1	2	1	2.5
sp|O70133|DHX9_MOUSE	sp|O70133|DHX9_MOUSE	3	3	3	Dhx9	sp|O70133|DHX9_MOUSE ATP-dependent RNA helicase A OS=Mus musculus OX=10090 GN=Dhx9 PE=1 SV=2	1	3	3	3	0	0	0	0	2	1	2	1	0	0	0	0	2	1	2	1	0	0	0	0	2829400	2117000	3973800	2760200	---	0.748215	---	1.40447	---	0.975543	0	0	0	0	2	1	2	1	3
sp|P80315|TCPD_MOUSE	sp|P80315|TCPD_MOUSE	3	3	3	Cct4	sp|P80315|TCPD_MOUSE T-complex protein 1 subunit delta OS=Mus musculus OX=10090 GN=Cct4 PE=1 SV=3	1	3	3	3	1	2	0	0	2	1	2	3	1	2	0	0	2	1	2	3	1953300	3008800	0	0	4101300	2446600	1485700	3709000	1.54037	0.596543	0	0.362251	0	0.904347	1	2	0	0	2	1	2	3	7.4
sp|Q9JJI8|RL38_MOUSE	sp|Q9JJI8|RL38_MOUSE	3	3	3	Rpl38	sp|Q9JJI8|RL38_MOUSE 60S ribosomal protein L38 OS=Mus musculus OX=10090 GN=Rpl38 PE=1 SV=3	1	3	3	3	3	3	3	3	3	3	3	3	3	3	3	3	3	3	3	3	66413000	44755000	34792000	23439000	35853000	45409000	34901000	32020000	0.673889	1.26653	0.523873	0.973447	0.352928	0.893091	3	3	3	3	3	3	3	3	38.6
sp|P35700|PRDX1_MOUSE	sp|P35700|PRDX1_MOUSE	3	3	3	Prdx1	sp|P35700|PRDX1_MOUSE Peroxiredoxin-1 OS=Mus musculus OX=10090 GN=Prdx1 PE=1 SV=1	1	3	3	3	1	3	2	1	2	2	1	2	1	3	2	1	2	2	1	2	6414600	7515300	4358500	7103900	10033000	5515600	3137400	8733400	1.17159	0.549746	0.679466	0.312708	1.10746	0.870467	1	3	2	1	2	2	1	2	21.6
sp|P05064|ALDOA_MOUSE	sp|P05064|ALDOA_MOUSE	3	3	3	Aldoa	sp|P05064|ALDOA_MOUSE Fructose-bisphosphate aldolase A OS=Mus musculus OX=10090 GN=Aldoa PE=1 SV=2	1	3	3	3	0	1	0	0	2	0	0	3	0	1	0	0	2	0	0	3	0	4045700	0	0	4903100	0	0	4252800	Infinity	0	---	0	---	0.86737	0	1	0	0	2	0	0	3	11.3
sp|Q62167|DDX3X_MOUSE;sp|Q62095|DDX3Y_MOUSE;sp|P16381|DDX3L_MOUSE	sp|Q62167|DDX3X_MOUSE;sp|Q62095|DDX3Y_MOUSE;sp|P16381|DDX3L_MOUSE	3;2;2	3;2;2	3;2;2	Ddx3x	sp|Q62167|DDX3X_MOUSE ATP-dependent RNA helicase DDX3X OS=Mus musculus OX=10090 GN=Ddx3x PE=1 SV=3;sp|Q62095|DDX3Y_MOUSE ATP-dependent RNA helicase DDX3Y OS=Mus musculus OX=10090 GN=Ddx3y PE=1 SV=2;sp|P16381|DDX3L_MOUSE Putative ATP-dependent RNA helicase	3	3	3	3	0	1	0	0	2	3	2	1	0	1	0	0	2	3	2	1	0	1341400	0	0	1577400	1350200	2101600	1357200	Infinity	0.855966	---	1.33232	---	0.860403	0	1	0	0	2	3	2	1	6.8
sp|P30416|FKBP4_MOUSE	sp|P30416|FKBP4_MOUSE	3	3	3	Fkbp4	sp|P30416|FKBP4_MOUSE Peptidyl-prolyl cis-trans isomerase FKBP4 OS=Mus musculus OX=10090 GN=Fkbp4 PE=1 SV=5	1	3	3	3	1	3	2	1	2	1	1	2	1	3	2	1	2	1	1	2	11389000	12568000	11559000	18588000	16984000	12459000	13773000	14279000	1.10352	0.733573	1.01493	0.81094	1.6321	0.840732	1	3	2	1	2	1	1	2	8.7
sp|A2ASS6|TITIN_MOUSE	sp|A2ASS6|TITIN_MOUSE	3	3	3	Ttn	sp|A2ASS6|TITIN_MOUSE Titin OS=Mus musculus OX=10090 GN=Ttn PE=1 SV=1	1	3	3	3	2	3	2	3	2	2	2	3	2	3	2	3	2	2	2	3	3.0809e+09	2894600000	3.1628e+09	3.5851e+09	3.4348e+09	2630400000	3.3148e+09	2783800000	0.939531	0.765809	1.02658	0.965063	1.16365	0.810469	2	3	2	3	2	2	2	3	0.1
sp|Q9CZX8|RS19_MOUSE	sp|Q9CZX8|RS19_MOUSE	3	3	3	Rps19	sp|Q9CZX8|RS19_MOUSE 40S ribosomal protein S19 OS=Mus musculus OX=10090 GN=Rps19 PE=1 SV=3	1	3	3	3	2	3	2	2	2	2	3	3	2	3	2	2	2	2	3	3	2788800	4071500	2892800	2480500	4739400	3326900	3364500	3750800	1.45995	0.701966	1.03729	0.7099	0.889451	0.791408	2	3	2	2	2	2	3	3	22.1
sp|Q99020|ROAA_MOUSE	sp|Q99020|ROAA_MOUSE	3	3	3	Hnrnpab	sp|Q99020|ROAA_MOUSE Heterogeneous nuclear ribonucleoprotein A/B OS=Mus musculus OX=10090 GN=Hnrnpab PE=1 SV=1	1	3	3	3	2	2	2	2	3	3	3	3	2	2	2	2	3	3	3	3	3333800	4915500	3346400	3821600	7924100	4933500	8391600	6264300	1.47444	0.622594	1.00378	1.059	1.14632	0.790538	2	2	2	2	3	3	3	3	16.1
sp|Q8K310|MATR3_MOUSE	sp|Q8K310|MATR3_MOUSE	3	3	3	Matr3	sp|Q8K310|MATR3_MOUSE Matrin-3 OS=Mus musculus OX=10090 GN=Matr3 PE=1 SV=1	1	3	3	3	0	1	0	0	1	1	3	1	0	1	0	0	1	1	3	1	0	1657000	0	0	2385300	1899000	4714200	1774000	Infinity	0.796126	---	1.97636	---	0.743722	0	1	0	0	1	1	3	1	5.7
sp|P26350|PTMA_MOUSE	sp|P26350|PTMA_MOUSE	3	3	3	Ptma	sp|P26350|PTMA_MOUSE Prothymosin alpha OS=Mus musculus OX=10090 GN=Ptma PE=1 SV=2	1	3	3	3	2	1	1	2	3	2	0	3	2	1	1	2	3	2	0	3	1713800	1979600	1559900	1890800	6267300	1870500	0	4571400	1.15509	0.298454	0.9102	0	1.10328	0.729405	2	1	1	2	3	2	0	3	34.2
sp|P61979|HNRPK_MOUSE	sp|P61979|HNRPK_MOUSE	3	3	3	Hnrnpk	sp|P61979|HNRPK_MOUSE Heterogeneous nuclear ribonucleoprotein K OS=Mus musculus OX=10090 GN=Hnrnpk PE=1 SV=1	1	3	3	3	3	3	2	2	3	3	3	3	3	3	2	2	3	3	3	3	2785200	3206700	2531700	2001600	6134600	2878400	4297000	4169200	1.15134	0.469207	0.908983	0.700453	0.718656	0.679621	3	3	2	2	3	3	3	3	11.7
sp|P68040|RACK1_MOUSE	sp|P68040|RACK1_MOUSE	3	3	3	Rack1	sp|P68040|RACK1_MOUSE Receptor of activated protein C kinase 1 OS=Mus musculus OX=10090 GN=Rack1 PE=1 SV=3	1	3	3	3	1	2	1	0	3	1	0	2	1	2	1	0	3	1	0	2	2254900	2765600	3266000	0	4578000	2739000	0	2893300	1.22648	0.598296	1.4484	0	0	0.632001	1	2	1	0	3	1	0	2	18.6
sp|P14206|RSSA_MOUSE	sp|P14206|RSSA_MOUSE	3	3	3	Rpsa	sp|P14206|RSSA_MOUSE 40S ribosomal protein SA OS=Mus musculus OX=10090 GN=Rpsa PE=1 SV=4	1	3	3	3	2	2	0	0	3	0	0	1	2	2	0	0	3	0	0	1	2259800	2696400	0	0	5903500	0	0	0	1.1932	0	0	0	0	0	2	2	0	0	3	0	0	1	19.3
sp|P70288|HDAC2_MOUSE	sp|P70288|HDAC2_MOUSE	4	2	2	Hdac2	sp|P70288|HDAC2_MOUSE Histone deacetylase 2 OS=Mus musculus OX=10090 GN=Hdac2 PE=1 SV=1	1	4	2	2	0	4	3	4	0	4	3	3	0	2	1	2	0	2	1	1	0	3860300	5472300	6099200	0	4322600	3418500	4209100	Infinity	Infinity	Infinity	Infinity	Infinity	Infinity	0	2	1	2	0	2	1	1	12.7
sp|P97379|G3BP2_MOUSE	sp|P97379|G3BP2_MOUSE	2	2	2	G3bp2	sp|P97379|G3BP2_MOUSE Ras GTPase-activating protein-binding protein 2 OS=Mus musculus OX=10090 GN=G3bp2 PE=1 SV=2	1	2	2	2	0	2	1	0	0	2	2	1	0	2	1	0	0	2	2	1	0	3807800	4002300	0	0	3094600	3832000	2143700	Infinity	Infinity	Infinity	Infinity	---	Infinity	0	2	1	0	0	2	2	1	4.8
sp|P47962|RL5_MOUSE	sp|P47962|RL5_MOUSE	2	2	2	Rpl5	sp|P47962|RL5_MOUSE 60S ribosomal protein L5 OS=Mus musculus OX=10090 GN=Rpl5 PE=1 SV=3	1	2	2	2	0	1	0	0	0	1	1	1	0	1	0	0	0	1	1	1	0	0	0	0	0	3028900	2544200	3377700	---	Infinity	---	Infinity	---	Infinity	0	1	0	0	0	1	1	1	8.8
sp|Q9WTV7|RNF12_MOUSE	sp|Q9WTV7|RNF12_MOUSE	2	2	2	Rlim	sp|Q9WTV7|RNF12_MOUSE E3 ubiquitin-protein ligase RLIM OS=Mus musculus OX=10090 GN=Rlim PE=1 SV=2	1	2	2	2	0	2	0	0	0	0	2	2	0	2	0	0	0	0	2	2	0	4448200	0	0	0	0	7602400	6838100	Infinity	---	---	Infinity	---	Infinity	0	2	0	0	0	0	2	2	7.8
sp|P20029|BIP_MOUSE	sp|P20029|BIP_MOUSE	4	2	2	Hspa5	sp|P20029|BIP_MOUSE Endoplasmic reticulum chaperone BiP OS=Mus musculus OX=10090 GN=Hspa5 PE=1 SV=3	1	4	2	2	2	3	3	2	4	3	2	3	0	1	1	0	2	1	0	1	0	1819700	2519700	0	0	1854800	0	3287000	Infinity	Infinity	Infinity	---	---	Infinity	0	1	1	0	2	1	0	1	8.5
sp|Q6PDM2|SRSF1_MOUSE	sp|Q6PDM2|SRSF1_MOUSE	2	2	2	Srsf1	sp|Q6PDM2|SRSF1_MOUSE Serine/arginine-rich splicing factor 1 OS=Mus musculus OX=10090 GN=Srsf1 PE=1 SV=3	1	2	2	2	0	1	1	0	1	0	1	2	0	1	1	0	1	0	1	2	0	0	2416200	0	0	0	0	4320900	---	---	Infinity	---	---	Infinity	0	1	1	0	1	0	1	2	8.1
sp|P47963|RL13_MOUSE	sp|P47963|RL13_MOUSE	2	2	2	Rpl13	sp|P47963|RL13_MOUSE 60S ribosomal protein L13 OS=Mus musculus OX=10090 GN=Rpl13 PE=1 SV=3	1	2	2	2	0	2	0	0	0	1	0	1	0	2	0	0	0	1	0	1	0	641810	0	0	0	934260	0	1729300	Infinity	Infinity	---	---	---	Infinity	0	2	0	0	0	1	0	1	9.5
sp|Q60596|XRCC1_MOUSE	sp|Q60596|XRCC1_MOUSE	2	2	2	Xrcc1	sp|Q60596|XRCC1_MOUSE DNA repair protein XRCC1 OS=Mus musculus OX=10090 GN=Xrcc1 PE=1 SV=2	1	2	2	2	0	2	2	1	0	2	2	0	0	2	2	1	0	2	2	0	0	1160800	3019400	761840	0	2204400	1977700	0	Infinity	Infinity	Infinity	Infinity	Infinity	---	0	2	2	1	0	2	2	0	4.1
sp|Q7TQH0|ATX2L_MOUSE	sp|Q7TQH0|ATX2L_MOUSE	2	2	2	Atxn2l	sp|Q7TQH0|ATX2L_MOUSE Ataxin-2-like protein OS=Mus musculus OX=10090 GN=Atxn2l PE=1 SV=1	1	2	2	2	0	2	1	1	1	1	1	1	0	2	1	1	1	1	1	1	0	2901800	1551500	1027600	1052200	2547400	1759400	1306000	Infinity	2.42102	Infinity	1.67212	Infinity	1.24121	0	2	1	1	1	1	1	1	2.5
sp|P35980|RL18_MOUSE	sp|P35980|RL18_MOUSE	2	2	2	Rpl18	sp|P35980|RL18_MOUSE 60S ribosomal protein L18 OS=Mus musculus OX=10090 GN=Rpl18 PE=1 SV=3	1	2	2	2	0	2	0	1	2	2	1	1	0	2	0	1	2	2	1	1	0	1619000	0	2109500	2758500	1688700	1533300	1766100	Infinity	0.612181	---	0.555846	Infinity	0.640239	0	2	0	1	2	2	1	1	13.8
sp|Q9CYR0|SSBP_MOUSE	sp|Q9CYR0|SSBP_MOUSE	2	2	2	Ssbp1	sp|Q9CYR0|SSBP_MOUSE Single-stranded DNA-binding protein, mitochondrial OS=Mus musculus OX=10090 GN=Ssbp1 PE=1 SV=1	1	2	2	2	0	1	1	0	0	2	1	0	0	1	1	0	0	2	1	0	0	3518400	8302900	0	0	6412200	3525200	0	Infinity	Infinity	Infinity	Infinity	---	---	0	1	1	0	0	2	1	0	19.7
sp|O70157|TOP3A_MOUSE	sp|O70157|TOP3A_MOUSE	2	2	2	Top3a	sp|O70157|TOP3A_MOUSE DNA topoisomerase 3-alpha OS=Mus musculus OX=10090 GN=Top3a PE=2 SV=1	1	2	2	2	0	1	2	0	0	1	1	0	0	1	2	0	0	1	1	0	0	1178700	2820700	0	0	1558100	1403800	0	Infinity	Infinity	Infinity	Infinity	---	---	0	1	2	0	0	1	1	0	3
sp|Q5F2E7|NUFP2_MOUSE	sp|Q5F2E7|NUFP2_MOUSE	2	2	2	Nufip2	sp|Q5F2E7|NUFP2_MOUSE Nuclear fragile X mental retardation-interacting protein 2 OS=Mus musculus OX=10090 GN=Nufip2 PE=1 SV=1	1	2	2	2	0	2	1	0	0	1	1	1	0	2	1	0	0	1	1	1	0	3146300	0	0	0	0	2059300	0	Infinity	---	---	Infinity	---	---	0	2	1	0	0	1	1	1	3.5
sp|Q8VDD5|MYH9_MOUSE;sp|Q61879|MYH10_MOUSE	sp|Q8VDD5|MYH9_MOUSE;sp|Q61879|MYH10_MOUSE	2;1	2;1	2;1	Myh9	sp|Q8VDD5|MYH9_MOUSE Myosin-9 OS=Mus musculus OX=10090 GN=Myh9 PE=1 SV=4;sp|Q61879|MYH10_MOUSE Myosin-10 OS=Mus musculus OX=10090 GN=Myh10 PE=1 SV=2	2	2	2	2	0	2	1	0	0	2	0	0	0	2	1	0	0	2	0	0	0	2363600	1537500	0	0	2017600	0	0	Infinity	Infinity	Infinity	---	---	---	0	2	1	0	0	2	0	0	1.2
sp|P63101|1433Z_MOUSE	sp|P63101|1433Z_MOUSE	3	2	2	Ywhaz	sp|P63101|1433Z_MOUSE 14-3-3 protein zeta/delta OS=Mus musculus OX=10090 GN=Ywhaz PE=1 SV=1	1	3	2	2	1	2	1	0	2	2	0	3	0	1	1	0	1	1	0	2	0	3807200	2444300	0	3449300	1935400	0	4457500	Infinity	0.561099	Infinity	0	---	1.29229	0	1	1	0	1	1	0	2	17.6
sp|Q6J1H4|UTF1_MOUSE	sp|Q6J1H4|UTF1_MOUSE	2	2	2	Utf1	sp|Q6J1H4|UTF1_MOUSE Undifferentiated embryonic cell transcription factor 1 OS=Mus musculus OX=10090 GN=Utf1 PE=1 SV=2	1	2	2	2	0	2	1	0	1	2	2	1	0	2	1	0	1	2	2	1	0	3559300	2754800	0	3440900	4486700	4961700	3829700	Infinity	1.30393	Infinity	1.44198	---	1.11299	0	2	1	0	1	2	2	1	8.8
sp|Q9CY58|PAIRB_MOUSE	sp|Q9CY58|PAIRB_MOUSE	2	2	2	Serbp1	sp|Q9CY58|PAIRB_MOUSE Plasminogen activator inhibitor 1 RNA-binding protein OS=Mus musculus OX=10090 GN=Serbp1 PE=1 SV=2	1	2	2	2	1	2	2	1	2	1	1	2	1	2	2	1	2	1	1	2	2119100	3113100	2201500	2008800	2506200	1437000	1859300	4813200	1.46907	0.573378	1.03888	0.74188	0.94795	1.92052	1	2	2	1	2	1	1	2	8.4
sp|Q9CPR4|RL17_MOUSE	sp|Q9CPR4|RL17_MOUSE	2	2	2	Rpl17	sp|Q9CPR4|RL17_MOUSE 60S ribosomal protein L17 OS=Mus musculus OX=10090 GN=Rpl17 PE=1 SV=3	1	2	2	2	2	2	2	2	2	2	2	2	2	2	2	2	2	2	2	2	1675000	2488700	2214100	2942300	1933400	2455000	2484700	3528100	1.48579	1.26978	1.32185	1.28515	1.7566	1.82482	2	2	2	2	2	2	2	2	13.6
sp|P62918|RL8_MOUSE	sp|P62918|RL8_MOUSE	2	2	2	Rpl8	sp|P62918|RL8_MOUSE 60S ribosomal protein L8 OS=Mus musculus OX=10090 GN=Rpl8 PE=1 SV=2	1	2	2	2	2	2	2	2	2	2	2	2	2	2	2	2	2	2	2	2	3357000	5308900	4970800	8589100	4370500	5943200	5351000	7008600	1.58144	1.35984	1.48073	1.22435	2.55856	1.60362	2	2	2	2	2	2	2	2	10.5
sp|P47955|RLA1_MOUSE	sp|P47955|RLA1_MOUSE	2	2	2	Rplp1	sp|P47955|RLA1_MOUSE 60S acidic ribosomal protein P1 OS=Mus musculus OX=10090 GN=Rplp1 PE=1 SV=1	1	2	2	2	2	2	2	2	2	2	2	2	2	2	2	2	2	2	2	2	3977800	6378800	5806000	8726800	7135000	6422200	4991000	10915000	1.6036	0.900098	1.4596	0.699509	2.19388	1.52978	2	2	2	2	2	2	2	2	36.8
sp|P62264|RS14_MOUSE	sp|P62264|RS14_MOUSE	2	2	2	Rps14	sp|P62264|RS14_MOUSE 40S ribosomal protein S14 OS=Mus musculus OX=10090 GN=Rps14 PE=1 SV=3	1	2	2	2	1	2	1	1	1	1	1	1	1	2	1	1	1	1	1	1	4575500	6388000	5353900	4215000	4759600	4889600	7092800	6864600	1.39613	1.02731	1.17012	1.49021	0.921211	1.44226	1	2	1	1	1	1	1	1	15.9
sp|P99024|TBB5_MOUSE	sp|P99024|TBB5_MOUSE	7	7	2	Tubb5	sp|P99024|TBB5_MOUSE Tubulin beta-5 chain OS=Mus musculus OX=10090 GN=Tubb5 PE=1 SV=1	1	7	7	2	5	6	3	2	6	4	4	7	5	6	3	2	6	4	4	7	2423400	4223700	2869200	2366900	4437800	2555100	1879400	5843200	1.74288	0.575758	1.18396	0.423498	0.976686	1.31669	2	2	1	1	2	1	2	2	23.9
sp|Q3UEB3|PUF60_MOUSE	sp|Q3UEB3|PUF60_MOUSE	2	2	2	Puf60	sp|Q3UEB3|PUF60_MOUSE Poly(U)-binding-splicing factor PUF60 OS=Mus musculus OX=10090 GN=Puf60 PE=1 SV=2	1	2	2	2	2	1	0	1	1	1	1	1	2	1	0	1	1	1	1	1	5491300	4541800	0	5670900	6330600	5846200	5155400	7091200	0.82709	0.923483	0	0.814362	1.03271	1.12015	2	1	0	1	1	1	1	1	4.1
sp|P63158|HMGB1_MOUSE	sp|P63158|HMGB1_MOUSE	2	2	2	Hmgb1	sp|P63158|HMGB1_MOUSE High mobility group protein B1 OS=Mus musculus OX=10090 GN=Hmgb1 PE=1 SV=2	1	2	2	2	2	2	2	2	2	2	0	2	2	2	2	2	2	2	0	2	1619100	1708300	1126900	1581900	2808000	1287600	0	2865900	1.05509	0.458547	0.696004	0	0.977024	1.02062	2	2	2	2	2	2	0	2	12.6
sp|Q3UL36|ARGL1_MOUSE	sp|Q3UL36|ARGL1_MOUSE	2	2	2	Arglu1	sp|Q3UL36|ARGL1_MOUSE Arginine and glutamate-rich protein 1 OS=Mus musculus OX=10090 GN=Arglu1 PE=1 SV=2	1	2	2	2	2	2	2	2	2	2	2	1	2	2	2	2	2	2	2	1	9518600	7659700	6877200	8357100	9076200	8375400	9464500	8688200	0.804709	0.922787	0.722501	1.04278	0.877976	0.957251	2	2	2	2	2	2	2	1	5.5
sp|P60867|RS20_MOUSE	sp|P60867|RS20_MOUSE	2	2	2	Rps20	sp|P60867|RS20_MOUSE 40S ribosomal protein S20 OS=Mus musculus OX=10090 GN=Rps20 PE=1 SV=1	1	2	2	2	2	2	2	2	2	2	2	2	2	2	2	2	2	2	2	2	29571000	34096000	30081000	13476000	25016000	20878000	17178000	23609000	1.15302	0.834586	1.01725	0.686681	0.455717	0.943756	2	2	2	2	2	2	2	2	19.3
sp|Q6ZPY7|KDM3B_MOUSE;sp|Q6PCM1|KDM3A_MOUSE	sp|Q6ZPY7|KDM3B_MOUSE;sp|Q6PCM1|KDM3A_MOUSE	2;1	2;1	2;1	Kdm3b	sp|Q6ZPY7|KDM3B_MOUSE Lysine-specific demethylase 3B OS=Mus musculus OX=10090 GN=Kdm3b PE=1 SV=2;sp|Q6PCM1|KDM3A_MOUSE Lysine-specific demethylase 3A OS=Mus musculus OX=10090 GN=Kdm3a PE=1 SV=1	2	2	2	2	2	2	2	2	1	1	2	2	2	2	2	2	1	1	2	2	17779000	16696000	18581000	21625000	19783000	17304000	15266000	16730000	0.939085	0.87469	1.04511	0.771673	1.21632	0.845676	2	2	2	2	1	1	2	2	1
sp|Q60749|KHDR1_MOUSE	sp|Q60749|KHDR1_MOUSE	2	2	2	Khdrbs1	sp|Q60749|KHDR1_MOUSE KH domain-containing, RNA-binding, signal transduction-associated protein 1 OS=Mus musculus OX=10090 GN=Khdrbs1 PE=1 SV=2	1	2	2	2	1	2	0	1	2	2	2	1	1	2	0	1	2	2	2	1	3034200	2206200	0	2949300	3989400	3448400	4107300	3268900	0.727111	0.864391	0	1.02955	0.972019	0.819396	1	2	0	1	2	2	2	1	7.7
sp|Q9CX86|ROA0_MOUSE	sp|Q9CX86|ROA0_MOUSE	2	2	2	Hnrnpa0	sp|Q9CX86|ROA0_MOUSE Heterogeneous nuclear ribonucleoprotein A0 OS=Mus musculus OX=10090 GN=Hnrnpa0 PE=1 SV=1	1	2	2	2	1	1	1	1	2	2	2	2	1	1	1	1	2	2	2	2	1732300	2036400	1870500	2083000	2990500	2238800	3653800	2288700	1.17555	0.748637	1.07978	1.2218	1.20245	0.765324	1	1	1	1	2	2	2	2	11.5
sp|P42932|TCPQ_MOUSE	sp|P42932|TCPQ_MOUSE	2	2	2	Cct8	sp|P42932|TCPQ_MOUSE T-complex protein 1 subunit theta OS=Mus musculus OX=10090 GN=Cct8 PE=1 SV=3	1	2	2	2	0	1	0	0	2	0	0	2	0	1	0	0	2	0	0	2	0	2035200	0	0	4140200	0	0	3108900	Infinity	0	---	0	---	0.750906	0	1	0	0	2	0	0	2	4.6
sp|O08709|PRDX6_MOUSE	sp|O08709|PRDX6_MOUSE	2	2	2	Prdx6	sp|O08709|PRDX6_MOUSE Peroxiredoxin-6 OS=Mus musculus OX=10090 GN=Prdx6 PE=1 SV=3	1	2	2	2	1	1	1	1	2	1	0	2	1	1	1	1	2	1	0	2	760980	1009600	711570	799950	1633300	584970	0	1068600	1.32671	0.358152	0.935071	0	1.05121	0.654258	1	1	1	1	2	1	0	2	12.5
sp|Q5SUF2|LC7L3_MOUSE	sp|Q5SUF2|LC7L3_MOUSE	2	2	2	Luc7l3	sp|Q5SUF2|LC7L3_MOUSE Luc7-like protein 3 OS=Mus musculus OX=10090 GN=Luc7l3 PE=1 SV=1	1	2	2	2	2	1	1	0	2	2	0	1	2	1	1	0	2	2	0	1	1656500	1407200	987590	0	1487100	1354900	0	963820	0.849502	0.911102	0.596191	0	0	0.648121	2	1	1	0	2	2	0	1	7.4
sp|P17225|PTBP1_MOUSE	sp|P17225|PTBP1_MOUSE	2	2	2	Ptbp1	sp|P17225|PTBP1_MOUSE Polypyrimidine tract-binding protein 1 OS=Mus musculus OX=10090 GN=Ptbp1 PE=1 SV=2	1	2	2	2	1	2	1	0	2	2	2	2	1	2	1	0	2	2	2	2	1656400	1666400	1663900	0	3973400	2441400	4044600	2569800	1.00604	0.614436	1.00453	1.01792	0	0.646751	1	2	1	0	2	2	2	2	6.6
sp|O35737|HNRH1_MOUSE;sp|P70333|HNRH2_MOUSE	sp|O35737|HNRH1_MOUSE;sp|P70333|HNRH2_MOUSE	4;3	4;3	2;2	Hnrnph1	sp|O35737|HNRH1_MOUSE Heterogeneous nuclear ribonucleoprotein H OS=Mus musculus OX=10090 GN=Hnrnph1 PE=1 SV=3;sp|P70333|HNRH2_MOUSE Heterogeneous nuclear ribonucleoprotein H2 OS=Mus musculus OX=10090 GN=Hnrnph2 PE=1 SV=1	2	4	4	2	3	3	3	3	4	4	4	3	3	3	3	3	4	4	4	3	3328300	4363200	4345500	3355300	5865200	3565700	6453300	3757200	1.31094	0.607942	1.30562	1.10027	1.00811	0.640592	1	2	1	1	2	2	2	1	13.8
sp|P62827|RAN_MOUSE;sp|Q61820|RANT_MOUSE	sp|P62827|RAN_MOUSE;sp|Q61820|RANT_MOUSE	2;1	2;1	2;1	Ran	sp|P62827|RAN_MOUSE GTP-binding nuclear protein Ran OS=Mus musculus OX=10090 GN=Ran PE=1 SV=3;sp|Q61820|RANT_MOUSE GTP-binding nuclear protein Ran, testis-specific isoform OS=Mus musculus OX=10090 GN=Rasl2-9 PE=2 SV=1	2	2	2	2	1	2	1	1	2	2	1	1	1	2	1	1	2	2	1	1	1984600	2396400	1935700	2526000	4927600	2618400	2772900	2920700	1.2075	0.531374	0.97536	0.562728	1.2728	0.592723	1	2	1	1	2	2	1	1	11.1
sp|P80316|TCPE_MOUSE	sp|P80316|TCPE_MOUSE	2	2	2	Cct5	sp|P80316|TCPE_MOUSE T-complex protein 1 subunit epsilon OS=Mus musculus OX=10090 GN=Cct5 PE=1 SV=1	1	2	2	2	1	1	1	1	2	1	1	2	1	1	1	1	2	1	1	2	742980	898150	698820	718100	1743400	676040	665920	971420	1.20885	0.387771	0.940564	0.381966	0.966513	0.557199	1	1	1	1	2	1	1	2	4.3
sp|Q9Z204|HNRPC_MOUSE	sp|Q9Z204|HNRPC_MOUSE	2	2	2	Hnrnpc	sp|Q9Z204|HNRPC_MOUSE Heterogeneous nuclear ribonucleoproteins C1/C2 OS=Mus musculus OX=10090 GN=Hnrnpc PE=1 SV=1	1	2	2	2	1	0	0	0	2	2	2	2	1	0	0	0	2	2	2	2	2250800	0	0	0	6674500	3528200	5777400	3514900	0	0.528609	0	0.865593	0	0.526616	1	0	0	0	2	2	2	2	8.6
sp|Q99L47|F10A1_MOUSE	sp|Q99L47|F10A1_MOUSE	2	2	2	St13	sp|Q99L47|F10A1_MOUSE Hsc70-interacting protein OS=Mus musculus OX=10090 GN=St13 PE=1 SV=1	1	2	2	2	0	0	0	0	2	0	0	1	0	0	0	0	2	0	0	1	0	0	0	0	2754900	0	0	1432600	---	0	---	0	---	0.520019	0	0	0	0	2	0	0	1	5.4
sp|Q9D0T1|NH2L1_MOUSE	sp|Q9D0T1|NH2L1_MOUSE	2	2	2	Snu13	sp|Q9D0T1|NH2L1_MOUSE NHP2-like protein 1 OS=Mus musculus OX=10090 GN=Snu13 PE=1 SV=4	1	2	2	2	0	0	0	0	2	2	2	1	0	0	0	0	2	2	2	1	0	0	0	0	4389800	1852300	4028900	1701500	---	0.421955	---	0.917787	---	0.387603	0	0	0	0	2	2	2	1	18.8
sp|Q3THW5|H2AV_MOUSE;sp|P0C0S6|H2AZ_MOUSE	sp|Q3THW5|H2AV_MOUSE;sp|P0C0S6|H2AZ_MOUSE	4;4	4;4	2;2	H2az2	sp|Q3THW5|H2AV_MOUSE Histone H2A.V OS=Mus musculus OX=10090 GN=H2az2 PE=1 SV=3;sp|P0C0S6|H2AZ_MOUSE Histone H2A.Z OS=Mus musculus OX=10090 GN=H2az1 PE=1 SV=2	2	4	4	2	3	3	2	2	4	4	4	4	3	3	2	2	4	4	4	4	4968100	0	0	0	11450000	5755800	9962500	4237700	0	0.50269	0	0.870087	0	0.370105	1	1	0	0	2	2	2	2	31.2
sp|P07724|ALBU_MOUSE	sp|P07724|ALBU_MOUSE	4	2	2	Alb	sp|P07724|ALBU_MOUSE Serum albumin OS=Mus musculus OX=10090 GN=Alb PE=1 SV=3	1	4	2	2	4	4	3	4	4	4	3	3	2	2	1	2	2	2	1	1	1097000000	974850000	1.4896e+09	1.4689e+09	1.7712e+09	1247500000	868720000	563540000	0.888651	0.704325	1.35789	0.49047	1.33902	0.318168	2	2	1	2	2	2	1	1	5.8
sp|P43274|H14_MOUSE;sp|Q07133|H1T_MOUSE;sp|P15864|H12_MOUSE;sp|P43277|H13_MOUSE	sp|P43274|H14_MOUSE;sp|Q07133|H1T_MOUSE;sp|P15864|H12_MOUSE;sp|P43277|H13_MOUSE	2;1;1;1	2;1;1;1	2;1;1;1	H1-4	sp|P43274|H14_MOUSE Histone H1.4 OS=Mus musculus OX=10090 GN=H1-4 PE=1 SV=2;sp|Q07133|H1T_MOUSE Histone H1t OS=Mus musculus OX=10090 GN=H1-6 PE=1 SV=4;sp|P15864|H12_MOUSE Histone H1.2 OS=Mus musculus OX=10090 GN=H1-2 PE=1 SV=2;sp|P43277|H13_MOUSE Histone H	4	2	2	2	1	1	0	0	2	1	1	2	1	1	0	0	2	1	1	2	3600500	2751300	0	0	23696000	3857900	5540400	5407400	0.764144	0.162808	0	0.233812	0	0.228199	1	1	0	0	2	1	1	2	10.5
sp|P62320|SMD3_MOUSE	sp|P62320|SMD3_MOUSE	2	2	2	Snrpd3	sp|P62320|SMD3_MOUSE Small nuclear ribonucleoprotein Sm D3 OS=Mus musculus OX=10090 GN=Snrpd3 PE=1 SV=1	1	2	2	2	0	0	0	0	1	2	2	0	0	0	0	0	1	2	2	0	0	0	0	0	3684200	3472100	4414300	0	---	0.94243	---	1.19817	---	0	0	0	0	0	1	2	2	0	24.6
sp|Q6PDQ2|CHD4_MOUSE;sp|A2A8L1|CHD5_MOUSE	sp|Q6PDQ2|CHD4_MOUSE;sp|A2A8L1|CHD5_MOUSE	2;1	2;1	2;1	Chd4	sp|Q6PDQ2|CHD4_MOUSE Chromodomain-helicase-DNA-binding protein 4 OS=Mus musculus OX=10090 GN=Chd4 PE=1 SV=1;sp|A2A8L1|CHD5_MOUSE Chromodomain-helicase-DNA-binding protein 5 OS=Mus musculus OX=10090 GN=Chd5 PE=1 SV=1	2	2	2	2	1	1	2	0	0	0	1	1	1	1	2	0	0	0	1	1	5684800	3709700	0	0	0	0	0	0	0.652565	---	0	---	0	---	1	1	2	0	0	0	1	1	1.2
sp|Q8R081|HNRPL_MOUSE	sp|Q8R081|HNRPL_MOUSE	2	2	2	Hnrnpl	sp|Q8R081|HNRPL_MOUSE Heterogeneous nuclear ribonucleoprotein L OS=Mus musculus OX=10090 GN=Hnrnpl PE=1 SV=2	1	2	2	2	0	0	0	0	2	2	2	0	0	0	0	0	2	2	2	0	0	0	0	0	9825000	5982200	8956100	0	---	0.608875	---	0.911562	---	0	0	0	0	0	2	2	2	0	4.4
sp|P43275|H11_MOUSE	sp|P43275|H11_MOUSE	2	2	2	H1-1	sp|P43275|H11_MOUSE Histone H1.1 OS=Mus musculus OX=10090 GN=H1-1 PE=1 SV=2	1	2	2	2	0	0	0	0	2	0	1	0	0	0	0	0	2	0	1	0	0	0	0	0	7601000	0	3387600	0	---	0	---	0.445678	---	0	0	0	0	0	2	0	1	0	14.1
sp|Q9WTX5|SKP1_MOUSE	sp|Q9WTX5|SKP1_MOUSE	1	1	1	Skp1	sp|Q9WTX5|SKP1_MOUSE S-phase kinase-associated protein 1 OS=Mus musculus OX=10090 GN=Skp1 PE=1 SV=3	1	1	1	1	0	1	1	1	0	1	1	1	0	1	1	1	0	1	1	1	0	2945300	2324300	2576600	0	2719600	2780100	3505100	Infinity	Infinity	Infinity	Infinity	Infinity	Infinity	0	1	1	1	0	1	1	1	7.4
sp|Q99MS3|MP17L_MOUSE	sp|Q99MS3|MP17L_MOUSE	1	1	1	Mpv17l	sp|Q99MS3|MP17L_MOUSE Mpv17-like protein OS=Mus musculus OX=10090 GN=Mpv17l PE=1 SV=2	1	1	1	1	0	0	1	1	0	1	1	1	0	0	1	1	0	1	1	1	0	0	41492000	94956000	0	43074000	41052000	41727000	---	Infinity	Infinity	Infinity	Infinity	Infinity	0	0	1	1	0	1	1	1	13.4
sp|Q99LL5|PWP1_MOUSE	sp|Q99LL5|PWP1_MOUSE	1	1	1	Pwp1	sp|Q99LL5|PWP1_MOUSE Periodic tryptophan protein 1 homolog OS=Mus musculus OX=10090 GN=Pwp1 PE=1 SV=1	1	1	1	1	1	1	1	1	1	0	1	1	1	1	1	1	1	0	1	1	0	2153600	0	2142200	0	0	1615900	1784600	Infinity	---	---	Infinity	Infinity	Infinity	1	1	1	1	1	0	1	1	1.4
sp|P62862|RS30_MOUSE	sp|P62862|RS30_MOUSE	1	1	1	Fau	sp|P62862|RS30_MOUSE 40S ribosomal protein S30 OS=Mus musculus OX=10090 GN=Fau PE=1 SV=1	1	1	1	1	1	1	0	0	0	1	1	1	1	1	0	0	0	1	1	1	6866700	3947400	0	0	0	4624000	2901300	4411200	0.574861	Infinity	0	Infinity	0	Infinity	1	1	0	0	0	1	1	1	16.9
sp|P12970|RL7A_MOUSE	sp|P12970|RL7A_MOUSE	1	1	1	Rpl7a	sp|P12970|RL7A_MOUSE 60S ribosomal protein L7a OS=Mus musculus OX=10090 GN=Rpl7a PE=1 SV=2	1	1	1	1	0	0	0	0	0	0	1	1	0	0	0	0	0	0	1	1	0	0	0	0	0	0	4210700	7477300	---	---	---	Infinity	---	Infinity	0	0	0	0	0	0	1	1	4.9
sp|P61358|RL27_MOUSE	sp|P61358|RL27_MOUSE	1	1	1	Rpl27	sp|P61358|RL27_MOUSE 60S ribosomal protein L27 OS=Mus musculus OX=10090 GN=Rpl27 PE=1 SV=2	1	1	1	1	0	0	1	1	1	1	1	1	0	0	1	1	1	1	1	1	0	0	4687600	5069300	8546900	8564400	6025600	8951800	---	1.00205	Infinity	0.705004	Infinity	1.04737	0	0	1	1	1	1	1	1	15.4
sp|P62754|RS6_MOUSE	sp|P62754|RS6_MOUSE	1	1	1	Rps6	sp|P62754|RS6_MOUSE 40S ribosomal protein S6 OS=Mus musculus OX=10090 GN=Rps6 PE=1 SV=1	1	1	1	1	0	1	1	1	1	1	1	1	0	1	1	1	1	1	1	1	0	2896400	1624800	2473300	2678000	2157100	2405500	2644700	Infinity	0.805489	Infinity	0.898245	Infinity	0.987565	0	1	1	1	1	1	1	1	4.8
sp|P23198|CBX3_MOUSE	sp|P23198|CBX3_MOUSE	1	1	1	Cbx3	sp|P23198|CBX3_MOUSE Chromobox protein homolog 3 OS=Mus musculus OX=10090 GN=Cbx3 PE=1 SV=2	1	1	1	1	0	1	0	1	1	1	0	1	0	1	0	1	1	1	0	1	0	849560	0	990520	3912000	1569600	0	2146000	Infinity	0.401227	---	0	Infinity	0.548569	0	1	0	1	1	1	0	1	7.7
sp|Q9D0E1|HNRPM_MOUSE	sp|Q9D0E1|HNRPM_MOUSE	1	1	1	Hnrnpm	sp|Q9D0E1|HNRPM_MOUSE Heterogeneous nuclear ribonucleoprotein M OS=Mus musculus OX=10090 GN=Hnrnpm PE=1 SV=3	1	1	1	1	0	1	0	0	1	1	1	0	0	1	0	0	1	1	1	0	0	2048000	0	0	0	3409900	4850200	0	Infinity	Infinity	---	Infinity	---	---	0	1	0	0	1	1	1	0	2.2
sp|P20152|VIME_MOUSE	sp|P20152|VIME_MOUSE	2	1	1	Vim	sp|P20152|VIME_MOUSE Vimentin OS=Mus musculus OX=10090 GN=Vim PE=1 SV=3	1	2	1	1	1	1	0	0	0	1	1	0	0	1	0	0	0	1	1	0	0	1520200	0	0	0	2357300	2516600	0	Infinity	Infinity	---	Infinity	---	---	0	1	0	0	0	1	1	0	3.9
sp|Q4FK66|PR38A_MOUSE	sp|Q4FK66|PR38A_MOUSE	1	1	1	Prpf38a	sp|Q4FK66|PR38A_MOUSE Pre-mRNA-splicing factor 38A OS=Mus musculus OX=10090 GN=Prpf38a PE=1 SV=1	1	1	1	1	1	0	0	1	0	1	1	0	1	0	0	1	0	1	1	0	2578700	0	0	2408200	0	4529300	2923700	0	0	Infinity	0	Infinity	0.933881	---	1	0	0	1	0	1	1	0	5.1
sp|P84228|H32_MOUSE	sp|P84228|H32_MOUSE	4	4	1	H3c2	sp|P84228|H32_MOUSE Histone H3.2 OS=Mus musculus OX=10090 GN=H3c2 PE=1 SV=2	1	4	4	1	3	3	3	3	4	3	3	2	3	3	3	3	4	3	3	2	5315000	3232000	2518500	4456500	9740700	5853100	30735000	0	0.60809	0.600891	0.473848	3.15532	0.838476	0	1	1	1	1	1	1	1	0	39
sp|Q8VCC9|SPON1_MOUSE	sp|Q8VCC9|SPON1_MOUSE	1	1	1	Spon1	sp|Q8VCC9|SPON1_MOUSE Spondin-1 OS=Mus musculus OX=10090 GN=Spon1 PE=1 SV=1	1	1	1	1	1	1	1	1	0	1	0	0	1	1	1	1	0	1	0	0	89973000	82183000	97009000	124000000	0	84320000	0	0	0.913418	Infinity	1.0782	---	1.37819	---	1	1	1	1	0	1	0	0	1.6
sp|P62900|RL31_MOUSE	sp|P62900|RL31_MOUSE	1	1	1	Rpl31	sp|P62900|RL31_MOUSE 60S ribosomal protein L31 OS=Mus musculus OX=10090 GN=Rpl31 PE=1 SV=1	1	1	1	1	1	1	0	1	1	1	1	1	1	1	0	1	1	1	1	1	1591400	1748200	0	1669900	1958200	2349100	2713300	3477900	1.09853	1.19962	0	1.38561	1.04933	1.77607	1	1	0	1	1	1	1	1	11.2
sp|P63087|PP1G_MOUSE;sp|P62141|PP1B_MOUSE;sp|P62137|PP1A_MOUSE	sp|P63087|PP1G_MOUSE;sp|P62141|PP1B_MOUSE;sp|P62137|PP1A_MOUSE	1;1;1	1;1;1	1;1;1	Ppp1cc	sp|P63087|PP1G_MOUSE Serine/threonine-protein phosphatase PP1-gamma catalytic subunit OS=Mus musculus OX=10090 GN=Ppp1cc PE=1 SV=1;sp|P62141|PP1B_MOUSE Serine/threonine-protein phosphatase PP1-beta catalytic subunit OS=Mus musculus OX=10090 GN=Ppp1cb PE=1	3	1	1	1	1	1	1	1	1	1	1	1	1	1	1	1	1	1	1	1	383370	659330	784320	573590	638610	829190	1445100	981850	1.71983	1.29843	2.04586	2.26288	1.49618	1.53748	1	1	1	1	1	1	1	1	5.3
sp|P70168|IMB1_MOUSE	sp|P70168|IMB1_MOUSE	1	1	1	Kpnb1	sp|P70168|IMB1_MOUSE Importin subunit beta-1 OS=Mus musculus OX=10090 GN=Kpnb1 PE=1 SV=2	1	1	1	1	1	1	0	1	1	1	1	1	1	1	0	1	1	1	1	1	900900	1438700	0	880830	1453200	875880	885630	1993500	1.59696	0.602725	0	0.609434	0.977722	1.3718	1	1	0	1	1	1	1	1	1.7
sp|Q3UV17|K22O_MOUSE	sp|Q3UV17|K22O_MOUSE	9	2	1	Krt76	sp|Q3UV17|K22O_MOUSE Keratin, type II cytoskeletal 2 oral OS=Mus musculus OX=10090 GN=Krt76 PE=1 SV=1	1	9	2	1	7	8	8	8	8	6	5	7	2	2	2	2	2	1	1	2	88213000	116640000	134400000	185430000	183890000	160430000	76683000	225960000	1.32225	0.872424	1.52358	0.417005	2.10207	1.22878	1	1	1	1	1	1	1	1	10.4
sp|Q80W21|GSTM7_MOUSE;sp|P15626|GSTM2_MOUSE;sp|P10649|GSTM1_MOUSE	sp|Q80W21|GSTM7_MOUSE;sp|P15626|GSTM2_MOUSE;sp|P10649|GSTM1_MOUSE	1;1;1	1;1;1	1;1;1	Gstm7	sp|Q80W21|GSTM7_MOUSE Glutathione S-transferase Mu 7 OS=Mus musculus OX=10090 GN=Gstm7 PE=1 SV=1;sp|P15626|GSTM2_MOUSE Glutathione S-transferase Mu 2 OS=Mus musculus OX=10090 GN=Gstm2 PE=1 SV=2;sp|P10649|GSTM1_MOUSE Glutathione S-transferase Mu 1 OS=Mus mu	3	1	1	1	1	1	1	1	1	1	1	1	1	1	1	1	1	1	1	1	3641200	1851700	1966100	3204100	1711400	898760	1034700	1960200	0.508541	0.525161	0.539959	0.604593	0.879957	1.14538	1	1	1	1	1	1	1	1	7.8
sp|O35286|DHX15_MOUSE	sp|O35286|DHX15_MOUSE	1	1	1	Dhx15	sp|O35286|DHX15_MOUSE Pre-mRNA-splicing factor ATP-dependent RNA helicase DHX15 OS=Mus musculus OX=10090 GN=Dhx15 PE=1 SV=2	1	1	1	1	1	1	1	0	1	1	1	1	1	1	1	0	1	1	1	1	922550	1032300	943790	0	1781300	1440800	1946400	1898800	1.11896	0.808847	1.02302	1.09269	0	1.06596	1	1	1	0	1	1	1	1	1.5
sp|Q6ZWY3|RS27L_MOUSE	sp|Q6ZWY3|RS27L_MOUSE	1	1	1	Rps27l	sp|Q6ZWY3|RS27L_MOUSE 40S ribosomal protein S27-like OS=Mus musculus OX=10090 GN=Rps27l PE=1 SV=3	1	1	1	1	1	1	1	1	1	1	1	1	1	1	1	1	1	1	1	1	3736900	3453200	2178900	1818300	1941900	3232500	2049200	2000200	0.924081	1.66461	0.583077	1.05526	0.48658	1.03002	1	1	1	1	1	1	1	1	13.1
sp|Q8C729|F126B_MOUSE	sp|Q8C729|F126B_MOUSE	1	1	1	Fam126b	sp|Q8C729|F126B_MOUSE Protein FAM126B OS=Mus musculus OX=10090 GN=Fam126b PE=1 SV=1	1	1	1	1	1	1	1	1	1	1	1	1	1	1	1	1	1	1	1	1	15675000	11373000	16091000	23058000	15672000	15192000	14942000	15549000	0.72555	0.969372	1.02654	0.95342	1.471	0.992152	1	1	1	1	1	1	1	1	1.5
sp|P62274|RS29_MOUSE	sp|P62274|RS29_MOUSE	1	1	1	Rps29	sp|P62274|RS29_MOUSE 40S ribosomal protein S29 OS=Mus musculus OX=10090 GN=Rps29 PE=1 SV=2	1	1	1	1	1	1	1	1	1	1	1	1	1	1	1	1	1	1	1	1	15391000	11377000	4406800	4034100	8339000	12821000	8705100	8217100	0.739198	1.53747	0.286323	1.0439	0.262108	0.985382	1	1	1	1	1	1	1	1	19.6
sp|Q9CQD1|RAB5A_MOUSE;sp|P61021|RAB5B_MOUSE;sp|P35278|RAB5C_MOUSE	sp|Q9CQD1|RAB5A_MOUSE;sp|P61021|RAB5B_MOUSE;sp|P35278|RAB5C_MOUSE	1;1;1	1;1;1	1;1;1	Rab5a	sp|Q9CQD1|RAB5A_MOUSE Ras-related protein Rab-5A OS=Mus musculus OX=10090 GN=Rab5a PE=1 SV=1;sp|P61021|RAB5B_MOUSE Ras-related protein Rab-5B OS=Mus musculus OX=10090 GN=Rab5b PE=1 SV=1;sp|P35278|RAB5C_MOUSE Ras-related protein Rab-5C OS=Mus musculus OX=10	3	1	1	1	1	1	1	1	1	1	1	1	1	1	1	1	1	1	1	1	16584000	19134000	21177000	21640000	16649000	15484000	16416000	16226000	1.15376	0.930026	1.27695	0.986005	1.30487	0.974593	1	1	1	1	1	1	1	1	5.1
sp|Q8BI71|EX3L1_MOUSE	sp|Q8BI71|EX3L1_MOUSE	1	1	1	Exoc3l1	sp|Q8BI71|EX3L1_MOUSE Exocyst complex component 3-like protein OS=Mus musculus OX=10090 GN=Exoc3l1 PE=1 SV=1	1	1	1	1	1	1	1	1	1	1	1	1	1	1	1	1	1	1	1	1	5659000	5505200	5989000	7019400	6640300	5078000	7663500	6445900	0.972822	0.764724	1.05831	1.15409	1.2404	0.970724	1	1	1	1	1	1	1	1	1.8
sp|Q6ZWU9|RS27_MOUSE	sp|Q6ZWU9|RS27_MOUSE	1	1	1	Rps27	sp|Q6ZWU9|RS27_MOUSE 40S ribosomal protein S27 OS=Mus musculus OX=10090 GN=Rps27 PE=1 SV=3	1	1	1	1	1	1	1	1	1	1	1	1	1	1	1	1	1	1	1	1	9545400	6084000	3270900	5189800	4584200	6180500	6188100	4418900	0.637375	1.34822	0.342668	1.34988	0.543696	0.963941	1	1	1	1	1	1	1	1	13.1
sp|Q9WTS6|TEN3_MOUSE	sp|Q9WTS6|TEN3_MOUSE	1	1	1	Tenm3	sp|Q9WTS6|TEN3_MOUSE Teneurin-3 OS=Mus musculus OX=10090 GN=Tenm3 PE=1 SV=1	1	1	1	1	1	1	1	1	1	1	1	1	1	1	1	1	1	1	1	1	19631000	19126000	17960000	24165000	19459000	17674000	20232000	18150000	0.974275	0.908269	0.91488	1.03972	1.23096	0.93273	1	1	1	1	1	1	1	1	0.3
sp|P11983|TCPA_MOUSE	sp|P11983|TCPA_MOUSE	1	1	1	Tcp1	sp|P11983|TCPA_MOUSE T-complex protein 1 subunit alpha OS=Mus musculus OX=10090 GN=Tcp1 PE=1 SV=3	1	1	1	1	0	0	0	0	1	0	0	1	0	0	0	0	1	0	0	1	0	0	0	0	1732800	0	0	1614600	---	0	---	0	---	0.931787	0	0	0	0	1	0	0	1	2.2
sp|P17897|LYZ1_MOUSE	sp|P17897|LYZ1_MOUSE	1	1	1	Lyz1	sp|P17897|LYZ1_MOUSE Lysozyme C-1 OS=Mus musculus OX=10090 GN=Lyz1 PE=1 SV=1	1	1	1	1	0	1	0	0	1	0	0	1	0	1	0	0	1	0	0	1	0	0	0	0	3049300	0	0	2794000	---	0	---	0	---	0.916276	0	1	0	0	1	0	0	1	8.1
sp|Q9Z110|P5CS_MOUSE	sp|Q9Z110|P5CS_MOUSE	1	1	1	Aldh18a1	sp|Q9Z110|P5CS_MOUSE Delta-1-pyrroline-5-carboxylate synthase OS=Mus musculus OX=10090 GN=Aldh18a1 PE=1 SV=2	1	1	1	1	1	1	1	1	1	1	1	1	1	1	1	1	1	1	1	1	4623500000	4.0246e+09	4899100000	6.038e+09	5586600000	4383800000	4740400000	4988200000	0.870466	0.784699	1.05961	0.84853	1.30594	0.892887	1	1	1	1	1	1	1	1	1
sp|P01634|KV5A2_MOUSE;sp|P01657|KV3A5_MOUSE;sp|P01633|KV5A1_MOUSE	sp|P01634|KV5A2_MOUSE;sp|P01657|KV3A5_MOUSE;sp|P01633|KV5A1_MOUSE	2;1;1	2;1;1	1;0;1	1 SV	sp|P01634|KV5A2_MOUSE Ig kappa chain V-V region MOPC 21 OS=Mus musculus OX=10090 PE=1 SV=1;sp|P01657|KV3A5_MOUSE Ig kappa chain V-III region PC 2413 OS=Mus musculus OX=10090 PE=1 SV=1;sp|P01633|KV5A1_MOUSE Ig kappa chain V19-17 OS=Mus musculus OX=10090 GN=	3	2	2	1	2	2	2	2	2	2	2	2	2	2	2	2	2	2	2	2	1.0176e+09	999230000	1114700000	1296500000	1213800000	942610000	1.0248e+09	1076600000	0.981948	0.776578	1.09542	0.844291	1.27408	0.886967	1	1	1	1	1	1	1	1	11.8
sp|P84750|KVM5_MOUSE	sp|P84750|KVM5_MOUSE	1	1	1	1 SV	sp|P84750|KVM5_MOUSE Ig kappa chain V region Mem5 (Fragment) OS=Mus musculus OX=10090 PE=1 SV=1	1	1	1	1	1	1	1	1	1	1	1	1	1	1	1	1	1	1	1	1	37684000	28212000	33233000	40869000	39763000	33148000	32108000	34903000	0.748647	0.833639	0.881886	0.807484	1.08452	0.877776	1	1	1	1	1	1	1	1	5.8
sp|P84751|HVM63_MOUSE	sp|P84751|HVM63_MOUSE	1	1	1	1 SV	sp|P84751|HVM63_MOUSE Ig heavy chain Mem5 (Fragment) OS=Mus musculus OX=10090 PE=1 SV=1	1	1	1	1	1	1	1	1	1	1	1	1	1	1	1	1	1	1	1	1	10266000	8413700	10838000	11504000	10519000	9059800	8097300	9224800	0.819569	0.86128	1.05572	0.769778	1.12059	0.876965	1	1	1	1	1	1	1	1	3.8
sp|Q64433|CH10_MOUSE	sp|Q64433|CH10_MOUSE	1	1	1	Hspe1	sp|Q64433|CH10_MOUSE 10 kDa heat shock protein, mitochondrial OS=Mus musculus OX=10090 GN=Hspe1 PE=1 SV=2	1	1	1	1	1	1	0	1	1	1	0	1	1	1	0	1	1	1	0	1	1204300	2882500	0	1232000	3050200	1501500	0	2525300	2.39351	0.492263	0	0	1.023	0.827913	1	1	0	1	1	1	0	1	13.7
sp|P68372|TBB4B_MOUSE;sp|Q9CWF2|TBB2B_MOUSE;sp|Q7TMM9|TBB2A_MOUSE;sp|Q9D6F9|TBB4A_MOUSE;sp|Q9ERD7|TBB3_MOUSE;sp|Q922F4|TBB6_MOUSE;sp|A2AQ07|TBB1_MOUSE;CON__ENSEMBL:ENSBTAP00000025008	sp|P68372|TBB4B_MOUSE;sp|Q9CWF2|TBB2B_MOUSE;sp|Q7TMM9|TBB2A_MOUSE;sp|Q9D6F9|TBB4A_MOUSE;sp|Q9ERD7|TBB3_MOUSE;sp|Q922F4|TBB6_MOUSE	6;5;5;4;4;3;1;1	1;0;0;1;0;0;0;0	1;0;0;1;0;0;0;0	Tubb4b	sp|P68372|TBB4B_MOUSE Tubulin beta-4B chain OS=Mus musculus OX=10090 GN=Tubb4b PE=1 SV=1;sp|Q9CWF2|TBB2B_MOUSE Tubulin beta-2B chain OS=Mus musculus OX=10090 GN=Tubb2b PE=1 SV=1;sp|Q7TMM9|TBB2A_MOUSE Tubulin beta-2A chain OS=Mus musculus OX=10090 GN=Tubb2a	8	6	1	1	4	5	2	2	5	3	3	6	1	1	0	1	1	0	1	1	5443000	7144500	0	5403900	10344000	0	3393900	8561500	1.3126	0	0	0.328103	0.992816	0.827678	1	1	0	1	1	0	1	1	18.2
sp|E9Q5F9|SETD2_MOUSE	sp|E9Q5F9|SETD2_MOUSE	1	1	1	Setd2	sp|E9Q5F9|SETD2_MOUSE Histone-lysine N-methyltransferase SETD2 OS=Mus musculus OX=10090 GN=Setd2 PE=1 SV=1	1	1	1	1	1	1	1	1	1	1	1	1	1	1	1	1	1	1	1	1	21528000	17955000	19516000	23654000	24330000	18102000	20190000	19491000	0.83403	0.74402	0.90654	0.82984	1.09876	0.80111	1	1	1	1	1	1	1	1	0.3
sp|D0QMC3|MNDAL_MOUSE	sp|D0QMC3|MNDAL_MOUSE	1	1	1	Mndal	sp|D0QMC3|MNDAL_MOUSE Myeloid cell nuclear differentiation antigen-like protein OS=Mus musculus OX=10090 GN=Mndal PE=1 SV=1	1	1	1	1	1	1	1	1	1	1	1	1	1	1	1	1	1	1	1	1	19178000	16721000	19489000	22013000	21267000	17615000	12674000	16914000	0.871884	0.828279	1.01622	0.595947	1.14783	0.795317	1	1	1	1	1	1	1	1	2.2
sp|P01823|HVM47_MOUSE	sp|P01823|HVM47_MOUSE	1	1	1	1 SV	sp|P01823|HVM47_MOUSE Ig heavy chain V region 36-60 OS=Mus musculus OX=10090 PE=1 SV=1	1	1	1	1	1	1	1	1	1	1	1	1	1	1	1	1	1	1	1	1	2181900	1872100	2136900	2339300	2328100	1695800	1868500	1842400	0.858014	0.728405	0.979376	0.802586	1.07214	0.791375	1	1	1	1	1	1	1	1	11.5
sp|Q922P8|T132A_MOUSE	sp|Q922P8|T132A_MOUSE	1	1	1	Tmem132a	sp|Q922P8|T132A_MOUSE Transmembrane protein 132A OS=Mus musculus OX=10090 GN=Tmem132a PE=1 SV=2	1	1	1	1	1	0	1	1	1	1	1	1	1	0	1	1	1	1	1	1	37563000	0	35745000	55855000	47034000	37131000	25288000	35133000	0	0.78945	0.951601	0.537654	1.48697	0.74697	1	0	1	1	1	1	1	1	1.2
sp|P11157|RIR2_MOUSE	sp|P11157|RIR2_MOUSE	1	1	1	Rrm2	sp|P11157|RIR2_MOUSE Ribonucleoside-diphosphate reductase subunit M2 OS=Mus musculus OX=10090 GN=Rrm2 PE=1 SV=1	1	1	1	1	1	0	1	1	1	0	1	1	1	0	1	1	1	0	1	1	37563000	0	35745000	55855000	47034000	0	25288000	35133000	0	0	0.951601	0.537654	1.48697	0.74697	1	0	1	1	1	0	1	1	2.8
sp|P62996|TRA2B_MOUSE	sp|P62996|TRA2B_MOUSE	1	1	1	Tra2b	sp|P62996|TRA2B_MOUSE Transformer-2 protein homolog beta OS=Mus musculus OX=10090 GN=Tra2b PE=1 SV=1	1	1	1	1	0	1	0	0	1	0	1	1	0	1	0	0	1	0	1	1	0	970120	0	0	1102800	0	1568600	770120	Infinity	0	---	1.42238	---	0.698332	0	1	0	0	1	0	1	1	4.9
sp|P62751|RL23A_MOUSE	sp|P62751|RL23A_MOUSE	1	1	1	Rpl23a	sp|P62751|RL23A_MOUSE 60S ribosomal protein L23a OS=Mus musculus OX=10090 GN=Rpl23a PE=1 SV=1	1	1	1	1	0	0	0	0	1	1	1	1	0	0	0	0	1	1	1	1	0	0	0	0	3944600	2619100	2040000	2743400	---	0.663971	---	0.517163	---	0.695482	0	0	0	0	1	1	1	1	8.3
sp|Q99PT1|GDIR1_MOUSE	sp|Q99PT1|GDIR1_MOUSE	1	1	1	Arhgdia	sp|Q99PT1|GDIR1_MOUSE Rho GDP-dissociation inhibitor 1 OS=Mus musculus OX=10090 GN=Arhgdia PE=1 SV=3	1	1	1	1	0	1	0	0	1	0	0	1	0	1	0	0	1	0	0	1	0	2192600	0	0	3565000	0	0	2418600	Infinity	0	---	0	---	0.678429	0	1	0	0	1	0	0	1	8.3
sp|P63028|TCTP_MOUSE	sp|P63028|TCTP_MOUSE	1	1	1	Tpt1	sp|P63028|TCTP_MOUSE Translationally-controlled tumor protein OS=Mus musculus OX=10090 GN=Tpt1 PE=1 SV=1	1	1	1	1	1	1	1	1	1	1	1	1	1	1	1	1	1	1	1	1	1356100	2320800	776470	850840	3163000	956940	637300	2046600	1.71138	0.302542	0.572576	0.201486	0.627417	0.647044	1	1	1	1	1	1	1	1	8.1
sp|P26369|U2AF2_MOUSE	sp|P26369|U2AF2_MOUSE	1	1	1	U2af2	sp|P26369|U2AF2_MOUSE Splicing factor U2AF 65 kDa subunit OS=Mus musculus OX=10090 GN=U2af2 PE=1 SV=3	1	1	1	1	1	1	1	1	1	1	1	1	1	1	1	1	1	1	1	1	4030800	3170900	3244100	3414100	4549000	3943500	4171900	2846300	0.786668	0.866894	0.804828	0.917103	0.847003	0.625698	1	1	1	1	1	1	1	1	3.8
sp|Q01768|NDKB_MOUSE	sp|Q01768|NDKB_MOUSE	1	1	1	Nme2	sp|Q01768|NDKB_MOUSE Nucleoside diphosphate kinase B OS=Mus musculus OX=10090 GN=Nme2 PE=1 SV=1	1	1	1	1	1	1	0	0	1	0	0	1	1	1	0	0	1	0	0	1	3277600	4986500	0	0	6797500	0	0	4024100	1.52139	0	0	0	0	0.591997	1	1	0	0	1	0	0	1	9.2
sp|P62315|SMD1_MOUSE	sp|P62315|SMD1_MOUSE	1	1	1	Snrpd1	sp|P62315|SMD1_MOUSE Small nuclear ribonucleoprotein Sm D1 OS=Mus musculus OX=10090 GN=Snrpd1 PE=1 SV=1	1	1	1	1	0	0	0	0	1	1	1	1	0	0	0	0	1	1	1	1	0	0	0	0	1297000	746320	1404900	766580	---	0.57542	---	1.08319	---	0.591041	0	0	0	0	1	1	1	1	9.2
sp|P68134|ACTS_MOUSE;sp|P68033|ACTC_MOUSE;sp|P63268|ACTH_MOUSE;sp|P62737|ACTA_MOUSE	sp|P68134|ACTS_MOUSE;sp|P68033|ACTC_MOUSE;sp|P63268|ACTH_MOUSE;sp|P62737|ACTA_MOUSE	9;9;8;8	1;1;1;1	1;1;1;1	Acta1	sp|P68134|ACTS_MOUSE Actin, alpha skeletal muscle OS=Mus musculus OX=10090 GN=Acta1 PE=1 SV=1;sp|P68033|ACTC_MOUSE Actin, alpha cardiac muscle 1 OS=Mus musculus OX=10090 GN=Actc1 PE=1 SV=1;sp|P63268|ACTH_MOUSE Actin, gamma-enteric smooth muscle OS=Mus musc	4	9	1	1	8	8	8	8	8	9	8	8	1	1	1	1	1	1	1	1	11481000	20357000	9684200	10726000	25737000	14544000	12519000	15062000	1.7731	0.565101	0.843498	0.48642	0.934239	0.585227	1	1	1	1	1	1	1	1	25.7
sp|Q921F2|TADBP_MOUSE	sp|Q921F2|TADBP_MOUSE	1	1	1	Tardbp	sp|Q921F2|TADBP_MOUSE TAR DNA-binding protein 43 OS=Mus musculus OX=10090 GN=Tardbp PE=1 SV=1	1	1	1	1	1	0	1	0	1	1	1	1	1	0	1	0	1	1	1	1	666700	0	713150	0	1654200	957960	1686400	957570	0	0.579108	1.06967	1.01947	0	0.578872	1	0	1	0	1	1	1	1	2.9
sp|Q60668|HNRPD_MOUSE	sp|Q60668|HNRPD_MOUSE	1	1	1	Hnrnpd	sp|Q60668|HNRPD_MOUSE Heterogeneous nuclear ribonucleoprotein D0 OS=Mus musculus OX=10090 GN=Hnrnpd PE=1 SV=2	1	1	1	1	1	0	0	0	1	0	0	1	1	0	0	0	1	0	0	1	2477800	0	0	0	6355600	0	0	3105200	0	0	0	0	0	0.488577	1	0	0	0	1	0	0	1	3.9
sp|P17095|HMGA1_MOUSE	sp|P17095|HMGA1_MOUSE	1	1	1	Hmga1	sp|P17095|HMGA1_MOUSE High mobility group protein HMG-I/HMG-Y OS=Mus musculus OX=10090 GN=Hmga1 PE=1 SV=4	1	1	1	1	1	0	0	0	1	1	1	1	1	0	0	0	1	1	1	1	3247400	0	0	0	9550800	3822900	5210200	3956400	0	0.40027	0	0.545525	0	0.414248	1	0	0	0	1	1	1	1	15
sp|Q8CGP6|H2A1H_MOUSE;sp|Q8R1M2|H2AJ_MOUSE;sp|C0HKE1|H2A1B_MOUSE;sp|Q8CGP7|H2A1K_MOUSE;sp|Q8CGP5|H2A1F_MOUSE;sp|Q8BFU2|H2A3_MOUSE;sp|Q6GSS7|H2A2A_MOUSE;sp|C0HKE8|H2A1O_MOUSE;sp|C0HKE9|H2A1P_MOUSE;sp|C0HKE6|H2A1I_MOUSE;sp|C0HKE5|H2A1G_MOUSE;sp|C0HKE4|H2A1E_MOUSE;sp|C0HKE3|H2A1D_MOUSE;sp|C0HKE2|H2A1C_MOUSE;sp|C0HKE7|H2A1N_MOUSE;sp|Q64523|H2A2C_MOUSE;sp|P27661|H2AX_MOUSE;sp|Q64522|H2A2B_MOUSE	sp|Q8CGP6|H2A1H_MOUSE;sp|Q8R1M2|H2AJ_MOUSE;sp|C0HKE1|H2A1B_MOUSE;sp|Q8CGP7|H2A1K_MOUSE;sp|Q8CGP5|H2A1F_MOUSE;sp|Q8BFU2|H2A3_MOUSE;sp|Q6GSS7|H2A2A_MOUSE;sp|C0HKE8|H2A1O_MOUSE;sp|C0HKE9|H2A1P_MOUSE;sp|C0HKE6|H2A1I_MOUSE;sp|C0HKE5|H2A1G_MOUSE;sp|C0HKE4|H2A1E_MOUSE;sp|C0HKE3|H2A1D_MOUSE;sp|C0HKE2|H2A1C_MOUSE;sp|C0HKE7|H2A1N_MOUSE;sp|Q64523|H2A2C_MOUSE;sp|P27661|H2AX_MOUSE	3;3;3;3;3;3;3;3;3;3;3;3;3;3;3;3;2;1	1;1;1;1;1;1;1;1;1;1;1;1;1;1;1;1;0;0	1;1;1;1;1;1;1;1;1;1;1;1;1;1;1;1;0;0	H2ac12	sp|Q8CGP6|H2A1H_MOUSE Histone H2A type 1-H OS=Mus musculus OX=10090 GN=H2ac12 PE=1 SV=3;sp|Q8R1M2|H2AJ_MOUSE Histone H2A.J OS=Mus musculus OX=10090 GN=H2aj PE=1 SV=1;sp|C0HKE1|H2A1B_MOUSE Histone H2A type 1-B OS=Mus musculus OX=10090 GN=H2ac4 PE=1 SV=1;sp|	18	3	1	1	3	3	3	3	3	3	3	3	1	1	1	1	1	1	1	1	18767000	8345200	3984600	11864000	85053000	30958000	52469000	32783000	0.444674	0.363985	0.212319	0.616898	0.632173	0.385442	1	1	1	1	1	1	1	1	27.3
sp|P16460|ASSY_MOUSE	sp|P16460|ASSY_MOUSE	1	1	1	Ass1	sp|P16460|ASSY_MOUSE Argininosuccinate synthase OS=Mus musculus OX=10090 GN=Ass1 PE=1 SV=1	1	1	1	1	1	0	1	0	0	0	0	0	1	0	1	0	0	0	0	0	4001100	0	2366400	0	0	0	0	0	0	---	0.591437	---	0	---	1	0	1	0	0	0	0	0	4.9
sp|P53811|PIPNB_MOUSE	sp|P53811|PIPNB_MOUSE	1	1	1	Pitpnb	sp|P53811|PIPNB_MOUSE Phosphatidylinositol transfer protein beta isoform OS=Mus musculus OX=10090 GN=Pitpnb PE=1 SV=2	1	1	1	1	1	1	1	1	1	1	1	0	1	1	1	1	1	1	1	0	80859000	77161000	81823000	143640000	80347000	75448000	21021000	0	0.954266	0.939027	1.01192	0.261628	1.77643	0	1	1	1	1	1	1	1	0	5.5
sp|Q99JF8|PSIP1_MOUSE	sp|Q99JF8|PSIP1_MOUSE	1	1	1	Psip1	sp|Q99JF8|PSIP1_MOUSE PC4 and SFRS1-interacting protein OS=Mus musculus OX=10090 GN=Psip1 PE=1 SV=1	1	1	1	1	0	0	0	0	1	1	1	0	0	0	0	0	1	1	1	0	0	0	0	0	1040700	709830	1574000	0	---	0.68207	---	1.51244	---	0	0	0	0	0	1	1	1	0	3.2
sp|P84104|SRSF3_MOUSE	sp|P84104|SRSF3_MOUSE	2	2	1	Srsf3	sp|P84104|SRSF3_MOUSE Serine/arginine-rich splicing factor 3 OS=Mus musculus OX=10090 GN=Srsf3 PE=1 SV=1	1	2	2	1	1	2	1	1	2	2	2	1	1	2	1	1	2	2	2	1	0	2402500	0	0	3949300	1844000	4593400	0	Infinity	0.466918	---	1.16309	---	0	0	1	0	0	1	1	1	0	14
sp|O88509|DNM3B_MOUSE	sp|O88509|DNM3B_MOUSE	1	1	1	Dnmt3b	sp|O88509|DNM3B_MOUSE DNA (cytosine-5)-methyltransferase 3B OS=Mus musculus OX=10090 GN=Dnmt3b PE=1 SV=2	1	1	1	1	0	0	0	0	1	1	1	0	0	0	0	0	1	1	1	0	0	0	0	0	1423000	1236000	1581400	0	---	0.868587	---	1.11131	---	0	0	0	0	0	1	1	1	0	1.6
sp|O08583|THOC4_MOUSE	sp|O08583|THOC4_MOUSE	1	1	1	Alyref	sp|O08583|THOC4_MOUSE THO complex subunit 4 OS=Mus musculus OX=10090 GN=Alyref PE=1 SV=3	1	1	1	1	0	1	0	0	1	0	1	0	0	1	0	0	1	0	1	0	0	2382600	0	0	2175000	0	2032900	0	Infinity	0	---	0.934667	---	0	0	1	0	0	1	0	1	0	8.2
sp|P00329|ADH1_MOUSE	sp|P00329|ADH1_MOUSE	1	1	1	Adh1	sp|P00329|ADH1_MOUSE Alcohol dehydrogenase 1 OS=Mus musculus OX=10090 GN=Adh1 PE=1 SV=2	1	1	1	1	1	1	0	1	1	0	0	0	1	1	0	1	1	0	0	0	1094900	487570	0	429610	440650	0	0	0	0.44531	0	0	0	0.392374	0	1	1	0	1	1	0	0	0	6.1
	sp|O70250|PGAM2_MOUSE;sp|Q9DBJ1|PGAM1_MOUSE	2;2	2;2	2;2			2	2	2		0	1	0	0	1	0	0	0	0	1	0	0	1	0	0	0																							7.9
	sp|P06151|LDHA_MOUSE;sp|P00342|LDHC_MOUSE;sp|P16125|LDHB_MOUSE	2;1;1	2;1;1	2;1;1			3	2	2		0	0	0	0	2	0	0	0	0	0	0	0	2	0	0	0																							6.6
	sp|Q80SY5|PR38B_MOUSE	2	2	2			1	2	2		0	1	0	0	0	1	0	1	0	1	0	0	0	1	0	1																							3
	sp|Q8CDD8|KCD20_MOUSE	1	1	1			1	1	1		0	0	1	0	0	0	0	0	0	0	1	0	0	0	0	0																							4.5
	sp|Q6PAL0|BEND3_MOUSE	1	1	1			1	1	1		0	0	1	0	0	0	0	0	0	0	1	0	0	0	0	0																							1.9
	sp|Q9QZD9|EIF3I_MOUSE	1	1	1			1	1	1		0	0	0	0	0	0	0	1	0	0	0	0	0	0	0	1																							4.9
	sp|Q9D4G9|RMI1_MOUSE	1	1	1			1	1	1		0	0	1	0	0	0	0	0	0	0	1	0	0	0	0	0																							2.6
	sp|Q61686|CBX5_MOUSE	1	1	1			1	1	1		0	0	0	0	0	0	1	0	0	0	0	0	0	0	1	0																							6.8
	sp|O88508|DNM3A_MOUSE	1	1	1			1	1	1		0	0	0	0	0	0	1	0	0	0	0	0	0	0	1	0																							1.3
	sp|Q6URW6|MYH14_MOUSE	1	1	1			1	1	1		0	0	0	0	0	1	0	0	0	0	0	0	0	1	0	0																							0.6
	sp|Col6A3_mut|Col6A3_mut;sp|Col6A3_WT|Col6A3_WT	1;1	1;1	1;1			2	1	1		0	1	0	0	1	0	0	0	0	1	0	0	1	0	0	0																							0.3
	sp|O35219|KCNH2_MOUSE;sp|Q9ER47|KCNH7_MOUSE	1;1	1;1	1;1			2	1	1		0	0	0	0	1	1	0	0	0	0	0	0	1	1	0	0																							0.6
	sp|P06328|HVM49_MOUSE;sp|P01754|HVM10_MOUSE;sp|P01753|HVM09_MOUSE	1;1;1	1;1;1	1;1;1			3	1	1		1	0	0	0	0	0	0	0	1	0	0	0	0	0	0	0																							6
	sp|Q3THE2|ML12B_MOUSE	1	1	1			1	1	1		0	1	0	0	0	0	0	0	0	1	0	0	0	0	0	0																							6.4
	sp|Q3UFY0|RRP36_MOUSE	1	1	1			1	1	1		1	0	0	0	0	0	0	0	1	0	0	0	0	0	0	0																							2.9
	sp|Q5SUE7|ADAD1_MOUSE	1	1	1			1	1	1		0	0	1	0	0	1	0	0	0	0	1	0	0	1	0	0																							1.1
	sp|Q62010|OVGP1_MOUSE	1	1	1			1	1	1		0	0	0	0	0	0	1	0	0	0	0	0	0	0	1	0																							2.5
	sp|Q7TS75|AMER1_MOUSE	1	1	1			1	1	1		0	0	0	1	0	1	0	0	0	0	0	1	0	1	0	0																							0.7
	sp|Q8BGA8|ACSM5_MOUSE	1	1	1			1	1	1		0	1	0	0	1	1	0	1	0	1	0	0	1	1	0	1																							1.2
	sp|Q8C156|CND2_MOUSE	1	1	1			1	1	1		1	1	1	1	1	1	1	1	1	1	1	1	1	1	1	1																							1
	sp|Q91YR7|PRP6_MOUSE	1	1	1			1	1	1		1	0	0	0	0	1	0	0	1	0	0	0	0	1	0	0																							0.7
	sp|Q9D3N2|EFCB1_MOUSE	1	1	1			1	1	1		1	1	0	0	1	0	0	0	1	1	0	0	1	0	0	0																							3.3
	sp|Q9D8Y1|T126A_MOUSE	1	1	1			1	1	1		0	1	0	0	0	0	1	0	0	1	0	0	0	0	1	0																							3.6
	sp|Q9Z2X1|HNRPF_MOUSE	3	1	1			1	3	1		2	1	2	2	2	3	2	2	0	0	0	0	0	1	0	0																							10.4
[truncated: 75 more columns]
