# Supplementary material for: Transcriptional repression by TGIF2 coordinates neurogenic priming and neural stem cell maintenance
Source: Sci Adv. 2026 Jun 26;12(26):eaea9974. doi: 10.1126/sciadv.aea9974 (PMC13308598; doi:10.1126/sciadv.aea9974)
Supplement: Supplementary file 2 — Tables S1 to S10 [file sciadv.aea9974_tables_s1_to_s10.zip › aea9974_table_s9.xlsx]

## Sheet: Motif Scanning
TGIF2 motif scanning in CutandRun peaks
motif_id	motif_alt_id	sequence_name	start	stop	strand	score	p-value	q-value	matched_sequence
MA0797.1	TGIF2	chr14	86315331	86315342	-	16789	1.09e-06	812	TGGCAGGTGTCA
MA0797.1	TGIF2	chr5	53804538	53804549	-	16.7064	1.26e-06	812	TGACAACTGTCA
MA0797.1	TGIF2	chr18	68360276	68360287	-	15.8899	1.74e-06	812	TGACAGCTGGCA
MA0797.1	TGIF2	chr4	118934558	118934569	-	15.7431	1.85e-06	812	TGACAGCTGTGA
MA0797.1	TGIF2	chr5	53804538	53804549	+	15.5413	2.16e-06	812	TGACAGTTGTCA
MA0797.1	TGIF2	chr2	20874778	20874789	+	15.3578	2.34e-06	812	TGAAAGCTGTCA
MA0797.1	TGIF2	chr9	78082881	78082892	-	15.2385	2.47e-06	812	CGACATCTGTCA
MA0797.1	TGIF2	chr9	78082881	78082892	+	14.9633	3.28e-06	812	tgacagatgtcg
MA0797.1	TGIF2	chr16	11055075	11055086	-	14.9541	3.35e-06	812	AGACAGATGTCA
MA0797.1	TGIF2	chr16	11055075	11055086	+	14945	3.42e-06	812	TGACATCTGTCT
MA0797.1	TGIF2	chr2	20874778	20874789	-	14.7523	3.85e-06	812	TGACAGCTTTCA
MA0797.1	TGIF2	chr19	53982729	53982740	-	14.6881	3.92e-06	812	TGACATGTGACA
MA0797.1	TGIF2	chr4	118934558	118934569	+	14.2385	4.64e-06	812	TCACAGCTGTCA
MA0797.1	TGIF2	chr15	30231042	30231053	+	14.1651	4.78e-06	812	TGACATGTGTCT
MA0797.1	TGIF2	chr1	27021239	27021250	-	14.0275	5.16e-06	812	TGACAGGAGTCA
MA0797.1	TGIF2	chr18	68360276	68360287	+	14.0275	5.16e-06	812	TGCCAGCTGTCA
MA0797.1	TGIF2	chr1	106438110	106438121	-	13945	5.38e-06	812	TGACATCTGTCC
MA0797.1	TGIF2	chr1	108261936	108261947	-	13945	5.38e-06	812	TGACATCTGTCC
MA0797.1	TGIF2	chr2	156077743	156077754	+	13945	5.38e-06	812	TGACATCTGTCC
MA0797.1	TGIF2	chr15	37868706	37868717	+	13.6055	5.79e-06	812	TGGCAGCTGCCA
MA0797.1	TGIF2	chr15	37868706	37868717	-	13.6055	5.79e-06	812	TGGCAGCTGCCA
MA0797.1	TGIF2	chr14	53140661	53140672	+	13.6055	5.79e-06	812	TGGCAGCTGCCA
MA0797.1	TGIF2	chr14	53140661	53140672	-	13.6055	5.79e-06	812	TGGCAGCTGCCA
MA0797.1	TGIF2	chr1	106438110	106438121	+	13.6055	5.79e-06	812	ggacagatgtca
MA0797.1	TGIF2	chr1	108261936	108261947	+	13.6055	5.79e-06	812	ggacagatgtca
MA0797.1	TGIF2	chr2	156077743	156077754	-	13.6055	5.79e-06	812	GGACAGATGTCA
MA0797.1	TGIF2	chr19	53982722	53982733	-	13.3211	6.43e-06	812	TGACATCTGTGA
MA0797.1	TGIF2	chr2	145238718	145238729	-	13.3211	6.43e-06	812	TGACATCTGTGA
MA0797.1	TGIF2	chr12	59248329	59248340	+	13.2752	6.61e-06	812	TGGCAGCTGACA
MA0797.1	TGIF2	chr8	71100978	71100989	-	13.2477	6.75e-06	812	TGCCAGGTGTCA
MA0797.1	TGIF2	chr8	17262912	17262923	-	13.2385	6.89e-06	812	TGACTGGTGTCA
MA0797.1	TGIF2	chr13	32429415	32429426	+	13.1468	7.17e-06	812	tgacagatgtga
MA0797.1	TGIF2	chrX	66258391	66258402	+	13.1468	7.17e-06	812	tgacagatgtga
MA0797.1	TGIF2	chr4	48602734	48602745	-	12.9908	7.81e-06	837	AGACAGCCGTCA
MA0797.1	TGIF2	chr12	8740384	8740395	+	12.8257	8.26e-06	837	tggcaggtgcca
MA0797.1	TGIF2	chr14	86315331	86315342	+	12.7248	8.93e-06	837	tgacacctgcca
MA0797.1	TGIF2	chr2	48864479	48864490	-	12.5963	9.25e-06	837	TGACAGATGTTA
MA0797.1	TGIF2	chr14	93418322	93418333	-	12.5963	9.25e-06	837	TGACAGATGTTA
MA0797.1	TGIF2	chr3	123755373	123755384	+	12.5963	9.25e-06	837	tgacagatgtta
MA0797.1	TGIF2	chr2	48864479	48864490	+	12.5505	9.49e-06	837	TAACATCTGTCA
MA0797.1	TGIF2	chr14	93418322	93418333	+	12.5505	9.49e-06	837	TAACATCTGTCA
MA0797.1	TGIF2	chr3	123755373	123755384	-	12.5505	9.49e-06	837	TAACATCTGTCA
MA0797.1	TGIF2	chr8	129424593	129424604	+	12.5413	9.63e-06	837	TGACATGTGTGA
MA0797.1	TGIF2	chr6	7982008	7982019	+	12.4954	9.87e-06	838	TGGCAGGTGACA
MA0797.1	TGIF2	chr12	75602204	75602215	+	12.3853	1.05e-05	867	TGACATCAGTCA
MA0797.1	TGIF2	chr17	78572288	78572299	+	12.3303	1.09e-05	867	TGACAGATCTCA
MA0797.1	TGIF2	chr5	131948489	131948500	+	12.3303	1.09e-05	867	tgacagatctca
MA0797.1	TGIF2	chr2	25146949	25146960	+	12.2294	1.12e-05	868	TGGCAGGCGTCA
MA0797.1	TGIF2	chr4	48602734	48602745	+	12.2018	1.14e-05	868	tgacGGCTGTCT
MA0797.1	TGIF2	chr5	106486315	106486326	-	12.0734	1.23e-05	877	AGACAACTGTCA
MA0797.1	TGIF2	chr12	59248329	59248340	-	11.9633	1.28e-05	877	TGTCAGCTGCCA
MA0797.1	TGIF2	chr8	58129462	58129473	-	11.9541	1.29e-05	877	AGACAGGTGTCT
MA0797.1	TGIF2	chr17	78572288	78572299	-	11.9083	1.31e-05	877	TGAGATCTGTCA
MA0797.1	TGIF2	chr5	131948489	131948500	-	11.9083	1.31e-05	877	TGAGATCTGTCA
MA0797.1	TGIF2	chr4	41355971	41355982	-	11.8899	1.32e-05	877	TGACAACTGTCT
MA0797.1	TGIF2	chr13	32429415	32429426	-	11.8165	1.34e-05	877	TCACATCTGTCA
MA0797.1	TGIF2	chrX	66258391	66258402	-	11.8165	1.34e-05	877	TCACATCTGTCA
MA0797.1	TGIF2	chr19	53982722	53982733	+	11.6422	1.41e-05	889	tcacagatgtca
MA0797.1	TGIF2	chr2	145238718	145238729	+	11.6422	1.41e-05	889	TCACAGATGTCA
MA0797.1	TGIF2	chr1	87824057	87824068	+	11633	1.43e-05	889	TGACAAGTGACA
MA0797.1	TGIF2	chr7	112452495	112452506	+	11.4495	1.52e-05	889	TGACAGCTGAGA
MA0797.1	TGIF2	chr12	75602204	75602215	-	11422	1.54e-05	889	TGACTGATGTCA
MA0797.1	TGIF2	chr16	20219752	20219763	-	11.3945	1.56e-05	889	TGAAAGCTGCCA
MA0797.1	TGIF2	chr18	25170311	25170322	-	11.3945	1.56e-05	889	TGAAAGCTGCCA
MA0797.1	TGIF2	chr1	13287242	13287253	-	11.2752	1.67e-05	889	TGGCAGCTGGCA
MA0797.1	TGIF2	chr11	120033742	120033753	+	11.2569	1.68e-05	889	AGACAGCTGGCA
MA0797.1	TGIF2	chr12	86188388	86188399	-	11.1743	1.73e-05	889	TGACATCTGCCG
MA0797.1	TGIF2	chr11	98697127	98697138	-	11.1651	1.74e-05	889	AGACATCTGCCA
MA0797.1	TGIF2	chr5	133157164	133157175	+	11.1101	1.79e-05	889	agacagctgtga
MA0797.1	TGIF2	chr2	98340588	98340599	-	10.9908	1.91e-05	889	AGACAGATGCCA
MA0797.1	TGIF2	chr6	95677784	95677795	+	10.9633	1.94e-05	889	TGACAGCTCCCA
MA0797.1	TGIF2	chr18	24169939	24169950	-	10.9266	1.96e-05	889	TGACAGCTGTGT
MA0797.1	TGIF2	chr12	51667290	51667301	+	10.9266	1.96e-05	889	TGACAGCTGTGT
MA0797.1	TGIF2	chr1	93683630	93683641	+	10.9266	1.96e-05	889	TGACAGCTGTGT
MA0797.1	TGIF2	chr4	41355971	41355982	+	10.9083	1.99e-05	889	agacagttgtca
MA0797.1	TGIF2	chr6	54874175	54874186	-	10.8991	2e-05	889	TGACAGCTGATA
MA0797.1	TGIF2	chr10	60133494	60133505	+	10.8624	2.04e-05	889	TGACAGGTACCA
MA0797.1	TGIF2	chr4	152106337	152106348	+	10.8624	2.04e-05	889	TGACAGGTACCA
MA0797.1	TGIF2	chr16	4603416	4603427	-	10.8532	2.05e-05	889	TGGCATCTGACA
MA0797.1	TGIF2	chr8	106504364	106504375	+	10.8349	2.08e-05	889	cgaaagctgtca
MA0797.1	TGIF2	chr12	81811886	81811897	+	10.8165	2.09e-05	889	tgacttgtgtca
MA0797.1	TGIF2	chr17	10527956	10527967	-	10.8073	2.1e-05	889	TGACAGATGCCT
MA0797.1	TGIF2	chr4	37680673	37680684	-	10.8073	2.1e-05	889	TGACAGATGCCT
MA0797.1	TGIF2	chr5	106486315	106486326	+	10.7248	2.19e-05	889	TGACAGTTGTCT
MA0797.1	TGIF2	chr1	151834451	151834462	+	10.6789	2.21e-05	889	tggcagatgaca
MA0797.1	TGIF2	chr6	29298112	29298123	+	10.6147	2.29e-05	889	TGAAAGGTGCCA
MA0797.1	TGIF2	chr4	20405778	20405789	-	10.5413	2.37e-05	889	TGAAAGCTGTCT
MA0797.1	TGIF2	chr10	80234050	80234061	-	10.5413	2.37e-05	889	TGAAAGCTGTCT
MA0797.1	TGIF2	chr17	10527956	10527967	+	10.5138	2.41e-05	889	AGGCATCTGTCA
MA0797.1	TGIF2	chr4	37680673	37680684	+	10.5138	2.41e-05	889	AGGCATCTGTCA
MA0797.1	TGIF2	chr16	90825540	90825551	+	10.4954	2.43e-05	889	TGGCAGGTGGCA
MA0797.1	TGIF2	chr14	53140654	53140665	+	10.4771	2.45e-05	889	AGACAGGTGGCA
MA0797.1	TGIF2	chr5	121505321	121505332	-	10.4771	2.45e-05	889	AGACAGGTGGCA
MA0797.1	TGIF2	chr12	86188388	86188399	+	10.4495	2.49e-05	889	cggcAgatgtca
MA0797.1	TGIF2	chr11	68582660	68582671	+	10.4037	2.55e-05	889	TGACAGGCGTGA
MA0797.1	TGIF2	chr8	71100978	71100989	+	10.3945	2.57e-05	889	TGACACCTGGCA
MA0797.1	TGIF2	chr2	18395513	18395524	-	10.3853	2.59e-05	889	AGACATGTGCCA
MA0797.1	TGIF2	chr16	30990260	30990271	-	10.3853	2.59e-05	889	AGACATGTGCCA
MA0797.1	TGIF2	chr16	91038028	91038039	-	10.3853	2.59e-05	889	AGACATGTGCCA
MA0797.1	TGIF2	chr1	167090637	167090648	-	10.3853	2.59e-05	889	AGACATGTGCCA
MA0797.1	TGIF2	chr9	114465149	114465160	+	10367	2.61e-05	889	tgacagCCCTCA
MA0797.1	TGIF2	chr4	87747553	87747564	-	10.3394	2.67e-05	889	TGACAGGTGTGG
MA0797.1	TGIF2	chr6	23334949	23334960	-	10.3303	2.69e-05	889	AGACAGGTGTGA
MA0797.1	TGIF2	chr4	58511313	58511324	+	10.3303	2.69e-05	889	AGACAGGTGTGA
MA0797.1	TGIF2	chr12	71041433	71041444	-	10.3303	2.69e-05	889	AGACAGGTGTGA
MA0797.1	TGIF2	chr2	98340588	98340599	+	10.3303	2.69e-05	889	tggcatctgtct
MA0797.1	TGIF2	chr14	100480528	100480539	-	10.3119	2.71e-05	889	AGACATCTGTCT
MA0797.1	TGIF2	chr11	53945632	53945643	-	10.2936	2.73e-05	889	AGACAGCTCTCA
MA0797.1	TGIF2	chr8	74046281	74046292	+	10.2844	2.74e-05	889	TGAAAGGTGACA
MA0797.1	TGIF2	chr9	31948463	31948474	-	10.2661	2.77e-05	889	TGACAGGCATCA
MA0797.1	TGIF2	chr2	59524164	59524175	+	10.2661	2.77e-05	889	TGACAACTGTGA
MA0797.1	TGIF2	chr1	167077540	167077551	+	10.2661	2.77e-05	889	TGACAGGCATCA
MA0797.1	TGIF2	chr2	34697535	34697546	-	10.2294	2.81e-05	889	TAACAGGTGCCA
MA0797.1	TGIF2	chr19	5477275	5477286	+	10.2018	2.84e-05	889	TGACATGTGCCT
MA0797.1	TGIF2	chr18	13948614	13948625	-	10.1927	2.86e-05	889	TGGCAGCAGTCA
MA0797.1	TGIF2	chr4	140731208	140731219	+	10.1743	2.89e-05	889	AGACAGCAGTCA
MA0797.1	TGIF2	chr11	98697127	98697138	+	10156	2.93e-05	889	TGGCAGATGTCT
MA0797.1	TGIF2	chr14	21692213	21692224	+	10.1468	2.94e-05	889	tgacaggtgtgt
MA0797.1	TGIF2	chr17	86266160	86266171	-	10.1468	2.94e-05	889	TGACAAATGCCA
MA0797.1	TGIF2	chr16	20219752	20219763	+	10.1376	2.96e-05	889	TGGCAGCTTTCA
MA0797.1	TGIF2	chr18	25170311	25170322	+	10.1376	2.96e-05	889	TGGCAGCTTTCA
MA0797.1	TGIF2	chr14	100480528	100480539	+	10.1376	2.96e-05	889	AGACAGATGTCT
MA0797.1	TGIF2	chr8	106504364	106504375	-	10.1284	2.99e-05	889	TGACAGCTTTCG
MA0797.1	TGIF2	chr4	20405778	20405789	+	10.1193	3e-05	889	AGACAGCTTTCA
MA0797.1	TGIF2	chr10	80234050	80234061	+	10.1193	3e-05	889	AGACAGCTTTCA
MA0797.1	TGIF2	chrX	100812674	100812685	-	10.1193	3e-05	889	TGACAGGTGATA
MA0797.1	TGIF2	chr1	13287242	13287253	+	10.0642	3.08e-05	889	TGCCAGCTGCCA
MA0797.1	TGIF2	chr17	22195469	22195480	-	10.0642	3.08e-05	889	TGACAGGAGCCA
MA0797.1	TGIF2	chr15	100913368	100913379	+	10.0642	3.08e-05	889	TGACAGGAGCCA
MA0797.1	TGIF2	chr18	13948614	13948625	+	10055	3.09e-05	889	TGACTGCTGCCA
MA0797.1	TGIF2	chr19	5465434	5465445	+	9.88073	3.3e-05	926	TGACAGCTGTAG
MA0797.1	TGIF2	chr9	66301774	66301785	-	9.87156	3.31e-05	926	AGACAGCTGTAA
MA0797.1	TGIF2	chr17	36214475	36214486	+	9.84404	3.35e-05	926	cggcatgtgtca
MA0797.1	TGIF2	chr12	64265481	64265492	+	9.77982	3.47e-05	926	AGACAGGTGTTA
MA0797.1	TGIF2	chr19	53338891	53338902	-	9.73394	3.53e-05	926	AGGCATGTGTCA
MA0797.1	TGIF2	chr7	73168498	73168509	+	9.73394	3.53e-05	926	aggcatgtgtca
MA0797.1	TGIF2	chr11	80254230	80254241	+	9.73394	3.53e-05	926	aggcatgtgtca
MA0797.1	TGIF2	chr10	82543899	82543910	+	9.73394	3.53e-05	926	aggcatgtgtca
MA0797.1	TGIF2	chr11	84878643	84878654	+	9.73394	3.53e-05	926	aggcatgtgtca
MA0797.1	TGIF2	chr2	90778136	90778147	+	9.73394	3.53e-05	926	aggcatgtgtca
MA0797.1	TGIF2	chr6	95677784	95677795	-	9.7156	3.57e-05	926	TGGGAGCTGTCA
MA0797.1	TGIF2	chr8	22479362	22479373	-	9.6055	3.73e-05	926	GGACAGGTGTCC
MA0797.1	TGIF2	chr18	24169939	24169950	+	9.6055	3.73e-05	926	acacagctgtca
MA0797.1	TGIF2	chrX	40875893	40875904	-	9.6055	3.73e-05	926	GGACAGGTGTCC
MA0797.1	TGIF2	chr18	44507790	44507801	-	9.6055	3.73e-05	926	GGACAGGTGTCC
MA0797.1	TGIF2	chr12	51667290	51667301	-	9.6055	3.73e-05	926	ACACAGCTGTCA
MA0797.1	TGIF2	chr9	70998168	70998179	-	9.6055	3.73e-05	926	GGACAGGTGTCC
MA0797.1	TGIF2	chr1	93683630	93683641	-	9.6055	3.73e-05	926	ACACAGCTGTCA
MA0797.1	TGIF2	chr6	116860565	116860576	-	9.6055	3.73e-05	926	GGACAGGTGTCC
MA0797.1	TGIF2	chr6	47224522	47224533	+	9.59633	3.74e-05	926	tgacaggtgttt
MA0797.1	TGIF2	chr19	5465434	5465445	-	9.55046	3.81e-05	926	CTACAGCTGTCA
MA0797.1	TGIF2	chr4	119281848	119281859	-	9.54128	3.82e-05	926	TGAAAGCTGTCC
MA0797.1	TGIF2	chr1	151834451	151834462	-	9.54128	3.82e-05	926	TGTCATCTGCCA
MA0797.1	TGIF2	chr7	51278653	51278664	-	9.53211	3.84e-05	926	AGACATGTGTCT
MA0797.1	TGIF2	chr12	27761961	27761972	+	9.51376	3.86e-05	926	AGACAGGTCTCA
MA0797.1	TGIF2	chr11	53945632	53945643	+	9.51376	3.86e-05	926	TGAGAGctgtct
MA0797.1	TGIF2	chr11	32647230	32647241	-	9.49541	3.9e-05	926	TAACAACTGTCA
MA0797.1	TGIF2	chrX	71072649	71072660	+	9.48624	3.93e-05	926	TGACATATGTAA
MA0797.1	TGIF2	chr13	78217167	78217178	-	9.47706	3.96e-05	926	AGACAAATGTCA
MA0797.1	TGIF2	chr6	94699819	94699830	-	9.47706	3.96e-05	926	AGACAAATGTCA
MA0797.1	TGIF2	chr15	30231042	30231053	-	9.45872	3.99e-05	927	AGACACATGTCA
MA0797.1	TGIF2	chr5	133157164	133157175	-	9.42202	4.05e-05	934	TCACAGCTGTCT
MA0797.1	TGIF2	chr6	113284342	113284353	+	9.38532	4.13e-05	941	TGGCAGGGGTCA
MA0797.1	TGIF2	chr16	4603416	4603427	+	9.36697	4.16e-05	941	tgtcagatgcca
MA0797.1	TGIF2	chr16	22065572	22065583	+	9.3578	4.18e-05	941	TGGCAGGTTTCA
MA0797.1	TGIF2	chrX	7517750	7517761	-	9.33945	4.21e-05	941	AGACAGGTTTCA
MA0797.1	TGIF2	chr8	17262912	17262923	+	9.31193	4.27e-05	941	TGACACCAGTCA
MA0797.1	TGIF2	chr4	34834826	34834837	+	9.29358	4.3e-05	941	TGACAAATGTCT
MA0797.1	TGIF2	chr7	117746097	117746108	+	9.27523	4.34e-05	941	TGACAACTTTCA
MA0797.1	TGIF2	chr9	66301774	66301785	+	9.25688	4.37e-05	941	TTACAGCTGTCT
MA0797.1	TGIF2	chr18	10076087	10076098	-	9.21101	4.44e-05	941	TGTCATCTGACA
MA0797.1	TGIF2	chr7	117746090	117746101	-	9.21101	4.44e-05	941	TGTCATCTGACA
MA0797.1	TGIF2	chr11	120033742	120033753	-	9.21101	4.44e-05	941	TGCCAGCTGTCT
MA0797.1	TGIF2	chr4	132259028	132259039	+	9.21101	4.44e-05	941	ggacagctgtta
MA0797.1	TGIF2	chr4	140731208	140731219	-	9.20183	4.46e-05	941	TGACTGCTGTCT
MA0797.1	TGIF2	chr16	32469715	32469726	+	9.18349	4.48e-05	941	TGACAGGGGTCT
MA0797.1	TGIF2	chr5	45430169	45430180	-	9.16514	4.51e-05	941	TCACAGGTGACA
MA0797.1	TGIF2	chr9	114465149	114465160	-	9.16514	4.51e-05	941	TGAGGGCTGTCA
MA0797.1	TGIF2	chr8	123199501	123199512	+	9.16514	4.51e-05	941	GGTCAGGTGTCA
MA0797.1	TGIF2	chr4	132259028	132259039	-	9.15596	4.54e-05	941	TAACAGCTGTCC
MA0797.1	TGIF2	chr15	37868699	37868710	+	9.12844	4.55e-05	941	GGACAGGTGGCA
MA0797.1	TGIF2	chr1	58456575	58456586	+	9.10092	4.6e-05	942	TGATAGATgcca
MA0797.1	TGIF2	chr13	78070543	78070554	-	9.06422	4.65e-05	942	TGAAAGCTGGCA
MA0797.1	TGIF2	chrX	71072649	71072660	-	9.05505	4.66e-05	942	TTACATATGTCA
MA0797.1	TGIF2	chr18	10076087	10076098	+	9.0367	4.69e-05	942	TGTCAGATGACA
MA0797.1	TGIF2	chr7	117746090	117746101	+	9.0367	4.69e-05	942	TGTCAGATGACA
MA0797.1	TGIF2	chr9	59699557	59699568	-	9.02752	4.72e-05	943	TAACGGGTGTCA
MA0797.1	TGIF2	chr12	82249952	82249963	-	9	4.77e-05	943	TGACGTGTGTCT
MA0797.1	TGIF2	chr9	70761622	70761633	-	8.93578	4.93e-05	943	TGACAAGTGTTA
MA0797.1	TGIF2	chr2	52795304	52795315	-	8.91743	4.95e-05	943	AGAGAGGTGTCA
MA0797.1	TGIF2	chr4	41865117	41865128	+	8.85321	5.05e-05	943	TGACAGATGAGA
MA0797.1	TGIF2	chr4	42214358	42214369	+	8.85321	5.05e-05	943	TGACAGATGAGA
MA0797.1	TGIF2	chr11	78584925	78584936	+	8.85321	5.05e-05	943	TGACAGATGAGA
MA0797.1	TGIF2	chr4	134749747	134749758	-	8.85321	5.05e-05	943	TGGCATCTGGCA
MA0797.1	TGIF2	chr1	167077533	167077544	-	8.85321	5.05e-05	943	TGTCAGGTGGCA
MA0797.1	TGIF2	chr13	81214658	81214669	+	8.84404	5.07e-05	943	tcgcaggtgtca
MA0797.1	TGIF2	chr16	16272930	16272941	+	8.80734	5.13e-05	943	TGACATCTGCTa
MA0797.1	TGIF2	chr18	8051831	8051842	+	8.79817	5.15e-05	943	TGAAAGATGCCA
MA0797.1	TGIF2	chr2	24738722	24738733	+	8.77064	5.21e-05	943	TGATAGATGACA
MA0797.1	TGIF2	chr4	119281848	119281859	+	8.77064	5.21e-05	943	GGACAGCTTTCA
MA0797.1	TGIF2	chr5	122586074	122586085	-	8.73394	5.26e-05	943	TGAGAGGTGTCT
MA0797.1	TGIF2	chr19	16202612	16202623	-	8.7156	5.31e-05	943	TAACAAGTGTCA
MA0797.1	TGIF2	chr6	54874175	54874186	+	8.7156	5.31e-05	943	TATCAGCTGTCA
MA0797.1	TGIF2	chr7	117746097	117746108	-	8.7156	5.31e-05	943	TGAAAGTTGTCA
MA0797.1	TGIF2	chr18	69577867	69577878	-	8.66972	5.46e-05	943	TGACAGGTGGGA
MA0797.1	TGIF2	chr13	81214465	81214476	-	8.66972	5.46e-05	943	TTACAGGTGTCG
MA0797.1	TGIF2	chr18	69725910	69725921	+	8.66055	5.47e-05	943	AGACAGATGGCA
MA0797.1	TGIF2	chr4	44824191	44824202	-	8.62385	5.57e-05	943	TGTTAGGTGTCA
MA0797.1	TGIF2	chr3	8494410	8494421	-	8.6055	5.62e-05	943	AGATATCTGTCA
MA0797.1	TGIF2	chr9	12850193	12850204	+	8.6055	5.62e-05	943	agatatctgtca
MA0797.1	TGIF2	chr16	30633469	30633480	-	8.6055	5.62e-05	943	TGACATGCGTCC
MA0797.1	TGIF2	chr2	46902089	46902100	-	8.6055	5.62e-05	943	AGATATCTGTCA
MA0797.1	TGIF2	chr16	79250928	79250939	-	8.6055	5.62e-05	943	AGATATCTGTCA
MA0797.1	TGIF2	chr10	82228906	82228917	+	8.6055	5.62e-05	943	agatatctgtca
MA0797.1	TGIF2	chr2	110401342	110401353	-	8.6055	5.62e-05	943	AGATATCTGTCA
MA0797.1	TGIF2	chr1	44012327	44012338	-	8.59633	5.65e-05	943	TTACAACTGTCA
MA0797.1	TGIF2	chr2	37567693	37567704	+	8.58716	5.67e-05	943	tggcatatgcca
MA0797.1	TGIF2	chr2	37567693	37567704	-	8.58716	5.67e-05	943	TGGCATATGCCA
MA0797.1	TGIF2	chr5	34565968	34565979	+	8.56881	5.72e-05	943	TGTCAGGTATCA
MA0797.1	TGIF2	chr1	58456575	58456586	-	8.56881	5.72e-05	943	TGGCATCTATCA
MA0797.1	TGIF2	chr11	32647230	32647241	+	8.55046	5.78e-05	943	TGACAGTTGTTA
MA0797.1	TGIF2	chr11	48643411	48643422	-	8.55046	5.78e-05	943	TGACAAGAGTCA
MA0797.1	TGIF2	chr2	68735747	68735758	-	8.55046	5.78e-05	943	TGACAAGAGTCA
MA0797.1	TGIF2	chr1	27021239	27021250	+	8.52294	5.86e-05	943	tgactcctgtca
MA0797.1	TGIF2	chr17	86266160	86266171	+	8.50459	5.92e-05	943	TGGCATTTGTCA
MA0797.1	TGIF2	chr4	34834826	34834837	-	8.48624	5.98e-05	943	AGACATTTGTCA
MA0797.1	TGIF2	chr13	14350900	14350911	-	8.44037	6.09e-05	943	AGACAGCTGACT
MA0797.1	TGIF2	chr4	130424851	130424862	+	8.44037	6.09e-05	943	TGACATGTACCA
MA0797.1	TGIF2	chr17	67368477	67368488	+	8.42202	6.15e-05	943	TGACATCAGCCA
MA0797.1	TGIF2	chr2	58992726	58992737	-	8.36697	6.29e-05	943	TGACAGCAGTGA
MA0797.1	TGIF2	chr5	131753083	131753094	+	8.33028	6.34e-05	943	tgacagatgtgt
MA0797.1	TGIF2	chr7	29498110	29498121	+	8.3211	6.35e-05	943	TGGAATCTGTCA
MA0797.1	TGIF2	chr15	103100729	103100740	-	8.3211	6.35e-05	943	TGGAATCTGTCA
MA0797.1	TGIF2	chr11	23321296	23321307	+	8.30275	6.42e-05	943	TGACGTCTGGCA
MA0797.1	TGIF2	chr13	78217167	78217178	+	8.30275	6.42e-05	943	tgacatttgtct
MA0797.1	TGIF2	chr6	94699819	94699830	+	8.30275	6.42e-05	943	tgacatttgtct
MA0797.1	TGIF2	chr2	154208450	154208461	-	8.25688	6.5e-05	943	TAACATCTGACA
MA0797.1	TGIF2	chr5	44791515	44791526	-	8.24771	6.56e-05	943	TGACAAGTGTAA
MA0797.1	TGIF2	chr6	61211674	61211685	+	8.24771	6.56e-05	943	TGACATGTGAGA
MA0797.1	TGIF2	chr7	117832021	117832032	-	8.22018	6.61e-05	943	TGACAGAGGCCA
MA0797.1	TGIF2	chr6	32458612	32458623	-	8.21101	6.64e-05	943	TGACAGCTGGAA
MA0797.1	TGIF2	chr10	41327013	41327024	+	8.21101	6.64e-05	943	TGACAGCTGGAA
MA0797.1	TGIF2	chr3	8494410	8494421	+	8.19266	6.71e-05	943	tgacagatatct
MA0797.1	TGIF2	chr9	12850193	12850204	-	8.19266	6.71e-05	943	TGACAGATATCT
MA0797.1	TGIF2	chr7	28521639	28521650	-	8.19266	6.71e-05	943	TGAAATGTGCCA
MA0797.1	TGIF2	chr7	29498110	29498121	-	8.19266	6.71e-05	943	TGACAGATTCCA
MA0797.1	TGIF2	chr2	46902089	46902100	+	8.19266	6.71e-05	943	tgacagatatct
MA0797.1	TGIF2	chr18	67608014	67608025	+	8.19266	6.71e-05	943	aggcaggtgcca
MA0797.1	TGIF2	chr16	79250928	79250939	+	8.19266	6.71e-05	943	tgacagatatct
MA0797.1	TGIF2	chr10	82228906	82228917	-	8.19266	6.71e-05	943	TGACAGATATCT
MA0797.1	TGIF2	chr15	103100729	103100740	+	8.19266	6.71e-05	943	TGACAGATTCCA
MA0797.1	TGIF2	chr2	110401342	110401353	+	8.19266	6.71e-05	943	tgacagatatct
MA0797.1	TGIF2	chr19	38003923	38003934	+	8.18349	6.73e-05	943	GGACATGTGTCT
MA0797.1	TGIF2	chr6	149433589	149433600	-	8.15596	6.81e-05	943	TGTCAGGTGTTA
MA0797.1	TGIF2	chr9	91864002	91864013	-	8.12844	6.89e-05	943	TGGCAACTGCCA
MA0797.1	TGIF2	chr1	70593452	70593463	+	8.11927	6.92e-05	943	TGACAGGTGGTA
MA0797.1	TGIF2	chr12	8740384	8740395	-	8.11009	6.97e-05	943	TGGCACCTGCCA
MA0797.1	TGIF2	chr11	21050531	21050542	+	8.11009	6.97e-05	943	AGACAACTGCCA
MA0797.1	TGIF2	chr16	44323008	44323019	+	8.11009	6.97e-05	943	AGACAACTGCCA
MA0797.1	TGIF2	chr11	105081658	105081669	-	8.11009	6.97e-05	943	AGACAACTGCCA
MA0797.1	TGIF2	chr6	94326216	94326227	+	8.09174	7.02e-05	943	tgacatcagaca
MA0797.1	TGIF2	chr2	104171325	104171336	+	8.09174	7.02e-05	943	AGTCATGTGTCA
MA0797.1	TGIF2	chr5	73337426	73337437	-	8.07339	7.07e-05	943	TGAGAAGTGTCA
MA0797.1	TGIF2	chr3	61863892	61863903	+	8.05505	7.1e-05	943	TGACATATGACT
MA0797.1	TGIF2	chr13	60817938	60817949	+	8.0367	7.15e-05	943	TGAGAGCTGGCA
MA0797.1	TGIF2	chr15	73156445	73156456	+	8.02752	7.17e-05	943	caacatctgtca
MA0797.1	TGIF2	chr12	75630026	75630037	+	7.99083	7.24e-05	943	taacatccgtca
MA0797.1	TGIF2	chr12	81561606	81561617	+	7.98165	7.3e-05	943	TAACAGCTGTTA
MA0797.1	TGIF2	chr12	81561606	81561617	-	7.98165	7.3e-05	943	TAACAGCTGTTA
MA0797.1	TGIF2	chr1	92366258	92366269	+	7.98165	7.3e-05	943	TCACAAGTGTCA
MA0797.1	TGIF2	chr7	112452495	112452506	-	7.98165	7.3e-05	943	TCTCAGCTGTCA
MA0797.1	TGIF2	chr5	134170539	134170550	+	7.98165	7.3e-05	943	tgaaagcagtca
MA0797.1	TGIF2	chr15	73156445	73156456	-	7.97248	7.32e-05	943	TGACAGATGTTG
MA0797.1	TGIF2	chr8	91027922	91027933	+	7.94495	7.4e-05	943	TGAAAGATGTCT
MA0797.1	TGIF2	chr19	44945458	44945469	+	7.93578	7.43e-05	943	tgacagctctta
MA0797.1	TGIF2	chr6	61954595	61954606	-	7.91743	7.51e-05	943	AAACATCTGTCA
MA0797.1	TGIF2	chr16	37612374	37612385	+	7.90826	7.54e-05	943	AGACATGTGTGA
MA0797.1	TGIF2	chr18	43000995	43001006	-	7.88991	7.6e-05	943	TGGCATCTCTCA
MA0797.1	TGIF2	chr11	103770398	103770409	+	7.88991	7.6e-05	943	TGAGAGCTGTGA
MA0797.1	TGIF2	chr2	104648184	104648195	-	7.88991	7.6e-05	943	TGATAGGTGTTA
MA0797.1	TGIF2	chr4	134162168	134162179	-	7.88991	7.6e-05	943	TGTCAGGTCTCA
MA0797.1	TGIF2	chr1	44012327	44012338	+	7.86239	7.68e-05	943	TGACAGTTGTAA
MA0797.1	TGIF2	chr19	53982729	53982740	+	7.83486	7.78e-05	943	tgtcacatgtca
MA0797.1	TGIF2	chr2	70910732	70910743	+	7.81651	7.83e-05	943	TGACAAATGGCA
MA0797.1	TGIF2	chr8	112007207	112007218	-	7.81651	7.83e-05	943	TTACAAGTGTCA
MA0797.1	TGIF2	chr3	4437715	4437726	+	7.80734	7.85e-05	943	TAACATGTGCCA
MA0797.1	TGIF2	chr16	93400351	93400362	+	7.80734	7.85e-05	943	TAACATGTGCCA
MA0797.1	TGIF2	chr11	74597498	74597509	+	7.78899	7.92e-05	943	TGGCATGTATCA
MA0797.1	TGIF2	chr6	61954595	61954606	+	7.77982	7.95e-05	943	TGACAGATGTTT
MA0797.1	TGIF2	chr3	19198626	19198637	-	7.77064	8.02e-05	943	TGACATCCTTCA
MA0797.1	TGIF2	chr18	43000995	43001006	+	7.77064	8.02e-05	943	TGAGAGATGCCA
MA0797.1	TGIF2	chr16	16272930	16272941	-	7.76147	8.07e-05	943	TAGCAGATGTCA
MA0797.1	TGIF2	chr11	23321148	23321159	-	7.75229	8.11e-05	943	TAACAGGTGTGA
MA0797.1	TGIF2	chr4	25336814	25336825	-	7.72477	8.19e-05	943	TGACATGTGTGT
MA0797.1	TGIF2	chr18	8051831	8051842	-	7.7156	8.23e-05	943	TGGCATCTTTCA
MA0797.1	TGIF2	chr8	91027922	91027933	-	7.69725	8.29e-05	943	AGACATCTTTCA
MA0797.1	TGIF2	chr15	85987572	85987583	+	7.66055	8.39e-05	943	AGACAGGTGACT
MA0797.1	TGIF2	chr9	81560329	81560340	+	7.65138	8.41e-05	943	TGACATCTGGCC
MA0797.1	TGIF2	chr14	34068879	34068890	+	7.61468	8.51e-05	943	tgagatctgaca
MA0797.1	TGIF2	chr1	63188741	63188752	+	7.61468	8.51e-05	943	tgagatctgaca
MA0797.1	TGIF2	chr2	76207168	76207179	-	7.61468	8.51e-05	943	TGAGATCTGACA
MA0797.1	TGIF2	chr7	92395287	92395298	-	7.61468	8.51e-05	943	TGAGATCTGACA
MA0797.1	TGIF2	chr8	105907592	105907603	-	7.61468	8.51e-05	943	TGAGATCTGACA
MA0797.1	TGIF2	chr8	111973784	111973795	+	7.61468	8.51e-05	943	tgagatctgaca
MA0797.1	TGIF2	chr5	136444016	136444027	+	7.61468	8.51e-05	943	tgagatctgaca
MA0797.1	TGIF2	chr1	190677750	190677761	-	7.61468	8.51e-05	943	TGACATGGGCCA
MA0797.1	TGIF2	chr3	19198626	19198637	+	7.59633	8.58e-05	943	TGAAGGATGTCA
MA0797.1	TGIF2	chr2	59524164	59524175	-	7.59633	8.58e-05	943	TCACAGTTGTCA
MA0797.1	TGIF2	chr17	30230260	30230271	-	7.56881	8.7e-05	943	TAACAGCGGTCA
MA0797.1	TGIF2	chr2	25146949	25146960	-	7.55963	8.74e-05	943	TGACGCCTGCCA
MA0797.1	TGIF2	chr11	69533775	69533786	-	7.50459	8.96e-05	943	TGATAGGAGTCA
MA0797.1	TGIF2	chr4	134749747	134749758	+	7.46789	9.05e-05	943	TGCCAGATGCCA
MA0797.1	TGIF2	chr4	98000378	98000389	+	7.44954	9.12e-05	943	TGACAGGAATCA
MA0797.1	TGIF2	chr12	31978691	31978702	-	7.43119	9.2e-05	943	TGACAGGTGGAA
MA0797.1	TGIF2	chr3	32292790	32292801	-	7.43119	9.2e-05	943	TGCCAGGTGTCC
MA0797.1	TGIF2	chr3	32292814	32292825	-	7.43119	9.2e-05	943	TGCCAGGTGTCC
MA0797.1	TGIF2	chr3	32292838	32292849	-	7.43119	9.2e-05	943	TGCCAGGTGTCC
MA0797.1	TGIF2	chr3	32292862	32292873	-	7.43119	9.2e-05	943	TGCCAGGTGTCC
MA0797.1	TGIF2	chr3	32292874	32292885	-	7.43119	9.2e-05	943	TGCCAGGTGTCC
MA0797.1	TGIF2	chr12	75630026	75630037	-	7.43119	9.2e-05	943	TGACGGATGTTA
MA0797.1	TGIF2	chr6	136497410	136497421	+	7.38532	9.3e-05	943	TGACATATGCCC
MA0797.1	TGIF2	chr17	74553397	74553408	+	7.37615	9.33e-05	943	tgacagcattca
MA0797.1	TGIF2	chr11	72633224	72633235	-	7.34862	9.43e-05	943	TCACAGATGACA
MA0797.1	TGIF2	chr5	132022522	132022533	+	7.34862	9.43e-05	943	ggacagccgaca
MA0797.1	TGIF2	chr16	40800968	40800979	+	7.33945	9.49e-05	943	TGAAATGTGTCT
MA0797.1	TGIF2	chr1	136207913	136207924	-	7.33945	9.49e-05	943	TGAAATGTGTCT
MA0797.1	TGIF2	chrX	139701346	139701357	+	7.33028	9.53e-05	943	AGACAAGTGCCA
MA0797.1	TGIF2	chr14	21692173	21692184	+	7.30275	9.6e-05	943	tgacttctgaca
MA0797.1	TGIF2	chr14	9880218	9880229	+	7.2844	9.68e-05	943	tgAAAAATGTCA
MA0797.1	TGIF2	chr8	55963493	55963504	-	7.2844	9.68e-05	943	TGACATGGGACA
MA0797.1	TGIF2	chr9	118993055	118993066	-	7.27523	9.7e-05	943	AGACAGATGTAA
MA0797.1	TGIF2	chr6	76472450	76472461	-	7.24771	9.81e-05	943	TGACAGCTCTAA
MA0797.1	TGIF2	chr8	58129462	58129473	+	7.23853	9.82e-05	943	agacacctgtct
MA0797.1	TGIF2	chr8	106834351	106834362	+	7.20183	9.93e-05	943	tctcaggtgtca
MA0797.1	TGIF2	chr17	74553397	74553408	-	7.19266	9.95e-05	943	TGAATGCTGTCA
MA0797.1	TGIF2	chr5	131753083	131753094	-	7.18349	9.98e-05	943	ACACATCTGTCA
MA0797.1	TGIF2	chr1	127411049	127411060	+	7.16514	0.0001	943	TCACAGGTGGCA
MA0797.1	TGIF2	chr17	10499405	10499416	-	7.14679	0.000101	943	TGAAAGGTTTCA
MA0797.1	TGIF2	chr11	86224967	86224978	+	7.14679	0.000101	943	agacagctgcga
MA0797.1	TGIF2	chr3	154019556	154019567	-	7.14679	0.000101	943	TGACCGCTGTGA
MA0797.1	TGIF2	chr19	44945458	44945469	-	7.11927	0.000102	943	TAAGAGCTGTCA
MA0797.1	TGIF2	chr17	45880245	45880256	+	7.11009	0.000102	943	TGAGAGGTGTGA
MA0797.1	TGIF2	chr5	111321539	111321550	+	7.11009	0.000102	943	TGGCATGTCTCA
MA0797.1	TGIF2	chr5	148307888	148307899	-	7.11009	0.000102	943	TGAGAGGTGTGA
MA0797.1	TGIF2	chr7	73152135	73152146	-	7.09174	0.000103	943	GGACAGCTGACT
MA0797.1	TGIF2	chr11	72633224	72633235	+	7.06422	0.000104	943	tgtcatctgtga
MA0797.1	TGIF2	chr11	20187951	20187962	+	7.01835	0.000106	943	TCACAGGTGTGA
MA0797.1	TGIF2	chr13	104534929	104534940	-	7.00917	0.000106	943	TGACATGTGAAA
MA0797.1	TGIF2	chr14	86315324	86315335	+	7	0.000107	943	agtcagctgaca
MA0797.1	TGIF2	chr15	76410687	76410698	-	6.99083	0.000107	943	TGACCGGTGTCC
MA0797.1	TGIF2	chr17	56866671	56866682	+	6.98165	0.000108	943	TGTCTGGTGTCA
MA0797.1	TGIF2	chr4	97929105	97929116	+	6.98165	0.000108	943	AGACACGTGACA
MA0797.1	TGIF2	chr11	103770398	103770409	-	6.98165	0.000108	943	TCACAGCTCTCA
MA0797.1	TGIF2	chr9	91864002	91864013	+	6.9633	0.000108	943	TGGCAGTTGCCA
MA0797.1	TGIF2	chr11	4494578	4494589	-	6.95413	0.000109	943	TGAGAGCAGTCA
MA0797.1	TGIF2	chr2	24738722	24738733	-	6.92661	0.00011	943	TGTCATCTATCA
MA0797.1	TGIF2	chr16	29919184	29919195	+	6.88991	0.000111	943	TGACATCTAGCA
MA0797.1	TGIF2	chr5	23651758	23651769	-	6.88073	0.000111	943	TCACAGGTATCA
MA0797.1	TGIF2	chr11	3758567	3758578	+	6.87156	0.000112	943	TGACATGTGGCC
MA0797.1	TGIF2	chr11	23321296	23321307	-	6.87156	0.000112	943	TGCCAGACGTCA
MA0797.1	TGIF2	chr14	30233706	30233717	-	6.85321	0.000112	943	TTACAGGTGTGA
MA0797.1	TGIF2	chr9	118993055	118993066	+	6.83486	0.000113	943	TTACATCTGTCT
MA0797.1	TGIF2	chr3	154019556	154019567	+	6.83486	0.000113	943	TCACAGCGGTCA
MA0797.1	TGIF2	chr14	86315324	86315335	-	6.81651	0.000114	943	TGTCAGCTGACT
MA0797.1	TGIF2	chr17	67368477	67368488	-	6.80734	0.000114	943	TGGCTGATGTCA
MA0797.1	TGIF2	chr2	8789355	8789366	+	6.79817	0.000115	943	tgactggtgtga
MA0797.1	TGIF2	chr4	11684771	11684782	-	6.79817	0.000115	943	TGACTGGTGTGA
MA0797.1	TGIF2	chr19	12193450	12193461	+	6.79817	0.000115	943	tgactggtgtga
MA0797.1	TGIF2	chr7	20850159	20850170	-	6.79817	0.000115	943	TGACTGGTGTGA
MA0797.1	TGIF2	chr15	23810809	23810820	+	6.79817	0.000115	943	tgactggtgtga
MA0797.1	TGIF2	chr1	31828756	31828767	+	6.79817	0.000115	943	tgactggtgtga
MA0797.1	TGIF2	chr19	31934658	31934669	-	6.79817	0.000115	943	TGACTGGTGTGA
MA0797.1	TGIF2	chr17	33226065	33226076	-	6.79817	0.000115	943	TGACTGGTGTGA
MA0797.1	TGIF2	chr3	38821771	38821782	-	6.79817	0.000115	943	TGACTGGTGTGA
MA0797.1	TGIF2	chr8	43252697	43252708	-	6.79817	0.000115	943	TGACTGGTGTGA
MA0797.1	TGIF2	chr8	45314251	45314262	-	6.79817	0.000115	943	TGACTGGTGTGA
MA0797.1	TGIF2	chr11	45885039	45885050	+	6.79817	0.000115	943	tgactggtgtga
MA0797.1	TGIF2	chrX	47807067	47807078	+	6.79817	0.000115	943	tgactggtgtga
MA0797.1	TGIF2	chr12	49262056	49262067	+	6.79817	0.000115	943	tgactggtgtga
MA0797.1	TGIF2	chrX	52577345	52577356	-	6.79817	0.000115	943	TGACTGGTGTGA
MA0797.1	TGIF2	chr3	56506351	56506362	+	6.79817	0.000115	943	tgactggtgtga
MA0797.1	TGIF2	chr6	63187542	63187553	-	6.79817	0.000115	943	TGACTGGTGTGA
MA0797.1	TGIF2	chr1	66311368	66311379	+	6.79817	0.000115	943	tgactggtgtga
MA0797.1	TGIF2	chr3	74309976	74309987	-	6.79817	0.000115	943	TGACTGGTGTGA
MA0797.1	TGIF2	chr12	74434976	74434987	+	6.79817	0.000115	943	tgactggtgtga
MA0797.1	TGIF2	chrX	77208887	77208898	-	6.79817	0.000115	943	TGACTGGTGTGA
MA0797.1	TGIF2	chr13	80489569	80489580	+	6.79817	0.000115	943	tgactggtgtga
MA0797.1	TGIF2	chr12	81393336	81393347	+	6.79817	0.000115	943	tgactggtgtga
MA0797.1	TGIF2	chrX	84560408	84560419	-	6.79817	0.000115	943	TGACTGGTGTGA
MA0797.1	TGIF2	chr14	84624542	84624553	+	6.79817	0.000115	943	tgactggtgtga
MA0797.1	TGIF2	chrX	88113268	88113279	+	6.79817	0.000115	943	tgactggtgtga
MA0797.1	TGIF2	chr6	89986097	89986108	+	6.79817	0.000115	943	tgactggtgtga
MA0797.1	TGIF2	chr1	95727347	95727358	-	6.79817	0.000115	943	TGACTGGTGTGA
MA0797.1	TGIF2	chr1	101099067	101099078	+	6.79817	0.000115	943	tgactggtgtga
MA0797.1	TGIF2	chr8	105825160	105825171	-	6.79817	0.000115	943	TGACTGGTGTGA
MA0797.1	TGIF2	chr2	106168516	106168527	+	6.79817	0.000115	943	tgactggtgtga
MA0797.1	TGIF2	chrX	110959298	110959309	+	6.79817	0.000115	943	tgactggtgtga
MA0797.1	TGIF2	chr7	113974161	113974172	+	6.79817	0.000115	943	tgactggtgtga
MA0797.1	TGIF2	chrX	119974357	119974368	+	6.79817	0.000115	943	tgactggtgtga
MA0797.1	TGIF2	chr7	128616718	128616729	-	6.79817	0.000115	943	TGACTGGTGTGA
MA0797.1	TGIF2	chr1	143170551	143170562	-	6.79817	0.000115	943	TGACTGGTGTGA
MA0797.1	TGIF2	chrX	144756657	144756668	-	6.79817	0.000115	943	TGACTGGTGTGA
MA0797.1	TGIF2	chrX	146699048	146699059	-	6.79817	0.000115	943	TGACTGGTGTGA
MA0797.1	TGIF2	chr1	148213183	148213194	-	6.79817	0.000115	943	TGACTGGTGTGA
MA0797.1	TGIF2	chrX	164000515	164000526	-	6.79817	0.000115	943	TGACTGGTGTGA
MA0797.1	TGIF2	chr18	69725910	69725921	-	6.78899	0.000115	943	TGCCATCTGTCT
MA0797.1	TGIF2	chr10	121391436	121391447	+	6.78899	0.000115	943	GGACATCTGTTA
MA0797.1	TGIF2	chr13	60817938	60817949	-	6.77064	0.000116	943	TGCCAGCTCTCA
MA0797.1	TGIF2	chr11	4494578	4494589	+	6.76147	0.000117	943	tgactgctctca
MA0797.1	TGIF2	chr17	17700952	17700963	+	6.76147	0.000117	943	AGAAAGCTGCCA
MA0797.1	TGIF2	chr3	118119024	118119035	+	6.76147	0.000117	943	GGACAACTGCCA
MA0797.1	TGIF2	chr1	134503287	134503298	+	6.76147	0.000117	943	Tgacatgggtct
MA0797.1	TGIF2	chrX	144959373	144959384	+	6.76147	0.000117	943	AGAAAGCTGCCA
MA0797.1	TGIF2	chr2	33703998	33704009	+	6.75229	0.000117	943	TGACAGCCAACA
MA0797.1	TGIF2	chr13	97387457	97387468	-	6.75229	0.000117	943	CGGCAGCTGGCA
MA0797.1	TGIF2	chr1	36838980	36838991	+	6.74312	0.000117	943	GGACGGCTGACA
MA0797.1	TGIF2	chr14	8161790	8161801	-	6.73394	0.000118	943	TAACATCTGTCC
MA0797.1	TGIF2	chr10	15595179	15595190	-	6.73394	0.000118	943	TAACATCTGTCC
MA0797.1	TGIF2	chr3	18251747	18251758	-	6.73394	0.000118	943	TAACATCTGTCC
MA0797.1	TGIF2	chr17	22863704	22863715	+	6.73394	0.000118	943	taacatctgtcc
MA0797.1	TGIF2	chr19	32012337	32012348	-	6.73394	0.000118	943	TAACATCTGTCC
MA0797.1	TGIF2	chrX	40242305	40242316	-	6.73394	0.000118	943	TAACATCTGTCC
MA0797.1	TGIF2	chrY	45373116	45373127	+	6.73394	0.000118	943	taacatctgtcc
MA0797.1	TGIF2	chr15	48746327	48746338	-	6.73394	0.000118	943	TAACATCTGTCC
MA0797.1	TGIF2	chr5	67745226	67745237	-	6.73394	0.000118	943	TAACATCTGTCC
MA0797.1	TGIF2	chr11	70950428	70950439	+	6.73394	0.000118	943	taacatctgtcc
MA0797.1	TGIF2	chr5	79325373	79325384	+	6.73394	0.000118	943	taacatctgtcc
MA0797.1	TGIF2	chrX	87240140	87240151	-	6.73394	0.000118	943	TAACATCTGTCC
MA0797.1	TGIF2	chr4	87532345	87532356	-	6.73394	0.000118	943	TAACATCTGTCC
MA0797.1	TGIF2	chr4	96537011	96537022	+	6.73394	0.000118	943	taacatctgtcc
MA0797.1	TGIF2	chr2	99865618	99865629	-	6.73394	0.000118	943	TAACATCTGTCC
MA0797.1	TGIF2	chr1	110358654	110358665	-	6.73394	0.000118	943	TAACATCTGTCC
MA0797.1	TGIF2	chr13	119359525	119359536	-	6.73394	0.000118	943	TAACATCTGTCC
MA0797.1	TGIF2	chr14	122943129	122943140	-	6.73394	0.000118	943	TAACATCTGTCC
MA0797.1	TGIF2	chr3	128813568	128813579	-	6.73394	0.000118	943	TAACATCTGTCC
MA0797.1	TGIF2	chr1	174223549	174223560	-	6.73394	0.000118	943	TAACATCTGTCC
MA0797.1	TGIF2	chr11	11882803	11882814	+	6.72477	0.000118	943	TGCTAGGTGTCA
MA0797.1	TGIF2	chr12	81811886	81811897	-	6.7156	0.000119	943	TGACACAAGTCA
MA0797.1	TGIF2	chr15	3086418	3086429	+	6.68807	0.00012	943	TGGCATGTGTAA
MA0797.1	TGIF2	chr3	79103005	79103016	+	6.6789	0.00012	943	AGACAGCTAACA
MA0797.1	TGIF2	chr19	3560795	3560806	-	6.6422	0.000122	943	TGAAATCTGGCA
MA0797.1	TGIF2	chr2	37522972	37522983	+	6.6422	0.000122	943	GGACAGGTGCCT
MA0797.1	TGIF2	chr4	94834152	94834163	+	6.6422	0.000122	943	TGACTGCAGTCA
MA0797.1	TGIF2	chr4	94834152	94834163	-	6.6422	0.000122	943	TGACTGCAGTCA
MA0797.1	TGIF2	chrX	96406714	96406725	-	6.6422	0.000122	943	GGACAGGTGCCT
MA0797.1	TGIF2	chr6	38479471	38479482	-	6.63303	0.000122	943	TGACAGCTGAGT
MA0797.1	TGIF2	chr8	48320715	48320726	+	6.63303	0.000122	943	tggcagttgaca
MA0797.1	TGIF2	chr7	96321999	96322010	+	6.63303	0.000122	943	TGACAGCTGAGT
MA0797.1	TGIF2	chr14	8161790	8161801	+	6.61468	0.000123	943	ggacagatgtta
MA0797.1	TGIF2	chr10	15595179	15595190	+	6.61468	0.000123	943	ggacagatgtta
MA0797.1	TGIF2	chr3	18251747	18251758	+	6.61468	0.000123	943	ggacagatgtta
MA0797.1	TGIF2	chr17	22863704	22863715	-	6.61468	0.000123	943	GGACAGATGTTA
MA0797.1	TGIF2	chr19	32012337	32012348	+	6.61468	0.000123	943	ggacagatgtta
MA0797.1	TGIF2	chr13	36174426	36174437	-	6.61468	0.000123	943	TGACTGCGGTCA
MA0797.1	TGIF2	chrX	40242305	40242316	+	6.61468	0.000123	943	ggacagatgtta
MA0797.1	TGIF2	chrY	45373116	45373127	-	6.61468	0.000123	943	GGACAGATGTTA
MA0797.1	TGIF2	chr15	48746327	48746338	+	6.61468	0.000123	943	ggacagatgtta
MA0797.1	TGIF2	chr5	67745226	67745237	+	6.61468	0.000123	943	ggacagatgtta
MA0797.1	TGIF2	chr11	70950428	70950439	-	6.61468	0.000123	943	GGACAGATGTTA
MA0797.1	TGIF2	chr5	79325373	79325384	-	6.61468	0.000123	943	GGACAGATGTTA
MA0797.1	TGIF2	chrX	87240140	87240151	+	6.61468	0.000123	943	ggacagatgtta
MA0797.1	TGIF2	chr4	87532345	87532356	+	6.61468	0.000123	943	ggacagatgtta
MA0797.1	TGIF2	chr4	96537011	96537022	-	6.61468	0.000123	943	GGACAGATGTTA
MA0797.1	TGIF2	chr2	99865618	99865629	+	6.61468	0.000123	943	ggacagatgtta
MA0797.1	TGIF2	chr1	110358654	110358665	+	6.61468	0.000123	943	ggacagatgtta
MA0797.1	TGIF2	chr13	119359525	119359536	+	6.61468	0.000123	943	ggacagatgtta
MA0797.1	TGIF2	chr14	122943129	122943140	+	6.61468	0.000123	943	ggacagatgtta
MA0797.1	TGIF2	chr3	128813568	128813579	+	6.61468	0.000123	943	ggacagatgtta
MA0797.1	TGIF2	chr1	174223549	174223560	+	6.61468	0.000123	943	ggacagatgtta
MA0797.1	TGIF2	chr17	30230260	30230271	+	6.59633	0.000124	943	tgaccgctgtta
MA0797.1	TGIF2	chr13	78070543	78070554	+	6.59633	0.000124	943	TGCCAGCTTTCA
MA0797.1	TGIF2	chr5	134170539	134170550	-	6.58716	0.000124	943	TGACTGCTTTCA
MA0797.1	TGIF2	chr5	96122923	96122934	-	6.57798	0.000124	943	TGAAAGCTGCCT
MA0797.1	TGIF2	chr8	123199501	123199512	-	6.57798	0.000124	943	TGACACCTGACC
MA0797.1	TGIF2	chr8	11733483	11733494	-	6.56881	0.000125	943	TGACAGATATGA
MA0797.1	TGIF2	chr9	85664024	85664035	-	6.56881	0.000125	943	TGACAGATATGA
MA0797.1	TGIF2	chrX	100812739	100812750	-	6.56881	0.000125	943	TGACATCAGTCC
MA0797.1	TGIF2	chr6	136497410	136497421	-	6.56881	0.000125	943	GGGCATATGTCA
MA0797.1	TGIF2	chr10	121391436	121391447	-	6.55963	0.000125	943	TAACAGATGTCC
MA0797.1	TGIF2	chr7	117832021	117832032	+	6.55046	0.000126	943	tggcctctgtca
MA0797.1	TGIF2	chr18	20850247	20850258	+	6.53211	0.000126	943	TGCCATGTGACA
MA0797.1	TGIF2	chr11	83992738	83992749	-	6.51376	0.000127	943	TGGGATGTGTCA
MA0797.1	TGIF2	chr9	116918606	116918617	-	6.51376	0.000127	943	TGACAGCCGGCT
MA0797.1	TGIF2	chr11	101034337	101034348	+	6.49541	0.000128	943	aggcagctgtga
MA0797.1	TGIF2	chr5	129626022	129626033	-	6.49541	0.000128	943	TGGCAAGTGTCT
MA0797.1	TGIF2	chr8	48320715	48320726	-	6.48624	0.000128	943	TGTCAACTGCCA
MA0797.1	TGIF2	chr8	117984948	117984959	+	6.48624	0.000128	943	AGACAGCTGTGG
MA0797.1	TGIF2	chr13	14350900	14350911	+	6.47706	0.000129	943	AGTCAGCTGTCT
MA0797.1	TGIF2	chr16	63622086	63622097	+	6.47706	0.000129	943	AGACAAGTGTCT
MA0797.1	TGIF2	chr6	7982008	7982019	-	6.46789	0.000129	943	TGTCACCTGCCA
MA0797.1	TGIF2	chr16	74119398	74119409	-	6.45872	0.00013	943	TGGCAGCTGGCT
MA0797.1	TGIF2	chr13	15822794	15822805	-	6.41284	0.000132	943	TGACAGCTGCTT
MA0797.1	TGIF2	chr9	116918595	116918606	+	6.37615	0.000133	943	AGGCAGATGCCA
MA0797.1	TGIF2	chr9	116918595	116918606	-	6.36697	0.000134	943	TGGCATCTGCCT
MA0797.1	TGIF2	chr13	49197366	49197377	+	6.34862	0.000135	943	AGACAGCTATCG
MA0797.1	TGIF2	chr18	69808078	69808089	-	6.34862	0.000135	943	TGGCAGCTCCCA
MA0797.1	TGIF2	chrX	72897652	72897663	+	6.34862	0.000135	943	AGACATCTGCCT
MA0797.1	TGIF2	chr17	74989483	74989494	-	6.34862	0.000135	943	TGGCAGCTCCCA
MA0797.1	TGIF2	chr2	154208450	154208461	+	6.33945	0.000135	943	TGTCAGATGTTA
MA0797.1	TGIF2	chr13	49197366	49197377	-	6.3211	0.000136	943	CGATAGCTGTCT
MA0797.1	TGIF2	chr11	68595550	68595561	-	6.3211	0.000136	943	CGACATCTGACG
MA0797.1	TGIF2	chr15	33611193	33611204	+	6.31193	0.000136	943	tgagatgtgtct
MA0797.1	TGIF2	chr1	38151278	38151289	-	6.31193	0.000136	943	TGGCAGCTGTGT
MA0797.1	TGIF2	chr6	85193842	85193853	-	6.30275	0.000137	943	TGACAGGCACCA
MA0797.1	TGIF2	chr14	46643552	46643563	+	6.29358	0.000138	943	TGACAGGTTTAA
MA0797.1	TGIF2	chr4	118934494	118934505	-	6.29358	0.000138	943	TGAGAGGTCTCA
MA0797.1	TGIF2	chr13	81214658	81214669	-	6.2844	0.000138	943	TGACACCTGCGA
MA0797.1	TGIF2	chr3	61863892	61863903	-	6.27523	0.000138	943	AGTCATATGTCA
MA0797.1	TGIF2	chr6	56384643	56384654	+	6.26606	0.000139	943	AGACAGCTGATA
MA0797.1	TGIF2	chr1	38609224	38609235	-	6.25688	0.000139	943	TTGCATGTGTCA
MA0797.1	TGIF2	chr2	48817153	48817164	+	6.25688	0.000139	943	TGAGAAATGTCA
MA0797.1	TGIF2	chr1	56923084	56923095	+	6.25688	0.000139	943	TGAGAAATGTCA
MA0797.1	TGIF2	chr9	21957533	21957544	+	6.24771	0.00014	943	TGGCAGGTACCA
MA0797.1	TGIF2	chr11	116712800	116712811	+	6.24771	0.00014	943	TGACAGACGCCT
MA0797.1	TGIF2	chr9	9464635	9464646	-	6.22936	0.000141	943	AGACAGGTACCA
MA0797.1	TGIF2	chr11	58399699	58399710	+	6.22936	0.000141	943	TGGCAGCAGCCA
MA0797.1	TGIF2	chr12	68396828	68396839	+	6.22936	0.000141	943	TGACAGCCTCCA
MA0797.1	TGIF2	chr7	127571061	127571072	+	6.22936	0.000141	943	TGGCAGCAGCCA
MA0797.1	TGIF2	chr1	179953124	179953135	-	6.22936	0.000141	943	TGAAGGCTGCCA
MA0797.1	TGIF2	chr17	23586691	23586702	-	6.22018	0.000141	943	TGATAACTGCCA
MA0797.1	TGIF2	chr5	27851896	27851907	+	6.22018	0.000141	943	tgataactgcca
MA0797.1	TGIF2	chr14	57136166	57136177	+	6.22018	0.000141	943	tcacatgtgtct
MA0797.1	TGIF2	chr6	76472450	76472461	+	6.22018	0.000141	943	ttAGAGCTGTCA
MA0797.1	TGIF2	chr13	36174426	36174437	+	6.21101	0.000142	943	TGACCGCAGTCA
MA0797.1	TGIF2	chr17	71505666	71505677	-	6.21101	0.000142	943	TGACATATGCTA
MA0797.1	TGIF2	chr7	78482313	78482324	+	6.21101	0.000142	943	TGACATATGCTA
MA0797.1	TGIF2	chr10	115458022	115458033	+	6.19266	0.000143	943	TAACAGCTGCCT
MA0797.1	TGIF2	chr14	91211811	91211822	+	6.18349	0.000143	943	agacagcggcca
MA0797.1	TGIF2	chr1	155043695	155043706	+	6.18349	0.000143	943	AGACTTGTGTCA
MA0797.1	TGIF2	chr9	10476225	10476236	-	6.17431	0.000144	943	TGACATGTGTTC
MA0797.1	TGIF2	chr2	121311999	121312010	+	6.17431	0.000144	943	GGAAATGTGTCA
MA0797.1	TGIF2	chr3	98057260	98057271	+	6.16514	0.000144	943	AGAAAGCCGTCA
MA0797.1	TGIF2	chr13	35654913	35654924	+	6.15596	0.000145	943	AGACAGCTtcca
MA0797.1	TGIF2	chr8	129424593	129424604	-	6.14679	0.000145	943	TCACACATGTCA
MA0797.1	TGIF2	chr1	134004715	134004726	-	6.14679	0.000145	943	TGAGAGGGGTCA
MA0797.1	TGIF2	chr16	50837460	50837471	-	6.11927	0.000146	943	TGAGAGGTTTCA
MA0797.1	TGIF2	chr4	10877526	10877537	+	6.11009	0.000147	943	TGACATGTAGCA
MA0797.1	TGIF2	chr11	21050531	21050542	-	6.11009	0.000147	943	TGGCAGTTGTCT
MA0797.1	TGIF2	chr16	44323008	44323019	-	6.11009	0.000147	943	TGGCAGTTGTCT
MA0797.1	TGIF2	chr11	105081658	105081669	+	6.11009	0.000147	943	tggcagttgtct
MA0797.1	TGIF2	chr9	123519067	123519078	+	6.11009	0.000147	943	TGGCATATGTGA
MA0797.1	TGIF2	chr16	73876719	73876730	+	6.08257	0.000149	943	TCACAGGAGTCA
MA0797.1	TGIF2	chr14	34068879	34068890	-	6.07339	0.000149	943	TGTCAGATCTCA
MA0797.1	TGIF2	chr2	58992726	58992737	+	6.07339	0.000149	943	TCACTGCTGTCA
MA0797.1	TGIF2	chr1	63188741	63188752	-	6.07339	0.000149	943	TGTCAGATCTCA
MA0797.1	TGIF2	chr2	76207168	76207179	+	6.07339	0.000149	943	tgtcagatctca
MA0797.1	TGIF2	chr7	92395287	92395298	+	6.07339	0.000149	943	tgtcagatctca
MA0797.1	TGIF2	chr8	105907592	105907603	+	6.07339	0.000149	943	tgtcagatctca
MA0797.1	TGIF2	chr8	111973784	111973795	-	6.07339	0.000149	943	TGTCAGATCTCA
MA0797.1	TGIF2	chr5	136444016	136444027	-	6.07339	0.000149	943	TGTCAGATCTCA
MA0797.1	TGIF2	chr18	72394815	72394826	-	6.06422	0.00015	943	TGACATCTCTGA
MA0797.1	TGIF2	chr14	38868648	38868659	-	6.04587	0.00015	943	AAACAGCTGACA
MA0797.1	TGIF2	chrX	101767381	101767392	+	6.04587	0.00015	943	AGGCAGATGACA
MA0797.1	TGIF2	chr7	78082103	78082114	-	6.02752	0.000152	943	TCACAGGTTTCA
MA0797.1	TGIF2	chr7	34037094	34037105	+	6.01835	0.000152	943	tggcagctcaca
MA0797.1	TGIF2	chr7	51612353	51612364	-	6.01835	0.000152	943	AGACATCTGACT
MA0797.1	TGIF2	chr12	71041426	71041437	+	6.01835	0.000152	943	tggcagctcaca
MA0797.1	TGIF2	chr1	75081966	75081977	-	6.01835	0.000152	943	TGATATGTGTGA
MA0797.1	TGIF2	chr11	105210308	105210319	+	6.01835	0.000152	943	tggcagctcaca
MA0797.1	TGIF2	chr11	107388845	107388856	+	6.00917	0.000153	943	GGACATGTGTTA
MA0797.1	TGIF2	chr14	65437314	65437325	+	5.99083	0.000153	943	TAACATATGCCA
MA0797.1	TGIF2	chr14	21692173	21692184	-	5.95413	0.000156	943	TGTCAGAAGTCA
MA0797.1	TGIF2	chr13	28850630	28850641	+	5.95413	0.000156	943	TAACATGTGTCC
MA0797.1	TGIF2	chr8	106834351	106834362	-	5.95413	0.000156	943	TGACACCTGAGA
MA0797.1	TGIF2	chr10	115458022	115458033	-	5.94495	0.000156	943	AGGCAGCTGTTA
MA0797.1	TGIF2	chr13	35654913	35654924	-	5.92661	0.000157	943	TGGAAGCTGTCT
MA0797.1	TGIF2	chr4	23517889	23517900	-	5.91743	0.000158	943	TGACAGACGACT
MA0797.1	TGIF2	chr6	32458612	32458623	+	5.91743	0.000158	943	TTCCAGCTGTCA
MA0797.1	TGIF2	chr10	41327013	41327024	-	5.91743	0.000158	943	TTCCAGCTGTCA
MA0797.1	TGIF2	chr12	110575943	110575954	+	5.91743	0.000158	943	TGACAGCTGCAG
MA0797.1	TGIF2	chr2	34634301	34634312	+	5.90826	0.000158	943	agacagctgcaa
MA0797.1	TGIF2	chr8	71996815	71996826	-	5.90826	0.000158	943	AGACAGCTGCAA
MA0797.1	TGIF2	chr10	93615658	93615669	-	5.90826	0.000158	943	AGAAAGCTGTCT
MA0797.1	TGIF2	chr1	137827215	137827226	-	5.90826	0.000158	943	AGAAAGCTGTCT
MA0797.1	TGIF2	chrX	138779178	138779189	-	5.90826	0.000158	943	TGACATGTCTCC
MA0797.1	TGIF2	chr16	22065572	22065583	-	5.89908	0.000159	943	TGAAACCTGCCA
MA0797.1	TGIF2	chr12	72762195	72762206	-	5.89908	0.000159	943	TGACAGCCTACA
MA0797.1	TGIF2	chr3	61863885	61863896	+	5.88991	0.00016	943	TGATAACTGACA
MA0797.1	TGIF2	chr18	69737968	69737979	+	5.88991	0.00016	943	TGACAGATCTGA
MA0797.1	TGIF2	chr11	103770411	103770422	+	5.88991	0.00016	943	TTACAGGGGTCA
MA0797.1	TGIF2	chr2	92327939	92327950	+	5.88073	0.00016	943	AGACAGCAGACA
MA0797.1	TGIF2	chr5	34565968	34565979	-	5.87156	0.000161	943	TGATACCTGACA
MA0797.1	TGIF2	chr7	141021828	141021839	-	5.87156	0.000161	943	TCACGTGTGTCA
MA0797.1	TGIF2	chr2	48817153	48817164	-	5.86239	0.000162	943	TGACATTTCTCA
MA0797.1	TGIF2	chr1	56923084	56923095	-	5.86239	0.000162	943	TGACATTTCTCA
MA0797.1	TGIF2	chr4	58797404	58797415	+	5.86239	0.000162	943	TGACAGATTGCA
MA0797.1	TGIF2	chr1	23408884	23408895	+	5.85321	0.000162	943	TGACAACCGGCA
MA0797.1	TGIF2	chr4	44824191	44824202	+	5.81651	0.000165	943	TGACACCTAACA
MA0797.1	TGIF2	chrX	158391214	158391225	-	5.80734	0.000165	943	CGTCAGGTGTCT
MA0797.1	TGIF2	chr6	120719755	120719766	-	5.78899	0.000166	943	GAACATGTGTCA
MA0797.1	TGIF2	chr13	15709115	15709126	+	5.77982	0.000167	943	AGACAACTGGCA
MA0797.1	TGIF2	chr7	3408454	3408465	-	5.77064	0.000168	943	AGGCATGTGCCA
MA0797.1	TGIF2	chr6	8281026	8281037	+	5.77064	0.000168	943	aggcatgtgcca
MA0797.1	TGIF2	chr15	10631428	10631439	-	5.77064	0.000168	943	AGGCATGTGCCA
MA0797.1	TGIF2	chr15	12149506	12149517	+	5.77064	0.000168	943	aggcatgtgcca
MA0797.1	TGIF2	chr13	14221935	14221946	-	5.77064	0.000168	943	AGGCATGTGCCA
MA0797.1	TGIF2	chr16	17581881	17581892	+	5.77064	0.000168	943	aggcatgtgcca
MA0797.1	TGIF2	chr5	23850007	23850018	-	5.77064	0.000168	943	AGGCATGTGCCA
MA0797.1	TGIF2	chr4	23863704	23863715	-	5.77064	0.000168	943	AGGCATGTGCCA
MA0797.1	TGIF2	chr8	26136758	26136769	+	5.77064	0.000168	943	aggcatgtgcca
MA0797.1	TGIF2	chr15	26356699	26356710	+	5.77064	0.000168	943	aggcatgtgcca
MA0797.1	TGIF2	chr14	30322351	30322362	+	5.77064	0.000168	943	aggcatgtgcca
MA0797.1	TGIF2	chr16	30370613	30370624	-	5.77064	0.000168	943	AGGCATGTGCCA
MA0797.1	TGIF2	chr3	38970429	38970440	+	5.77064	0.000168	943	aggcatgtgcca
MA0797.1	TGIF2	chr1	43863276	43863287	-	5.77064	0.000168	943	AGGCATGTGCCA
MA0797.1	TGIF2	chr9	50618756	50618767	-	5.77064	0.000168	943	AGGCATGTGCCA
MA0797.1	TGIF2	chr12	51667283	51667294	+	5.77064	0.000168	943	TGACAATTGACA
MA0797.1	TGIF2	chr9	52249716	52249727	+	5.77064	0.000168	943	aggcatgtgcca
MA0797.1	TGIF2	chr2	52898257	52898268	-	5.77064	0.000168	943	AGGCATGTGCCA
MA0797.1	TGIF2	chr19	56564788	56564799	-	5.77064	0.000168	943	AGGCATGTGCCA
MA0797.1	TGIF2	chr7	61730345	61730356	-	5.77064	0.000168	943	AGGCATGTGCCA
MA0797.1	TGIF2	chr7	64231459	64231470	+	5.77064	0.000168	943	aggcatgtgcca
MA0797.1	TGIF2	chr14	65672897	65672908	+	5.77064	0.000168	943	aggcatgtgcca
MA0797.1	TGIF2	chr5	65743091	65743102	+	5.77064	0.000168	943	aggcatgtgcca
MA0797.1	TGIF2	chr18	67811838	67811849	-	5.77064	0.000168	943	AGGCATGTGCCA
MA0797.1	TGIF2	chr2	68845060	68845071	-	5.77064	0.000168	943	AGGCATGTGCCA
MA0797.1	TGIF2	chr8	71003335	71003346	+	5.77064	0.000168	943	aggcatgtgcca
MA0797.1	TGIF2	chr4	75971700	75971711	+	5.77064	0.000168	943	aggcatgtgcca
MA0797.1	TGIF2	chrX	76624810	76624821	+	5.77064	0.000168	943	aggcatgtgcca
MA0797.1	TGIF2	chr5	77047219	77047230	+	5.77064	0.000168	943	aggcatgtgcca
MA0797.1	TGIF2	chr11	77131189	77131200	+	5.77064	0.000168	943	aggcatgtgcca
MA0797.1	TGIF2	chr16	77160609	77160620	-	5.77064	0.000168	943	AGGCATGTGCCA
MA0797.1	TGIF2	chr15	81248805	81248816	+	5.77064	0.000168	943	TGACAGAAGTGA
MA0797.1	TGIF2	chr7	81415763	81415774	+	5.77064	0.000168	943	aggcatgtgcca
MA0797.1	TGIF2	chr4	82442605	82442616	+	5.77064	0.000168	943	aggcatgtgcca
MA0797.1	TGIF2	chr17	83749094	83749105	-	5.77064	0.000168	943	AGGCATGTGCCA
MA0797.1	TGIF2	chr12	83905755	83905766	-	5.77064	0.000168	943	AGGCATGTGCCA
MA0797.1	TGIF2	chr17	88366976	88366987	-	5.77064	0.000168	943	AGGCATGTGCCA
MA0797.1	TGIF2	chr7	89792700	89792711	-	5.77064	0.000168	943	AGGCATGTGCCA
MA0797.1	TGIF2	chr12	91538537	91538548	-	5.77064	0.000168	943	AGGCATGTGCCA
MA0797.1	TGIF2	chr10	95359158	95359169	+	5.77064	0.000168	943	aggcatgtgcca
MA0797.1	TGIF2	chr7	101740062	101740073	+	5.77064	0.000168	943	aggcatgtgcca
MA0797.1	TGIF2	chr3	103248190	103248201	+	5.77064	0.000168	943	aggcatgtgcca
MA0797.1	TGIF2	chr11	103770108	103770119	+	5.77064	0.000168	943	aggcatgtgcca
MA0797.1	TGIF2	chr8	106361281	106361292	+	5.77064	0.000168	943	aggcatgtgcca
MA0797.1	TGIF2	chr8	106834198	106834209	+	5.77064	0.000168	943	aggcatgtgcca
MA0797.1	TGIF2	chr11	107621103	107621114	-	5.77064	0.000168	943	AGGCATGTGCCA
MA0797.1	TGIF2	chr10	109615817	109615828	-	5.77064	0.000168	943	AGGCATGTGCCA
MA0797.1	TGIF2	chr8	110363624	110363635	+	5.77064	0.000168	943	aggcatgtgcca
MA0797.1	TGIF2	chr10	119385481	119385492	+	5.77064	0.000168	943	aggcatgtgcca
MA0797.1	TGIF2	chr6	120657772	120657783	-	5.77064	0.000168	943	AGGCATGTGCCA
MA0797.1	TGIF2	chr2	121630470	121630481	-	5.77064	0.000168	943	AGGCATGTGCCA
MA0797.1	TGIF2	chr5	122935569	122935580	-	5.77064	0.000168	943	AGGCATGTGCCA
MA0797.1	TGIF2	chr6	124226950	124226961	+	5.77064	0.000168	943	aggcatgtgcca
MA0797.1	TGIF2	chr14	124684178	124684189	-	5.77064	0.000168	943	AGGCATGTGCCA
MA0797.1	TGIF2	chr2	126923859	126923870	+	5.77064	0.000168	943	aggcatgtgcca
MA0797.1	TGIF2	chr5	131548608	131548619	+	5.77064	0.000168	943	aggcatgtgcca
MA0797.1	TGIF2	chr2	132410278	132410289	-	5.77064	0.000168	943	AGGCATGTGCCA
MA0797.1	TGIF2	chr3	148648186	148648197	+	5.77064	0.000168	943	aggcatgtgcca
MA0797.1	TGIF2	chr2	168057472	168057483	-	5.77064	0.000168	943	AGGCATGTGCCA
MA0797.1	TGIF2	chr18	69808078	69808089	+	5.75229	0.000169	943	TGGGAGCTGCCA
MA0797.1	TGIF2	chr17	74989483	74989494	+	5.75229	0.000169	943	tgggagctgcca
MA0797.1	TGIF2	chr8	3282427	3282438	-	5.74312	0.000169	943	GGACATGTCTCA
MA0797.1	TGIF2	chr2	5886758	5886769	+	5.74312	0.000169	943	agACAGCTGTTT
MA0797.1	TGIF2	chr7	77989048	77989059	+	5.74312	0.000169	943	TGACAGAGGTGA
MA0797.1	TGIF2	chr7	19435352	19435363	+	5.73394	0.00017	943	TGACAGGCGGCT
MA0797.1	TGIF2	chr13	15822794	15822805	+	5.72477	0.00017	943	AAGCAGCTGTCA
MA0797.1	TGIF2	chr16	70205479	70205490	-	5.7156	0.000171	943	TGACAGGTAACT
MA0797.1	TGIF2	chr5	108252867	108252878	-	5.7156	0.000171	943	AGGCAGGTGTGA
MA0797.1	TGIF2	chr6	123156397	123156408	-	5.70642	0.000172	943	AGAAATATGTCA
MA0797.1	TGIF2	chr2	164532615	164532626	+	5.70642	0.000172	943	AGAAATATGTCA
MA0797.1	TGIF2	chr14	9880218	9880229	-	5.68807	0.000173	943	TGACATTTTTCA
MA0797.1	TGIF2	chr13	41404130	41404141	-	5.6789	0.000173	943	TGAAATCTCTCA
MA0797.1	TGIF2	chr2	68385856	68385867	+	5.6789	0.000173	943	AGGCAGCTCTCA
MA0797.1	TGIF2	chr7	88180012	88180023	-	5.6789	0.000173	943	TGACGTCTGACG
MA0797.1	TGIF2	chr1	70294139	70294150	+	5.66972	0.000173	943	tggaaggtgaca
MA0797.1	TGIF2	chr11	80294540	80294551	+	5.66972	0.000173	943	TGGAAGGTGACA
MA0797.1	TGIF2	chr2	6549171	6549182	-	5.66055	0.000174	943	TGCCGTGTGTCA
MA0797.1	TGIF2	chr18	73834850	73834861	-	5.66055	0.000174	943	AGACAGGTGGCT
MA0797.1	TGIF2	chr1	136086451	136086462	+	5.66055	0.000174	943	agacaggtggct
MA0797.1	TGIF2	chr1	136086647	136086658	+	5.66055	0.000174	943	agacaggtggct
MA0797.1	TGIF2	chr5	25535543	25535554	+	5.65138	0.000175	943	AGAAAGGTGACA
MA0797.1	TGIF2	chr18	16114437	16114448	+	5.6422	0.000175	943	ggacaggtgccc
MA0797.1	TGIF2	chr15	17266841	17266852	+	5.6422	0.000175	943	ggacaggtgccc
MA0797.1	TGIF2	chr14	19181931	19181942	-	5.6422	0.000175	943	GGACAGGTGCCC
MA0797.1	TGIF2	chr1	20354639	20354650	-	5.6422	0.000175	943	GGACAGGTGCCC
MA0797.1	TGIF2	chr1	31114566	31114577	+	5.6422	0.000175	943	ggacaggtgccc
MA0797.1	TGIF2	chr1	38151278	38151289	+	5.6422	0.000175	943	acacagctgcca
MA0797.1	TGIF2	chr3	43512113	43512124	-	5.6422	0.000175	943	GGACAGGTGCCC
MA0797.1	TGIF2	chr3	43512325	43512336	-	5.6422	0.000175	943	GGACAGGTGCCC
MA0797.1	TGIF2	chrX	56650474	56650485	-	5.6422	0.000175	943	GGACAGGTGCCC
MA0797.1	TGIF2	chr6	60289383	60289394	+	5.6422	0.000175	943	ggacaggtgccc
MA0797.1	TGIF2	chr12	62594792	62594803	-	5.6422	0.000175	943	GGACAGGTGCCC
MA0797.1	TGIF2	chr3	65104347	65104358	-	5.6422	0.000175	943	GGACAGGTGCCC
MA0797.1	TGIF2	chr17	69630493	69630504	+	5.6422	0.000175	943	ggacaggtgccc
MA0797.1	TGIF2	chr15	71966604	71966615	-	5.6422	0.000175	943	GGACAGGTGCCC
MA0797.1	TGIF2	chr15	71966816	71966827	-	5.6422	0.000175	943	GGACAGGTGCCC
MA0797.1	TGIF2	chr16	73849750	73849761	+	5.6422	0.000175	943	TGACAGGCATCG
MA0797.1	TGIF2	chr17	81661064	81661075	-	5.6422	0.000175	943	GGACAGGTGCCC
MA0797.1	TGIF2	chrX	90885179	90885190	-	5.6422	0.000175	943	GGACAGGTGCCC
MA0797.1	TGIF2	chr5	102557250	102557261	+	5.6422	0.000175	943	ggacaggtgccc
MA0797.1	TGIF2	chr15	103320488	103320499	+	5.6422	0.000175	943	ggacaggtgccc
MA0797.1	TGIF2	chr7	107626134	107626145	-	5.6422	0.000175	943	GGACAGGTGCCC
MA0797.1	TGIF2	chr13	51286603	51286614	-	5.63303	0.000176	943	TGACAGAAATCA
MA0797.1	TGIF2	chr10	128374744	128374755	-	5.63303	0.000176	943	AGGTAGGTGTCA
MA0797.1	TGIF2	chr2	157397437	157397448	-	5.63303	0.000176	943	AGACAACTGTGA
MA0797.1	TGIF2	chr6	12497786	12497797	+	5.61468	0.000177	943	tgagatctggca
MA0797.1	TGIF2	chr5	33494497	33494508	+	5.61468	0.000177	943	TGACAGATGGAA
MA0797.1	TGIF2	chr12	76157644	76157655	-	5.61468	0.000177	943	TGACATATCACA
MA0797.1	TGIF2	chr11	87169103	87169114	+	5.61468	0.000177	943	TAGCAGGTGCCA
MA0797.1	TGIF2	chr2	103611640	103611651	+	5.61468	0.000177	943	tgagatctggca
MA0797.1	TGIF2	chr5	139284154	139284165	+	5.6055	0.000178	943	TGACAGAGATCA
MA0797.1	TGIF2	chr3	86806466	86806477	+	5.58716	0.000179	943	CTACAGCTGCCA
MA0797.1	TGIF2	chr12	68396828	68396839	-	5.57798	0.000179	943	TGGAGGCTGTCA
MA0797.1	TGIF2	chr1	179953124	179953135	+	5.57798	0.000179	943	TGGCAGCCTTCA
MA0797.1	TGIF2	chr18	32573783	32573794	-	5.56881	0.00018	943	TGACCTGTGTCT
MA0797.1	TGIF2	chr6	71575580	71575591	-	5.56881	0.00018	943	GGACATGTTTCA
MA0797.1	TGIF2	chr16	7935563	7935574	-	5.55963	0.000181	943	AGAAGGCTGTCA
MA0797.1	TGIF2	chr8	29581444	29581455	+	5.55963	0.000181	943	tgatatctgtaa
MA0797.1	TGIF2	chr9	29853381	29853392	-	5.55963	0.000181	943	TGAAATCAGTCA
MA0797.1	TGIF2	chr4	41865117	41865128	-	5.55963	0.000181	943	TCTCATCTGTCA
MA0797.1	TGIF2	chr4	42214358	42214369	-	5.55963	0.000181	943	TCTCATCTGTCA
MA0797.1	TGIF2	chr14	65437314	65437325	-	5.55963	0.000181	943	TGGCATATGTTA
MA0797.1	TGIF2	chr11	78584925	78584936	-	5.55963	0.000181	943	TCTCATCTGTCA
MA0797.1	TGIF2	chr3	105433497	105433508	-	5.55963	0.000181	943	TGATATCTGTAA
MA0797.1	TGIF2	chr1	36838980	36838991	-	5.55046	0.000182	943	TGTCAGCCGTCC
MA0797.1	TGIF2	chr10	60133494	60133505	-	5.55046	0.000182	943	TGGTACCTGTCA
MA0797.1	TGIF2	chr2	68385856	68385867	-	5.55046	0.000182	943	TGAGAGCTGCCT
MA0797.1	TGIF2	chr15	76391841	76391852	+	5.55046	0.000182	943	TGACAGCCCTCT
MA0797.1	TGIF2	chr4	97808782	97808793	-	5.55046	0.000182	943	TGATAGCTGACC
MA0797.1	TGIF2	chr4	152106337	152106348	-	5.55046	0.000182	943	TGGTACCTGTCA
MA0797.1	TGIF2	chr12	53478605	53478616	+	5.53211	0.000183	945	TGGCAGGTGTGT
MA0797.1	TGIF2	chr2	5886758	5886769	-	5.52294	0.000184	945	AAACAGCTGTCT
MA0797.1	TGIF2	chrX	72897652	72897663	-	5.52294	0.000184	945	AGGCAGATGTCT
MA0797.1	TGIF2	chr5	81497871	81497882	+	5.52294	0.000184	945	TGACATATGCAA
MA0797.1	TGIF2	chr12	81558448	81558459	-	5.52294	0.000184	945	TGACATATGCAA
MA0797.1	TGIF2	chr3	89960452	89960463	-	5.51376	0.000184	946	AGACAAATGCCA
MA0797.1	TGIF2	chr1	21281418	21281429	-	5.50459	0.000185	946	TGGCAGGTGATA
MA0797.1	TGIF2	chr17	36214475	36214486	-	5.50459	0.000185	946	TGACACATGCCG
MA0797.1	TGIF2	chr5	96122923	96122934	+	5.50459	0.000185	946	AGGCAGCTTTCA
MA0797.1	TGIF2	chr6	97131836	97131847	-	5.50459	0.000185	946	TGAAATCTTTCA
MA0797.1	TGIF2	chrX	115854760	115854771	+	5.50459	0.000185	946	tgaaagatctca
MA0797.1	TGIF2	chr5	66843587	66843598	+	5.49541	0.000186	948	tggcaagtgtcc
MA0797.1	TGIF2	chr1	85977362	85977373	-	5.49541	0.000186	948	TGACATAAGACA
MA0797.1	TGIF2	chr8	69874820	69874831	-	5.48624	0.000187	949	AGACAGGTGATA
MA0797.1	TGIF2	chr7	73152135	73152146	+	5.47706	0.000187	949	AGTCAGCTGTCC
MA0797.1	TGIF2	chr3	94729526	94729537	+	5.47706	0.000187	949	agacaagtgtcc
MA0797.1	TGIF2	chr9	123518986	123518997	+	5.47706	0.000187	949	AGACAGCTCTCT
MA0797.1	TGIF2	chr11	101034337	101034348	-	5.45872	0.000188	949	TCACAGCTGCCT
MA0797.1	TGIF2	chr9	81560329	81560340	-	5.44954	0.000189	949	GGCCAGATGTCA
MA0797.1	TGIF2	chr1	33644858	33644869	+	5.44037	0.00019	949	AGACAGCTGGCC
MA0797.1	TGIF2	chr7	46530616	46530627	+	5.44037	0.00019	949	aggcatgtgaca
MA0797.1	TGIF2	chr7	46530705	46530716	-	5.44037	0.00019	949	AGGCATGTGACA
MA0797.1	TGIF2	chr11	58399699	58399710	-	5.44037	0.00019	949	TGGCTGCTGCCA
MA0797.1	TGIF2	chr13	97387457	97387468	+	5.44037	0.00019	949	TGCCAGCTGCCG
MA0797.1	TGIF2	chrX	100812739	100812750	+	5.44037	0.00019	949	GGACTGATGTCA
MA0797.1	TGIF2	chr7	127571061	127571072	-	5.44037	0.00019	949	TGGCTGCTGCCA
MA0797.1	TGIF2	chr16	74119398	74119409	+	5.43119	0.00019	951	AGCCAGCTGCCA
MA0797.1	TGIF2	chr14	21672850	21672861	-	5.3945	0.000193	959	TGACAGCTGAAT
MA0797.1	TGIF2	chr17	85070921	85070932	-	5.3945	0.000193	959	TGGCAGGTTCCA
MA0797.1	TGIF2	chr16	19583844	19583855	-	5.38532	0.000193	959	TGATAGATGTAA
MA0797.1	TGIF2	chr9	121001357	121001368	+	5.38532	0.000193	959	TCACAGCCGACA
MA0797.1	TGIF2	chr16	7935563	7935574	+	5.37615	0.000194	959	TGACAGCCTTCT
MA0797.1	TGIF2	chr12	84472284	84472295	+	5.36697	0.000195	959	TGATAACTGTCT
MA0797.1	TGIF2	chr1	168021388	168021399	-	5.36697	0.000195	959	TGATAACTGTCT
MA0797.1	TGIF2	chr17	56399537	56399548	+	5.3578	0.000195	959	TGACATATGTTT
MA0797.1	TGIF2	chr13	96024084	96024095	+	5.3578	0.000195	959	TGTCACGTGACA
MA0797.1	TGIF2	chr13	96024084	96024095	-	5.3578	0.000195	959	TGTCACGTGACA
MA0797.1	TGIF2	chr1	119688667	119688678	+	5.3578	0.000195	959	TGAAAGAGGTCA
MA0797.1	TGIF2	chr11	116712800	116712811	-	5.34862	0.000196	959	AGGCGTCTGTCA
MA0797.1	TGIF2	chr4	150369624	150369635	-	5.34862	0.000196	959	AGACATCTGCCC
MA0797.1	TGIF2	chr17	71505666	71505677	+	5.33945	0.000197	959	tagcatatgtca
MA0797.1	TGIF2	chr7	78482313	78482324	-	5.33945	0.000197	959	TAGCATATGTCA
MA0797.1	TGIF2	chr6	97131836	97131847	+	5.33028	0.000198	959	TGAAAGATTTCA
MA0797.1	TGIF2	chr8	105160244	105160255	-	5.33028	0.000198	959	TGACAAATGCCT
MA0797.1	TGIF2	chr17	17700952	17700963	-	5.3211	0.000198	959	TGGCAGCTTTCT
MA0797.1	TGIF2	chr17	56399537	56399548	-	5.3211	0.000198	959	AAACATATGTCA
MA0797.1	TGIF2	chrX	144959373	144959384	-	5.3211	0.000198	959	TGGCAGCTTTCT
MA0797.1	TGIF2	chr19	53338891	53338902	+	5.31193	0.000199	959	tgacacatgcct
MA0797.1	TGIF2	chr7	73168498	73168509	-	5.31193	0.000199	959	TGACACATGCCT
MA0797.1	TGIF2	chr11	80254230	80254241	-	5.31193	0.000199	959	TGACACATGCCT
MA0797.1	TGIF2	chr10	82543899	82543910	-	5.31193	0.000199	959	TGACACATGCCT
MA0797.1	TGIF2	chr11	84878643	84878654	-	5.31193	0.000199	959	TGACACATGCCT
MA0797.1	TGIF2	chr2	90778136	90778147	-	5.31193	0.000199	959	TGACACATGCCT
MA0797.1	TGIF2	chr14	100402328	100402339	+	5.31193	0.000199	959	TGGCAGCTGTGC
MA0797.1	TGIF2	chr10	93615658	93615669	+	5.30275	0.000199	959	AGACAGCTTTCT
MA0797.1	TGIF2	chr1	137827215	137827226	+	5.30275	0.000199	959	AGACAGCTTTCT
MA0797.1	TGIF2	chr8	11733483	11733494	+	5.29358	0.0002	0.96	TCATATCTGTCA
MA0797.1	TGIF2	chr8	47695594	47695605	-	5.29358	0.0002	0.96	TTACAGCTGCCT
MA0797.1	TGIF2	chr9	85664024	85664035	+	5.29358	0.0002	0.96	TCATATCTGTCA
MA0797.1	TGIF2	chr3	86806466	86806477	-	5.26606	0.000202	966	TGGCAGCTGTAG
MA0797.1	TGIF2	chr8	47695594	47695605	+	5.25688	0.000203	967	AGGCAGCTGTAA
MA0797.1	TGIF2	chr9	123519067	123519078	-	5.25688	0.000203	967	TCACATATGCCA
MA0797.1	TGIF2	chr12	8787846	8787857	-	5.22018	0.000205	977	TGAGAGCTGACT
MA0797.1	TGIF2	chr15	88568553	88568564	+	5.22018	0.000205	977	AGACAGGTCACA
MA0797.1	TGIF2	chr11	5344299	5344310	+	5.20183	0.000206	978	GGTCAGGTGCCA
MA0797.1	TGIF2	chr4	130678952	130678963	-	5.20183	0.000206	978	TGGCAAATGACA
MA0797.1	TGIF2	chr5	135948194	135948205	+	5.20183	0.000206	978	ggtcaggtgcca
MA0797.1	TGIF2	chr5	44226922	44226933	-	5.19266	0.000207	981	TGTCAGCTGAGA
MA0797.1	TGIF2	chr6	43735670	43735681	-	5.18349	0.000208	981	AGACAAATGACA
MA0797.1	TGIF2	chr6	149433589	149433600	+	5.18349	0.000208	981	TAACACCTGACA
MA0797.1	TGIF2	chr1	4933268	4933279	-	5.17431	0.000209	981	AGGCATGCGTCA
MA0797.1	TGIF2	chr12	76160612	76160623	+	5.17431	0.000209	981	aggcatgcgtca
MA0797.1	TGIF2	chr2	125609804	125609815	+	5.17431	0.000209	981	TGACATACTTCA
MA0797.1	TGIF2	chr2	125609804	125609815	-	5.17431	0.000209	981	TGAAGTATGTCA
MA0797.1	TGIF2	chr2	73971027	73971038	+	5.16514	0.00021	982	TGAAATGTGTTA
MA0797.1	TGIF2	chr6	94326216	94326227	-	5.16514	0.00021	982	TGTCTGATGTCA
MA0797.1	TGIF2	chr4	126452059	126452070	+	5.16514	0.00021	982	TGACAtgagtga
MA0797.1	TGIF2	chr10	52627490	52627501	-	5.14679	0.000211	987	GGAGATGTGTCA
MA0797.1	TGIF2	chr9	59699557	59699568	+	5.13761	0.000212	988	tgacacccgtta
MA0797.1	TGIF2	chr3	80101553	80101564	+	5.13761	0.000212	988	ggacagctgtgg
MA0797.1	TGIF2	chr17	56362550	56362561	-	5.12844	0.000213	991	TGACTGATGGCA
MA0797.1	TGIF2	chr13	45804263	45804274	-	5.11927	0.000213	991	GGATAGCCGTCA
MA0797.1	TGIF2	chr11	55391049	55391060	-	5.11927	0.000213	991	TGACAGGCTACA
MA0797.1	TGIF2	chr11	102703687	102703698	-	5.11927	0.000213	991	TGACAGGCTACA
MA0797.1	TGIF2	chr3	118119024	118119035	-	5.11009	0.000214	994	TGGCAGTTGTCC
MA0797.1	TGIF2	chr18	42801520	42801531	-	5.09174	0.000216	999	TGGCAGGGGACA
MA0797.1	TGIF2	chr2	34697535	34697546	+	5.08257	0.000217	999	TGGCACCTGTTA
MA0797.1	TGIF2	chr8	50397844	50397855	-	5.08257	0.000217	999	TGACAGCTGATC
MA0797.1	TGIF2	chr5	93253458	93253469	-	5.08257	0.000217	999	TGCCTGGTGTCA
MA0797.1	TGIF2	chr16	19583844	19583855	+	5.07339	0.000217	999	TTACATCTATCA
MA0797.1	TGIF2	chr13	51286603	51286614	+	5.07339	0.000217	999	tgatttctgtca
MA0797.1	TGIF2	chr17	3217424	3217435	-	5.06422	0.000218	999	TGAAAACTGTCT
MA0797.1	TGIF2	chr7	127448082	127448093	-	5.06422	0.000218	999	TGAAAACTGTCT
MA0797.1	TGIF2	chr6	135422806	135422817	+	5.06422	0.000218	999	TGACAACTGCAA
MA0797.1	TGIF2	chr5	28894578	28894589	+	5.05505	0.000219	1	GCACATGTGTCA
MA0797.1	TGIF2	chrX	7517750	7517761	+	5.04587	0.000219	1	tgaaacctgtct
MA0797.1	TGIF2	chr12	79090194	79090205	+	5.04587	0.000219	1	TGTCATGTGTAA
MA0797.1	TGIF2	chr2	45030581	45030592	+	5.0367	0.00022	1	TTACAGATGTGA
MA0797.1	TGIF2	chr7	73185749	73185760	+	5.0367	0.00022	1	agtcaagtgtca
MA0797.1	TGIF2	chr10	80116460	80116471	-	5.02752	0.000221	1	TGACAGCAGCCC
MA0797.1	TGIF2	chr17	56866671	56866682	-	5.01835	0.000221	1	TGACACCAGACA
MA0797.1	TGIF2	chr4	98002210	98002221	+	5.00917	0.000222	1	AGACGGCAGTCA
MA0797.1	TGIF2	chr9	31948463	31948474	+	5	0.000223	1	tgatgcctgtca
MA0797.1	TGIF2	chr16	63277034	63277045	+	5	0.000223	1	AGACAAGTGGCA
MA0797.1	TGIF2	chr18	65304366	65304377	+	5	0.000223	1	tggcacgtggca
MA0797.1	TGIF2	chr1	167077540	167077551	-	5	0.000223	1	TGATGCCTGTCA
MA0797.1	TGIF2	chr4	97909843	97909854	-	4.99083	0.000224	1	CTACAGCCGTCA
MA0797.1	TGIF2	chr9	62383763	62383774	-	4.98165	0.000224	1	TGAAAGCCGTCC
MA0797.1	TGIF2	chr2	104171325	104171336	-	4.98165	0.000224	1	TGACACATGACT
MA0797.1	TGIF2	chr1	77465171	77465182	+	4.97248	0.000225	1	CAACAACTGTCA
MA0797.1	TGIF2	chr10	112529869	112529880	-	4.97248	0.000225	1	TGGGAGGTGCCA
MA0797.1	TGIF2	chr2	70910732	70910743	-	4.9633	0.000226	1	TGCCATTTGTCA
MA0797.1	TGIF2	chr12	85378092	85378103	-	4.94495	0.000228	1	AAGCAGGTGTCA
MA0797.1	TGIF2	chr4	100830104	100830115	-	4.94495	0.000228	1	TAAAATGTGTCA
MA0797.1	TGIF2	chr5	132022522	132022533	-	4.94495	0.000228	1	TGTCGGCTGTCC
MA0797.1	TGIF2	chr12	110575943	110575954	-	4.93578	0.000228	1	CTGCAGCTGTCA
MA0797.1	TGIF2	chr9	65873502	65873513	-	4.92661	0.000229	1	TCACATATGACA
MA0797.1	TGIF2	chr2	6739612	6739623	+	4.91743	0.00023	1	TGACAGGAGACT
MA0797.1	TGIF2	chr6	123156397	123156408	+	4.91743	0.00023	1	tgacatatttct
MA0797.1	TGIF2	chr4	131910634	131910645	-	4.91743	0.00023	1	TGACAGGAGACT
MA0797.1	TGIF2	chr2	164532615	164532626	-	4.91743	0.00023	1	TGACATATTTCT
MA0797.1	TGIF2	chr12	10210093	10210104	-	4.90826	0.00023	1	TGACACGCGTGA
MA0797.1	TGIF2	chr16	29919184	29919195	-	4.90826	0.00023	1	TGCTAGATGTCA
MA0797.1	TGIF2	chr18	65062517	65062528	-	4.90826	0.00023	1	TGACGGCTGGCC
MA0797.1	TGIF2	chr4	98002487	98002498	+	4.90826	0.00023	1	TGACATATGTGC
MA0797.1	TGIF2	chr8	29581444	29581455	-	4.89908	0.000231	1	TTACAGATATCA
MA0797.1	TGIF2	chr2	49407074	49407085	-	4.89908	0.000231	1	TGATGGGTGTCT
MA0797.1	TGIF2	chr12	82249952	82249963	+	4.89908	0.000231	1	AGACACACGTCA
MA0797.1	TGIF2	chr3	105433497	105433508	+	4.89908	0.000231	1	ttacagatatca
MA0797.1	TGIF2	chr8	117984948	117984959	-	4.89908	0.000231	1	CCACAGCTGTCT
MA0797.1	TGIF2	chr17	12982656	12982667	+	4.88991	0.000232	1	ggacatatggca
MA0797.1	TGIF2	chr8	22479362	22479373	+	4.88991	0.000232	1	ggacacctgtcc
MA0797.1	TGIF2	chrX	40875893	40875904	+	4.88991	0.000232	1	ggacacctgtcc
MA0797.1	TGIF2	chr18	44507790	44507801	+	4.88991	0.000232	1	ggacacctgtcc
MA0797.1	TGIF2	chr9	70998168	70998179	+	4.88991	0.000232	1	ggacacctgtcc
MA0797.1	TGIF2	chr6	116860565	116860576	+	4.88991	0.000232	1	ggacacctgtcc
MA0797.1	TGIF2	chr9	123518986	123518997	-	4.88073	0.000233	1	AGAGAGCTGTCT
MA0797.1	TGIF2	chr5	132446340	132446351	-	4.87156	0.000233	1	TGTGATGTGTCA
MA0797.1	TGIF2	chr1	155819224	155819235	-	4.87156	0.000233	1	TGACAGCTAAGA
MA0797.1	TGIF2	chr8	111983840	111983851	+	4.86239	0.000234	1	ggacagcagcca
MA0797.1	TGIF2	chr12	76039679	76039690	+	4.85321	0.000235	1	TGTCAAGTGTCT
MA0797.1	TGIF2	chr19	5477275	5477286	-	4.84404	0.000236	1	AGGCACATGTCA
MA0797.1	TGIF2	chr6	47224522	47224533	-	4.84404	0.000236	1	AAACACCTGTCA
MA0797.1	TGIF2	chr4	97929105	97929116	-	4.83486	0.000237	1	TGTCACGTGTCT
MA0797.1	TGIF2	chr2	27294672	27294683	-	4.80734	0.000239	1	TGTAAGCTGACA
MA0797.1	TGIF2	chr17	32537864	32537875	-	4.80734	0.000239	1	TGTAAGCTGACA
MA0797.1	TGIF2	chr6	85053724	85053735	+	4.80734	0.000239	1	CTACAGGTGCCA
MA0797.1	TGIF2	chr11	86224967	86224978	-	4.80734	0.000239	1	TCGCAGCTGTCT
MA0797.1	TGIF2	chr11	98697009	98697020	-	4.80734	0.000239	1	TGAAAAGTGACA
MA0797.1	TGIF2	chr6	61954633	61954644	-	4.79817	0.00024	1	TCACAACTGCCA
MA0797.1	TGIF2	chr18	72463626	72463637	+	4.79817	0.00024	1	TCACAACTGCCA
MA0797.1	TGIF2	chr5	122586074	122586085	+	4.79817	0.00024	1	AGACACCTCTCA
MA0797.1	TGIF2	chrX	108193961	108193972	-	4.78899	0.00024	1	TGATAGCTAACA
MA0797.1	TGIF2	chr4	58797404	58797415	-	4.77982	0.000241	1	TGCAATCTGTCA
MA0797.1	TGIF2	chr3	65288570	65288581	+	4.77982	0.000241	1	TCTCATGTGTCA
MA0797.1	TGIF2	chr3	98242925	98242936	+	4.77982	0.000241	1	TGACAGAATTCA
MA0797.1	TGIF2	chr3	98057260	98057271	-	4.77064	0.000243	1	TGACGGCTTTCT
MA0797.1	TGIF2	chr3	98242925	98242936	-	4.77064	0.000243	1	TGAATTCTGTCA
MA0797.1	TGIF2	chr11	55390918	55390929	-	4.76147	0.000243	1	CGCCAGGTGCCA
MA0797.1	TGIF2	chr14	67040638	67040649	+	4.76147	0.000243	1	TTACATATGACA
MA0797.1	TGIF2	chr17	43591321	43591332	-	4.75229	0.000244	1	TGACAGCCAGCA
MA0797.1	TGIF2	chr17	54871257	54871268	-	4.75229	0.000244	1	GGAAAGCTGTCG
MA0797.1	TGIF2	chr10	123649667	123649678	+	4.74312	0.000245	1	aaacaggtgtct
MA0797.1	TGIF2	chr13	14378255	14378266	+	4.73394	0.000246	1	TGACAAACGTCT
MA0797.1	TGIF2	chr9	21853046	21853057	+	4.73394	0.000246	1	tgacaactgaaa
MA0797.1	TGIF2	chr16	22114073	22114084	+	4.73394	0.000246	1	TAACACGTGCCA
MA0797.1	TGIF2	chr15	72785502	72785513	+	4.73394	0.000246	1	TAACACGTGCCA
MA0797.1	TGIF2	chr2	33542148	33542159	+	4.72477	0.000247	1	TGAAATGTTTCA
MA0797.1	TGIF2	chr8	46113103	46113114	+	4.72477	0.000247	1	tgacctctgtga
MA0797.1	TGIF2	chrX	101767381	101767392	-	4.72477	0.000247	1	TGTCATCTGCCT
MA0797.1	TGIF2	chr8	14415163	14415174	-	4.7156	0.000248	1	TGGCAACAGTCA
MA0797.1	TGIF2	chr4	21292230	21292241	-	4.7156	0.000248	1	TGATATCCGCCA
MA0797.1	TGIF2	chr18	61709389	61709400	-	4.7156	0.000248	1	TGAAGACTGTCA
MA0797.1	TGIF2	chr4	87747658	87747669	+	4.7156	0.000248	1	TGGCAGGTCTCT
MA0797.1	TGIF2	chr4	97909843	97909854	+	4.7156	0.000248	1	TGACGGCTGTAG
MA0797.1	TGIF2	chr9	121568265	121568276	+	4.7156	0.000248	1	TTGCAGGTGCCA
MA0797.1	TGIF2	chr19	31934695	31934706	+	4.69725	0.000249	1	tgacagcagacc
MA0797.1	TGIF2	chr3	89549036	89549047	-	4.69725	0.000249	1	AGACAGGTCTCT
MA0797.1	TGIF2	chr15	81282404	81282415	+	4.6789	0.000251	1	tggcaaatgtct
MA0797.1	TGIF2	chr2	18395513	18395524	+	4.66055	0.000253	1	tggcacatgtct
MA0797.1	TGIF2	chr16	30990260	30990271	+	4.66055	0.000253	1	tggcacatgtct
MA0797.1	TGIF2	chr12	64265481	64265492	-	4.66055	0.000253	1	TAACACCTGTCT
MA0797.1	TGIF2	chr16	91038028	91038039	+	4.66055	0.000253	1	tggcacatgtct
MA0797.1	TGIF2	chr1	167090637	167090648	+	4.66055	0.000253	1	tggcacatgtct
MA0797.1	TGIF2	chr18	33595334	33595345	-	4.65138	0.000254	1	AGCCAGGTGCCA
MA0797.1	TGIF2	chr2	139677071	139677082	-	4.65138	0.000254	1	TGACAGCTACTA
MA0797.1	TGIF2	chr6	5133867	5133878	-	4.6422	0.000255	1	CCACAGGTGACA
MA0797.1	TGIF2	chr6	29298112	29298123	-	4.6422	0.000255	1	TGGCACCTTTCA
MA0797.1	TGIF2	chr2	34634301	34634312	-	4.6422	0.000255	1	TTGCAGCTGTCT
MA0797.1	TGIF2	chr7	51278653	51278664	+	4.6422	0.000255	1	AGACACATGTCT
MA0797.1	TGIF2	chr8	71996815	71996826	+	4.6422	0.000255	1	TTGCAGCTGTCT
MA0797.1	TGIF2	chr4	98002210	98002221	-	4.6422	0.000255	1	TGACTGCCGTCT
MA0797.1	TGIF2	chr5	139284154	139284165	-	4.6422	0.000255	1	TGATCTCTGTCA
MA0797.1	TGIF2	chr13	45804263	45804274	+	4.62385	0.000256	1	TGACGGCTATCC
MA0797.1	TGIF2	chr2	52795304	52795315	+	4.61468	0.000257	1	tgacacctctct
MA0797.1	TGIF2	chr6	80587157	80587168	+	4.61468	0.000257	1	TGACATGAGTTA
MA0797.1	TGIF2	chr4	97808893	97808904	-	4.61468	0.000257	1	AGACAGTTGGCA
MA0797.1	TGIF2	chr2	18091869	18091880	-	4.59633	0.000259	1	TGGCAGGAGTCT
MA0797.1	TGIF2	chr3	79103005	79103016	-	4.58716	0.00026	1	TGTTAGCTGTCT
MA0797.1	TGIF2	chr1	36859401	36859412	-	4.56881	0.000261	1	AGGCGTGTGTCA
MA0797.1	TGIF2	chr6	47450571	47450582	+	4.56881	0.000261	1	aggcgtgtgtca
MA0797.1	TGIF2	chr14	57133861	57133872	+	4.56881	0.000261	1	aggcgtgtgtca
MA0797.1	TGIF2	chr7	63583963	63583974	-	4.56881	0.000261	1	AGGCGTGTGTCA
MA0797.1	TGIF2	chr13	65231425	65231436	-	4.56881	0.000261	1	AGGCGTGTGTCA
MA0797.1	TGIF2	chr8	72789985	72789996	-	4.56881	0.000261	1	TGGCAGGGGTCT
MA0797.1	TGIF2	chr16	90825540	90825551	-	4.56881	0.000261	1	TGCCACCTGCCA
MA0797.1	TGIF2	chr12	104991310	104991321	+	4.56881	0.000261	1	TGGCAGgggtct
MA0797.1	TGIF2	chr5	105708257	105708268	+	4.56881	0.000261	1	aggcgtgtgtca
MA0797.1	TGIF2	chr1	20509776	20509787	-	4.55963	0.000262	1	TGACATGTTTTA
MA0797.1	TGIF2	chr4	41356130	41356141	+	4.55963	0.000262	1	tgagaactgaca
MA0797.1	TGIF2	chr14	76736597	76736608	-	4.55963	0.000262	1	GGAAAGCTGTCT
MA0797.1	TGIF2	chrX	150142334	150142345	-	4.55963	0.000262	1	TGACAAGGGCCA
MA0797.1	TGIF2	chr2	25298647	25298658	+	4.55046	0.000263	1	TGAGATGTATCA
MA0797.1	TGIF2	chr15	73623955	73623966	-	4.55046	0.000263	1	TGACAGCCCTCC
MA0797.1	TGIF2	chr4	134162168	134162179	+	4.54128	0.000264	1	tgagacctgaca
MA0797.1	TGIF2	chr8	12519383	12519394	+	4.53211	0.000265	1	ACACAGGTGACA
MA0797.1	TGIF2	chr7	15112855	15112866	+	4.53211	0.000265	1	tgagatcagtca
MA0797.1	TGIF2	chr15	76391841	76391852	-	4.53211	0.000265	1	AGAGGGCTGTCA
MA0797.1	TGIF2	chr2	104648253	104648264	+	4.53211	0.000265	1	AGACAGGCGTAA
MA0797.1	TGIF2	chr4	117513544	117513555	+	4.53211	0.000265	1	ACACAGGTGACA
MA0797.1	TGIF2	chr1	9615976	9615987	-	4.52294	0.000266	1	CGGCAGCCGCCA
MA0797.1	TGIF2	chr15	81282404	81282415	-	4.52294	0.000266	1	AGACATTTGCCA
MA0797.1	TGIF2	chr4	97679321	97679332	+	4.52294	0.000266	1	agacaggtttct
MA0797.1	TGIF2	chr7	130110542	130110553	-	4.52294	0.000266	1	AGACAGGTTTCT
MA0797.1	TGIF2	chr5	144876140	144876151	-	4.52294	0.000266	1	AGACAGGTTTCT
MA0797.1	TGIF2	chr3	80118089	80118100	+	4.51376	0.000266	1	TCATATGTGTCA
MA0797.1	TGIF2	chr2	115683096	115683107	-	4.51376	0.000266	1	AGACAGGTGTGC
MA0797.1	TGIF2	chr1	171132778	171132789	+	4.51376	0.000266	1	TGACAACAGTCT
MA0797.1	TGIF2	chr6	28902486	28902497	+	4.50459	0.000267	1	TGACAGAGGTAA
MA0797.1	TGIF2	chr10	45155564	45155575	+	4.49541	0.000267	1	tggcagctctcc
MA0797.1	TGIF2	chr11	77828440	77828451	+	4.49541	0.000267	1	GGACAGATGACT
MA0797.1	TGIF2	chr6	61954633	61954644	+	4.48624	0.000268	1	TGGCAGTTGTGA
MA0797.1	TGIF2	chr18	72463626	72463637	-	4.48624	0.000268	1	TGGCAGTTGTGA
MA0797.1	TGIF2	chr13	81214465	81214476	+	4.48624	0.000268	1	CGACACCTGTAA
MA0797.1	TGIF2	chrX	115854760	115854771	-	4.47706	0.000269	1	TGAGATCTTTCA
MA0797.1	TGIF2	chr4	20405557	20405568	+	4.46789	0.000271	1	AGAAAAGTGTCA
MA0797.1	TGIF2	chr12	24895555	24895566	-	4.46789	0.000271	1	AGACAGTTGTGA
MA0797.1	TGIF2	chr2	29507481	29507492	+	4.46789	0.000271	1	agacagttgtga
MA0797.1	TGIF2	chr9	65873502	65873513	+	4.46789	0.000271	1	tgtcatatgtga
MA0797.1	TGIF2	chr7	81415776	81415787	-	4.46789	0.000271	1	TGCCAGGTGCCT
MA0797.1	TGIF2	chr2	81714714	81714725	+	4.46789	0.000271	1	ggacAGGTGCTA
MA0797.1	TGIF2	chr5	135944267	135944278	-	4.46789	0.000271	1	AGACAGTTGTGA
MA0797.1	TGIF2	chr1	167982677	167982688	-	4.46789	0.000271	1	AGAAAAGTGTCA
MA0797.1	TGIF2	chr2	74113429	74113440	+	4.45872	0.000271	1	tgactggtgcct
MA0797.1	TGIF2	chr10	76034719	76034730	+	4.45872	0.000271	1	TGACTGGTGCCT
MA0797.1	TGIF2	chr11	87939881	87939892	+	4.44954	0.000272	1	TGGAAGCTGGCA
MA0797.1	TGIF2	chr2	134871741	134871752	-	4.44954	0.000272	1	AGAAACGTGTCA
MA0797.1	TGIF2	chr5	81497871	81497882	-	4.44037	0.000273	1	TTGCATATGTCA
MA0797.1	TGIF2	chr12	81558448	81558459	+	4.44037	0.000273	1	ttgcatatgtcA
MA0797.1	TGIF2	chr13	21585934	21585945	+	4.43119	0.000274	1	AGAAAGCTGGCA
MA0797.1	TGIF2	chr2	68239544	68239555	-	4.43119	0.000274	1	TGACAGTTGGCT
MA0797.1	TGIF2	chr13	17965198	17965209	-	4.42202	0.000275	1	GGGCATGTGCCA
MA0797.1	TGIF2	chr13	55706156	55706167	+	4.42202	0.000275	1	gggcatgtgcca
MA0797.1	TGIF2	chr1	15583090	15583101	-	4.41284	0.000275	1	AGACAGATACCA
MA0797.1	TGIF2	chr6	16203782	16203793	+	4.41284	0.000275	1	agacagatacca
MA0797.1	TGIF2	chr6	16207616	16207627	+	4.41284	0.000275	1	agacagatacca
MA0797.1	TGIF2	chr10	32135220	32135231	+	4.41284	0.000275	1	agacagatacca
MA0797.1	TGIF2	chr3	32292790	32292801	+	4.41284	0.000275	1	ggacacctggca
MA0797.1	TGIF2	chr3	32292814	32292825	+	4.41284	0.000275	1	ggacacctggca
MA0797.1	TGIF2	chr3	32292838	32292849	+	4.41284	0.000275	1	ggacacctggca
MA0797.1	TGIF2	chr3	32292862	32292873	+	4.41284	0.000275	1	ggacacctggca
MA0797.1	TGIF2	chr3	32292874	32292885	+	4.41284	0.000275	1	ggacacctggca
MA0797.1	TGIF2	chr10	32486867	32486878	-	4.41284	0.000275	1	AGACAGATACCA
MA0797.1	TGIF2	chr18	35275004	35275015	-	4.41284	0.000275	1	TGGCATCTGAGA
MA0797.1	TGIF2	chr2	49557115	49557126	-	4.41284	0.000275	1	AGACAGATACCA
MA0797.1	TGIF2	chr17	54871257	54871268	+	4.41284	0.000275	1	cgacagctttcc
MA0797.1	TGIF2	chrX	105393920	105393931	+	4.41284	0.000275	1	agacagatacca
MA0797.1	TGIF2	chr11	105530711	105530722	+	4.41284	0.000275	1	agacagatacca
MA0797.1	TGIF2	chr5	111929606	111929617	+	4.41284	0.000275	1	agacagatacca
MA0797.1	TGIF2	chr7	132705731	132705742	-	4.41284	0.000275	1	TGGCATCTGAGA
MA0797.1	TGIF2	chr2	11452909	11452920	-	4.40367	0.000276	1	GGACATCCGTCT
MA0797.1	TGIF2	chr8	72898354	72898365	+	4.40367	0.000276	1	AGTCAGATGACA
MA0797.1	TGIF2	chr4	98002568	98002579	-	4.40367	0.000276	1	TGAAAGCTGCTA
MA0797.1	TGIF2	chr10	108113746	108113757	-	4.40367	0.000276	1	TAACACGTGACA
MA0797.1	TGIF2	chr10	128374979	128374990	-	4.40367	0.000276	1	GGACCTGTGTCA
MA0797.1	TGIF2	chr5	143407166	143407177	-	4.40367	0.000276	1	TGACATCTGAGG
MA0797.1	TGIF2	chr6	50177249	50177260	+	4.3945	0.000278	1	TAACATGAGTCA
MA0797.1	TGIF2	chr5	56797019	56797030	+	4.3945	0.000278	1	AGACATCTGAGA
MA0797.1	TGIF2	chr8	72898354	72898365	-	4.3945	0.000278	1	TGTCATCTGACT
MA0797.1	TGIF2	chr10	45155564	45155575	-	4.38532	0.000279	1	GGAGAGCTGCCA
MA0797.1	TGIF2	chr8	123199527	123199538	+	4.38532	0.000279	1	TTGCAGGTGACA
MA0797.1	TGIF2	chr18	72335397	72335408	+	4.37615	0.00028	1	TGACTTGTGTGA
MA0797.1	TGIF2	chr16	73299065	73299076	+	4.37615	0.00028	1	TGTCAGCTCACA
MA0797.1	TGIF2	chr10	80987323	80987334	-	4.37615	0.00028	1	TGACAGCCTTCC
MA0797.1	TGIF2	chr11	118541725	118541736	-	4.37615	0.00028	1	TGACTTGTGTGA
MA0797.1	TGIF2	chr19	32443554	32443565	-	4.3578	0.000281	1	GGACAGGTGTGG
MA0797.1	TGIF2	chr7	73125770	73125781	+	4.3578	0.000281	1	GGACAGGTGTGG
MA0797.1	TGIF2	chr17	23586691	23586702	+	4.34862	0.000282	1	tggcagttatca
MA0797.1	TGIF2	chr5	27851896	27851907	-	4.34862	0.000282	1	TGGCAGTTATCA
MA0797.1	TGIF2	chr17	85326451	85326462	-	4.34862	0.000282	1	TGACATGACTCA
MA0797.1	TGIF2	chr5	133641612	133641623	+	4.34862	0.000282	1	ggtcaggtgtct
MA0797.1	TGIF2	chr19	60288454	60288465	-	4.33945	0.000283	1	AGAAATCTGCCA
MA0797.1	TGIF2	chr7	61730226	61730237	-	4.33945	0.000283	1	AGAAATCTGCCA
MA0797.1	TGIF2	chr2	163463359	163463370	-	4.33945	0.000283	1	AGAAATCTGCCA
MA0797.1	TGIF2	chr10	74934411	74934422	+	4.33028	0.000284	1	TGAGAGAGGTCA
MA0797.1	TGIF2	chr12	84472284	84472295	-	4.33028	0.000284	1	AGACAGTTATCA
MA0797.1	TGIF2	chr6	145453909	145453920	-	4.33028	0.000284	1	TGGCTGGTGACA
MA0797.1	TGIF2	chr6	145453948	145453959	-	4.33028	0.000284	1	TGGCTGGTGACA
MA0797.1	TGIF2	chr6	145453987	145453998	-	4.33028	0.000284	1	TGGCTGGTGACA
MA0797.1	TGIF2	chr6	145454026	145454037	-	4.33028	0.000284	1	TGGCTGGTGACA
MA0797.1	TGIF2	chr1	168021388	168021399	+	4.33028	0.000284	1	AGACAGTTATCA
MA0797.1	TGIF2	chr8	17262945	17262956	-	4.3211	0.000285	1	AGCCAGGTGACA
MA0797.1	TGIF2	chr18	69808100	69808111	+	4.3211	0.000285	1	AGCCAGGTGACA
MA0797.1	TGIF2	chr9	121001357	121001368	-	4.3211	0.000285	1	TGTCGGCTGTGA
MA0797.1	TGIF2	chr8	124143207	124143218	-	4.3211	0.000285	1	TGACATGGCTCA
MA0797.1	TGIF2	chr19	8816300	8816311	-	4.31193	0.000286	1	GGACAGGTGGCT
MA0797.1	TGIF2	chr18	25170141	25170152	-	4.31193	0.000286	1	AGATATCTGACA
MA0797.1	TGIF2	chr16	22114073	22114084	-	4.30275	0.000287	1	TGGCACGTGTTA
MA0797.1	TGIF2	chr13	41404130	41404141	+	4.30275	0.000287	1	TGAGAGATTTCA
MA0797.1	TGIF2	chr15	72785502	72785513	-	4.30275	0.000287	1	TGGCACGTGTTA
MA0797.1	TGIF2	chr14	76736597	76736608	+	4.30275	0.000287	1	AGACAGCTTTCC
MA0797.1	TGIF2	chr2	106569146	106569157	-	4.30275	0.000287	1	TTACAACTGACA
MA0797.1	TGIF2	chr9	7984040	7984051	-	4.29358	0.000288	1	TGAAAGCTGTGG
MA0797.1	TGIF2	chr14	100402328	100402339	-	4.29358	0.000288	1	GCACAGCTGCCA
MA0797.1	TGIF2	chr1	127711519	127711530	+	4.29358	0.000288	1	TGATTTGTGTCA
MA0797.1	TGIF2	chr8	4703535	4703546	-	4.27523	0.00029	1	AGACAGGTGTAT
MA0797.1	TGIF2	chr19	7298113	7298124	+	4.27523	0.00029	1	agacaggtgtat
MA0797.1	TGIF2	chr11	32647223	32647234	-	4.27523	0.00029	1	TGTCAGGTAACA
MA0797.1	TGIF2	chr14	60911487	60911498	-	4.27523	0.00029	1	AGACAGGTGTAT
MA0797.1	TGIF2	chr3	103636338	103636349	+	4.27523	0.00029	1	TGACAGCTGGTG
MA0797.1	TGIF2	chr4	98003309	98003320	+	4.26606	0.000291	1	TGACAGCAACCA
MA0797.1	TGIF2	chr3	107833604	107833615	-	4.26606	0.000291	1	AGACAGCTGGTA
MA0797.1	TGIF2	chr9	10476348	10476359	-	4.25688	0.000291	1	TGACAAGAGACA
MA0797.1	TGIF2	chr1	38300391	38300402	+	4.25688	0.000291	1	TGCCAACTGACA
MA0797.1	TGIF2	chr1	74568547	74568558	-	4.25688	0.000291	1	TGCCAACTGACA
MA0797.1	TGIF2	chrX	90206716	90206727	-	4.25688	0.000291	1	TGACAAGAGACA
MA0797.1	TGIF2	chr5	25538200	25538211	-	4.24771	0.000292	1	TGACAATTGTCC
MA0797.1	TGIF2	chr7	88180012	88180023	+	4.24771	0.000292	1	CGTCAGACGTCA
MA0797.1	TGIF2	chr2	170783739	170783750	-	4.24771	0.000292	1	TGACAGGAGCCC
MA0797.1	TGIF2	chr2	33703998	33704009	-	4.23853	0.000293	1	TGTTGGCTGTCA
MA0797.1	TGIF2	chr8	46113103	46113114	-	4.23853	0.000293	1	TCACAGAGGTCA
MA0797.1	TGIF2	chr1	167077533	167077544	+	4.23853	0.000293	1	TGCCACCTGACA
MA0797.1	TGIF2	chr5	24081773	24081784	+	4.22936	0.000294	1	TGACAGATACCT
MA0797.1	TGIF2	chr17	56362550	56362561	+	4.22936	0.000294	1	tgccatcagtca
MA0797.1	TGIF2	chr9	116918606	116918617	+	4.22936	0.000294	1	AGCCGGCTGTCA
MA0797.1	TGIF2	chr9	118666607	118666618	+	4.22936	0.000294	1	TGACAAGGGACA
MA0797.1	TGIF2	chr5	128032316	128032327	-	4.22936	0.000294	1	TGACAAGGGACA
MA0797.1	TGIF2	chr2	18191503	18191514	+	4.22018	0.000295	1	agtcaggtggca
MA0797.1	TGIF2	chrX	70603003	70603014	-	4.22018	0.000295	1	AGAGAACTGTCA
MA0797.1	TGIF2	chr5	77471744	77471755	-	4.22018	0.000295	1	AGAGAACTGTCA
MA0797.1	TGIF2	chr4	87747553	87747564	+	4.22018	0.000295	1	CCACACCTGTCA
MA0797.1	TGIF2	chrX	72738716	72738727	+	4.21101	0.000296	1	TGACAACTGTAT
MA0797.1	TGIF2	chr10	80987323	80987334	+	4.21101	0.000296	1	GGAAGGCTGTCA
MA0797.1	TGIF2	chr2	27294672	27294683	+	4.20183	0.000297	1	TGTCAGCTTACA
MA0797.1	TGIF2	chr17	32537864	32537875	+	4.20183	0.000297	1	TGTCAGCTTACA
MA0797.1	TGIF2	chr8	46489329	46489340	-	4.20183	0.000297	1	TGAAAGGCGTCC
MA0797.1	TGIF2	chr9	71903392	71903403	-	4.20183	0.000297	1	TGATATATGTGA
MA0797.1	TGIF2	chr17	14070425	14070436	+	4.19266	0.000298	1	tgtcaggtgcta
MA0797.1	TGIF2	chr7	132586143	132586154	-	4.19266	0.000298	1	TGTCAGGTGCTA
MA0797.1	TGIF2	chr6	142347923	142347934	-	4.19266	0.000298	1	TGACAGCTCAGA
MA0797.1	TGIF2	chr5	33494440	33494451	+	4.18349	0.000299	1	TTACAGGTGACT
MA0797.1	TGIF2	chr11	68595550	68595561	+	4.18349	0.000299	1	cgtcagatgtcg
MA0797.1	TGIF2	chr1	86286189	86286200	-	4.18349	0.000299	1	TGGAAGATGCCA
MA0797.1	TGIF2	chr6	12497786	12497797	-	4.17431	0.0003	1	TGCCAGATCTCA
MA0797.1	TGIF2	chr2	103611640	103611651	-	4.17431	0.0003	1	TGCCAGATCTCA
MA0797.1	TGIF2	chr4	150369624	150369635	+	4.17431	0.0003	1	GGGCAGATGTCT
MA0797.1	TGIF2	chr11	3184162	3184173	+	4.16514	0.000301	1	GGACAGGTGTGT
MA0797.1	TGIF2	chr7	15112855	15112866	-	4.16514	0.000301	1	TGACTGATCTCA
MA0797.1	TGIF2	chr11	25828722	25828733	+	4.16514	0.000301	1	AGAAAGATGCCA
MA0797.1	TGIF2	chr9	108253112	108253123	+	4.16514	0.000301	1	agaaagatgcca
MA0797.1	TGIF2	chr5	84360910	84360921	+	4.15596	0.000302	1	TGAAATCTGCCT
MA0797.1	TGIF2	chr14	91211811	91211822	-	4.15596	0.000302	1	TGGCCGCTGTCT
MA0797.1	TGIF2	chr4	111736917	111736928	+	4.15596	0.000302	1	TGTCAACTGGCA
MA0797.1	TGIF2	chr13	29021586	29021597	+	4.14679	0.000304	1	TGACATATATGA
MA0797.1	TGIF2	chr2	128232251	128232262	-	4.14679	0.000304	1	TGACCACTGCCA
MA0797.1	TGIF2	chr2	45030581	45030592	-	4.13761	0.000304	1	TCACATCTGTAA
MA0797.1	TGIF2	chr12	117328262	117328273	-	4.13761	0.000304	1	TGAGATGTGTTA
MA0797.1	TGIF2	chr6	113284342	113284353	-	4.12844	0.000306	1	TGACCCCTGCCA
MA0797.1	TGIF2	chr14	38868648	38868659	+	4.11927	0.000306	1	TGTCAGCTGTTT
MA0797.1	TGIF2	chr6	87974323	87974334	-	4.11927	0.000306	1	CGAAATCTGACA
MA0797.1	TGIF2	chr10	121391336	121391347	-	4.11927	0.000306	1	TGGGAGGTGTCT
MA0797.1	TGIF2	chr14	21692213	21692224	-	4.11009	0.000307	1	ACACACCTGTCA
MA0797.1	TGIF2	chr13	29039270	29039281	+	4.11009	0.000307	1	TGACAAGCCTCA
MA0797.1	TGIF2	chr7	34037094	34037105	-	4.11009	0.000307	1	TGTGAGCTGCCA
MA0797.1	TGIF2	chr12	71041426	71041437	-	4.11009	0.000307	1	TGTGAGCTGCCA
MA0797.1	TGIF2	chr5	104751932	104751943	+	4.11009	0.000307	1	tgacaagcctca
MA0797.1	TGIF2	chr11	105210308	105210319	-	4.11009	0.000307	1	TGTGAGCTGCCA
MA0797.1	TGIF2	chr11	7395622	7395633	+	4.10092	0.000308	1	agagaggtgtct
MA0797.1	TGIF2	chr2	37895203	37895214	+	4.10092	0.000308	1	TGAAAGCTGTGT
MA0797.1	TGIF2	chr1	167090530	167090541	+	4.10092	0.000308	1	CGGCTGGTGTCA
MA0797.1	TGIF2	chr9	107374095	107374106	-	4.09174	0.000309	1	GGGCATGTGACA
MA0797.1	TGIF2	chr5	25538200	25538211	+	4.08257	0.00031	1	ggacaattgtca
MA0797.1	TGIF2	chr3	57298422	57298433	+	4.08257	0.00031	1	tgtcaggtgtgg
MA0797.1	TGIF2	chr10	109980042	109980053	+	4.08257	0.00031	1	agacagataaca
MA0797.1	TGIF2	chr17	32457139	32457150	-	4.07339	0.000311	1	AGGCATCTGTGA
MA0797.1	TGIF2	chr8	70430823	70430834	+	4.07339	0.000311	1	tgacagcagaga
MA0797.1	TGIF2	chr9	63825187	63825198	+	4.06422	0.000312	1	tgaaaactgtcc
MA0797.1	TGIF2	chr9	49553068	49553079	+	4.05505	0.000313	1	TGGCAGGTGGGA
MA0797.1	TGIF2	chrX_GL456233v2_random	553739	553750	-	4.04587	0.000315	1	TGAAATATGGCA
MA0797.1	TGIF2	chr19	23334872	23334883	+	4.04587	0.000315	1	tgaaatatggca
MA0797.1	TGIF2	chr15	65242313	65242324	+	4.04587	0.000315	1	aaacagctggca
MA0797.1	TGIF2	chr15	65242518	65242529	+	4.04587	0.000315	1	aaacagctggca
MA0797.1	TGIF2	chr14	68514600	68514611	+	4.04587	0.000315	1	aaacagctggca
MA0797.1	TGIF2	chr3	78970737	78970748	+	4.04587	0.000315	1	AAACAGCTGGCA
MA0797.1	TGIF2	chr12	8787846	8787857	+	4.0367	0.000316	1	AGTCAGCTCTCA
MA0797.1	TGIF2	chr16	49577742	49577753	+	4.0367	0.000316	1	TGTCAGGTGGCT
MA0797.1	TGIF2	chr4	94421406	94421417	+	4.0367	0.000316	1	TGGCATCTGGCT
MA0797.1	TGIF2	chr6	97559257	97559268	-	4.0367	0.000316	1	TGACAGATGAGT
MA0797.1	TGIF2	chr5	131548620	131548631	-	4.0367	0.000316	1	ATACAGGTGTCG
MA0797.1	TGIF2	chr1	59704021	59704032	+	4.02752	0.000317	1	ggacaggttcca
MA0797.1	TGIF2	chr12	27761961	27761972	-	4.01835	0.000318	1	TGAGACCTGTCT
MA0797.1	TGIF2	chr11	53154576	53154587	+	4.01835	0.000318	1	tgaaatctgacg
MA0797.1	TGIF2	chr17	66055398	66055409	+	4.01835	0.000318	1	tggcagctcgca
MA0797.1	TGIF2	chr11	69625972	69625983	-	4.01835	0.000318	1	CGACATCTCCCA
MA0797.1	TGIF2	chr11	86224974	86224985	-	4.01835	0.000318	1	TGGCAGCTCGCA
MA0797.1	TGIF2	chr2	163859923	163859934	+	4.01835	0.000318	1	AGACACGTCTCA
MA0797.1	TGIF2	chr16	10312491	10312502	+	4.00917	0.000319	1	TGTCAGGCATCA
MA0797.1	TGIF2	chr2	25856723	25856734	-	4.00917	0.000319	1	TGACAGATGCTG
MA0797.1	TGIF2	chr2	31497543	31497554	+	4.00917	0.000319	1	ggacagcagtct
MA0797.1	TGIF2	chr9	52022124	52022135	+	4.00917	0.000319	1	AGAAATCTGACA
MA0797.1	TGIF2	chr4	112259538	112259549	-	4.00917	0.000319	1	ACACAGGTGTCT
MA0797.1	TGIF2	chr19	3560795	3560806	+	4	0.00032	1	TGCCAGATTTCA
MA0797.1	TGIF2	chr13	14350928	14350939	+	4	0.00032	1	TGCAATGTGTCA
MA0797.1	TGIF2	chr10	89727892	89727903	+	4	0.00032	1	ggacatctgccc
MA0797.1	TGIF2	chr1	187537227	187537238	+	4	0.00032	1	GGACATCTGCCC
MA0797.1	TGIF2	chr5	24081773	24081784	-	3.99083	0.000321	1	AGGTATCTGTCA
MA0797.1	TGIF2	chr9	29853381	29853392	+	3.99083	0.000321	1	TGACTGATTTCA
MA0797.1	TGIF2	chr5	45430169	45430180	+	3.99083	0.000321	1	TGTCACCTGTGA
MA0797.1	TGIF2	chr5	65698528	65698539	+	3.99083	0.000321	1	aggctggtgtca
MA0797.1	TGIF2	chr12	72006551	72006562	-	3.99083	0.000321	1	AGACATCCATCA
MA0797.1	TGIF2	chr9	86725711	86725722	+	3.99083	0.000321	1	AGTTAGGTGTCA
MA0797.1	TGIF2	chr1	88933972	88933983	-	3.99083	0.000321	1	AGTTAGGTGTCA
MA0797.1	TGIF2	chr13	91943644	91943655	-	3.98165	0.000322	1	GGGAAGGTGTCA
MA0797.1	TGIF2	chr2	11452909	11452920	+	3.97248	0.000323	1	AGACGGATGTCC
MA0797.1	TGIF2	chr1	181014537	181014548	-	3.97248	0.000323	1	TGACAACTGGGA
MA0797.1	TGIF2	chr17	32480561	32480572	+	3.9633	0.000324	1	ATACAACTGTCa
MA0797.1	TGIF2	chr18	69737968	69737979	-	3.9633	0.000324	1	TCAGATCTGTCA
MA0797.1	TGIF2	chr2	3729905	3729916	-	3.95413	0.000326	1	AGGCATATGCCA
MA0797.1	TGIF2	chr6	15439998	15440009	-	3.95413	0.000326	1	TGATAGATGACT
MA0797.1	TGIF2	chr7	25026789	25026800	+	3.95413	0.000326	1	aggcatatgcca
MA0797.1	TGIF2	chr6	29367224	29367235	-	3.95413	0.000326	1	AGACAGACGTGA
MA0797.1	TGIF2	chr10	59836119	59836130	-	3.95413	0.000326	1	CTACAGGTGTCT
MA0797.1	TGIF2	chr7	61745093	61745104	-	3.95413	0.000326	1	AGGCATATGCCA
MA0797.1	TGIF2	chr16	74119307	74119318	+	3.95413	0.000326	1	TGACATGTGCGG
MA0797.1	TGIF2	chrX	78260127	78260138	+	3.95413	0.000326	1	aggcatatgcca
MA0797.1	TGIF2	chr11	24028200	24028211	+	3.94495	0.000327	1	TGACGGCTCTCC
MA0797.1	TGIF2	chr12	24895555	24895566	+	3.94495	0.000327	1	tcacaactgtct
MA0797.1	TGIF2	chr2	29507481	29507492	-	3.94495	0.000327	1	TCACAACTGTCT
MA0797.1	TGIF2	chr5	135944267	135944278	+	3.94495	0.000327	1	tcacaactgtct
MA0797.1	TGIF2	chr1	37448765	37448776	+	3.93578	0.000328	1	TGGCAAGAGTCA
MA0797.1	TGIF2	chr12	72762195	72762206	+	3.93578	0.000328	1	tgtaggctgtca
MA0797.1	TGIF2	chr1	140305013	140305024	+	3.93578	0.000328	1	TGAAGAGTGTCA
MA0797.1	TGIF2	chr6	12250972	12250983	+	3.92661	0.000329	1	TGAGAGCTGCGA
MA0797.1	TGIF2	chr6	23334949	23334960	+	3.92661	0.000329	1	TCACACCTGTCT
MA0797.1	TGIF2	chr4	58511313	58511324	-	3.92661	0.000329	1	TCACACCTGTCT
MA0797.1	TGIF2	chr12	71041433	71041444	+	3.92661	0.000329	1	tcacacctgtct
MA0797.1	TGIF2	chr1	77465171	77465182	-	3.92661	0.000329	1	TGACAGTTGTTG
MA0797.1	TGIF2	chr18	25270820	25270831	-	3.91743	0.000331	1	TAGCAGCTGTGA
MA0797.1	TGIF2	chr2	68239544	68239555	+	3.91743	0.000331	1	AGCCAACTGTCA
MA0797.1	TGIF2	chr17	22195469	22195480	+	3.90826	0.000332	1	tggctcctgtca
MA0797.1	TGIF2	chr12	71891824	71891835	+	3.90826	0.000332	1	AGACATCTCCCA
MA0797.1	TGIF2	chr10	74934411	74934422	-	3.90826	0.000332	1	TGACCTCTCTCA
MA0797.1	TGIF2	chr15	100913368	100913379	-	3.90826	0.000332	1	TGGCTCCTGTCA
MA0797.1	TGIF2	chr8	118067123	118067134	+	3.90826	0.000332	1	TGACTGCTGACC
MA0797.1	TGIF2	chr7	121678551	121678562	+	3.90826	0.000332	1	TAACAGCTGTGG
MA0797.1	TGIF2	chr6	56384643	56384654	-	3.89908	0.000333	1	TATCAGCTGTCT
MA0797.1	TGIF2	chr3	80101553	80101564	-	3.89908	0.000333	1	CCACAGCTGTCC
MA0797.1	TGIF2	chr2	94182818	94182829	-	3.89908	0.000333	1	AGACACGAGTCA
MA0797.1	TGIF2	chr5	122586112	122586123	-	3.89908	0.000333	1	TGACAACTGTTC
MA0797.1	TGIF2	chr2	134501787	134501798	-	3.89908	0.000333	1	GGACAGCTGTAG
MA0797.1	TGIF2	chr7	51612353	51612364	+	3.88073	0.000335	1	AGTCAGATGTCT
MA0797.1	TGIF2	chr6	97131707	97131718	-	3.87156	0.000337	1	TGACATGTTTAA
MA0797.1	TGIF2	chr8	105160244	105160255	+	3.87156	0.000337	1	AGGCATTTGTCA
MA0797.1	TGIF2	chr12	31994367	31994378	-	3.86239	0.000338	1	AGATATGTGCCA
MA0797.1	TGIF2	chr13	44254530	44254541	+	3.86239	0.000338	1	AGACAAGTTTCA
MA0797.1	TGIF2	chr7	140757873	140757884	+	3.86239	0.000338	1	AGACGGCCGCCA
MA0797.1	TGIF2	chr2	169819288	169819299	-	3.86239	0.000338	1	TGGCATCTGATA
MA0797.1	TGIF2	chr16	56946899	56946910	-	3.85321	0.000339	1	AGACAGCTCTGA
MA0797.1	TGIF2	chr13	106167277	106167288	+	3.85321	0.000339	1	tgacaagtctct
MA0797.1	TGIF2	chrX	110959261	110959272	-	3.85321	0.000339	1	TGACATCTGATG
MA0797.1	TGIF2	chr16	90538102	90538113	-	3.84404	0.00034	1	CGACATCTTCCA
MA0797.1	TGIF2	chr3	94913929	94913940	-	3.84404	0.00034	1	AGACAGATGGCT
MA0797.1	TGIF2	chr17	5452761	5452772	-	3.83486	0.000341	1	GGACAAATGACA
MA0797.1	TGIF2	chr8	33282622	33282633	+	3.83486	0.000341	1	AGAAAGATGACA
MA0797.1	TGIF2	chr16	51964563	51964574	+	3.83486	0.000341	1	TAACAGCCATCA
MA0797.1	TGIF2	chr2	139677071	139677082	+	3.83486	0.000341	1	tagtagctgtca
MA0797.1	TGIF2	chr1	53913218	53913229	+	3.82569	0.000342	1	tgacaggcatga
MA0797.1	TGIF2	chrX	56650686	56650697	-	3.82569	0.000342	1	GGACAGATGCCC
MA0797.1	TGIF2	chr15	93424045	93424056	+	3.82569	0.000342	1	tgaaatctgact
MA0797.1	TGIF2	chr6	93746378	93746389	-	3.82569	0.000342	1	TGACAGGCATGA
MA0797.1	TGIF2	chr11	101360579	101360590	-	3.82569	0.000342	1	TGAAATCTGACT
MA0797.1	TGIF2	chr3	126947653	126947664	+	3.82569	0.000342	1	TGACTTGTGTTA
MA0797.1	TGIF2	chr5	132446252	132446263	-	3.82569	0.000342	1	TGGCATGTACCA
MA0797.1	TGIF2	chr1	9615976	9615987	+	3.81651	0.000343	1	TGGCGGCTGCCG
MA0797.1	TGIF2	chr11	11882803	11882814	-	3.81651	0.000343	1	TGACACCTAGCA
MA0797.1	TGIF2	chr14	52333220	52333231	+	3.81651	0.000343	1	TGACAGATGCTT
MA0797.1	TGIF2	chr7	135146082	135146093	+	3.81651	0.000343	1	TGACAAGTGGCC
MA0797.1	TGIF2	chr2	6548402	6548413	-	3.80734	0.000345	1	TGACAGACCCCA
MA0797.1	TGIF2	chrY	9727736	9727747	+	3.80734	0.000345	1	tgtcaggagcca
MA0797.1	TGIF2	chr6	15440027	15440038	-	3.80734	0.000345	1	TGAAAGCCGTTA
MA0797.1	TGIF2	chr1	15583090	15583101	+	3.80734	0.000345	1	tggtatctgtct
MA0797.1	TGIF2	chr6	16203782	16203793	-	3.80734	0.000345	1	TGGTATCTGTCT
MA0797.1	TGIF2	chr6	16207616	16207627	-	3.80734	0.000345	1	TGGTATCTGTCT
MA0797.1	TGIF2	chr10	32135220	32135231	-	3.80734	0.000345	1	TGGTATCTGTCT
MA0797.1	TGIF2	chr10	32486867	32486878	+	3.80734	0.000345	1	tggtatctgtct
MA0797.1	TGIF2	chr2	49557115	49557126	+	3.80734	0.000345	1	tggtatctgtct
MA0797.1	TGIF2	chr12	51667283	51667294	-	3.80734	0.000345	1	TGTCAATTGTCA
MA0797.1	TGIF2	chr6	63346819	63346830	-	3.80734	0.000345	1	TGAAAGCTCACA
MA0797.1	TGIF2	chr8	75573181	75573192	+	3.80734	0.000345	1	TGGCATCAGCCA
MA0797.1	TGIF2	chr16	93400340	93400351	+	3.80734	0.000345	1	TGACATCCATCT
MA0797.1	TGIF2	chr4	97909836	97909847	+	3.80734	0.000345	1	TGTCATGTGACG
MA0797.1	TGIF2	chrX	105393920	105393931	-	3.80734	0.000345	1	TGGTATCTGTCT
MA0797.1	TGIF2	chr11	105530711	105530722	-	3.80734	0.000345	1	TGGTATCTGTCT
MA0797.1	TGIF2	chr5	111929606	111929617	-	3.80734	0.000345	1	TGGTATCTGTCT
MA0797.1	TGIF2	chr2	3552011	3552022	-	3.78899	0.000347	1	CGACATACGACA
MA0797.1	TGIF2	chr11	24028200	24028211	-	3.78899	0.000347	1	GGAGAGCCGTCA
MA0797.1	TGIF2	chr18	65304366	65304377	-	3.78899	0.000347	1	TGCCACGTGCCA
MA0797.1	TGIF2	chr18	72394815	72394826	+	3.78899	0.000347	1	TCAGAGATGTCA
MA0797.1	TGIF2	chr11	86884584	86884595	+	3.78899	0.000347	1	TGCCGGGTGACA
MA0797.1	TGIF2	chr1	87824057	87824068	-	3.78899	0.000347	1	TGTCACTTGTCA
MA0797.1	TGIF2	chrY	65078382	65078393	+	3.77982	0.000348	1	tgtcaggggcca
MA0797.1	TGIF2	chr16	73299065	73299076	-	3.77982	0.000348	1	TGTGAGCTGACA
MA0797.1	TGIF2	chr13	91729954	91729965	+	3.77982	0.000348	1	GGAAAGGTGTCT
MA0797.1	TGIF2	chr5	124942657	124942668	+	3.77982	0.000348	1	ttacaactgtct
MA0797.1	TGIF2	chr2	3729905	3729916	+	3.77064	0.000349	1	tggcatatgcct
MA0797.1	TGIF2	chr7	25026789	25026800	-	3.77064	0.000349	1	TGGCATATGCCT
MA0797.1	TGIF2	chr7	61745093	61745104	+	3.77064	0.000349	1	tggcatatgcct
MA0797.1	TGIF2	chrX	78260127	78260138	-	3.77064	0.000349	1	TGGCATATGCCT
MA0797.1	TGIF2	chr8	17553301	17553312	+	3.75229	0.000352	1	TGGAAGCTGTTA
MA0797.1	TGIF2	chr1	86286189	86286200	+	3.75229	0.000352	1	TGGCATCTTCCA
MA0797.1	TGIF2	chr7	132705773	132705784	+	3.75229	0.000352	1	TGAGATGAGTCA
MA0797.1	TGIF2	chr14	37268530	37268541	+	3.74312	0.000353	1	TGACAGCAGTGG
MA0797.1	TGIF2	chr10	123032363	123032374	-	3.74312	0.000353	1	TGACAGATCCCG
MA0797.1	TGIF2	chr19	30037808	30037819	-	3.73394	0.000354	1	AGACATCTTCCA
MA0797.1	TGIF2	chr4	97808893	97808904	+	3.73394	0.000354	1	TGCCAACTGTCT
MA0797.1	TGIF2	chr1	119688667	119688678	-	3.73394	0.000354	1	TGACCTCTTTCA
MA0797.1	TGIF2	chr2	134501787	134501798	+	3.73394	0.000354	1	ctacagctgtcc
MA0797.1	TGIF2	chr4	150375656	150375667	+	3.73394	0.000354	1	TGACAAGAGTCT
MA0797.1	TGIF2	chr5	23651758	23651769	+	3.72477	0.000355	1	TGATACCTGTGA
MA0797.1	TGIF2	chr8	33173317	33173328	+	3.72477	0.000355	1	tgagatgggtca
MA0797.1	TGIF2	chr4	82280436	82280447	-	3.72477	0.000355	1	TGACGTCTAACA
MA0797.1	TGIF2	chr14	53140654	53140665	-	3.7156	0.000356	1	TGCCACCTGTCT
MA0797.1	TGIF2	chr5	67606059	67606070	-	3.7156	0.000356	1	TAACAGCTGTGT
MA0797.1	TGIF2	chr5	121505321	121505332	+	3.7156	0.000356	1	TGCCACCTGTCT
MA0797.1	TGIF2	chr4	23517889	23517900	+	3.70642	0.000356	1	AGTCGTCTGTCA
MA0797.1	TGIF2	chr5	148307965	148307976	-	3.70642	0.000356	1	TGACAAGGGTCT
MA0797.1	TGIF2	chr2	27338027	27338038	-	3.69725	0.000357	1	AGACAGATGTGT
MA0797.1	TGIF2	chr5	44226922	44226933	+	3.68807	0.000359	1	tctcagctgaca
MA0797.1	TGIF2	chr3	89960452	89960463	+	3.68807	0.000359	1	TGGCATTTGTCT
MA0797.1	TGIF2	chr4	97808900	97808911	-	3.68807	0.000359	1	TGAAAGCAGACA
MA0797.1	TGIF2	chr16	7159484	7159495	+	3.6789	0.00036	1	AGAAATCTGTCG
MA0797.1	TGIF2	chr5	9168986	9168997	+	3.6789	0.00036	1	AGACAGCTTTGA
MA0797.1	TGIF2	chr4	130323018	130323029	-	3.6789	0.00036	1	TGGCAAATGTCC
MA0797.1	TGIF2	chr4	12238067	12238078	-	3.66972	0.000362	1	TGACAAGTGTGC
MA0797.1	TGIF2	chr18	69775182	69775193	-	3.66972	0.000362	1	TGGAAGGTGGCA
MA0797.1	TGIF2	chr12	118815047	118815058	+	3.66972	0.000362	1	AGATAGGTATCA
MA0797.1	TGIF2	chr11	102173097	102173108	-	3.66055	0.000363	1	TGACATCTGATT
MA0797.1	TGIF2	chr8	105160217	105160228	+	3.66055	0.000363	1	TGACATCTGATT
MA0797.1	TGIF2	chr2	134871741	134871752	+	3.66055	0.000363	1	TGACACGTTTCT
MA0797.1	TGIF2	chr9	13702223	13702234	-	3.65138	0.000364	1	TGAAAGATGACT
MA0797.1	TGIF2	chr1	64146211	64146222	+	3.65138	0.000364	1	GGACAAGTGGCA
MA0797.1	TGIF2	chr17	74667718	74667729	-	3.65138	0.000364	1	TAACAGGTACCA
MA0797.1	TGIF2	chr15	81248805	81248816	-	3.65138	0.000364	1	TCACTTCTGTCA
MA0797.1	TGIF2	chr7	109526453	109526464	-	3.65138	0.000364	1	AGAAAGGTGGCA
MA0797.1	TGIF2	chr3	129645601	129645612	-	3.65138	0.000364	1	TGATATATGTTA
MA0797.1	TGIF2	chr19	38003923	38003934	-	3.6422	0.000365	1	AGACACATGTCC
MA0797.1	TGIF2	chr19	38850042	38850053	-	3.6422	0.000365	1	TGACAGCTCATA
MA0797.1	TGIF2	chr7	67731098	67731109	-	3.6422	0.000365	1	TGACAGCTCATA
MA0797.1	TGIF2	chr14	100402384	100402395	-	3.6422	0.000365	1	TGACAGCTCATA
MA0797.1	TGIF2	chr2	69787052	69787063	-	3.63303	0.000366	1	TGGCAGAAGCCA
MA0797.1	TGIF2	chr6	77503912	77503923	-	3.63303	0.000366	1	TGACAGCTAAAA
MA0797.1	TGIF2	chr13	104088142	104088153	+	3.63303	0.000366	1	TGACAGCTGGGC
MA0797.1	TGIF2	chr10	58852321	58852332	-	3.61468	0.000369	1	TGACAGGTGAAC
MA0797.1	TGIF2	chr9	62383763	62383774	+	3.6055	0.00037	1	ggacggctttca
MA0797.1	TGIF2	chr11	74597498	74597509	-	3.6055	0.00037	1	TGATACATGCCA
MA0797.1	TGIF2	chr1	92366258	92366269	-	3.6055	0.00037	1	TGACACTTGTGA
MA0797.1	TGIF2	chr13	99643661	99643672	+	3.6055	0.00037	1	GGAGAGGTGCCA
MA0797.1	TGIF2	chr12	108573447	108573458	-	3.6055	0.00037	1	GGACAGGCCTCA
MA0797.1	TGIF2	chr4	91150532	91150543	-	3.59633	0.000372	1	TGGCATCTCACA
MA0797.1	TGIF2	chr13	91943519	91943530	-	3.59633	0.000372	1	TGGCATCTCACA
MA0797.1	TGIF2	chr17	85326501	85326512	+	3.58716	0.000373	1	TGACAGCACCCA
MA0797.1	TGIF2	chr8	111983840	111983851	-	3.58716	0.000373	1	TGGCTGCTGTCC
MA0797.1	TGIF2	chr8	17553301	17553312	-	3.57798	0.000374	1	TAACAGCTTCCA
MA0797.1	TGIF2	chr9	49415215	49415226	-	3.57798	0.000374	1	TGACATCGGCCT
MA0797.1	TGIF2	chr11	68582660	68582671	-	3.57798	0.000374	1	TCACGCCTGTCA
MA0797.1	TGIF2	chr4	94942534	94942545	+	3.57798	0.000374	1	agacagctggaa
MA0797.1	TGIF2	chr2	31497543	31497554	-	3.56881	0.000375	1	AGACTGCTGTCC
MA0797.1	TGIF2	chr15	51703863	51703874	-	3.56881	0.000375	1	AGAAAGACGTCA
MA0797.1	TGIF2	chrX	76624936	76624947	+	3.56881	0.000375	1	TGACAGGTATGT
MA0797.1	TGIF2	chr5	121998017	121998028	+	3.56881	0.000375	1	TGCCATGTCTCA
MA0797.1	TGIF2	chr13	23566885	23566896	-	3.55963	0.000376	1	TGAAATCCGTCT
MA0797.1	TGIF2	chr17	50548495	50548506	-	3.55046	0.000378	1	GGGCAGGTCTCA
MA0797.1	TGIF2	chr18	61709389	61709400	+	3.55046	0.000378	1	TGACAGTCTTCA
MA0797.1	TGIF2	chr5	86952423	86952434	+	3.55046	0.000378	1	TGGCGGCCGACA
MA0797.1	TGIF2	chr12	110087905	110087916	-	3.53211	0.00038	1	TGTCAGGTGTTG
MA0797.1	TGIF2	chr6	56694319	56694330	-	3.52294	0.000381	1	TGACAGCAGATA
MA0797.1	TGIF2	chr16	90538102	90538113	+	3.52294	0.000381	1	TGGAAGATGTCG
MA0797.1	TGIF2	chr12	105783585	105783596	+	3.52294	0.000381	1	TGGAAGGTGTGA
MA0797.1	TGIF2	chr2	128232251	128232262	+	3.52294	0.000381	1	TGGCAGTGGTCA
MA0797.1	TGIF2	chr18	31740522	31740533	-	3.51376	0.000382	1	TGACAACAGTCC
MA0797.1	TGIF2	chr14	100402496	100402507	-	3.51376	0.000382	1	TGACAACAGTCC
MA0797.1	TGIF2	chr1	167143125	167143136	+	3.51376	0.000382	1	agacatctgttg
MA0797.1	TGIF2	chr16	51964563	51964574	-	3.50459	0.000384	1	TGATGGCTGTTA
MA0797.1	TGIF2	chr5	111210176	111210187	+	3.50459	0.000384	1	GGACATATGTAA
MA0797.1	TGIF2	chr6	117945353	117945364	+	3.50459	0.000384	1	tggcatctgcaa
MA0797.1	TGIF2	chr5	21258528	21258539	+	3.49541	0.000385	1	AGGCAACTGCCA
MA0797.1	TGIF2	chr8	23671323	23671334	-	3.49541	0.000385	1	GGACAGATGACC
MA0797.1	TGIF2	chr5	33494497	33494508	-	3.49541	0.000385	1	TTCCATCTGTCA
MA0797.1	TGIF2	chr4	82408627	82408638	-	3.49541	0.000385	1	TGACATCTGCAG
MA0797.1	TGIF2	chr2	102134914	102134925	+	3.49541	0.000385	1	TGACAGCTTTGT
MA0797.1	TGIF2	chr16	37915359	37915370	+	3.48624	0.000387	1	agaaatctgtct
MA0797.1	TGIF2	chr18	46644751	46644762	-	3.48624	0.000387	1	AGAAATCTGTCT
MA0797.1	TGIF2	chr18	65062517	65062528	+	3.48624	0.000387	1	ggCCAGCCGTCA
MA0797.1	TGIF2	chr4	82442565	82442576	+	3.48624	0.000387	1	agaaatctgtct
MA0797.1	TGIF2	chr17	3217424	3217435	+	3.47706	0.000388	1	agacagttttca
MA0797.1	TGIF2	chr7	42960139	42960150	+	3.47706	0.000388	1	AGACATGTAACA
MA0797.1	TGIF2	chr2	92191008	92191019	+	3.47706	0.000388	1	TGCCAAGTGACA
MA0797.1	TGIF2	chr7	101429723	101429734	+	3.47706	0.000388	1	TGCCAAGTGACA
MA0797.1	TGIF2	chr7	127448082	127448093	+	3.47706	0.000388	1	AGACAGTTTTCA
MA0797.1	TGIF2	chrX	70603003	70603014	+	3.46789	0.00039	1	TGACAGTTCTCT
MA0797.1	TGIF2	chr5	77471744	77471755	+	3.46789	0.00039	1	TGACAGTTCTCT
MA0797.1	TGIF2	chr15	83011506	83011517	-	3.46789	0.00039	1	GGACAGCTGGGA
MA0797.1	TGIF2	chr15	83011542	83011553	-	3.46789	0.00039	1	GGACAGCTGGGA
MA0797.1	TGIF2	chr15	83011578	83011589	-	3.46789	0.00039	1	GGACAGCTGGGA
MA0797.1	TGIF2	chr2	97666682	97666693	+	3.46789	0.00039	1	tagcagatgaca
MA0797.1	TGIF2	chr4	118218418	118218429	-	3.46789	0.00039	1	TGCCAGGTGCCC
MA0797.1	TGIF2	chr16	32469715	32469726	-	3.45872	0.000391	1	AGACCCCTGTCA
MA0797.1	TGIF2	chr11	55394389	55394400	-	3.45872	0.000391	1	TAACAGGTGAGA
MA0797.1	TGIF2	chr4	93433046	93433057	-	3.45872	0.000391	1	TGGGAAGTGTCA
MA0797.1	TGIF2	chr6	39685703	39685714	+	3.44954	0.000392	1	AAACAGATGACA
MA0797.1	TGIF2	chr18	65759974	65759985	-	3.44954	0.000392	1	TGCCATGAGTCA
MA0797.1	TGIF2	chr7	5068333	5068344	-	3.44037	0.000393	1	AGGCATGTGGCA
MA0797.1	TGIF2	chr6	15208081	15208092	+	3.44037	0.000393	1	AGAGAAGTGTCA
MA0797.1	TGIF2	chr12	98721297	98721308	+	3.43119	0.000394	1	TGACATGTGAGT
MA0797.1	TGIF2	chr10	110278138	110278149	-	3.43119	0.000394	1	GGGCAGGAGTCA
MA0797.1	TGIF2	chr7	78082103	78082114	+	3.42202	0.000396	1	TGAAACCTGTGA
MA0797.1	TGIF2	chr10	80116460	80116471	+	3.42202	0.000396	1	GGGCTGCTGTCA
MA0797.1	TGIF2	chr15	89170913	89170924	+	3.42202	0.000396	1	TGGGAGCTGGCA
MA0797.1	TGIF2	chr8	14415163	14415174	+	3.41284	0.000397	1	tgactgttgcca
MA0797.1	TGIF2	chr2	25856723	25856734	+	3.41284	0.000397	1	CAGCATCTGTCA
MA0797.1	TGIF2	chr6	91079232	91079243	+	3.41284	0.000397	1	CATCAGGTGTCA
MA0797.1	TGIF2	chr15	81778046	81778057	-	3.40367	0.000399	1	AGAGAGCTGGCA
MA0797.1	TGIF2	chr4	13771814	13771825	+	3.3945	0.000399	1	TGCCATGTTTCA
MA0797.1	TGIF2	chr4	91893184	91893195	-	3.3945	0.000399	1	TGACATCTCACT
MA0797.1	TGIF2	chr3	68926457	68926468	-	3.38532	0.000401	1	TGATATATCTCA
MA0797.1	TGIF2	chr18	69608844	69608855	+	3.38532	0.000401	1	TGGCGTGTGTCC
MA0797.1	TGIF2	chr8	127918622	127918633	+	3.38532	0.000401	1	TGACTTGTTTCA
MA0797.1	TGIF2	chr3	129645601	129645612	+	3.37615	0.000402	1	taacatatatca
MA0797.1	TGIF2	chr17	48175923	48175934	-	3.36697	0.000403	1	AGAAAGGTATCA
MA0797.1	TGIF2	chr4	72087753	72087764	+	3.36697	0.000403	1	TGGAAGCAGTCA
MA0797.1	TGIF2	chr4	97808782	97808793	+	3.36697	0.000403	1	GGTCAGCTATCA
MA0797.1	TGIF2	chr3	65288570	65288581	-	3.3578	0.000404	1	TGACACATGAGA
MA0797.1	TGIF2	chr18	4030883	4030894	-	3.34862	0.000406	1	GGACAACAGTCA
MA0797.1	TGIF2	chr6	36715590	36715601	-	3.34862	0.000406	1	GTACAGGTGCCA
MA0797.1	TGIF2	chr6	38479471	38479482	+	3.34862	0.000406	1	ACTCAGCTGTCA
MA0797.1	TGIF2	chr9	47762206	47762217	-	3.34862	0.000406	1	AGAAAGCAGTCA
MA0797.1	TGIF2	chr14	51018495	51018506	-	3.34862	0.000406	1	GGTCAGGTGTCC
MA0797.1	TGIF2	chrX	56650686	56650697	+	3.34862	0.000406	1	gggcatctgtcc
MA0797.1	TGIF2	chr7	96321999	96322010	-	3.34862	0.000406	1	ACTCAGCTGTCA
MA0797.1	TGIF2	chr1	131944294	131944305	-	3.34862	0.000406	1	ACACAAGTGTCA
MA0797.1	TGIF2	chr9	62383826	62383837	+	3.33945	0.000407	1	tgtcaggtgttt
MA0797.1	TGIF2	chr19	30037808	30037819	+	3.33028	0.000409	1	TGGAAGATGTCT
MA0797.1	TGIF2	chr12	83730321	83730332	-	3.33028	0.000409	1	TGATGTGTGCCA
MA0797.1	TGIF2	chr5	111185143	111185154	+	3.33028	0.000409	1	TGTGAGGTGCCA
MA0797.1	TGIF2	chr2	11445476	11445487	-	3.3211	0.00041	1	TGACGGCTCTGA
MA0797.1	TGIF2	chr13	14378255	14378266	-	3.3211	0.00041	1	AGACGTTTGTCA
MA0797.1	TGIF2	chr4	82219981	82219992	-	3.3211	0.00041	1	TAACAGGTAACA
MA0797.1	TGIF2	chr10	86538036	86538047	-	3.3211	0.00041	1	TGAAAAATGCCA
MA0797.1	TGIF2	chr9	108234720	108234731	-	3.3211	0.00041	1	TGAGATCTGCCG
MA0797.1	TGIF2	chr12	108865403	108865414	+	3.3211	0.00041	1	AGACAtctgttt
MA0797.1	TGIF2	chr9	21935592	21935603	-	3.31193	0.000411	1	AGACAGATGCAA
MA0797.1	TGIF2	chr3	40712946	40712957	-	3.31193	0.000411	1	AGAGATCTGCCA
MA0797.1	TGIF2	chr14	52333220	52333231	-	3.30275	0.000413	1	AAGCATCTGTCA
MA0797.1	TGIF2	chr1	67163579	67163590	+	3.30275	0.000413	1	TGGCATGTGTGG
MA0797.1	TGIF2	chr15	76410687	76410698	+	3.30275	0.000413	1	GGACACCGGTCA
MA0797.1	TGIF2	chr19	3871549	3871560	+	3.29358	0.000415	1	TGATAAATGACA
MA0797.1	TGIF2	chr19	5473265	5473276	-	3.29358	0.000415	1	TGGCGGCTGACT
MA0797.1	TGIF2	chr13	11164604	11164615	+	3.29358	0.000415	1	TGACAGGAGAGA
MA0797.1	TGIF2	chr18	18844423	18844434	-	3.29358	0.000415	1	AGACAGCTATAA
MA0797.1	TGIF2	chr3	28616094	28616105	-	3.29358	0.000415	1	AGACAGCTATAA
MA0797.1	TGIF2	chr17	47667445	47667456	+	3.29358	0.000415	1	AGACAACTGCCT
MA0797.1	TGIF2	chr18	67608014	67608025	-	3.29358	0.000415	1	TGGCACCTGCCT
MA0797.1	TGIF2	chr13	79300808	79300819	-	3.29358	0.000415	1	TGACAGGAGAGA
MA0797.1	TGIF2	chr4	118015331	118015342	-	3.29358	0.000415	1	GGACAACTTTCA
MA0797.1	TGIF2	chr18	25270820	25270831	+	3.2844	0.000416	1	TCACAGCTGCTA
MA0797.1	TGIF2	chr1	34347127	34347138	+	3.2844	0.000416	1	AGACAGAAGACA
MA0797.1	TGIF2	chr10	36872522	36872533	-	3.2844	0.000416	1	AGACATGTGTGG
MA0797.1	TGIF2	chr19	42708970	42708981	+	3.2844	0.000416	1	CAACATGTGCCA
MA0797.1	TGIF2	chr4	76019502	76019513	+	3.2844	0.000416	1	TGATAGATGCCC
MA0797.1	TGIF2	chr10	82543883	82543894	+	3.2844	0.000416	1	tgactgctgaga
MA0797.1	TGIF2	chr8	115907470	115907481	+	3.2844	0.000416	1	agacagaagaca
MA0797.1	TGIF2	chr3	146476836	146476847	+	3.2844	0.000416	1	TTAAAGCTGCCA
MA0797.1	TGIF2	chr4	152106330	152106341	+	3.27523	0.000417	1	GGAGAGGTGACA
MA0797.1	TGIF2	chr16	93400340	93400351	-	3.26606	0.000418	1	AGATGGATGTCA
MA0797.1	TGIF2	chr11	93789697	93789708	+	3.26606	0.000418	1	taacagatgact
MA0797.1	TGIF2	chr2	151411605	151411616	-	3.26606	0.000418	1	TGAGAGCTGTGG
MA0797.1	TGIF2	chr7	7188670	7188681	+	3.25688	0.00042	1	agagagctgtga
MA0797.1	TGIF2	chr11	76033356	76033367	-	3.25688	0.00042	1	AGGCATCTCTCA
MA0797.1	TGIF2	chrX	99191871	99191882	-	3.25688	0.00042	1	AGAGAGCTGTGA
MA0797.1	TGIF2	chr1	155043763	155043774	-	3.25688	0.00042	1	AGAGAGCTGTGA
MA0797.1	TGIF2	chr4	34834705	34834716	+	3.24771	0.000421	1	tggaatgtgaca
MA0797.1	TGIF2	chr2	6549171	6549182	+	3.23853	0.000423	1	TGACACACGGCA
MA0797.1	TGIF2	chr8	25690649	25690660	-	3.23853	0.000423	1	AGGCAGGTGACG
MA0797.1	TGIF2	chr4	98002487	98002498	-	3.23853	0.000423	1	GCACATATGTCA
MA0797.1	TGIF2	chr9	99359484	99359495	-	3.23853	0.000423	1	TGATGGCTCTCA
MA0797.1	TGIF2	chr9	99359564	99359575	-	3.23853	0.000423	1	TGATGGCTCTCA
MA0797.1	TGIF2	chr9	99359643	99359654	-	3.23853	0.000423	1	TGATGGCTCTCA
MA0797.1	TGIF2	chr12	110576013	110576024	+	3.23853	0.000423	1	TGATGGCTCTCA
MA0797.1	TGIF2	chr5	111210176	111210187	-	3.23853	0.000423	1	TTACATATGTCC
MA0797.1	TGIF2	chr2	163859923	163859934	-	3.23853	0.000423	1	TGAGACGTGTCT
MA0797.1	TGIF2	chr4	21292230	21292241	+	3.22936	0.000424	1	tggcggatatca
MA0797.1	TGIF2	chr1	33644858	33644869	-	3.22936	0.000424	1	GGCCAGCTGTCT
MA0797.1	TGIF2	chr14	67040638	67040649	-	3.22936	0.000424	1	TGTCATATGTAA
MA0797.1	TGIF2	chr5	124942657	124942668	-	3.22936	0.000424	1	AGACAGTTGTAA
MA0797.1	TGIF2	chr3	145812100	145812111	+	3.22936	0.000424	1	tgaatgctgcca
MA0797.1	TGIF2	chr17	37337004	37337015	-	3.22018	0.000426	1	GGGCGTGTGTCA
MA0797.1	TGIF2	chr5	77471929	77471940	+	3.22018	0.000426	1	TGAGAGCTGGCT
MA0797.1	TGIF2	chr7	77989048	77989059	-	3.22018	0.000426	1	TCACCTCTGTCA
MA0797.1	TGIF2	chrX	100812674	100812685	+	3.22018	0.000426	1	TATCACCTGTCA
MA0797.1	TGIF2	chr7	51059974	51059985	-	3.20183	0.000429	1	TGAAGGCTGTTA
MA0797.1	TGIF2	chr11	85081775	85081786	-	3.20183	0.000429	1	TGATTGCTGACA
MA0797.1	TGIF2	chr11	107404733	107404744	+	3.20183	0.000429	1	ggacaggggtct
MA0797.1	TGIF2	chr17	12982656	12982667	-	3.19266	0.00043	1	TGCCATATGTCC
MA0797.1	TGIF2	chr9	21279445	21279456	-	3.19266	0.00043	1	TGACAAGTGGGA
MA0797.1	TGIF2	chr17	33226102	33226113	+	3.19266	0.00043	1	tgacagcagttg
MA0797.1	TGIF2	chr9	99359484	99359495	+	3.19266	0.00043	1	TGAGAGCCATCA
MA0797.1	TGIF2	chr9	99359564	99359575	+	3.19266	0.00043	1	TGAGAGCCATCA
MA0797.1	TGIF2	chr9	99359643	99359654	+	3.19266	0.00043	1	TGAGAGCCATCA
MA0797.1	TGIF2	chr15	102970200	102970211	+	3.19266	0.00043	1	TGACAAGTGGGA
MA0797.1	TGIF2	chr9	108234720	108234731	+	3.19266	0.00043	1	cggcagatctca
MA0797.1	TGIF2	chr12	110576013	110576024	-	3.19266	0.00043	1	TGAGAGCCATCA
MA0797.1	TGIF2	chr14	21672850	21672861	+	3.18349	0.000432	1	ATTCAGCTGTCA
MA0797.1	TGIF2	chr15	31516881	31516892	-	3.18349	0.000432	1	TGAAAGGTATCT
MA0797.1	TGIF2	chr15	73623955	73623966	+	3.18349	0.000432	1	GGAGGGCTGTCA
MA0797.1	TGIF2	chr10	89727892	89727903	-	3.17431	0.000433	1	GGGCAGATGTCC
MA0797.1	TGIF2	chr8	96504900	96504911	-	3.17431	0.000433	1	TAACCTGTGTCA
MA0797.1	TGIF2	chr4	130323018	130323029	+	3.17431	0.000433	1	GGACATTTgcca
MA0797.1	TGIF2	chr6	144960558	144960569	-	3.17431	0.000433	1	AAACATGTGCCA
MA0797.1	TGIF2	chr1	187537227	187537238	-	3.17431	0.000433	1	GGGCAGATGTCC
MA0797.1	TGIF2	chr9	69153592	69153603	-	3.16514	0.000435	1	TGACAGCAGCAA
MA0797.1	TGIF2	chr6	30245358	30245369	+	3.15596	0.000436	1	tgtagggtgtca
MA0797.1	TGIF2	chr9	104056035	104056046	+	3.15596	0.000436	1	TGTAGGGTGTCA
MA0797.1	TGIF2	chr3	105433481	105433492	-	3.15596	0.000436	1	TGACAGGAAACA
MA0797.1	TGIF2	chr2	22878171	22878182	+	3.14679	0.000438	1	tgccatgtgtaa
MA0797.1	TGIF2	chr9	65766433	65766444	+	3.14679	0.000438	1	tgacaggcctga
MA0797.1	TGIF2	chr18	22445957	22445968	-	3.13761	0.000439	1	TGACTTGTGTAA
MA0797.1	TGIF2	chr15	77125195	77125206	-	3.13761	0.000439	1	TGATGGGTATCA
MA0797.1	TGIF2	chr2	142280887	142280898	-	3.13761	0.000439	1	AGACAGACCTCA
MA0797.1	TGIF2	chr4	151208154	151208165	-	3.13761	0.000439	1	AGTCAGGAGTCA
MA0797.1	TGIF2	chrX	158391214	158391225	+	3.13761	0.000439	1	AGACACCTGACG
MA0797.1	TGIF2	chr19	47164230	47164241	+	3.12844	0.000441	1	tgagatctgcct
MA0797.1	TGIF2	chr6	72703178	72703189	-	3.12844	0.000441	1	TGAGATCTGCCT
MA0797.1	TGIF2	chr4	131079538	131079549	-	3.12844	0.000441	1	TGACATCCCTCT
MA0797.1	TGIF2	chr15	32255119	32255130	-	3.11927	0.000443	1	TGGCAGGAGGCA
MA0797.1	TGIF2	chr16	48813910	48813921	+	3.11927	0.000443	1	TCAAAGCTGACA
MA0797.1	TGIF2	chr12	72006627	72006638	-	3.11927	0.000443	1	TGACAGCTCTTT
MA0797.1	TGIF2	chr12	99162169	99162180	+	3.11927	0.000443	1	TGACAGGCTGCA
MA0797.1	TGIF2	chr3	152094125	152094136	+	3.11009	0.000444	1	tggcatgtgtgt
MA0797.1	TGIF2	chr3	71000192	71000203	-	3.10092	0.000445	1	AGACAGGAGGCA
MA0797.1	TGIF2	chr10	71569744	71569755	+	3.10092	0.000445	1	AGACAGGAGGCA
MA0797.1	TGIF2	chr9	41180216	41180227	-	3.09174	0.000446	1	CGAGATCTGACA
MA0797.1	TGIF2	chr4	111736917	111736928	-	3.09174	0.000446	1	TGCCAGTTGACA
MA0797.1	TGIF2	chr7	141021828	141021839	+	3.09174	0.000446	1	TGACACACGTGA
MA0797.1	TGIF2	chr4	149279819	149279830	+	3.09174	0.000446	1	cgagatctgaca
MA0797.1	TGIF2	chr2	4705307	4705318	+	3.08257	0.000448	1	TGAAATATCTCA
MA0797.1	TGIF2	chr17	6347194	6347205	-	3.08257	0.000448	1	AAACAGCTCTCA
MA0797.1	TGIF2	chr9	13385228	13385239	+	3.08257	0.000448	1	tcacaggcgtcc
MA0797.1	TGIF2	chr19	14520692	14520703	+	3.08257	0.000448	1	TGACGTGTGAGA
MA0797.1	TGIF2	chr4	41352729	41352740	+	3.08257	0.000448	1	tggcatgtgata
MA0797.1	TGIF2	chr19	47164230	47164241	-	3.08257	0.000448	1	AGGCAGATCTCA
MA0797.1	TGIF2	chr12	72006551	72006562	+	3.08257	0.000448	1	TGATGGATGTCT
MA0797.1	TGIF2	chr6	72703178	72703189	+	3.08257	0.000448	1	aggcagatctca
MA0797.1	TGIF2	chr11	11882823	11882834	-	3.07339	0.00045	1	TAAAAGGTGACA
MA0797.1	TGIF2	chr12	83688738	83688749	-	3.07339	0.00045	1	TGACAATTGTTA
MA0797.1	TGIF2	chr15	7957896	7957907	+	3.06422	0.000451	1	ggacagatacca
MA0797.1	TGIF2	chr9	21935585	21935596	+	3.06422	0.000451	1	tggcaggttgca
MA0797.1	TGIF2	chr13	35654936	35654947	-	3.06422	0.000451	1	TGACTGCTGCTA
MA0797.1	TGIF2	chr14	36160405	36160416	-	3.06422	0.000451	1	GGACAGATACCA
MA0797.1	TGIF2	chr5	59415659	59415670	-	3.06422	0.000451	1	GGACAGATACCA
MA0797.1	TGIF2	chr12	63035002	63035013	+	3.06422	0.000451	1	ggacagatacca
MA0797.1	TGIF2	chr15	89170794	89170805	-	3.06422	0.000451	1	TTACATCTGCCG
MA0797.1	TGIF2	chr5	109430392	109430403	+	3.06422	0.000451	1	ggacagatacca
MA0797.1	TGIF2	chr6	123412675	123412686	-	3.06422	0.000451	1	GGACAGATACCA
MA0797.1	TGIF2	chr19	16202612	16202623	+	3.05505	0.000452	1	TGACACTTGTTA
MA0797.1	TGIF2	chr6	28902486	28902497	-	3.05505	0.000452	1	TTACCTCTGTCA
MA0797.1	TGIF2	chr2	33148824	33148835	-	3.05505	0.000452	1	AGACATCTCTCT
MA0797.1	TGIF2	chr12	76157644	76157655	+	3.05505	0.000452	1	TGTGATATGTCA
MA0797.1	TGIF2	chr11	77828440	77828451	-	3.05505	0.000452	1	AGTCATCTGTCC
MA0797.1	TGIF2	chr2	90776428	90776439	-	3.05505	0.000452	1	ATACATCTGCCA
MA0797.1	TGIF2	chr5	29864199	29864210	-	3.04587	0.000454	1	TGAAATGTGACT
MA0797.1	TGIF2	chr17	32480561	32480572	-	3.04587	0.000454	1	TGACAGTTGTAT
MA0797.1	TGIF2	chr8	33026658	33026669	+	3.04587	0.000454	1	TGAAATGTGACT
MA0797.1	TGIF2	chr13	36787331	36787342	-	3.04587	0.000454	1	GGACATCTGAGA
MA0797.1	TGIF2	chr16	63479220	63479231	+	3.04587	0.000454	1	TGACAGGGGCTA
MA0797.1	TGIF2	chr6	104201130	104201141	+	3.04587	0.000454	1	tgacgggagtcc
MA0797.1	TGIF2	chr9	30982202	30982213	-	3.0367	0.000455	1	TGACCAGTGACA
MA0797.1	TGIF2	chr1	167143125	167143136	-	3.0367	0.000455	1	CAACAGATGTCT
MA0797.1	TGIF2	chr10	28154432	28154443	-	3.02752	0.000457	1	TGAAAGGTCACA
MA0797.1	TGIF2	chr6	62125319	62125330	-	3.02752	0.000457	1	TGGTATGTGTCT
MA0797.1	TGIF2	chr7	140757873	140757884	-	3.02752	0.000457	1	TGGCGGCCGTCT
MA0797.1	TGIF2	chr1	190813560	190813571	-	3.02752	0.000457	1	TGGTATGTGTCT
MA0797.1	TGIF2	chr14	57136166	57136177	-	3.01835	0.000458	1	AGACACATGTGA
MA0797.1	TGIF2	chr2	69787052	69787063	+	3.01835	0.000458	1	tggctTCTGCCA
MA0797.1	TGIF2	chr5	93253458	93253469	+	3.01835	0.000458	1	TGACACCAGGCA
MA0797.1	TGIF2	chr11	95660608	95660619	+	3.00917	0.00046	1	TGACCTGAGTCA
MA0797.1	TGIF2	chr8	74046281	74046292	-	3	0.000461	1	TGTCACCTTTCA
MA0797.1	TGIF2	chr7	4682672	4682683	+	2.99083	0.000462	1	tgagatctgacg
MA0797.1	TGIF2	chr7	11109082	11109093	-	2.99083	0.000462	1	TGAGATCTGACG
MA0797.1	TGIF2	chr12	25132491	25132502	-	2.99083	0.000462	1	TGAGATCTGACG
MA0797.1	TGIF2	chr17	26491492	26491503	-	2.99083	0.000462	1	TGAGATCTGACG
MA0797.1	TGIF2	chr12	31320301	31320312	-	2.99083	0.000462	1	TGAGATCTGACG
MA0797.1	TGIF2	chr5	35251698	35251709	-	2.99083	0.000462	1	TGAGATCTGACG
MA0797.1	TGIF2	chr7	37712182	37712193	+	2.99083	0.000462	1	tgagatctgacg
MA0797.1	TGIF2	chr1	38300391	38300402	-	2.99083	0.000462	1	TGTCAGTTGGCA
MA0797.1	TGIF2	chr9	44236959	44236970	-	2.99083	0.000462	1	TGAGATCTGACG
MA0797.1	TGIF2	chr12	59084770	59084781	-	2.99083	0.000462	1	TGAGATCTGACG
MA0797.1	TGIF2	chr12	59084865	59084876	-	2.99083	0.000462	1	TGAGATCTGACG
MA0797.1	TGIF2	chr12	59084960	59084971	-	2.99083	0.000462	1	TGAGATCTGACG
MA0797.1	TGIF2	chr12	59085055	59085066	-	2.99083	0.000462	1	TGAGATCTGACG
MA0797.1	TGIF2	chr1	74568547	74568558	+	2.99083	0.000462	1	TGTCAGTTGGCA
MA0797.1	TGIF2	chr11	78143786	78143797	+	2.99083	0.000462	1	tgagatctgacg
MA0797.1	TGIF2	chr11	86490245	86490256	+	2.99083	0.000462	1	tgagatctgacg
MA0797.1	TGIF2	chr2	121232413	121232424	-	2.99083	0.000462	1	TGAGATCTGACG
MA0797.1	TGIF2	chr7	138532163	138532174	-	2.99083	0.000462	1	TGAGATCTGACG
MA0797.1	TGIF2	chr2	156047609	156047620	-	2.99083	0.000462	1	TGAGATCTGACG
MA0797.1	TGIF2	chr8	23989796	23989807	+	2.98165	0.000464	1	agagATCTGACA
MA0797.1	TGIF2	chr13	35654936	35654947	+	2.98165	0.000464	1	tagcagcagtca
MA0797.1	TGIF2	chr7	51059974	51059985	+	2.98165	0.000464	1	taacagccttca
MA0797.1	TGIF2	chr13	99557678	99557689	+	2.98165	0.000464	1	tgacctgggtca
MA0797.1	TGIF2	chr18	87295456	87295467	+	2.97248	0.000466	1	tggaaggtgtta
MA0797.1	TGIF2	chr13	14350963	14350974	+	2.9633	0.000468	1	TCACATCCGACA
MA0797.1	TGIF2	chr1	28087265	28087276	+	2.9633	0.000468	1	TGAAAGCTATCC
MA0797.1	TGIF2	chr9	72201644	72201655	-	2.9633	0.000468	1	TTACAGCTGGCT
MA0797.1	TGIF2	chr3	84157410	84157421	+	2.9633	0.000468	1	aggcagaagtca
MA0797.1	TGIF2	chr9	88357228	88357239	+	2.9633	0.000468	1	agaaggatgtca
MA0797.1	TGIF2	chr3	93298447	93298458	-	2.9633	0.000468	1	TGGCTGCTGTGA
MA0797.1	TGIF2	chr8	48320866	48320877	+	2.95413	0.00047	1	agacaggagtga
MA0797.1	TGIF2	chr11	76033356	76033367	+	2.95413	0.00047	1	TGAGAGATGCCT
MA0797.1	TGIF2	chr9	88357228	88357239	-	2.95413	0.00047	1	TGACATCCTTCT
MA0797.1	TGIF2	chr4	130424851	130424862	-	2.95413	0.00047	1	TGGTACATGTCA
MA0797.1	TGIF2	chr2	135035375	135035386	-	2.95413	0.00047	1	TGGCATCAGTCT
MA0797.1	TGIF2	chr1	177275338	177275349	-	2.95413	0.00047	1	TGACAGACCTCT
MA0797.1	TGIF2	chr16	30633469	30633480	+	2.94495	0.000471	1	ggacgcatgtca
MA0797.1	TGIF2	chr19	32121987	32121998	+	2.94495	0.000471	1	agactgctgtga
MA0797.1	TGIF2	chr15	76410726	76410737	-	2.94495	0.000471	1	AGACTGCTGTGA
MA0797.1	TGIF2	chr2	92327939	92327950	-	2.94495	0.000471	1	TGTCTGCTGTCT
MA0797.1	TGIF2	chr9	71903561	71903572	-	2.93578	0.000473	1	TTACAGCCATCA
MA0797.1	TGIF2	chr4	87862695	87862706	-	2.93578	0.000473	1	GGAAAGCTGTGA
MA0797.1	TGIF2	chr4	98283331	98283342	-	2.93578	0.000473	1	AAACAGCGGTCA
MA0797.1	TGIF2	chr19	53576855	53576866	+	2.92661	0.000474	1	TGTCAGATGCGA
MA0797.1	TGIF2	chr2	94182818	94182829	+	2.92661	0.000474	1	TGACTCGTGTCT
MA0797.1	TGIF2	chr4	98002568	98002579	+	2.92661	0.000474	1	TAGCAGCTTTCA
MA0797.1	TGIF2	chr12	108865403	108865414	-	2.92661	0.000474	1	AAACAGATGTCT
MA0797.1	TGIF2	chr9	29745704	29745715	-	2.91743	0.000475	1	AGACAGCACTCA
MA0797.1	TGIF2	chr18	81916221	81916232	+	2.91743	0.000475	1	TGACAGGAGGCT
MA0797.1	TGIF2	chr1	95594348	95594359	+	2.91743	0.000475	1	TTACAGGCGTCC
MA0797.1	TGIF2	chr17	47667438	47667449	+	2.90826	0.000478	1	TGAAAGGAGACA
MA0797.1	TGIF2	chr19	53576855	53576866	-	2.90826	0.000478	1	TCGCATCTGACA
MA0797.1	TGIF2	chr5	84360910	84360921	-	2.90826	0.000478	1	AGGCAGATTTCA
MA0797.1	TGIF2	chr6	85193905	85193916	+	2.90826	0.000478	1	TGACTGCTGGCT
MA0797.1	TGIF2	chr16	97749812	97749823	+	2.90826	0.000478	1	TGAAATATTTCA
MA0797.1	TGIF2	chr16	97749812	97749823	-	2.90826	0.000478	1	TGAAATATTTCA
MA0797.1	TGIF2	chrX	146204474	146204485	-	2.90826	0.000478	1	TGAAAGGAGACA
MA0797.1	TGIF2	chr1	181845965	181845976	+	2.90826	0.000478	1	TGGCAACCGTCG
MA0797.1	TGIF2	chr1	15108422	15108433	-	2.89908	0.000479	1	AGACAAATATCA
MA0797.1	TGIF2	chr11	25828722	25828733	-	2.89908	0.000479	1	TGGCATCTTTCT
MA0797.1	TGIF2	chr3	40712946	40712957	+	2.89908	0.000479	1	tggcagatctct
MA0797.1	TGIF2	chr3	93298447	93298458	+	2.89908	0.000479	1	tcacagcagcca
MA0797.1	TGIF2	chr2	104648184	104648195	+	2.89908	0.000479	1	TAACACCTATCA
MA0797.1	TGIF2	chr9	108253112	108253123	-	2.89908	0.000479	1	TGGCATCTTTCT
MA0797.1	TGIF2	chr6	117945353	117945364	-	2.89908	0.000479	1	TTGCAGATGCCA
MA0797.1	TGIF2	chr4	118015331	118015342	+	2.89908	0.000479	1	tgaaagttgtcc
MA0797.1	TGIF2	chr4	130678952	130678963	+	2.89908	0.000479	1	TGTCATTTGCCA
MA0797.1	TGIF2	chr9	21279484	21279495	+	2.88991	0.000481	1	TGACAGGTCTGT
MA0797.1	TGIF2	chr12	31924454	31924465	-	2.88991	0.000481	1	TGACAACAGTGA
MA0797.1	TGIF2	chr12	15843041	15843052	+	2.88073	0.000482	1	TGAGAGACGACA
MA0797.1	TGIF2	chr7	37717364	37717375	-	2.88073	0.000482	1	TCCCATGTGTCA
MA0797.1	TGIF2	chr11	52127392	52127403	+	2.88073	0.000482	1	agacagatctct
MA0797.1	TGIF2	chr11	55390988	55390999	+	2.88073	0.000482	1	TGACATGTGATT
MA0797.1	TGIF2	chr4	98003309	98003320	-	2.88073	0.000482	1	TGGTTGCTGTCA
MA0797.1	TGIF2	chr13	100204373	100204384	+	2.88073	0.000482	1	agacagatctct
MA0797.1	TGIF2	chr4	155880374	155880385	-	2.88073	0.000482	1	AGACAGATCTCT
MA0797.1	TGIF2	chr16	38304890	38304901	-	2.87156	0.000484	1	CGACAGAAGTCT
MA0797.1	TGIF2	chr19	59003743	59003754	-	2.87156	0.000484	1	TTACATCTGCCT
MA0797.1	TGIF2	chr4	72580630	72580641	-	2.87156	0.000484	1	GGGCATCTGGCA
MA0797.1	TGIF2	chr11	83992738	83992749	+	2.87156	0.000484	1	tgacacatccca
MA0797.1	TGIF2	chr6	115630870	115630881	-	2.87156	0.000484	1	AGACATCTGTGC
MA0797.1	TGIF2	chr1	168011818	168011829	-	2.87156	0.000484	1	AGATAGGAGTCA
MA0797.1	TGIF2	chr17	32457139	32457150	+	2.86239	0.000485	1	TCACAGATGCCT
MA0797.1	TGIF2	chr6	38529962	38529973	-	2.86239	0.000485	1	TGAAAGCTGTAT
MA0797.1	TGIF2	chr9	49705742	49705753	-	2.86239	0.000485	1	TGAAAGCTGTAT
MA0797.1	TGIF2	chrX	17328573	17328584	-	2.85321	0.000486	1	TAACAGGAGCCA
MA0797.1	TGIF2	chr7	55823108	55823119	-	2.85321	0.000486	1	TGAAAGGTTACA
MA0797.1	TGIF2	chr12	83688738	83688749	+	2.85321	0.000486	1	TAACAATTGTCA
MA0797.1	TGIF2	chr9	21935625	21935636	-	2.84404	0.000488	1	TGTAAAGTGTCA
MA0797.1	TGIF2	chr8	75573181	75573192	-	2.84404	0.000488	1	TGGCTGATGCCA
MA0797.1	TGIF2	chr8	112275918	112275929	+	2.84404	0.000488	1	tggcgggtgcct
MA0797.1	TGIF2	chr9	70761622	70761633	+	2.83486	0.000489	1	TAACACTTGTCA
MA0797.1	TGIF2	chr4	94421406	94421417	-	2.83486	0.000489	1	AGCCAGATGCCA
MA0797.1	TGIF2	chrX	108193961	108193972	+	2.82569	0.00049	1	TGTTAGCTATCA
MA0797.1	TGIF2	chr2	135035375	135035386	+	2.82569	0.00049	1	AGACTGATGCCA
MA0797.1	TGIF2	chr16	7159484	7159495	-	2.81651	0.000492	1	CGACAGATTTCT
MA0797.1	TGIF2	chr16	17521185	17521196	-	2.81651	0.000492	1	AGATAGGTTTCA
MA0797.1	TGIF2	chr17	37314591	37314602	+	2.81651	0.000492	1	tgagaggtgaga
MA0797.1	TGIF2	chr9	71903561	71903572	+	2.81651	0.000492	1	TGATGGCTGTAA
MA0797.1	TGIF2	chr3	84157410	84157421	-	2.81651	0.000492	1	TGACTTCTGCCT
MA0797.1	TGIF2	chr7	100793820	100793831	+	2.81651	0.000492	1	AGATAGGTTTCA
MA0797.1	TGIF2	chr6	135422806	135422817	-	2.81651	0.000492	1	TTGCAGTTGTCA
MA0797.1	TGIF2	chr15	7957896	7957907	-	2.80734	0.000494	1	TGGTATCTGTCC
MA0797.1	TGIF2	chr11	23321274	23321285	+	2.80734	0.000494	1	TGACATGCGTTG
MA0797.1	TGIF2	chr14	36160405	36160416	+	2.80734	0.000494	1	tggtatctgtcc
MA0797.1	TGIF2	chr5	59415659	59415670	+	2.80734	0.000494	1	tggtatctgtcc
MA0797.1	TGIF2	chr12	63035002	63035013	-	2.80734	0.000494	1	TGGTATCTGTCC
MA0797.1	TGIF2	chr14	69480485	69480496	-	2.80734	0.000494	1	TGGCTGGTGTCC
MA0797.1	TGIF2	chr15	89170913	89170924	-	2.80734	0.000494	1	TGCCAGCTCCCA
MA0797.1	TGIF2	chr5	109430392	109430403	-	2.80734	0.000494	1	TGGTATCTGTCC
MA0797.1	TGIF2	chr6	123412675	123412686	+	2.80734	0.000494	1	tggtatctgtcc
MA0797.1	TGIF2	chr1	181014729	181014740	+	2.80734	0.000494	1	TGACAGGACCCA
MA0797.1	TGIF2	chr12	10210093	10210104	+	2.79817	0.000496	1	TCACGCGTGTCA
MA0797.1	TGIF2	chr13	14701551	14701562	-	2.79817	0.000496	1	TGAGATCTGACT
MA0797.1	TGIF2	chr4	19614964	19614975	+	2.79817	0.000496	1	tgagatctgact
MA0797.1	TGIF2	chr14	21693395	21693406	+	2.79817	0.000496	1	tgagatctgact
MA0797.1	TGIF2	chr16	22753666	22753677	-	2.79817	0.000496	1	TGAGATCTGACT
MA0797.1	TGIF2	chr7	24620050	24620061	-	2.79817	0.000496	1	TGAGATCTGACT
MA0797.1	TGIF2	chr2	24803756	24803767	-	2.79817	0.000496	1	TGAGATCTGACT
MA0797.1	TGIF2	chr7	28552902	28552913	+	2.79817	0.000496	1	tgagatctgact
MA0797.1	TGIF2	chr16	32025970	32025981	+	2.79817	0.000496	1	tgagatctgact
MA0797.1	TGIF2	chr6	33832387	33832398	-	2.79817	0.000496	1	TGAGATCTGACT
MA0797.1	TGIF2	chr6	35186068	35186079	-	2.79817	0.000496	1	TGAGATCTGACT
MA0797.1	TGIF2	chr10	40331265	40331276	-	2.79817	0.000496	1	TGAGATCTGACT
MA0797.1	TGIF2	chr7	42660470	42660481	+	2.79817	0.000496	1	tgagatctgact
MA0797.1	TGIF2	chr7	45008511	45008522	-	2.79817	0.000496	1	TGAGATCTGACT
MA0797.1	TGIF2	chr19	46206636	46206647	-	2.79817	0.000496	1	TGAGATCTGACT
MA0797.1	TGIF2	chr12	47333337	47333348	-	2.79817	0.000496	1	TGAGATCTGACT
MA0797.1	TGIF2	chr11	52282003	52282014	-	2.79817	0.000496	1	TGAGATCTGACT
MA0797.1	TGIF2	chr15	52985902	52985913	+	2.79817	0.000496	1	tgagatctgact
MA0797.1	TGIF2	chr17	53798307	53798318	-	2.79817	0.000496	1	TGAGATCTGACT
MA0797.1	TGIF2	chr9	55585261	55585272	-	2.79817	0.000496	1	TGAGATCTGACT
MA0797.1	TGIF2	chr18	56843637	56843648	-	2.79817	0.000496	1	TGAGATCTGACT
MA0797.1	TGIF2	chr19	59003601	59003612	-	2.79817	0.000496	1	TGAGATCTGACT
MA0797.1	TGIF2	chr19	59302341	59302352	+	2.79817	0.000496	1	taacaggttcca
MA0797.1	TGIF2	chr14	65344633	65344644	-	2.79817	0.000496	1	TGAGATCTGACT
MA0797.1	TGIF2	chr5	65743208	65743219	-	2.79817	0.000496	1	TGAGATCTGACT
MA0797.1	TGIF2	chr16	66320560	66320571	-	2.79817	0.000496	1	TGAGATCTGACT
MA0797.1	TGIF2	chr5	66907764	66907775	-	2.79817	0.000496	1	GGAAAGCTATCA
MA0797.1	TGIF2	chr17	71064470	71064481	+	2.79817	0.000496	1	tgagatctgact
MA0797.1	TGIF2	chr9	72199718	72199729	-	2.79817	0.000496	1	TGAGATCTGACT
MA0797.1	TGIF2	chr11	72547796	72547807	-	2.79817	0.000496	1	TGAGATCTGACT
MA0797.1	TGIF2	chrX	72738716	72738727	-	2.79817	0.000496	1	ATACAGTTGTCA
MA0797.1	TGIF2	chr7	79598570	79598581	-	2.79817	0.000496	1	TGAGATCTGACT
MA0797.1	TGIF2	chr10	80952792	80952803	+	2.79817	0.000496	1	tgagatctgact
MA0797.1	TGIF2	chr12	81970727	81970738	-	2.79817	0.000496	1	TGAGATCTGACT
MA0797.1	TGIF2	chr3	87864861	87864872	+	2.79817	0.000496	1	tgagatctgact
MA0797.1	TGIF2	chr11	102172814	102172825	+	2.79817	0.000496	1	tgagatctgact
MA0797.1	TGIF2	chr11	120529087	120529098	+	2.79817	0.000496	1	tgagatctgact
MA0797.1	TGIF2	chr3	122721916	122721927	-	2.79817	0.000496	1	TGAGATCTGACT
MA0797.1	TGIF2	chr10	128575217	128575228	-	2.79817	0.000496	1	TGAGATCTGACT
MA0797.1	TGIF2	chr3	138460713	138460724	-	2.79817	0.000496	1	TGAGATCTGACT
MA0797.1	TGIF2	chr4	141454019	141454030	+	2.79817	0.000496	1	tgagatctgact
MA0797.1	TGIF2	chr6	148849758	148849769	+	2.79817	0.000496	1	tgagatctgact
MA0797.1	TGIF2	chr2	151404714	151404725	-	2.79817	0.000496	1	TGAGATCTGACT
MA0797.1	TGIF2	chr2	154374545	154374556	-	2.79817	0.000496	1	TGAGATCTGACT
MA0797.1	TGIF2	chr1	156682915	156682926	-	2.79817	0.000496	1	TGAGATCTGACT
MA0797.1	TGIF2	chrX	158366482	158366493	-	2.79817	0.000496	1	TGAGATCTGACT
MA0797.1	TGIF2	chr1	179476293	179476304	-	2.79817	0.000496	1	TGAGATCTGACT
MA0797.1	TGIF2	chr1	15108450	15108461	+	2.78899	0.000497	1	TTACAGCTGATA
MA0797.1	TGIF2	chr5	73337426	73337437	+	2.78899	0.000497	1	TGACACTTCTCA
MA0797.1	TGIF2	chr5	145382381	145382392	-	2.78899	0.000497	1	AGATATCTGTCC
MA0797.1	TGIF2	chr15	31414102	31414113	-	2.77982	0.000498	1	TGAGAGCTCACA
MA0797.1	TGIF2	chr2	102134914	102134925	-	2.77982	0.000498	1	ACAAAGCTGTCA
MA0797.1	TGIF2	chr2	157397437	157397448	+	2.77982	0.000498	1	TCACAGTTGTCT
MA0797.1	TGIF2	chr19	5473265	5473276	+	2.77064	0.0005	1	AGTCAGCCGCCA
MA0797.1	TGIF2	chr10	42953768	42953779	-	2.77064	0.0005	1	TGTCATCTGAGA
MA0797.1	TGIF2	chr6	67259326	67259337	+	2.77064	0.0005	1	tggcatatgccc
MA0797.1	TGIF2	chr15	89170794	89170805	+	2.77064	0.0005	1	CGGCAGATGTAA
MA0797.1	TGIF2	chr4	113697163	113697174	+	2.77064	0.0005	1	tgataaatgtct
MA0797.1	TGIF2	chr10	123032363	123032374	+	2.77064	0.0005	1	CGGGATCTGTCa
MA0797.1	TGIF2	chr3	145812100	145812111	-	2.76147	0.000501	1	TGGCAGCATTCA
MA0797.1	TGIF2	chr9	10476261	10476272	+	2.75229	0.000503	1	TGACAACAATCA
MA0797.1	TGIF2	chr11	77185549	77185560	-	2.75229	0.000503	1	TGATAACTTTCA
MA0797.1	TGIF2	chr15	85903857	85903868	-	2.75229	0.000503	1	GGAGAGGTGTCT
MA0797.1	TGIF2	chr4	94824461	94824472	+	2.75229	0.000503	1	TGATAACTTTCA
MA0797.1	TGIF2	chr12	110659846	110659857	+	2.75229	0.000503	1	TGATAACTTTCA
MA0797.1	TGIF2	chr7	142780806	142780817	-	2.75229	0.000503	1	TTACAGGTACCA
MA0797.1	TGIF2	chr16	29884409	29884420	+	2.74312	0.000504	1	TGCCAGCTGATA
MA0797.1	TGIF2	chr15	82997511	82997522	+	2.74312	0.000504	1	TGTCGTGTGTCT
MA0797.1	TGIF2	chr1	85977362	85977373	+	2.74312	0.000504	1	tgtcttatgtca
MA0797.1	TGIF2	chr11	95119652	95119663	+	2.74312	0.000504	1	TGACAAAGGCCA
MA0797.1	TGIF2	chr7	107021975	107021986	+	2.74312	0.000504	1	aggcatgtgtta
MA0797.1	TGIF2	chr1	171132778	171132789	-	2.74312	0.000504	1	AGACTGTTGTCA
MA0797.1	TGIF2	chr18	18844423	18844434	+	2.73394	0.000507	1	ttatagctgtct
MA0797.1	TGIF2	chr3	28616094	28616105	+	2.73394	0.000507	1	TTATAGCTGTCT
MA0797.1	TGIF2	chr8	50397844	50397855	+	2.73394	0.000507	1	GATCAGCTGTCA
MA0797.1	TGIF2	chr3	68926457	68926468	+	2.73394	0.000507	1	TGAGATATATCA
MA0797.1	TGIF2	chr2	3551983	3551994	+	2.72477	0.000508	1	TGACGGAGGACA
MA0797.1	TGIF2	chr15	31445805	31445816	-	2.72477	0.000508	1	TGGAATGTGTCT
MA0797.1	TGIF2	chr12	31924425	31924436	-	2.72477	0.000508	1	ATACATCTGACA
MA0797.1	TGIF2	chr1	40014061	40014072	+	2.72477	0.000508	1	atacatctgaca
MA0797.1	TGIF2	chr15	46007341	46007352	+	2.72477	0.000508	1	tgagggctgtga
MA0797.1	TGIF2	chr19	60288454	60288465	+	2.72477	0.000508	1	TGGCAGATTTCT
MA0797.1	TGIF2	chr7	61730226	61730237	+	2.72477	0.000508	1	tggcagatttct
MA0797.1	TGIF2	chr7	121678551	121678562	-	2.72477	0.000508	1	CCACAGCTGTTA
MA0797.1	TGIF2	chr10	121930267	121930278	-	2.72477	0.000508	1	TGGCATGTGCAA
MA0797.1	TGIF2	chr2	163463359	163463370	+	2.72477	0.000508	1	tggcagatttct
MA0797.1	TGIF2	chr11	11908668	11908679	+	2.7156	0.00051	1	TGGCCAGTGTCA
MA0797.1	TGIF2	chr15	37868699	37868710	-	2.7156	0.00051	1	TGCCACCTGTCC
MA0797.1	TGIF2	chr1	168011794	168011805	+	2.7156	0.00051	1	TTCCATGTGTCA
MA0797.1	TGIF2	chr16	37915359	37915370	-	2.70642	0.000512	1	AGACAGATTTCT
MA0797.1	TGIF2	chr9	40278341	40278352	-	2.70642	0.000512	1	TCACATCTGACT
MA0797.1	TGIF2	chr18	46644751	46644762	+	2.70642	0.000512	1	agacagatttct
MA0797.1	TGIF2	chr7	55823101	55823112	+	2.70642	0.000512	1	tgacctgtgtaa
MA0797.1	TGIF2	chr3	61863885	61863896	-	2.70642	0.000512	1	TGTCAGTTATCA
MA0797.1	TGIF2	chr4	82442565	82442576	-	2.70642	0.000512	1	AGACAGATTTCT
MA0797.1	TGIF2	chr12	85057341	85057352	-	2.70642	0.000512	1	AGACATGTGCAA
MA0797.1	TGIF2	chr9	100655605	100655616	+	2.70642	0.000512	1	TCACATCTGACT
MA0797.1	TGIF2	chr4	152106402	152106413	+	2.70642	0.000512	1	TGCCAGGTACCA
MA0797.1	TGIF2	chr8	11810692	11810703	+	2.69725	0.000513	1	aggcacgtgcca
MA0797.1	TGIF2	chr13	29021586	29021597	-	2.69725	0.000513	1	TCATATATGTCA
MA0797.1	TGIF2	chr10	46676523	46676534	-	2.69725	0.000513	1	AGGCACGTGCCA
MA0797.1	TGIF2	chr18	69501330	69501341	-	2.69725	0.000513	1	GGGCAGATGGCA
MA0797.1	TGIF2	chr17	81913358	81913369	+	2.69725	0.000513	1	TGAAAGGTCTCG
MA0797.1	TGIF2	chr5	132268340	132268351	+	2.69725	0.000513	1	TGACTGGTACCA
MA0797.1	TGIF2	chr2	143778207	143778218	-	2.69725	0.000513	1	TGACATGCTACA
MA0797.1	TGIF2	chr9	44247625	44247636	+	2.68807	0.000515	1	AGAAAGGTCTCA
MA0797.1	TGIF2	chr14	52328523	52328534	+	2.68807	0.000515	1	ggatagctgtta
MA0797.1	TGIF2	chr7	63541153	63541164	-	2.6789	0.000517	1	CCTCAGGTGTCA
MA0797.1	TGIF2	chr13	11733350	11733361	+	2.66972	0.000518	1	TGACAGCTCTGC
MA0797.1	TGIF2	chr6	30214169	30214180	-	2.66055	0.00052	1	TGACATCTGATC
MA0797.1	TGIF2	chr15	52985690	52985701	+	2.66055	0.00052	1	AAACAGCTGTAA
MA0797.1	TGIF2	chr19	59003743	59003754	+	2.66055	0.00052	1	aggcagatgtaa
MA0797.1	TGIF2	chr17	66055432	66055443	+	2.66055	0.00052	1	ggaaatctgaca
MA0797.1	TGIF2	chr10	108113746	108113757	+	2.66055	0.00052	1	TGTCACGTGTTA
MA0797.1	TGIF2	chr7	109526381	109526392	-	2.66055	0.00052	1	TGATAGGGGTCT
MA0797.1	TGIF2	chr4	20679099	20679110	+	2.6422	0.000523	1	TGATAGCTATGA
MA0797.1	TGIF2	chr9	71903392	71903403	+	2.6422	0.000523	1	TCACATATATCA
MA0797.1	TGIF2	chr3	79162039	79162050	+	2.6422	0.000523	1	tgggaggtggca
MA0797.1	TGIF2	chr17	6347137	6347148	-	2.63303	0.000525	1	TGTCATCTAACA
MA0797.1	TGIF2	chr17	6718224	6718235	+	2.63303	0.000525	1	TGTCATCTAACA
MA0797.1	TGIF2	chr11	87939881	87939892	-	2.63303	0.000525	1	TGCCAGCTTCCA
MA0797.1	TGIF2	chr7	101429730	101429741	+	2.63303	0.000525	1	TGACAGGATCCA
MA0797.1	TGIF2	chr4	72087753	72087764	-	2.62385	0.000527	1	TGACTGCTTCCA
MA0797.1	TGIF2	chr6	37887165	37887176	+	2.61468	0.000528	1	ttacatatgtga
MA0797.1	TGIF2	chr5	67606059	67606070	+	2.61468	0.000528	1	acacagctgtta
MA0797.1	TGIF2	chr3	69948628	69948639	-	2.61468	0.000528	1	TGACAGGTGGAT
MA0797.1	TGIF2	chr3	88532893	88532904	+	2.61468	0.000528	1	ttacatatgtga
MA0797.1	TGIF2	chr5	111185167	111185178	-	2.61468	0.000528	1	TGTCATGTGACC
MA0797.1	TGIF2	chr2	150752942	150752953	+	2.61468	0.000528	1	ttacatatgtga
MA0797.1	TGIF2	chr4	8731997	8732008	+	2.6055	0.000529	1	tgacagggatct
MA0797.1	TGIF2	chr11	39994913	39994924	-	2.6055	0.000529	1	TGAGAGCTTACA
MA0797.1	TGIF2	chr16	50837460	50837471	+	2.6055	0.000529	1	tgaaacctctca
MA0797.1	TGIF2	chr6	67259326	67259337	-	2.6055	0.000529	1	GGGCATATGCCA
MA0797.1	TGIF2	chr5	9168986	9168997	-	2.59633	0.000531	1	TCAAAGCTGTCT
MA0797.1	TGIF2	chr4	76019502	76019513	-	2.58716	0.000532	1	GGGCATCTATCA
MA0797.1	TGIF2	chr10	127912127	127912138	+	2.58716	0.000532	1	tGAAAGGCTTCA
MA0797.1	TGIF2	chr17	12982821	12982832	-	2.57798	0.000534	1	TCTCAGGTGTCG
MA0797.1	TGIF2	chr8	29556055	29556066	-	2.57798	0.000534	1	AGTCATCTGGCA
MA0797.1	TGIF2	chr14	52328523	52328534	-	2.57798	0.000534	1	TAACAGCTATCC
MA0797.1	TGIF2	chr13	15709115	15709126	-	2.56881	0.000535	1	TGCCAGTTGTCT
MA0797.1	TGIF2	chr11	51691410	51691421	+	2.56881	0.000535	1	AGAAAGGagtca
MA0797.1	TGIF2	chr7	88179949	88179960	-	2.56881	0.000535	1	AGATAGGTGTAA
MA0797.1	TGIF2	chr8	118067123	118067134	-	2.56881	0.000535	1	GGTCAGCAGTCA
MA0797.1	TGIF2	chr8	68735117	68735128	-	2.55963	0.000537	1	TGACTTATGTGA
MA0797.1	TGIF2	chr7	79728598	79728609	-	2.55963	0.000537	1	TGGAAGGGGTCA
MA0797.1	TGIF2	chr2	115758117	115758128	+	2.55963	0.000537	1	TGGCATGTGTTT
MA0797.1	TGIF2	chr11	72633217	72633228	-	2.55046	0.000538	1	TGACAGCAGTGC
MA0797.1	TGIF2	chr2	97666682	97666693	-	2.55046	0.000538	1	TGTCATCTGCTA
MA0797.1	TGIF2	chr17	74553560	74553571	-	2.54128	0.00054	1	TTACATCTGACT
MA0797.1	TGIF2	chr5	132446340	132446351	+	2.54128	0.00054	1	TGACACATCACA
MA0797.1	TGIF2	chr18	69681919	69681930	+	2.53211	0.000541	1	tggaaggtttca
MA0797.1	TGIF2	chr17	6347194	6347205	+	2.52294	0.000543	1	TGAGAGCTGTTT
MA0797.1	TGIF2	chr6	120356061	120356072	+	2.52294	0.000543	1	AGACAGGTCTTA
MA0797.1	TGIF2	chr2	165010092	165010103	-	2.52294	0.000543	1	TGACATGTGCAT
MA0797.1	TGIF2	chr17	6347137	6347148	+	2.51376	0.000545	1	TGTTAGATGACA
MA0797.1	TGIF2	chr17	6718224	6718235	-	2.51376	0.000545	1	TGTTAGATGACA
MA0797.1	TGIF2	chr8	11810692	11810703	-	2.51376	0.000545	1	TGGCACGTGCCT
MA0797.1	TGIF2	chr1	16517061	16517072	-	2.51376	0.000545	1	GGATATGTGCCA
MA0797.1	TGIF2	chr10	46676523	46676534	+	2.51376	0.000545	1	tggcacgtgcct
MA0797.1	TGIF2	chr7	67730902	67730913	+	2.51376	0.000545	1	TCACATGCGCCA
MA0797.1	TGIF2	chr4	152222599	152222610	-	2.51376	0.000545	1	AGACAGGTATAA
MA0797.1	TGIF2	chr7	14515755	14515766	-	2.50459	0.000547	1	TGACTGGTGAGA
MA0797.1	TGIF2	chr7	15337400	15337411	-	2.50459	0.000547	1	TGACTGGTGAGA
MA0797.1	TGIF2	chr19	53372660	53372671	+	2.50459	0.000547	1	TGAAAACAGTCA
MA0797.1	TGIF2	chr16	73299072	73299083	+	2.50459	0.000547	1	TCACAGGTGCTA
MA0797.1	TGIF2	chr6	93886700	93886711	+	2.50459	0.000547	1	TTAAAGGTGCCA
MA0797.1	TGIF2	chr19	58494785	58494796	+	2.49541	0.000548	1	gtacaggtgtct
MA0797.1	TGIF2	chr11	69625972	69625983	+	2.49541	0.000548	1	TGGGAGATGTCG
MA0797.1	TGIF2	chr5	131994360	131994371	-	2.49541	0.000548	1	AGACAGCAGTAA
MA0797.1	TGIF2	chr3	4437715	4437726	-	2.48624	0.00055	1	TGGCACATGTTA
MA0797.1	TGIF2	chr6	16207604	16207615	-	2.48624	0.00055	1	AGAAATCTGTCC
MA0797.1	TGIF2	chr12	72006627	72006638	+	2.48624	0.00055	1	AAAGAGCTGTCA
MA0797.1	TGIF2	chr16	93400351	93400362	-	2.48624	0.00055	1	TGGCACATGTTA
MA0797.1	TGIF2	chr15	96280093	96280104	+	2.48624	0.00055	1	tggcatgtctcg
MA0797.1	TGIF2	chr8	11612402	11612413	+	2.47706	0.000552	1	TAACAGCTGTAT
MA0797.1	TGIF2	chr1	55186896	55186907	-	2.47706	0.000552	1	TGACAGGACACA
MA0797.1	TGIF2	chr18	69816191	69816202	+	2.47706	0.000552	1	TAACAGCTGTAT
MA0797.1	TGIF2	chr2	90776428	90776439	+	2.47706	0.000552	1	tggcagatgtat
MA0797.1	TGIF2	chr9	52022232	52022243	+	2.46789	0.000553	1	TGACAAATGCAA
MA0797.1	TGIF2	chr5	92831646	92831657	+	2.46789	0.000553	1	TGAAAGGTGGCC
MA0797.1	TGIF2	chr19	23167049	23167060	+	2.45872	0.000555	1	TATCAAGTGTCA
MA0797.1	TGIF2	chr11	52127392	52127403	-	2.45872	0.000555	1	AGAGATCTGTCT
MA0797.1	TGIF2	chr1	55483123	55483134	+	2.45872	0.000555	1	TGCAAGGTGCCA
MA0797.1	TGIF2	chr17	65889098	65889109	+	2.45872	0.000555	1	TATCAAGTGTCA
MA0797.1	TGIF2	chr13	100204373	100204384	-	2.45872	0.000555	1	AGAGATCTGTCT
MA0797.1	TGIF2	chr3	146476836	146476847	-	2.45872	0.000555	1	TGGCAGCTTTAA
MA0797.1	TGIF2	chr2	151411605	151411616	+	2.45872	0.000555	1	CCACAGCTCTCA
MA0797.1	TGIF2	chr4	155880374	155880385	+	2.45872	0.000555	1	agagatctgtct
MA0797.1	TGIF2	chr8	11612402	11612413	-	2.44954	0.000557	1	ATACAGCTGTTA
MA0797.1	TGIF2	chr1	38609224	38609235	+	2.44954	0.000557	1	TGACACATGCAA
MA0797.1	TGIF2	chr18	69816191	69816202	-	2.44954	0.000557	1	ATACAGCTGTTA
MA0797.1	TGIF2	chr1	77465161	77465172	+	2.44954	0.000557	1	AGGTAGCTGCCA
MA0797.1	TGIF2	chr11	88513668	88513679	+	2.44954	0.000557	1	TGACGGATGAAA
MA0797.1	TGIF2	chr11	117584255	117584266	-	2.44954	0.000557	1	TGACGGATGAAA
MA0797.1	TGIF2	chr11	77184842	77184853	-	2.44037	0.000559	1	TCACCTGTGTCA
MA0797.1	TGIF2	chr10	79993894	79993905	-	2.44037	0.000559	1	AGACAGCTTTAA
MA0797.1	TGIF2	chr17	10499405	10499416	+	2.43119	0.00056	1	TGAAACCTTTCA
MA0797.1	TGIF2	chr18	34375027	34375038	+	2.43119	0.00056	1	aggcgggcgtca
MA0797.1	TGIF2	chr11	57698283	57698294	+	2.43119	0.00056	1	AGACAGGCGCCC
MA0797.1	TGIF2	chr10	79993894	79993905	+	2.43119	0.00056	1	TTAAAGCTGTCT
MA0797.1	TGIF2	chr5	106843836	106843847	-	2.43119	0.00056	1	CGAGAGCAGTCA
MA0797.1	TGIF2	chr16	29884409	29884420	-	2.42202	0.000562	1	TATCAGCTGGCA
MA0797.1	TGIF2	chr15	46007341	46007352	-	2.42202	0.000562	1	TCACAGCCCTCA
MA0797.1	TGIF2	chr14	76680322	76680333	-	2.42202	0.000562	1	TTACAGGTAACA
MA0797.1	TGIF2	chr7	112305077	112305088	+	2.42202	0.000562	1	TAACAAGTGGCA
MA0797.1	TGIF2	chr5	66907764	66907775	+	2.41284	0.000564	1	TGATAGCTTTCC
MA0797.1	TGIF2	chr13	99570075	99570086	-	2.41284	0.000564	1	AGACGGAAGTCA
MA0797.1	TGIF2	chr3	143910831	143910842	+	2.41284	0.000564	1	TGTCAAGTCTCA
MA0797.1	TGIF2	chr7	100289233	100289244	+	2.3945	0.000567	1	GAACAGGTGTCC
MA0797.1	TGIF2	chr5	134414984	134414995	-	2.3945	0.000567	1	TCACAGGTGTGG
MA0797.1	TGIF2	chr14	75717420	75717431	+	2.38532	0.00057	1	TGACAGGGGTTG
MA0797.1	TGIF2	chr8	87699132	87699143	+	2.38532	0.00057	1	TTGCAGGTGGCA
MA0797.1	TGIF2	chr5	131948654	131948665	-	2.38532	0.00057	1	TGACATTTGAGA
MA0797.1	TGIF2	chr1	155043683	155043694	-	2.38532	0.00057	1	ACACAGGTGTGA
MA0797.1	TGIF2	chr6	15440027	15440038	+	2.37615	0.000571	1	TAACGGCTTTCA
MA0797.1	TGIF2	chr7	97519976	97519987	-	2.37615	0.000571	1	TGAAATGTGCCC
MA0797.1	TGIF2	chr2	98340581	98340592	-	2.37615	0.000571	1	TGCCAGGTAACA
MA0797.1	TGIF2	chr11	118541744	118541755	+	2.37615	0.000571	1	AGGCAGGTGCCC
MA0797.1	TGIF2	chr11	9099618	9099629	-	2.36697	0.000573	1	TGGCAGGTTTTA
MA0797.1	TGIF2	chr6	12250972	12250983	-	2.36697	0.000573	1	TCGCAGCTCTCA
MA0797.1	TGIF2	chr2	27338027	27338038	+	2.36697	0.000573	1	ACACATCTGTCT
MA0797.1	TGIF2	chr8	112007207	112007218	+	2.36697	0.000573	1	TGACACTTGTAA
MA0797.1	TGIF2	chr8	123708682	123708693	-	2.36697	0.000573	1	TGGCAGGTTTTA
MA0797.1	TGIF2	chr13	23566885	23566896	+	2.3578	0.000575	1	AGACGGATTTCA
MA0797.1	TGIF2	chr5	114311168	114311179	-	2.3578	0.000575	1	AGGCATGAGTCA
MA0797.1	TGIF2	chr15	51703863	51703874	+	2.34862	0.000576	1	TGACGTCTTTCT
MA0797.1	TGIF2	chr8	70312859	70312870	-	2.34862	0.000576	1	AGACAGGTTTTA
MA0797.1	TGIF2	chr12	117328283	117328294	-	2.34862	0.000576	1	TTACAGCTTACA
MA0797.1	TGIF2	chr5	122586112	122586123	+	2.34862	0.000576	1	GAACAGTTGTCA
MA0797.1	TGIF2	chr6	122809250	122809261	+	2.34862	0.000576	1	agacaggtttta
MA0797.1	TGIF2	chr2	180955037	180955048	+	2.34862	0.000576	1	TGTCATGCGTCC
MA0797.1	TGIF2	chr16	38304890	38304901	+	2.33945	0.000578	1	AGACTTCTGTCG
MA0797.1	TGIF2	chr17	43591321	43591332	+	2.33945	0.000578	1	TGCTGGCTGTCA
MA0797.1	TGIF2	chr4	82408627	82408638	+	2.33945	0.000578	1	CTGCAGATGTCA
MA0797.1	TGIF2	chr7	16786939	16786950	-	2.33028	0.00058	1	AGGCATGGGTCA
MA0797.1	TGIF2	chr2	74113477	74113488	-	2.33028	0.00058	1	TGAAATTTGCCA
MA0797.1	TGIF2	chr16	91100829	91100840	-	2.33028	0.00058	1	TGCCAGGTGGCG
MA0797.1	TGIF2	chr9	24611893	24611904	+	2.3211	0.000582	1	tcacaggcatca
MA0797.1	TGIF2	chr8	29556055	29556066	+	2.3211	0.000582	1	TGCCAGATGACT
MA0797.1	TGIF2	chr18	65765086	65765097	-	2.31193	0.000583	1	AGAAAGATGTCC
MA0797.1	TGIF2	chr17	14092236	14092247	-	2.30275	0.000585	1	TGATATTTGACA
MA0797.1	TGIF2	chr11	20187951	20187962	-	2.30275	0.000585	1	TCACACCTGTGA
MA0797.1	TGIF2	chr12	71891824	71891835	-	2.30275	0.000585	1	TGGGAGATGTCT
MA0797.1	TGIF2	chr6	15439998	15440009	+	2.29358	0.000587	1	AGTCATCTATCA
MA0797.1	TGIF2	chr16	15460697	15460708	+	2.29358	0.000587	1	ttacaggcgtga
MA0797.1	TGIF2	chr5	84429690	84429701	+	2.29358	0.000587	1	TGACAAACCTCA
MA0797.1	TGIF2	chr3	103636338	103636349	-	2.29358	0.000587	1	CACCAGCTGTCA
MA0797.1	TGIF2	chr8	129892700	129892711	-	2.29358	0.000587	1	CAACAGGAGTCA
MA0797.1	TGIF2	chr9	7984040	7984051	+	2.2844	0.000588	1	ccacagctttca
MA0797.1	TGIF2	chr2	33148824	33148835	+	2.2844	0.000588	1	agagagatgtct
MA0797.1	TGIF2	chr17	33226102	33226113	-	2.2844	0.000588	1	CAACTGCTGTCA
MA0797.1	TGIF2	chr15	10710581	10710592	+	2.27523	0.000591	1	GAACATCTGACA
MA0797.1	TGIF2	chr19	36905577	36905588	-	2.27523	0.000591	1	TGACATCAGACC
MA0797.1	TGIF2	chr14	39114062	39114073	-	2.27523	0.000591	1	AGACATGTCTCT
MA0797.1	TGIF2	chr5	76919228	76919239	-	2.27523	0.000591	1	TGAGAACTATCA
MA0797.1	TGIF2	chr5	92198273	92198284	-	2.27523	0.000591	1	TTACCTGTGTCA
MA0797.1	TGIF2	chr5	111321539	111321550	-	2.27523	0.000591	1	TGAGACATGCCA
MA0797.1	TGIF2	chr6	5133902	5133913	-	2.26606	0.000593	1	GGACAGAAGCCA
MA0797.1	TGIF2	chr3	28324579	28324590	+	2.26606	0.000593	1	TGACAGCCACCT
MA0797.1	TGIF2	chr15	52985690	52985701	-	2.26606	0.000593	1	TTACAGCTGTTT
MA0797.1	TGIF2	chr9	65873257	65873268	-	2.26606	0.000593	1	CAACAGGGGTCA
MA0797.1	TGIF2	chr10	110770212	110770223	+	2.26606	0.000593	1	TGACATTCGGCA
MA0797.1	TGIF2	chr17	27810881	27810892	+	2.25688	0.000595	1	TGTCAGCAGGCA
MA0797.1	TGIF2	chr9	40278341	40278352	+	2.25688	0.000595	1	AGTCAGATGTGA
MA0797.1	TGIF2	chr9	100655605	100655616	-	2.25688	0.000595	1	AGTCAGATGTGA
MA0797.1	TGIF2	chr1	28087265	28087276	-	2.24771	0.000596	1	GGATAGCTTTCA
MA0797.1	TGIF2	chr9	71903830	71903841	-	2.24771	0.000596	1	TGACATTTAACA
MA0797.1	TGIF2	chr4	82280436	82280447	+	2.24771	0.000596	1	TGTTAGACGTCA
MA0797.1	TGIF2	chr5	135948201	135948212	+	2.24771	0.000596	1	tgccaggcgtga
MA0797.1	TGIF2	chr14	10155052	10155063	+	2.23853	0.000598	1	ttgcaggtgtga
MA0797.1	TGIF2	chr7	25436165	25436176	-	2.23853	0.000598	1	TTGCAGGTGTGA
MA0797.1	TGIF2	chr13	34339033	34339044	-	2.23853	0.000598	1	TGGCAGATGGGA
MA0797.1	TGIF2	chr5	37432863	37432874	+	2.23853	0.000598	1	TCACAGGTCCCA
MA0797.1	TGIF2	chr5	37432905	37432916	-	2.23853	0.000598	1	GGACAGAGGCCA
MA0797.1	TGIF2	chr9	49667685	49667696	-	2.23853	0.000598	1	TGTTATGTGCCA
MA0797.1	TGIF2	chr5	86952423	86952434	-	2.23853	0.000598	1	TGTCGGCCGCCA
MA0797.1	TGIF2	chr1	127723259	127723270	+	2.23853	0.000598	1	TAACAACTCTCA
MA0797.1	TGIF2	chr2	150132663	150132674	+	2.23853	0.000598	1	ggacagaggcca
MA0797.1	TGIF2	chr6	91079205	91079216	+	2.22936	0.0006	1	GGACAGCTGGAA
MA0797.1	TGIF2	chr6	122809282	122809293	-	2.22936	0.0006	1	TGACAAGTCTGA
MA0797.1	TGIF2	chr7	140378391	140378402	-	2.22936	0.0006	1	TGCCCTGTGTCA
MA0797.1	TGIF2	chr18	3144328	3144339	+	2.22018	0.000602	1	tttcaggtgtct
MA0797.1	TGIF2	chr19	7946465	7946476	+	2.22018	0.000602	1	AGACAGATGGGA
MA0797.1	TGIF2	chr9	21935592	21935603	+	2.22018	0.000602	1	ttgcatctgtct
MA0797.1	TGIF2	chr1	23408884	23408895	-	2.22018	0.000602	1	TGCCGGTTGTCA
MA0797.1	TGIF2	chr15	65242313	65242324	-	2.22018	0.000602	1	TGCCAGCTGTTT
MA0797.1	TGIF2	chr15	65242518	65242529	-	2.22018	0.000602	1	TGCCAGCTGTTT
MA0797.1	TGIF2	chr14	68514600	68514611	-	2.22018	0.000602	1	TGCCAGCTGTTT
MA0797.1	TGIF2	chr3	78970737	78970748	-	2.22018	0.000602	1	TGCCAGCTGTTT
MA0797.1	TGIF2	chr4	80526391	80526402	+	2.22018	0.000602	1	agaCAGATggga
MA0797.1	TGIF2	chr13	99570075	99570086	+	2.22018	0.000602	1	TGACTTCCGTCT
MA0797.1	TGIF2	chr8	4703392	4703403	-	2.21101	0.000604	1	TGGCATTTGGCA
MA0797.1	TGIF2	chr17	66055398	66055409	-	2.21101	0.000604	1	TGCGAGCTGCCA
MA0797.1	TGIF2	chr1	77465161	77465172	-	2.21101	0.000604	1	TGGCAGCTACCT
MA0797.1	TGIF2	chr11	86224974	86224985	+	2.21101	0.000604	1	tgcgagctgcca
MA0797.1	TGIF2	chr7	112452369	112452380	+	2.21101	0.000604	1	TGAGAGGAGCCA
MA0797.1	TGIF2	chr5	145382381	145382392	+	2.21101	0.000604	1	ggacagatatct
MA0797.1	TGIF2	chr15	33611193	33611204	-	2.20183	0.000606	1	AGACACATCTCA
MA0797.1	TGIF2	chr7	55504743	55504754	-	2.20183	0.000606	1	TGACTGCCCTCA
MA0797.1	TGIF2	chr5	138902978	138902989	+	2.20183	0.000606	1	tggcaagtgact
MA0797.1	TGIF2	chr4	148152457	148152468	-	2.20183	0.000606	1	AGAGATGTGACA
MA0797.1	TGIF2	chr9	96141258	96141269	+	2.19266	0.000607	1	TTACGTCTGACA
MA0797.1	TGIF2	chr13	43614441	43614452	+	2.18349	0.00061	1	Tgccaggtgtgg
MA0797.1	TGIF2	chr18	50305961	50305972	-	2.18349	0.00061	1	TGCCAGGTGTGG
MA0797.1	TGIF2	chr3	89924871	89924882	+	2.18349	0.00061	1	tgacatccatga
MA0797.1	TGIF2	chr1	167077842	167077853	+	2.18349	0.00061	1	Tgccaggtgtgg
MA0797.1	TGIF2	chr2	37895203	37895214	-	2.17431	0.000611	1	ACACAGCTTTCA
MA0797.1	TGIF2	chr18	56879847	56879858	-	2.17431	0.000611	1	GGACGTCTGTGA
MA0797.1	TGIF2	chr9	65705693	65705704	-	2.17431	0.000611	1	AGCCAGGTGTGA
MA0797.1	TGIF2	chr7	7188670	7188681	-	2.16514	0.000613	1	TCACAGCTCTCT
MA0797.1	TGIF2	chr9	9465060	9465071	-	2.16514	0.000613	1	TGAAAGCAGTCC
MA0797.1	TGIF2	chr14	59442350	59442361	-	2.16514	0.000613	1	GAAAAGCTGTCA
MA0797.1	TGIF2	chr18	64114847	64114858	-	2.16514	0.000613	1	GAAAAGCTGTCA
MA0797.1	TGIF2	chr12	78893377	78893388	+	2.16514	0.000613	1	tgaaagcagtcc
MA0797.1	TGIF2	chrX	99191871	99191882	+	2.16514	0.000613	1	tcacagctctct
MA0797.1	TGIF2	chr13	99560715	99560726	+	2.16514	0.000613	1	TGACAGGTTTTT
MA0797.1	TGIF2	chr10	109980042	109980053	-	2.16514	0.000613	1	TGTTATCTGTCT
MA0797.1	TGIF2	chr1	155043763	155043774	+	2.16514	0.000613	1	TCACAGCTCTCT
MA0797.1	TGIF2	chr4	33945588	33945599	-	2.15596	0.000615	1	AAACAGGGGTCA
MA0797.1	TGIF2	chr12	71041466	71041477	-	2.15596	0.000615	1	TTGTAGGTGTCA
MA0797.1	TGIF2	chr3	94913929	94913940	+	2.15596	0.000615	1	AGCCATCTGTCT
MA0797.1	TGIF2	chr11	99112883	99112894	+	2.15596	0.000615	1	TGGCAGGACTCA
MA0797.1	TGIF2	chr11	115563798	115563809	-	2.15596	0.000615	1	TGGCAGGACTCA
MA0797.1	TGIF2	chr2	169819288	169819299	+	2.15596	0.000615	1	tatcagatgcca
MA0797.1	TGIF2	chr5	21258528	21258539	-	2.14679	0.000617	1	TGGCAGTTGCCT
MA0797.1	TGIF2	chr2	11464556	11464567	-	2.13761	0.000618	1	TGAGAGCAGTCT
MA0797.1	TGIF2	chr14	66120208	66120219	+	2.13761	0.000618	1	tgagagcagTCT
MA0797.1	TGIF2	chr11	77185549	77185560	+	2.13761	0.000618	1	TGAAAGTTATCA
MA0797.1	TGIF2	chr5	77471929	77471940	-	2.13761	0.000618	1	AGCCAGCTCTCA
MA0797.1	TGIF2	chr4	94824461	94824472	-	2.13761	0.000618	1	TGAAAGTTATCA
MA0797.1	TGIF2	chr5	106843836	106843847	+	2.13761	0.000618	1	TGACTGCTCTCG
MA0797.1	TGIF2	chr12	110659846	110659857	-	2.13761	0.000618	1	TGAAAGTTATCA
MA0797.1	TGIF2	chr2	6548402	6548413	+	2.12844	0.00062	1	TGGGGTCTGTCA
MA0797.1	TGIF2	chr2	11464556	11464567	+	2.12844	0.00062	1	agactgctctca
MA0797.1	TGIF2	chr9	27260387	27260398	-	2.12844	0.00062	1	TGACTGGTGGCT
MA0797.1	TGIF2	chr9	63825187	63825198	-	2.12844	0.00062	1	GGACAGTTTTCA
MA0797.1	TGIF2	chr14	66120208	66120219	-	2.12844	0.00062	1	AGACTGCTCTCA
MA0797.1	TGIF2	chr4	123553572	123553583	+	2.12844	0.00062	1	tgagatctgccc
MA0797.1	TGIF2	chr18	15499094	15499105	+	2.11927	0.000623	1	tgaatggtgaca
MA0797.1	TGIF2	chr18	26587564	26587575	+	2.11927	0.000623	1	TGAAGAATGTCA
MA0797.1	TGIF2	chr17	35811365	35811376	-	2.11927	0.000623	1	TGACAGCTCTTC
MA0797.1	TGIF2	chr9	95382704	95382715	-	2.11927	0.000623	1	GGACGGCTGACG
MA0797.1	TGIF2	chr7	123660458	123660469	-	2.11927	0.000623	1	AGGTAGCTGACA
MA0797.1	TGIF2	chr3	69240499	69240510	+	2.11009	0.000625	1	TGCCAGGCATCA
MA0797.1	TGIF2	chr2	97333038	97333049	-	2.11009	0.000625	1	TGAAAAGTGTTA
MA0797.1	TGIF2	chr14	124981312	124981323	-	2.11009	0.000625	1	TGCCAACTGTGA
MA0797.1	TGIF2	chr1	177275338	177275349	+	2.11009	0.000625	1	AGAGGTCTGTCA
MA0797.1	TGIF2	chr7	25802689	25802700	-	2.10092	0.000627	1	TGACTACTGTGA
MA0797.1	TGIF2	chr12	82249925	82249936	-	2.10092	0.000627	1	AGACAAAAGTCA
MA0797.1	TGIF2	chr3	126741423	126741434	-	2.10092	0.000627	1	AAACATCTGTCC
MA0797.1	TGIF2	chr1	127411049	127411060	-	2.09174	0.000629	1	TGCCACCTGTGA
MA0797.1	TGIF2	chr15	31446017	31446028	+	2.08257	0.00063	1	ATACAGGTATCA
MA0797.1	TGIF2	chr16	73876719	73876730	-	2.08257	0.00063	1	TGACTCCTGTGA
MA0797.1	TGIF2	chr11	107304576	107304587	-	2.08257	0.00063	1	TGACAAGGGTGA
MA0797.1	TGIF2	chr16	6349871	6349882	+	2.07339	0.000632	1	TGAAAGCTGGTA
MA0797.1	TGIF2	chr8	105825248	105825259	+	2.07339	0.000632	1	tgaaagctggta
MA0797.1	TGIF2	chr1	174276518	174276529	-	2.07339	0.000632	1	AGACAAAGGTCA
MA0797.1	TGIF2	chr2	74113477	74113488	+	2.06422	0.000634	1	tggcaaatttca
MA0797.1	TGIF2	chr4	134749678	134749689	+	2.06422	0.000634	1	ATACAGCAGTCA
MA0797.1	TGIF2	chr5	3572429	3572440	-	2.05505	0.000636	1	CGAAAGCTGCCT
MA0797.1	TGIF2	chr6	8524319	8524330	+	2.05505	0.000636	1	tgccagctgaaa
MA0797.1	TGIF2	chr18	32573783	32573794	+	2.05505	0.000636	1	AGACACAGGTCA
MA0797.1	TGIF2	chr8	33173376	33173387	-	2.05505	0.000636	1	AGGCATGTGTAA
MA0797.1	TGIF2	chr16	48813910	48813921	-	2.05505	0.000636	1	TGTCAGCTTTGA
MA0797.1	TGIF2	chr18	61709294	61709305	+	2.05505	0.000636	1	AGACATCTCTCC
MA0797.1	TGIF2	chr10	78929164	78929175	-	2.05505	0.000636	1	TGACAGATACTA
MA0797.1	TGIF2	chr17	90680502	90680513	-	2.05505	0.000636	1	AGACATCTCTCC
MA0797.1	TGIF2	chr1_GL456211v1_random	85522	85533	-	2.04587	0.000638	1	AGGCAGGTGACC
MA0797.1	TGIF2	chr7	28521639	28521650	+	2.04587	0.000638	1	TGGCACATTTCA
[truncated: 1,181 more rows]

## Sheet: TGIF2 target genes
gene
0610009O20Rik
0610010F05Rik
1110017D15Rik
1190005I06Rik
1190007I07Rik
1600014C23Rik
1600015I10Rik
1700001K19Rik
1700001O22Rik
1700003F12Rik
1700011I03Rik
1700012A03Rik
1700012B07Rik
1700015F17Rik
1700016C15Rik
1700016D06Rik
1700017B05Rik
1700017D01Rik
1700018B08Rik
1700018G05Rik
1700019N19Rik
1700020N01Rik
1700020N15Rik
1700022I11Rik
1700025G04Rik
1700029H14Rik
1700030K09Rik
1700040F15Rik
1700067P10Rik
1700080E11Rik
1700109H08Rik
1700123K08Rik
1700125H20Rik
1810011O10Rik
1810013L24Rik
1810022K09Rik
1810024B03Rik
1810037I17Rik
2010005H15Rik
2010300C02Rik
2010315B03Rik
2210013O21Rik
2210408I21Rik
2310002L09Rik
2310057J18Rik
2310061I04Rik
2410004B18Rik
2410131K14Rik
2410141K09Rik
2510002D24Rik
2510009E07Rik
2610001J05Rik
2610008E11Rik
2610044O15Rik8
2610301B20Rik
2700081O15Rik
2810459M11Rik
2900092C05Rik
3100002H09Rik
3110002H16Rik
3110009E18Rik
3110018I06Rik
3110043O21Rik
3110070M22Rik
3830406C13Rik
4833420G17Rik
4921504E06Rik
4921509C19Rik
4921511C20Rik
4921524L21Rik
4921530L21Rik
4930402H24Rik
4930415L06Rik
4930415O20Rik
4930444P10Rik
4930447A16Rik
4930447F04Rik
4930452B06Rik
4930453N24Rik
4930455H04Rik
4930480E11Rik
4930505A04Rik
4930523C07Rik
4930546C10Rik
4930550L24Rik
4930564D02Rik
4930578C19Rik
4930583I09Rik
4930595M18Rik
4931400O07Rik
4931406P16Rik
4931408C20Rik
4931423N10Rik
4931429L15Rik
4932414N04Rik
4932438H23Rik
4933400A11Rik
4933405O20Rik
4933407L21Rik
4933409G03Rik
4933415F23Rik
4933424G06Rik
4933425L06Rik
4933434E20Rik
5031439G07Rik
5430427O19Rik
5530400C23Rik
5530401A14Rik
5730455P16Rik
5730480H06Rik
5730522E02Rik
5930422O12Rik
6030445D17Rik
6430573F11Rik
6720489N17Rik
7420461P10Rik
7530416G11Rik
8030423J24Rik
8030474K03Rik
9030617O03Rik
9030624G23Rik
9030624J02Rik
9130401M01Rik
9230102O04Rik
9230113P08Rik
9330159F19Rik
9430015G10Rik
9530002B09Rik
9530068E07Rik
9530077C05Rik
9930012K11Rik
A130051J06Rik
A1cf
A230072I06Rik
A26c2
A330070K13Rik
A430005L14Rik
A530032D15Rik
A630001G21Rik
A730049H05Rik
A830010M20Rik
A930002H24Rik
AA986860
AF529169
AI429214
AI481877
AI846148
AK157302
AU018091
AU019823
AV320801
Aard
Aasdh
Abca12
Abca13
Abca16
Abca6
Abca8a
Abcb11
Abcb5
Abcb7
Abcc5
Abcd2
Abcd3
Abcd4
Abcf2
Abcg3
Abhd2
Abhd6
Abi1
Abi2
Abl1
Abl2
Abraxas2
Abt1
Abtb2
Acaa1b
Acaa2
Acacb
Acad8
Acads
Acap2
Acap3
Acat1
Acat2
Acbd5
Acin1
Ackr1
Ackr4
Acnat2
Aco1
Aco2
Acot10
Acot9
Acrv1
Acsl3
Acsl6
Acsm2
Acsm4
Actbl2
Actl7b
Actl9
Actn1
Actn4
Actr1a
Actr2
Actrt1
Actrt3
Acvr1
Acvr2a
Acyp2
Adad2
Adam17
Adam2
Adam25
Adam3
Adam30
Adam32
Adam34
Adam5
Adam7
Adam8
Adamdec1
Adamts1
Adamts12
Adamts17
Adamts18
Adamts20
Adamts3
Adamts6
Adamts7
Adamts8
Adamtsl1
Adamtsl3
Adamtsl4
Adap1
Adar
Adarb1
Adarb2
Adck1
Adcy2
Adcy3
Adcy5
Adcy7
Adcy8
Adcyap1
Adcyap1r1
Add1
Adgra3
Adgrb1
Adgrb3
Adgrd1
Adgre4
Adgrf1
Adgrf2
Adgrg1
Adgrg2
Adgrg6
Adgrl1
Adgrl2
Adgrl3
Adgrl4
Adipor1
Adnp
Adpgk
Adra1a
Adra1b
Adra1d
Adra2a
Adra2c
Adrb1
Adrm1
Adsl
Adss
Adtrp
Aebp2
Afap1
Afap1l1
Afdn
Aff1
Aff2
Aff3
Aff4
Afm
Aga
Agap1
Agbl1
Agbl2
Agl
Ago2
Ago3
Agpat4
Agps
Agr3
Agrp
Agtpbp1
Agtr2
Agtrap
Agxt2
Ahcyl1
Ahsa2
Ajap1
Ak5
Akain1
Akap13
Akap7
Akap8
Akap8l
Akap9
Akirin1
Akirin2
Akr1c12
Akr1c14
Akr1c18
Akr1c20
Akr1c6
Akr1d1
Akt3
Aktip
Alcam
Aldh18a1
Aldh1a1
Aldh1l1
Aldoart1
Alg10b
Alg13
Alkbh1
Alkbh5
Alms1
Alox12b
Alox5ap
Alpk2
Alpl
Alx4
Ambp
Ambra1
Amd2
Amdhd1
Amdhd2
Amfr
Amigo2
Amn1
Ampd1
Ampd3
Amph
Amy2a5
Anapc16
Anapc7
Ang5
Ang6
Angel2
Angpt1
Angptl1
Angptl2
Angptl3
Ank
Ank2
Ank3
Ankar
Ankdd1b
Ankfy1
Ankib1
Ankrd10
Ankrd11
Ankrd16
Ankrd17
Ankrd23
Ankrd26
Ankrd31
Ankrd34b
Ankrd42
Ankrd44
Ankrd46
Ankrd54
Ankrd55
Ankrd6
Ankrd61
Ankrd65
Ankrd7
Ano2
Ano3
Ano5
Anp32a
Anpep
Antxr2
Anxa1
Anxa10
Anxa11
Anxa3
Aox3
Ap1g1
Ap1s2
Ap3b1
Ap3s1
Ap4s1
Ap5m1
Apba2
Apc
Apcdd1
Apeh
Apex2
Api5
Aplf
Aplp2
Apoa1
Apobec3
Apobec4
Apoe
Apol6
Apol7c
Apon
App
Appbp2
Aptx
Aqp11
Aqp4
Aqp9
Araf
Arap2
Arel1
Arf2
Arf3
Arf4
Arfgap2
Arfgap3
Arfgef1
Arfgef2
Arfgef3
Arhgap12
Arhgap15
Arhgap18
Arhgap20
Arhgap21
Arhgap22
Arhgap24
Arhgap26
Arhgap28
Arhgap32
Arhgap35
Arhgap42
Arhgap5
Arhgef1
Arhgef10l
Arhgef12
Arhgef2
Arhgef26
Arhgef28
Arhgef4
Arhgef7
Arid1a
Arid1b
Arid2
Arid4a
Arid4b
Arid5b
Arih1
Arl1
Arl15
Arl5a
Arl5b
Arl6ip1
Arl6ip6
Armc1
Armc2
Armc3
Armc4
Armc5
Arnt
Arpc4
Arpc5
Arpin
Arrdc3
Arrdc4
Arrdc5
Arvcf
Arx
Asah1
Asah2
Asb1
Asb11
Asb14
Ash1l
Asic2
Asns
Asnsd1
Astn2
Asxl1
Asxl2
Asxl3
Atad2
Atad2b
Atcay
Ate1
Atf1
Atf4
Atf7ip
Atg10
Atg14
Atg16l2
Atg2b
Atg4b
Atl2
Atoh1
Atp10a
Atp10b
Atp11c
Atp1b3
Atp1b4
Atp23
Atp2b3
Atp5a1
Atp5b
Atp5g2
Atp5g3
Atp5j
Atp5j2
Atp6ap1l
Atp6v0a4
Atp6v0d1
Atp6v1c1
Atp6v1d
Atp6v1e2
Atp6v1g1
Atp6v1g3
Atp6v1h
Atp8a1
Atp8b1
Atp9a
Atpif1
Atrnl1
Atrx
Atxn1
Atxn2
Atxn7l3
Atxn7l3b
Auts2
Avil
Avl9
Axin1
Axin2
Azi2
Azin1
B020004J07Rik
B130006D01Rik
B230307C23Rik
B3galnt1
B3galnt2
B3galt1
B3gat2
B3gat3
B3glct
B3gnt2
B3gnt5
B430305J03Rik
B4galt3
B4galt5
B4galt6
B930094E09Rik
BC005561
BC017643
BC024139
BC048679
BC049762
BC052040
BC061212
BC067074
BC100530
BC106179
Bace1
Bag2
Bag4
Baiap2l2
Bambi
Banp
Bard1
Barhl2
Barx2
Basp1
Batf
Batf3
Baz1a
Baz1b
Baz2b
Bbip1
Bbox1
Bbs4
Bbx
Bcap31
Bcat1
Bche
Bckdha
Bcl10
Bcl11a
Bcl11b
Bcl2
Bcl2l1
Bcl2l11
Bcl2l15
Bcl6
Bcl7a
Bcl9
Bcor
Bcorl1
Bcr
Bdh1
Bdkrb2
Bdp1
Begain
Bend3
Bend4
Bend5
Bend7
Bex3
Bex6
Bfsp2
Bhlha15
Bhlhe41
Bicd1
Bid
Birc6
Blnk
Blvra
Bmf
Bmp15
Bmp2
Bmp4
Bmp6
Bmp8a
Bmper
Bmpr1a
Bmpr2
Bmt2
Bnc1
Bnc2
Bnip3l
Bnipl
Boc
Bola2
Bola3
Boll
Borcs5
Bpifc
Braf
Brca1
Brca2
Brd1
Brd2
Brd4
Brd7
Brdt
Brip1
Brk1
Brms1l
Brpf1
Brsk2
Brwd1
Brwd3
Bsph1
Bsph2
Btaf1
Btbd11
Btbd16
Btbd3
Btbd35f15
Btbd35f27
Btbd35f28
Btbd35f7
Btbd6
Btbd7
Btbd9
Btd
Btg1
Btg2
Btn1a1
Bub1b
Bud13
Bzw2
C030005K15Rik
C130026I21Rik
C1galt1
C1qtnf9
C1rb
C2cd5
C330027C09Rik
C77370
C87414
C8a
C8b
C9
CK137956
Caap1
Cab39
Cacna1b
Cacna1c
Cacna1d
Cacna1e
Cacna1h
Cacna2d1
Cacna2d3
Cacnb2
Cacnb4
Cacng1
Cacng5
Cacng6
Cacng7
Cacul1
Cacybp
Cadm1
Cadm2
Cadps
Calb1
Calcoco2
Calhm2
Calm1
Calml4
Camk1d
Camk2a
Camk2b
Camk2d
Camk2n1
Camkk2
Camsap1
Camsap2
Camta1
Cand1
Capn12
Capn13
Capn15
Capn3
Capn6
Capn8
Caprin1
Car10
Car12
Car13
Car2
Car3
Car4
Car8
Card11
Carm1
Carmil1
Carnmt1
Cars
Casc3
Casp12
Casp4
Casp6
Casq1
Cast
Catsper2
Catsperb
Cav1
Cav2
Cavin1
Cavin2
Cavin4
Cbfa2t2
Cbfb
Cbl
Cblb
Cbr4
Cbx2
Cbx3
Cbx4
Cbx5
Cbx7
Ccar1
Ccdc113
Ccdc115
Ccdc12
Ccdc129
Ccdc152
Ccdc167
Ccdc172
Ccdc178
Ccdc18
Ccdc182
Ccdc187
Ccdc25
Ccdc3
Ccdc43
Ccdc50
Ccdc6
Ccdc66
Ccdc68
Ccdc70
Ccdc73
Ccdc80
Ccdc81
Ccdc85a
Ccdc87
Ccdc88a
Ccdc88c
Ccdc90b
Ccdc91
Ccdc97
Cckbr
Ccl20
Ccl21a
Ccl21b
Ccl25
Ccl9
Ccna1
Ccna2
Ccnb2
Ccnb3
Ccnd1
Ccnd2
Ccne2
Ccnf
Ccng1
Ccnh
Ccni
Ccnt1
Ccnt2
Ccr4
Ccr5
Ccr6
Ccrl2
Ccser1
Ccser2
Cct8l1
Cd109
Cd14
Cd160
Cd180
Cd2
Cd200
Cd200r2
Cd226
Cd24a
Cd28
Cd2ap
Cd300ld
Cd320
Cd34
Cd36
Cd37
Cd47
Cd55b
Cd5l
Cd63
Cd69
Cd72
Cd80
Cd99l2
Cdc23
Cdc34b
Cdc42
Cdc42ep4
Cdc42ep5
Cdc42se2
Cdc7
Cdca2
Cdca7l
Cdh1
Cdh10
Cdh11
Cdh12
Cdh13
Cdh15
Cdh18
Cdh2
Cdh20
Cdh22
Cdh26
Cdh4
Cdh6
Cdh7
Cdh8
Cdh9
Cdip1
Cdk11b
Cdk13
Cdk14
Cdk17
Cdk19
Cdk2ap1
Cdk5r1
Cdk5r2
Cdk5rap1
Cdk7
Cdk8
Cdkal1
Cdkl2
Cdkl3
Cdkl4
Cdkn1c
Cdkn2c
Cdkn3
Cdnf
Cdon
Cdr1
Cdyl
Cdyl2
Ceacam11
Ceacam14
Ceacam5
Ceacam9
Cebpb
Cebpg
Cecr2
Cela3b
Celf1
Celf2
Celf5
Celsr1
Cenpa
Cenpo
Cenpw
Cenpx
Cep112
Cep120
Cep135
Cep152
Cep164
Cep170
Cep192
Cep290
Cep350
Cep44
Cep57
Cep68
Cep78
Cep83
Cep85l
Cep95
Cer1
Cers2
Cers5
Cers6
Ces1e
Ces1g
Ces3b
Cetn1
Cetn3
Cfap100
Cfap20
Cfap46
Cfap65
Cfap74
Cfc1
Cfdp1
Cfhr1
Cfi
Cfl1
Cggbp1
Cgnl1
Ch25h
Chac1
Chaf1a
Chchd3
Chchd4
Chchd6
Chchd7
Chd1
Chd2
Chd6
Chd7
Chd8
Chd9
Chek1
Chga
Chil5
Chka
Chl1
Chodl
Chp2
Chrd
Chrm3
Chrm4
Chrna1
Chrna10
Chrna7
Chrna9
Chst11
Chst15
Chst3
Chst7
Chtop
Cib1
Cidea
Ciita
Cilp2
Cirbp
Cit
Cited2
Ckap5
Ckm
Clasrp
Clcc1
Cldn18
Cldn20
Cldn22
Cldn23
Cldn34b3
Cldn34c1
Cldn34c2
Cldn34c3
Cldn34c4
Cldn7
Cldn8
Clec4b2
Clec9a
Clint1
Clip2
Clk1
Clk3
Clmp
Clnk
Clrn1
Clspn
Clstn1
Clstn2
Clta
Cltc
Clvs1
Cmc1
Cmip
Cmpk1
Cmpk2
Cmss1
Cmtm4
Cmtm5
Cmtm6
Cmtm7
Cmtr1
Cndp1
Cnep1r1
Cnga2
Cnga3
Cngb3
Cnih3
Cnih4
Cnksr2
Cnksr3
Cnmd
Cnnm2
Cnnm3
Cnot1
Cnot10
Cnot2
Cnot4
Cnot6
Cnot6l
Cnot8
Cnr1
Cnrip1
Cntd1
Cntln
Cntn2
Cntn3
Cntn4
Cntn5
Cntnap2
Cntnap4
Cntnap5a
Cntnap5b
Coa5
Coa6
Cobll1
Coch
Cog6
Cog7
Col11a1
Col12a1
Col22a1
Col23a1
Col26a1
Col28a1
Col2a1
Col3a1
Col4a3
Col4a5
Col4a6
Col6a4
Col8a1
Commd10
Commd2
Commd3
Commd6
Comt
Copb2
Cops2
Cops7b
Coq10a
Coq2
Coq3
Coq4
Coq8a
Coq9
Coro1c
Coro2b
Coro6
Cox10
Cox14
Cox16
Cox18
Cox20
Cox6b2
Cox6c
Cox7a1
Cox7a2l
Cox7c
Cox8b
Cox8c
Cpa5
Cpeb1
Cpeb2
Cpeb4
Cplx2
Cpne8
Cpped1
Cpq
Cps1
Cpsf4l
Cpsf6
Cpxcr1
Cpxm1
Cpz
Crabp2
Cradd
Crb2
Creb3l2
Creb3l3
Creb5
Crebl2
Crh
Crim1
Crispld2
Crlf2
Crlf3
Crmp1
Crot
Crp
Crx
Cryba1
Cryba4
Crygf
Csad
Csde1
Csl
Csmd1
Csmd3
Csnk1a1
Csnk1d
Csnk1g1
Csnk2a1
Csnka2ip
Cspg5
Cspp1
Csrp2
Cst10
Cstad
Ctbp2
Ctcf
Ctcfl
Ctdp1
Ctdspl
Ctgf
Cth
Ctif
Ctnna1
Ctnna2
Ctnna3
Ctnnbl1
Ctnnd1
Ctnnd2
Ctps2
Ctrb1
Cts3
Ctsc
Ctsll3
Ctsm
Ctss
Cttnbp2
Cubn
Cuedc1
Cul1
Cul2
Cul3
Cul5
Cul9
Cux1
Cwc22
Cwc27
Cx3cr1
Cxadr
Cxcl13
Cxcr5
Cyb5b
Cyb5r4
Cyfip1
Cylc1
Cylc2
Cyp11a1
Cyp11b1
Cyp2b10
Cyp2b13
Cyp2b19
Cyp2b23
Cyp2d9
Cyp2j5
Cyp2j7
Cyp2r1
Cyp2t4
Cyp3a16
Cyp3a57
Cyp4b1
Cyp7a1
Cyp7b1
Cypt12
Cypt15
Cypt2
Cyr61
Cysltr2
Cystm1
Cyth4
Cytl1
Cyyr1
D130040H23Rik
D130043K22Rik
D130052B06Rik
D16Ertd472e
D17Wsu92e
D1Pas1
D2Bwg1423e
D3Ertd254e
D3Ertd751e
D430041D05Rik
D5Ertd577e
D630036H23Rik
D630045J12Rik
D830030K20Rik
D930007J09Rik
D930048N14Rik
Daam1
Dab1
Dab2
Dach1
Dact1
Dao
Dap
Dapk1
Dapl1
Dapp1
Daw1
Dbn1
Dbt
Dbx1
Dcaf12l1
Dcaf17
Dcbld1
Dcc
Dcdc2b
Dcdc2c
Dclk2
Dclk3
Dcn
Dcp1a
Dcp2
Dcpp3
Dcstamp
Dctn4
Dcun1d1
Dcun1d3
Dcun1d4
Dcun1d5
Ddb2
Ddc
Ddi1
Ddi2
Ddit4
Ddit4l
Ddr2
Ddx11
Ddx17
Ddx4
Ddx46
Ddx50
Ddx6
Decr2
Defa2
Defa26
Defa30
Defb1
Degs2
Dennd1a
Dennd1b
Dennd2c
Dennd5a
Dennd5b
Depdc1a
Depdc7
Desi2
Det1
Dfna5
Dgat1
Dgat2l6
Dgcr6
Dgcr8
Dgka
Dgkd
Dgkh
Dgki
Dgkk
Dhrs11
Dhrs2
Dhrs3
Dhrs7
Dhx15
Dhx30
Dhx32
Dhx35
Dhx36
Dhx8
Diaph2
Diaph3
Dido1
Dio3
Dip2b
Dip2c
Dirc2
Dis3l2
Disc1
Dixdc1
Dkk1
Dlec1
Dleu7
Dlg1
Dlg2
Dlgap1
Dlk1
Dmap1
Dmbt1
Dmrta1
Dmrtc1b
Dmtf1
Dmwd
Dmxl1
Dmxl2
Dnah2
Dnah3
Dnah5
Dnah7a
Dnah7c
Dnah9
Dnaja1
Dnajb13
Dnajb14
Dnajb6
Dnajc1
Dnajc11
Dnajc15
Dnajc19
Dnajc24
Dnajc5
Dnajc7
Dner
Dnm1l
Dnm2
Doc2a
Doc2b
Dock1
Dock4
Dok4
Dok5
Dok6
Dpagt1
Dpf1
Dph1
Dph6
Dpp10
Dpp4
Dpp9
Dppa2
Dppa3
Dppa4
Dpy19l1
Dpy19l2
Dpy30
Dpyd
Dpys
Dpysl2
Dpysl3
Dpysl4
Dr1
Drap1
Drd1
Drg1
Dsc1
Dsc3
Dscam
Dscaml1
Dsel
Dspp
Dst
Dstn
Dthd1
Dtl
Dtnb
Dtwd2
Dtymk
Duox2
Dupd1
Dusp4
Dusp6
Duxbl3
Dync1h1
Dync1li1
Dync1li2
Dync2h1
Dynll2
Dynlt1a
Dynlt1b
Dynlt3
Dyrk1a
Dyrk1b
Dyrk2
Dytn
Dyx1c1
Dzip3
E030018B13Rik
E030025P04Rik
E130114P18Rik
E130116L18Rik
E130308A19Rik
E130311K13Rik
E2f3
E2f5
E2f8
E330009J07Rik
E330034G19Rik
ENSMUSG00000109903
ENSMUSG00000112252
Ears2
Ebf1
Ece1
Ech1
Echdc1
Ect2
Eda
Eda2r
Edem1
Edil3
Edn1
Edn3
Eef1a1
Eef2
Eef2k
Eef2kmt
Eepd1
Efcab10
Efcab2
Efcab3
Efcab5
Efcab9
Efhb
Efhc2
Efna3
Efna5
Efnb2
Eftud2
Egfl6
Egflam
Egln3
Ehbp1
Ehd1
Ehd2
Ehmt1
Eif1ax
Eif2ak1
Eif2ak4
Eif2b5
Eif2s2
Eif2s3x
Eif3g
Eif3h
Eif4a3
Eif4e
Eif4ebp2
Eif4ebp3
Eif4enif1
Eif4g2
Eif4g3
Eif4h
Eif5b
Elac2
Elavl2
Elavl3
Elavl4
Elf2
Elk4
Ell
Elob
Elovl2
Elovl3
Elovl6
Elp6
Emb
Emc2
Emc4
Emg1
Emilin3
Eml5
Emp1
Emx1
Emx2
Enah
Enc1
Eng
Engase
Eno1b
Eno4
Enox1
Enox2
Enpp3
Enpp6
Ensa
Entpd3
Entpd5
Eny2
Eogt
Ep300
Ep400
Epb41
Epb41l3
Epb41l4a
Epb41l4b
Epb41l5
Epc1
Epc2
Epcam
Epdr1
Epha2
Epha3
Epha4
Epha5
Epha6
Epha7
Ephb1
Ephb2
Ephx3
Epm2a
Epn1
Epn2
Eprs
Eps15l1
Epsti1
Eqtn
Erbin
Erc1
Ercc4
Ercc6l2
Ergic1
Ergic2
Ergic3
Eri3
Erich3
Erich6b
Ermard
Ermp1
Ero1lb
Erp44
Esco1
Esf1
Esm1
Esp1
Esp15
Esp16
Espl1
Espn
Esr2
Esrp2
Esrrb
Esrrg
Esx1
Esyt3
Etaa1
Etd
Etf1
Etl4
Etnk1
Etnppl
Ets2
Etv1
Etv6
Evi5l
Evl
Exoc3
Exoc4
Exoc5
Exoc6
Exoc6b
Exoc8
Ext1
Ext2
Extl3
Eya1
Eya3
Ezh2
F2
F2rl2
F2rl3
F8
F830016B08Rik
Fabp1
Fabp2
Fabp5
Fabp7
Faf2
Fahd2a
Fam103a1
Fam105a
Fam107a
Fam107b
Fam109a
Fam110b
Fam114a2
Fam117b
Fam120a
Fam120c
Fam124a
Fam124b
Fam131a
Fam133b
Fam13b
Fam155a
Fam160a2
Fam160b2
Fam162b
Fam163a
Fam168a
Fam169b
Fam170a
Fam172a
Fam174a
Fam181b
Fam183b
Fam193a
Fam193b
Fam196a
Fam19a1
Fam19a5
Fam204a
Fam205a1
Fam205a2
Fam208a
Fam208b
Fam209
Fam210a
Fam212b
Fam214a
Fam234a
Fam240b
Fam25c
Fam3b
Fam43a
Fam43b
Fam46b
Fam46c
Fam49a
Fam49b
Fam53a
Fam60a
Fam69a
Fam71f2
Fam76a
Fam78b
Fam83h
Fam89a
Fam8a1
Fam91a1
Fam92a
Fam98a
Fancc
Fancf
Fancm
Farp1
Farp2
Fars2
Fat1
Fat2
Fat4
Faxc
Fblim1
Fbln1
Fbln2
Fbn1
Fbn2
Fbxl12
Fbxl17
Fbxl18
Fbxl20
Fbxl22
Fbxl4
Fbxl7
Fbxo11
Fbxo22
Fbxo30
Fbxo33
Fbxo4
Fbxo42
Fbxo47
Fbxo8
Fbxw11
Fbxw15
Fbxw17
Fbxw2
Fbxw22
Fbxw4
Fbxw7
Fcgr4
Fcho2
Fchsd2
Fdx1
Fdx1l
Fem1c
Fer
Fermt1
Fermt2
Fetub
Fezf1
Fezf2
Fgd4
Fgf1
Fgf10
Fgf12
Fgf13
Fgf14
Fgf20
Fgf3
Fgf6
Fgf8
Fgfr1
Fgfr2
Fgfrl1
Fggy
Fgl2
Fhod3
Fig4
Fign
Fignl2
Filip1
Fis1
Fkbp11
Fkbp4
Fkbp5
Flnb
Flot2
Flrt1
Flrt2
Flrt3
Flt4
Fmc1
Fmn1
Fmn2
Fmnl1
Fmnl2
Fn1
Fnbp1l
Fnbp4
Fnd3c2
Fndc3a
Fndc7
Fnip1
Fnip2
Focad
Foxa1
Foxa2
Foxe1
Foxe3
Foxf2
Foxg1
Foxj2
Foxj3
Foxk2
Foxl1
Foxl2
Foxn3
Foxo1
Foxo3
Foxp1
Foxp4
Foxq1
Foxs1
Fpgs
Fras1
Frem2
Frg1
Frk
Frmd3
Frmd4a
Frmd4b
Frmd5
Frmd6
Frmd7
Frs2
Fryl
Frzb
Fsbp
Fscb
Fscn1
Fsd1l
Fsip2
Fstl1
Fstl5
Fto
Fubp1
Fubp3
Fundc1
Fuom
Fus
Fut8
Fut9
Fxn
Fxr1
Fxr2
Fxyd4
Fyn
Fzd1
Fzd2
Fzd3
Fzd5
Fzd8
G2e3
G3bp1
G3bp2
G430095P16Rik
G6pd2
Gab1
Gab2
Gabarapl1
Gabarapl2
Gabbr1
Gabpb2
Gabra2
Gabrb1
Gabrb3
Gabrd
Gabrg1
Gabrg3
Gabrp
Gadd45a
Gadd45g
Gadl1
Gal
Gal3st2b
Galk1
Galm
Galnt1
Galnt13
Galnt3
Galnt7
Galnt9
Galr1
Gap43
Gapvd1
Garnl3
Gas2l1
Gata3
Gata6
Gatad2a
Gatad2b
Gatc
Gatd1
Gatsl2
Gba
Gbe1
Gbf1
Gbp5
Gbx2
Gc
Gca
Gcc2
Gcg
Gcnt7
Gdap1
Gdf1
Gdf11
Gdf6
Gdnf
Gdpd4
Gem
Gemin8
Gfm2
Gfod2
Gfral
Ggh
Ggnbp1
Ghdc
Ghitm
Ghr
Gimap1
Gimap3
Gins1
Gipc3
Gja1
Gja6
Gjc1
Gjc3
Gjd4
Gk
Gk5
Glcci1
Gldc
Glg1
Gli2
Gli3
Glipr1l1
Glipr1l2
Glipr2
Glis1
Glis2
Glis3
Glmn
Glp1r
Glra2
Glrb
Glrx5
Glt1d1
Glt28d2
Glyr1
Gm10031
Gm10036
Gm10093
Gm10097
Gm10118
Gm10130
Gm10134
Gm10184
Gm10192
Gm10197
Gm10217
Gm10250
Gm10295
Gm10306
Gm10308
Gm10324
Gm10330
Gm10337
Gm10392
Gm10487
Gm10518
Gm10549
Gm10577
Gm10767
Gm10778
Gm10801
Gm10964
Gm10999
Gm11042
Gm11096
Gm11111
Gm1113
Gm11146
Gm11232
Gm1140
Gm11487
Gm11492
Gm11554
Gm11569
Gm11627
Gm11733
Gm12353
Gm12666
Gm12689
Gm12695
Gm12728
Gm12789
Gm12886
Gm12887
Gm13057
Gm13083
Gm13089
Gm13090
Gm1330
Gm13547
Gm14025
Gm14147
Gm14151
Gm14325
Gm14391
Gm14399
Gm14444
Gm14525
Gm15080
Gm15091
Gm15130
Gm15217
Gm1527
Gm15292
Gm15294
Gm16223
Gm16432
Gm16486
Gm16494
Gm16867
[truncated: 3,784 more rows]
