# Supplementary material for: Transcriptional repression by TGIF2 coordinates neurogenic priming and neural stem cell maintenance
Source: Sci Adv. 2026 Jun 26;12(26):eaea9974. doi: 10.1126/sciadv.aea9974 (PMC13308598; doi:10.1126/sciadv.aea9974)
Supplement: Supplementary file 2 — Tables S1 to S10 [file sciadv.aea9974_tables_s1_to_s10.zip › aea9974_table_s10.xlsx]

## Sheet: DESeq_KO v
DESeq_KO vs control
	ensembl_gene_id	mgi_symbol	baseMean	log2FoldChange	lfcSE	pvalue	padj
1	ENSMUSG00000000001	Gnai3	847.62	0.1426	0.281185	0.566635	0.888957
2	ENSMUSG00000000028	Cdc45	211.385	0.613292	0.617453	0.0888198	0.359051
3	ENSMUSG00000000031	H19	453.038	3.09617	1.17183	0.000190337	0.00426162
4	ENSMUSG00000000037	Scml2	66.4355	-0.00787923	0.507122	0.97043	0.993141
5	ENSMUSG00000000049	Apoh	28.3571	0.225875	0.610988	0.279181	0.676156
6	ENSMUSG00000000056	Narf	482.043	-0.0940295	0.359373	0.739566	0.953687
7	ENSMUSG00000000058	Cav2	25.464	0.17049	0.608492	0.280471	0.67739
8	ENSMUSG00000000078	Klf6	1015.17	1.54097	0.471964	9.94746e-05	0.00250563
9	ENSMUSG00000000085	Scmh1	776.586	-0.0714596	0.401364	0.804922	0.969882
10	ENSMUSG00000000088	Cox5a	3209.11	-0.0438695	0.348698	0.87817	0.982097
11	ENSMUSG00000000093	Tbx2	18.8534	0.119595	0.611787	0.0139056	0.108986
12	ENSMUSG00000000094	Tbx4	5.39741	-0.0724722	0.60043	0.15496	NA
13	ENSMUSG00000000120	Ngfr	55.5177	0.0887328	0.479359	0.760917	0.960756
14	ENSMUSG00000000126	Wnt9a	36.7043	0.197948	0.644413	0.000960156	0.0154459
15	ENSMUSG00000000127	Fer	679.538	-0.0464357	0.385147	0.870291	0.980574
16	ENSMUSG00000000131	Xpo6	766.182	-0.200658	0.322311	0.458742	0.827036
17	ENSMUSG00000000134	Tfe3	305.154	-0.0310727	0.387918	0.912003	0.986224
18	ENSMUSG00000000142	Axin2	196.764	0.398545	0.533318	0.219962	0.604134
19	ENSMUSG00000000148	Brat1	113.727	-0.0729762	0.505557	0.781807	0.966035
20	ENSMUSG00000000149	Gna12	1311.79	0.3897	0.282857	0.116556	0.421061
21	ENSMUSG00000000154	Slc22a18	5.26881	0.0587491	0.597967	0.162904	NA
22	ENSMUSG00000000167	Pih1d2	43.9719	0.0996468	0.57581	0.58294	0.896818
23	ENSMUSG00000000168	Dlat	272.782	0.16458	0.445931	0.5887	0.899596
24	ENSMUSG00000000171	Sdhd	1052.72	0.331079	0.334459	0.233341	0.62098
25	ENSMUSG00000000184	Ccnd2	6105.32	-0.284564	0.316997	0.28904	0.686855
26	ENSMUSG00000000194	Gpr107	409.615	0.149495	0.339188	0.594148	0.902875
27	ENSMUSG00000000197	Nalcn	101.31	0.314941	0.670595	0.139735	0.468613
28	ENSMUSG00000000202	Btbd17	92.8139	-0.428779	0.622907	0.184087	0.54865
29	ENSMUSG00000000204	Slfn4	3.44555	0.0490777	0.596632	0.247887	NA
30	ENSMUSG00000000215	Ins2	60.7913	0.053449	0.597442	0.0358791	0.202609
31	ENSMUSG00000000223	Drp2	146.185	0.0251998	0.463682	0.935924	0.988781
32	ENSMUSG00000000244	Tspan32	86.218	7.65512	1.55247	5.3551e-07	3.00042e-05
33	ENSMUSG00000000247	Lhx2	783.639	-0.85577	0.425128	0.0123428	0.100741
34	ENSMUSG00000000248	Clec2g	72.0705	0.135409	0.574678	0.508713	0.859091
35	ENSMUSG00000000253	Gmpr	362.136	0.723598	0.650069	0.0569386	0.270862
36	ENSMUSG00000000263	Glra1	7.50904	-0.10427	0.606375	0.117454	NA
37	ENSMUSG00000000266	Mid2	37.0873	0.26458	0.651582	0.145185	0.480228
38	ENSMUSG00000000275	Trim25	278.214	1.18258	0.470029	0.0015946	0.0228374
39	ENSMUSG00000000276	Dgke	266.337	-0.13078	0.393893	0.656871	0.926859
40	ENSMUSG00000000278	Scpep1	480.892	1.98023	0.449098	6.98513e-07	3.76672e-05
41	ENSMUSG00000000282	Mnt	99.1291	-0.617389	0.647408	0.0973803	0.379929
42	ENSMUSG00000000290	Itgb2	473.376	3.05644	1.08578	0.000122048	0.00295748
43	ENSMUSG00000000295	Hddc2	543.983	-0.288969	0.436599	0.354157	0.747546
44	ENSMUSG00000000296	Tpd52l1	116.989	1.10833	1.1639	0.0184267	0.132439
45	ENSMUSG00000000301	Pemt	41.2792	6.34765	1.75189	5.33928e-05	0.00151665
46	ENSMUSG00000000303	Cdh1	3.7074	0.0677528	0.594924	0.413665	NA
47	ENSMUSG00000000305	Cdh4	2568.52	-0.659199	0.422821	0.0468156	0.237507
48	ENSMUSG00000000308	Ckmt1	52.7519	-0.233569	0.571977	0.373451	0.763784
49	ENSMUSG00000000317	Bcl6b	38.8131	0.131549	0.554369	0.575978	0.893014
50	ENSMUSG00000000318	Clec10a	30.3096	5.38369	2.27857	0.000851289	0.0140185
51	ENSMUSG00000000320	Alox12	3.70576	0.0488873	0.593517	0.490918	NA
52	ENSMUSG00000000326	Comt	1003.78	0.792763	0.310065	0.00336942	0.0405248
53	ENSMUSG00000000339	Rtca	694.69	-0.182305	0.313473	0.492322	0.848179
54	ENSMUSG00000000340	Dbt	176.118	-0.504916	0.475877	0.13551	0.460705
55	ENSMUSG00000000346	Dazap2	1911.21	0.671957	0.324549	0.015215	0.116042
56	ENSMUSG00000000355	Mcts1	1000.32	-0.248324	0.340483	0.375599	0.766002
57	ENSMUSG00000000359	Rem1	19.315	0.117765	0.605167	0.228568	0.615458
58	ENSMUSG00000000365	Rnf17	34.2552	0.192208	0.562411	0.443629	0.817864
59	ENSMUSG00000000374	Trappc10	408.252	-0.0109366	0.399573	0.966352	0.992985
60	ENSMUSG00000000378	Ccm2	546.305	-0.421496	0.396271	0.172556	0.530917
61	ENSMUSG00000000381	Wap	2.94621	0.0486938	0.596545	0.269577	NA
62	ENSMUSG00000000384	Tbrg4	201.515	-0.16513	0.431991	0.583379	0.897073
63	ENSMUSG00000000386	Mx1	52.7068	0.104689	0.594552	0.416038	0.796978
64	ENSMUSG00000000392	Fap	13.1299	0.0823	0.594535	0.426149	0.80334
65	ENSMUSG00000000394	Gcg	34.526	-0.121946	0.567403	0.555298	0.883213
66	ENSMUSG00000000399	Ndufa9	1569.78	0.426034	0.33983	0.130065	0.450047
67	ENSMUSG00000000402	Egfl6	8.69597	0.148365	0.621019	0.022018	NA
68	ENSMUSG00000000409	Lck	57.5402	0.137448	0.521864	0.612369	0.910323
69	ENSMUSG00000000416	Cttnbp2	2828.04	-0.778706	0.36442	0.0110971	0.0941368
70	ENSMUSG00000000420	Galnt1	559.718	0.241466	0.310918	0.363047	0.755507
71	ENSMUSG00000000439	Mkrn2	740.852	0.0448563	0.293587	0.864197	0.980263
72	ENSMUSG00000000440	Pparg	24.5883	0.346866	0.759442	0.000337819	0.00678354
73	ENSMUSG00000000441	Raf1	1205.93	-0.00231078	0.256856	0.989116	0.997059
74	ENSMUSG00000000486	Septin1	72.0885	0.119005	0.530965	0.646827	0.923742
75	ENSMUSG00000000489	Pdgfb	156.517	1.63299	0.857735	0.00303907	0.0374737
76	ENSMUSG00000000530	Acvrl1	92.3274	0.421926	0.791995	0.040998	0.220306
77	ENSMUSG00000000531	Tamalin	48.4585	-0.0834051	0.565161	0.66152	0.928739
78	ENSMUSG00000000532	Acvr1b	311.02	-0.225424	0.454348	0.462729	0.829935
79	ENSMUSG00000000538	Tom1l2	517.246	-0.480203	0.489391	0.156239	0.500297
80	ENSMUSG00000000552	Zfp385a	132.821	0.393274	0.552345	0.221429	0.606016
81	ENSMUSG00000000555	Itga5	139.983	0.966221	0.67285	0.021225	0.146128
82	ENSMUSG00000000560	Gabra2	306.626	0.0264149	0.394614	0.930246	0.988419
83	ENSMUSG00000000561	Wdr77	464.479	0.108203	0.382716	0.717579	0.947417
84	ENSMUSG00000000562	Adora3	60.0973	7.04615	1.60529	4.45472e-06	0.0001864
85	ENSMUSG00000000563	Atp5pb	3063.34	-0.0325836	0.279003	0.890447	0.983774
86	ENSMUSG00000000567	Sox9	523.795	-0.0695965	0.372206	0.806776	0.970065
87	ENSMUSG00000000568	Hnrnpd	1693.36	-0.376305	0.25981	0.107276	0.401798
88	ENSMUSG00000000579	Dynlt1c	42.0958	0.0990988	0.522222	0.707386	0.944442
89	ENSMUSG00000000581	C1d	711.099	-0.288336	0.356264	0.317421	0.715593
90	ENSMUSG00000000594	Gm2a	842.538	1.86114	0.357423	1.52065e-08	1.34874e-06
91	ENSMUSG00000000600	Krit1	599.982	-0.0997954	0.318598	0.708436	0.944637
92	ENSMUSG00000000605	Clcn4	1391.35	-0.40651	0.373634	0.173879	0.533575
93	ENSMUSG00000000627	Sema4f	46.7466	-0.0437217	0.559938	0.812061	0.971384
94	ENSMUSG00000000628	Hk2	408.959	0.800413	0.502174	0.0268608	0.170408
95	ENSMUSG00000000631	Myo18a	568.974	-0.885623	0.479904	0.0161702	0.121234
96	ENSMUSG00000000632	Sez6	1811.49	-1.41775	0.334896	3.61554e-06	0.000154858
97	ENSMUSG00000000673	Haao	23.5968	0.0706758	0.572287	0.687777	0.937343
98	ENSMUSG00000000682	Cd52	1809.64	2.16084	0.652425	4.63216e-05	0.00134356
99	ENSMUSG00000000686	Abhd15	1328.68	-0.187352	0.272399	0.435745	0.81145
100	ENSMUSG00000000693	Loxl3	144.921	0.191687	0.431923	0.529893	0.871407
101	ENSMUSG00000000708	Kat2b	322.746	-0.165973	0.426247	0.580764	0.895931
102	ENSMUSG00000000711	Rab5b	398.368	0.31639	0.337844	0.25757	0.651929
103	ENSMUSG00000000730	Dnmt3l	2.33199	0.0480635	0.596397	0.304789	NA
104	ENSMUSG00000000731	Aire	2.61165	-0.0709896	0.599879	0.238613	NA
105	ENSMUSG00000000732	Icosl	53.9434	1.85852	1.10498	0.00336287	0.0404988
106	ENSMUSG00000000738	Spg7	303.217	-0.23352	0.413271	0.442813	0.81738
107	ENSMUSG00000000740	Rpl13	6318.48	-0.0768375	0.315404	0.769832	0.962727
108	ENSMUSG00000000743	Chmp1a	378.533	-0.239776	0.397748	0.426217	0.803402
109	ENSMUSG00000000751	Rpa1	570.968	0.233705	0.346207	0.40938	0.791357
110	ENSMUSG00000000753	Serpinf1	197.136	0.162898	0.624545	0.0558659	0.267309
111	ENSMUSG00000000759	Tubgcp3	306.966	-0.0981322	0.35466	0.727392	0.950482
112	ENSMUSG00000000766	Oprm1	112.8	0.273251	0.637526	0.202457	0.578391
113	ENSMUSG00000000776	Polr3d	192.626	-0.0864539	0.443615	0.766763	0.961816
114	ENSMUSG00000000782	Tcf7	34.7496	1.22516	5.43082	0.00719987	0.0702614
115	ENSMUSG00000000787	Ddx3x	1838.33	-0.189273	0.239863	0.38614	0.774672
116	ENSMUSG00000000792	Slc5a5	11.3303	-0.171423	0.611231	0.265173	0.659786
117	ENSMUSG00000000794	Kcnn3	675.386	-1.3316	0.507594	0.00125115	0.0189712
118	ENSMUSG00000000804	Usp32	563.207	-0.164044	0.354192	0.563733	0.887448
119	ENSMUSG00000000805	Car4	7.84398	0.0507005	0.596977	0.153777	NA
120	ENSMUSG00000000811	Txnrd3	57.9321	-0.0484191	0.509587	0.849389	0.978708
121	ENSMUSG00000000817	Fasl	4.13724	-0.0720435	0.600266	0.182594	NA
122	ENSMUSG00000000823	Zfp512b	332.466	-1.0291	0.460729	0.0053388	0.0567148
123	ENSMUSG00000000826	Dnajc5	1297.05	-0.252471	0.286815	0.313811	0.711986
124	ENSMUSG00000000827	Tpd52l2	1016.75	0.0552928	0.381421	0.855235	0.979287
125	ENSMUSG00000000838	Fmr1	357.252	-0.259895	0.424447	0.398744	0.78384
126	ENSMUSG00000000861	Bcl11a	4101.31	-1.33209	0.265243	9.04465e-08	6.35394e-06
127	ENSMUSG00000000869	Il4	122.607	0.0544031	0.477908	0.853721	0.979027
128	ENSMUSG00000000876	Pxmp4	198.112	0.420301	0.450833	0.190051	0.557358
129	ENSMUSG00000000881	Dlg3	297.394	-0.354481	0.359231	0.223883	0.608945
130	ENSMUSG00000000884	Gnb1l	391.962	0.0647136	0.348035	0.822025	0.972631
131	ENSMUSG00000000901	Mmp11	117.434	2.24702	0.748423	0.000121608	0.00295033
132	ENSMUSG00000000902	Smarcb1	1420.8	-0.231171	0.298662	0.369768	0.76063
133	ENSMUSG00000000915	Hip1r	441.506	-0.767748	0.514719	0.0387846	0.212538
134	ENSMUSG00000000916	Nsun5	380.97	-0.484811	0.400186	0.121594	0.431593
135	ENSMUSG00000000934	Top1mt	83.8086	0.142951	0.577851	0.482516	0.841701
136	ENSMUSG00000000948	Gm38393	1776.74	-0.324108	0.348406	0.256659	0.650936
137	ENSMUSG00000000957	Mmp14	768.662	0.257734	0.355845	0.365478	0.757398
138	ENSMUSG00000000958	Slc7a7	312.444	0.70048	1.17809	0.0222687	0.15059
139	ENSMUSG00000000959	Oxa1l	408.091	0.0980829	0.403008	0.743871	0.955621
140	ENSMUSG00000000976	Heatr6	586.895	-0.306744	0.344077	0.278587	0.675706
141	ENSMUSG00000000982	Ccl3	1058.56	4.23024	0.664166	5.86476e-12	1.1818e-09
142	ENSMUSG00000000983	Wfdc18	2.65989	0.0484212	0.596482	0.284619	NA
143	ENSMUSG00000001016	Ilf2	2418.66	-0.442473	0.271498	0.0673813	0.301967
144	ENSMUSG00000001017	Chtop	1037.94	-0.174161	0.281009	0.48019	0.840067
145	ENSMUSG00000001018	Snapin	573.235	-0.0142573	0.297733	0.952871	0.9915
146	ENSMUSG00000001020	S100a4	48.9792	0.20297	0.623318	0.206947	0.586116
147	ENSMUSG00000001025	S100a6	210.554	4.40555	1.34345	1.94511e-05	0.00065326
148	ENSMUSG00000001029	Icam2	132.644	7.44186	1.37538	9.75529e-09	9.03623e-07
149	ENSMUSG00000001034	Mapk7	378.673	-0.514011	0.583001	0.142665	0.475109
150	ENSMUSG00000001036	Epn2	527.808	-0.151176	0.396969	0.609469	0.909496
151	ENSMUSG00000001039	B9d1	624.478	-0.11857	0.355659	0.674933	0.932989
152	ENSMUSG00000001052	Sec24b	822.752	0.205481	0.374503	0.485849	0.844054
153	ENSMUSG00000001053	N4bp3	29.2564	7.48683	3.2748	8.17625e-05	0.00214167
154	ENSMUSG00000001054	Rmnd5b	482.083	-0.291909	0.43211	0.349034	0.742615
155	ENSMUSG00000001056	Nhp2	1180.51	-0.0415958	0.316362	0.873131	0.981058
156	ENSMUSG00000001062	Vps9d1	237.692	-0.590148	0.457154	0.0821898	0.342227
157	ENSMUSG00000001065	Zfp276	252.962	-0.671028	0.476554	0.0563543	0.268695
158	ENSMUSG00000001076	C1ql4	4.28509	0.000118876	0.588064	0.992373	NA
159	ENSMUSG00000001082	Mfsd10	270.284	0.362721	0.428153	0.245629	0.636933
160	ENSMUSG00000001089	Luzp1	1619.74	-0.450188	0.253437	0.0496634	0.247209
161	ENSMUSG00000001095	Slc13a2	8.94454	0.0888541	0.603522	0.0596694	NA
162	ENSMUSG00000001098	Kctd10	411.936	0.849828	0.587186	0.0285698	0.176949
163	ENSMUSG00000001100	Poldip2	621.079	-0.00134158	0.392565	0.991314	0.997742
164	ENSMUSG00000001103	Sebox	9.46549	0.00497362	0.586403	0.969916	NA
165	ENSMUSG00000001105	Ift20	599.361	0.0194902	0.401575	0.953028	0.991571
166	ENSMUSG00000001119	Col6a1	65.5242	0.0535361	0.597455	0.0337651	0.195697
167	ENSMUSG00000001120	Pcbp3	484.045	-0.479189	0.378128	0.114404	0.417166
168	ENSMUSG00000001123	Lgals9	1524.88	0.554261	1.00859	0.0128021	0.103262
169	ENSMUSG00000001127	Araf	1062.91	-0.146131	0.276187	0.547822	0.879518
170	ENSMUSG00000001128	Cfp	613.715	2.02973	1.36761	0.00325481	0.039477
171	ENSMUSG00000001131	Timp1	35.1112	0.213831	0.629378	0.182085	0.545155
172	ENSMUSG00000001134	Uxt	345.871	-0.556804	0.416319	0.0846706	0.348855
173	ENSMUSG00000001138	Cnnm3	312.974	0.00646572	0.452202	0.988266	0.996785
174	ENSMUSG00000001143	Lman2l	244.581	0.0653805	0.436954	0.830612	0.974307
175	ENSMUSG00000001150	Mcm3ap	451.136	-0.321049	0.368163	0.275369	0.673169
176	ENSMUSG00000001151	Pcnt	263.729	-0.0257287	0.435845	0.925686	0.987546
177	ENSMUSG00000001156	Mxd1	224.371	0.0564131	0.400522	0.85301	0.979027
178	ENSMUSG00000001157	Gmcl1	450.98	-0.609162	0.350503	0.0379356	0.209284
179	ENSMUSG00000001158	Snrnp27	701.983	-0.196761	0.417114	0.514621	0.863288
180	ENSMUSG00000001166	Oas1c	26.2068	-0.0694258	0.567724	0.69794	0.941025
181	ENSMUSG00000001173	Ocrl	431.775	0.459112	0.432602	0.150498	0.488512
182	ENSMUSG00000001175	Calm1	11386.7	0.0866156	0.317261	0.751384	0.957072
183	ENSMUSG00000001211	Agpat3	625.647	0.18559	0.431436	0.543347	0.878255
184	ENSMUSG00000001225	Slc26a3	3.5884	0.0491698	0.596653	0.242536	NA
185	ENSMUSG00000001227	Sema6b	50.9485	-0.0613258	0.497037	0.81921	0.972208
186	ENSMUSG00000001228	Uhrf1	436.331	0.0358113	0.369902	0.905729	0.985631
187	ENSMUSG00000001229	Dpp9	286.677	-0.382083	0.404996	0.218327	0.601585
188	ENSMUSG00000001240	Ramp2	1799.61	1.16056	0.316243	4.0874e-05	0.00119918
189	ENSMUSG00000001247	Lsr	139.46	1.59987	0.71707	0.00167512	0.0236973
190	ENSMUSG00000001248	Gramd1a	768.48	-0.244746	0.320955	0.365553	0.757417
191	ENSMUSG00000001249	Hpn	35.0008	6.01808	1.78149	0.000106911	0.00264538
192	ENSMUSG00000001260	Gabrg1	23.5028	0.207187	0.649091	0.00190455	0.0262006
193	ENSMUSG00000001270	Ckb	5428.86	0.220119	0.288326	0.390413	0.778049
194	ENSMUSG00000001280	Sp1	314.968	0.034953	0.386017	0.909467	0.985939
195	ENSMUSG00000001281	Itgb7	7.88209	-0.0890835	0.574582	0.608986	NA
196	ENSMUSG00000001285	Myg1	757.671	-0.248038	0.282682	0.317933	0.716148
197	ENSMUSG00000001288	Rarg	44.2685	0.0166883	0.523314	0.952481	0.99133
198	ENSMUSG00000001289	Pfdn5	2738.73	-0.126286	0.31033	0.634751	0.919814
199	ENSMUSG00000001300	Efnb2	1391.04	-0.640192	0.350585	0.0296556	0.180894
200	ENSMUSG00000001305	Rrp15	377.55	-0.0967192	0.384348	0.738759	0.953687
201	ENSMUSG00000001313	Rnd2	1155.57	-1.39857	0.504662	0.0007618	0.0128394
202	ENSMUSG00000001323	Srr	531.974	0.317646	0.350921	0.266286	0.660953
203	ENSMUSG00000001333	Sync	54.5692	-0.722961	0.799399	0.0668421	0.300078
204	ENSMUSG00000001334	Fndc5	28.615	0.00114213	0.572678	0.995381	0.998725
205	ENSMUSG00000001348	Acp5	235.413	2.80928	0.607772	1.61203e-07	1.04325e-05
206	ENSMUSG00000001366	Fbxo9	352.507	0.0854855	0.34348	0.763205	0.961256
207	ENSMUSG00000001376	Vps50	428.283	0.292435	0.327838	0.286709	0.684721
208	ENSMUSG00000001380	Hars1	735.737	0.394953	0.358758	0.17142	0.529139
209	ENSMUSG00000001383	Zmat2	1576.62	-0.358893	0.31121	0.178154	0.539776
210	ENSMUSG00000001403	Ube2c	3255.37	0.170987	0.321145	0.520901	0.865856
211	ENSMUSG00000001415	Smg5	274.597	-0.345224	0.505347	0.283638	0.681064
212	ENSMUSG00000001416	Cct3	2521.08	0.203383	0.292219	0.425469	0.802783
213	ENSMUSG00000001418	Glmp	633.895	1.93027	0.584234	5.77181e-05	0.00161106
214	ENSMUSG00000001419	Mef2d	339.987	-0.431521	0.440534	0.182673	0.546261
215	ENSMUSG00000001420	Tmem79	8.97885	-0.052278	0.572085	0.745925	NA
216	ENSMUSG00000001424	Snd1	1698.15	-0.0336271	0.337582	0.900615	0.985066
217	ENSMUSG00000001435	Col18a1	290.606	0.325534	0.528164	0.297368	0.695919
218	ENSMUSG00000001436	Slc19a1	394.155	0.41662	0.534039	0.203856	0.580872
219	ENSMUSG00000001440	Kpnb1	1021.29	0.291474	0.383664	0.326817	0.72477
220	ENSMUSG00000001441	Npepps	1364.12	-0.294549	0.35756	0.307515	0.705027
221	ENSMUSG00000001444	Tbx21	2.29006	0.0205945	0.590101	0.7841	NA
222	ENSMUSG00000001445	Mrpl10	429.934	0.0944671	0.452175	0.755231	0.958517
223	ENSMUSG00000001467	Cyp51	766.826	-0.321415	0.300344	0.215995	0.598284
224	ENSMUSG00000001472	Tcf25	1841.49	-0.0260662	0.270315	0.909008	0.985918
225	ENSMUSG00000001473	Tubb6	247.508	2.04973	0.573118	2.03551e-05	0.00067572
226	ENSMUSG00000001482	Def8	167.847	0.0403963	0.429667	0.896198	0.984417
227	ENSMUSG00000001493	Meox1	7.2056	0.075727	0.600807	0.0933126	NA
228	ENSMUSG00000001496	Nkx2-1	6.67488	0.0727716	0.600251	0.104892	NA
229	ENSMUSG00000001506	Col1a1	329.938	0.0754108	0.600962	0.0204101	0.141747
230	ENSMUSG00000001507	Itga3	45.2216	-0.337533	0.692169	0.12115	0.43049
231	ENSMUSG00000001508	Sgca	5.46261	0.0111677	0.579756	0.936543	NA
232	ENSMUSG00000001517	Foxm1	354.483	-0.0716619	0.404227	0.805429	0.969882
233	ENSMUSG00000001518	Itfg2	183.133	-0.328173	0.429044	0.295832	0.694465
234	ENSMUSG00000001520	Nrip2	172.68	-0.354525	0.505608	0.27337	0.670279
235	ENSMUSG00000001521	Tulp3	304.904	-0.16563	0.383141	0.572895	0.891702
236	ENSMUSG00000001524	Gtf2h4	158.251	-0.327357	0.471046	0.305665	0.703087
237	ENSMUSG00000001525	Tubb5	22465.9	-0.062817	0.240858	0.771486	0.962922
238	ENSMUSG00000001542	Ell2	162.543	2.73539	0.616044	4.07705e-07	2.34145e-05
239	ENSMUSG00000001552	Jup	446.373	0.834011	0.44085	0.0147305	0.113401
240	ENSMUSG00000001555	Fkbp10	107.23	0.516474	0.890022	0.035909	0.202629
241	ENSMUSG00000001558	Klhl10	16.952	0.14824	0.613964	0.169604	0.525586
242	ENSMUSG00000001569	Nom1	208.897	-0.0428569	0.402184	0.88093	0.982884
243	ENSMUSG00000001576	Ergic1	1492.29	-0.0379157	0.278646	0.874283	0.981058
244	ENSMUSG00000001583	Tnk1	9.84962	-0.0612466	0.563122	0.743148	0.955381
245	ENSMUSG00000001588	Acap1	4.66213	-0.0895167	0.591907	0.463824	NA
246	ENSMUSG00000001604	Tcea3	21.1877	0.13716	0.617568	0.0081194	0.0763483
247	ENSMUSG00000001627	Ifrd1	522.719	0.0648983	0.360201	0.822585	0.972688
248	ENSMUSG00000001630	Stk38l	236.056	0.260825	0.505504	0.391864	0.779047
249	ENSMUSG00000001632	Brpf1	336.147	0.197592	0.480947	0.513077	0.862584
250	ENSMUSG00000001642	Akr1b1	379.414	0.751344	0.470475	0.0309234	0.185506
251	ENSMUSG00000001663	Gstt1	60.8959	0.209643	0.629375	0.175741	0.536494
252	ENSMUSG00000001665	Gstt3	6.86614	0.0569183	0.596917	0.255575	NA
253	ENSMUSG00000001666	Ddt	571.286	-0.240542	0.438731	0.434659	0.810535
254	ENSMUSG00000001672	Marveld3	7.22379	-0.205507	0.644454	0.0397826	NA
255	ENSMUSG00000001674	Ddx18	349.048	0.0810796	0.388765	0.782159	0.966035
256	ENSMUSG00000001687	Ubl3	926.939	0.910828	0.359103	0.00270552	0.0340556
257	ENSMUSG00000001700	Gramd2b	44.6764	0.109444	0.566345	0.596671	0.903699
258	ENSMUSG00000001707	Eef1e1	773.116	-0.602608	0.419525	0.0648432	0.294441
259	ENSMUSG00000001729	Akt1	741.67	-0.450983	0.332541	0.107047	0.401483
260	ENSMUSG00000001741	Il16	203.117	0.590226	0.888046	0.0551476	0.26481
261	ENSMUSG00000001750	Tcirg1	449.462	1.71236	1.05803	0.00407874	0.0468067
262	ENSMUSG00000001751	Naglu	105.215	0.441688	0.61054	0.171169	0.528579
263	ENSMUSG00000001755	Coasy	288.844	0.166286	0.440913	0.585435	0.89784
264	ENSMUSG00000001761	Smo	333.272	0.640391	0.414711	0.0460536	0.235272
265	ENSMUSG00000001763	Tspan33	76.4844	0.404331	0.778672	0.0387088	0.212322
266	ENSMUSG00000001767	Crnkl1	334.113	0.361427	0.465074	0.258097	0.652592
267	ENSMUSG00000001768	Rin2	475.93	2.29505	0.554266	1.85367e-06	8.70807e-05
268	ENSMUSG00000001774	Chordc1	633.618	0.305744	0.377218	0.298339	0.69656
269	ENSMUSG00000001783	Rtcb	1017.94	0.223891	0.281761	0.367198	0.758705
270	ENSMUSG00000001785	Pwp1	556.92	0.101679	0.399275	0.733832	0.952602
271	ENSMUSG00000001786	Fbxo7	300.086	0.193085	0.412164	0.524534	0.86769
272	ENSMUSG00000001794	Capns1	1132.23	0.390001	0.420707	0.212767	0.594405
273	ENSMUSG00000001802	Lrp3	286.003	-0.542562	0.602446	0.128481	0.446582
274	ENSMUSG00000001827	Folr1	513.293	0.055826	0.597785	0.00515896	0.0554829
275	ENSMUSG00000001829	Clpb	451.624	-0.183921	0.350357	0.515719	0.863451
276	ENSMUSG00000001833	Septin7	1539.85	0.218015	0.325596	0.426586	0.803878
277	ENSMUSG00000001844	Zdhhc4	306.136	-0.168371	0.50109	0.557463	0.884041
278	ENSMUSG00000001847	Rac1	4059.07	0.481714	0.258824	0.0360322	0.202975
279	ENSMUSG00000001855	Nup214	536.305	-0.00769291	0.39426	0.974354	0.993998
280	ENSMUSG00000001864	Aif1l	412.181	0.278714	0.465102	0.37155	0.762224
281	ENSMUSG00000001865	Cpa3	3.33217	0.005157	0.57779	0.973487	NA
282	ENSMUSG00000001870	Ltbp1	673.567	0.36347	0.39876	0.233577	0.621467
283	ENSMUSG00000001891	Ugp2	432.813	0.456358	0.375771	0.12721	0.443912
284	ENSMUSG00000001901	Kcnh6	73.0933	-0.119309	0.463922	0.683853	0.936082
285	ENSMUSG00000001909	Trmt1	497.944	-0.0221967	0.328486	0.932152	0.988563
286	ENSMUSG00000001910	Nacc1	356.209	-0.241828	0.333718	0.38277	0.771925
287	ENSMUSG00000001911	Nfix	4082.59	-1.06916	0.257639	8.07457e-06	0.000310702
288	ENSMUSG00000001918	Slc1a5	177.799	0.376266	0.509732	0.24307	0.633947
289	ENSMUSG00000001924	Uba1	2062.55	-0.575495	0.263726	0.0154282	0.117096
290	ENSMUSG00000001930	Vwf	106.029	0.264667	0.632794	0.213673	0.595331
291	ENSMUSG00000001942	Siae	411.47	0.592583	0.50187	0.0857845	0.351407
292	ENSMUSG00000001943	Vsig2	10.3077	0.188195	0.63825	0.0100159	0.088086
293	ENSMUSG00000001946	Esam	103.804	0.264204	0.674117	0.0419766	0.223111
294	ENSMUSG00000001948	Spa17	120.095	0.0411529	0.537085	0.867808	0.980574
295	ENSMUSG00000001962	Fam50a	590.825	0.0310294	0.358876	0.917929	0.986921
296	ENSMUSG00000001964	Emd	723.391	-0.0487332	0.357738	0.860503	0.979697
297	ENSMUSG00000001983	Taco1	86.1321	-0.0497346	0.477427	0.856795	0.979345
298	ENSMUSG00000001985	Grik3	1325.91	-0.314201	0.311365	0.237379	0.626329
299	ENSMUSG00000001986	Gria3	690.106	-0.423192	0.47706	0.200144	0.573711
300	ENSMUSG00000001988	Npas1	29.5214	-0.0262741	0.577163	0.840648	0.976124
301	ENSMUSG00000001995	Sipa1l2	577.928	-0.537151	0.385652	0.082139	0.34218
302	ENSMUSG00000001998	Ap4e1	121.501	-0.349628	0.512369	0.278373	0.675574
303	ENSMUSG00000001999	Blvra	742.35	1.20463	0.382819	0.000271348	0.00571348
304	ENSMUSG00000002006	Pdzd4	352.959	-0.700825	0.383551	0.0256635	0.165834
305	ENSMUSG00000002007	Srpk3	13.827	0.115529	0.61047	0.0220775	0.149694
306	ENSMUSG00000002010	Idh3g	2650.81	0.0978446	0.340416	0.73019	0.951443
307	ENSMUSG00000002012	Pnck	294.854	-0.453116	0.403042	0.147652	0.483962
308	ENSMUSG00000002014	Ssr4	1829.51	0.431789	0.325652	0.114734	0.417696
309	ENSMUSG00000002015	Bcap31	1155.9	1.73738	0.306171	1.25504e-09	1.50161e-07
310	ENSMUSG00000002017	Fam98a	385.699	-0.498684	0.375611	0.0998036	0.384938
311	ENSMUSG00000002020	Ltbp2	3.27371	0.0489485	0.596603	0.254885	NA
312	ENSMUSG00000002028	Kmt2a	1567.88	-0.594956	0.404546	0.0630998	0.289941
313	ENSMUSG00000002031	Ift46	690.62	-0.116839	0.37139	0.688378	0.937813
314	ENSMUSG00000002032	Tmem25	10.1349	-0.16633	0.620767	0.152758	0.49369
315	ENSMUSG00000002043	Trappc6a	316.3	0.695142	0.485114	0.0462037	0.235813
316	ENSMUSG00000002052	Supt6	548.412	-0.319561	0.356465	0.269343	0.664805
317	ENSMUSG00000002055	Spag5	431.705	0.210703	0.368973	0.469817	0.833421
318	ENSMUSG00000002058	Unc119	375.095	-0.222093	0.479978	0.464936	0.830741
319	ENSMUSG00000002059	Rab34	446.343	0.0497065	0.411007	0.870118	0.980574
320	ENSMUSG00000002064	Sdf2	997.776	0.120525	0.337186	0.667872	0.931161
321	ENSMUSG00000002068	Ccne1	134.429	0.0835765	0.458843	0.780604	0.965853
322	ENSMUSG00000002076	Hsf2bp	9.81558	0.0518931	0.569262	0.768462	0.962599
323	ENSMUSG00000002083	Bbc3	128.564	-0.104086	0.521126	0.686657	0.937093
324	ENSMUSG00000002100	Mybpc3	15.7054	-0.0265535	0.580564	0.825314	0.973107
325	ENSMUSG00000002102	Psmc3	2098	0.193745	0.246654	0.38911	0.776799
326	ENSMUSG00000002103	Acp2	1185.5	0.811775	0.325664	0.0038235	0.0446535
327	ENSMUSG00000002104	Rapsn	103.138	0.508592	0.800036	0.0758029	0.324575
328	ENSMUSG00000002105	Slc39a13	170.707	-0.0709676	0.403866	0.807573	0.970474
329	ENSMUSG00000002107	Celf2	13110.3	-0.247052	0.301404	0.341031	0.736811
330	ENSMUSG00000002108	Nr1h3	119.181	0.4388	0.823451	0.0269571	0.17083
331	ENSMUSG00000002109	Ddb2	462.322	0.314899	0.405078	0.302634	0.700414
332	ENSMUSG00000002111	Spi1	644.739	3.33458	0.611822	1.91057e-09	2.16584e-07
333	ENSMUSG00000002129	Sf3a1	926.351	-0.311707	0.295389	0.224403	0.609553
334	ENSMUSG00000002147	Stat6	219.735	0.12871	0.604215	0.285603	0.682926
335	ENSMUSG00000002190	Clgn	62.0323	0.397563	0.590101	0.206628	0.585717
336	ENSMUSG00000002204	Napsa	22.4309	0.0835596	0.592161	0.473347	0.835502
337	ENSMUSG00000002205	Vrk3	323.76	0.68591	0.452727	0.0422502	0.224202
338	ENSMUSG00000002210	Smg9	277.326	-0.42936	0.468673	0.193354	0.562293
339	ENSMUSG00000002221	Paxip1	584.528	-0.470528	0.365047	0.113391	0.414905
340	ENSMUSG00000002222	Rmnd5a	432.837	-0.0460739	0.339528	0.865203	0.980341
341	ENSMUSG00000002227	Mov10	122.05	0.234265	0.623501	0.234791	0.622886
342	ENSMUSG00000002233	Rhoc	318.265	2.48516	0.532419	1.52441e-07	9.9485e-06
343	ENSMUSG00000002249	Tead3	35.8696	0.211308	0.585683	0.365841	0.75781
344	ENSMUSG00000002250	Ppard	205.948	0.545183	0.580085	0.117588	0.423056
345	ENSMUSG00000002257	Def6	53.8654	0.0358399	0.563461	0.854114	0.979027
346	ENSMUSG00000002265	Peg3	1031.39	0.115113	0.423132	0.706587	0.944157
347	ENSMUSG00000002266	Zim1	27.4882	0.0735329	0.547203	0.74742	0.955794
348	ENSMUSG00000002274	Metrn	114.875	0.777291	0.720465	0.0481054	0.241547
349	ENSMUSG00000002279	Lmf1	256.041	0.215091	0.431714	0.482384	0.841701
350	ENSMUSG00000002280	Ciao3	425.955	0.809845	0.406208	0.0126377	0.102512
351	ENSMUSG00000002289	Angptl4	173.787	5.73165	0.953327	7.64674e-11	1.15566e-08
352	ENSMUSG00000002297	Dbf4	360.627	0.0728678	0.476703	0.80629	0.970055
353	ENSMUSG00000002307	Daxx	263.898	-0.257174	0.35484	0.370684	0.761274
354	ENSMUSG00000002308	Cd320	557.084	-0.238649	0.380438	0.420546	0.799487
355	ENSMUSG00000002319	Ipo4	625.85	-0.28961	0.374805	0.327599	0.724943
356	ENSMUSG00000002320	Tm9sf1	307.107	0.357704	0.489969	0.264658	0.659387
357	ENSMUSG00000002324	Rec8	90.461	-1.33714	1.22956	0.0170858	0.125358
358	ENSMUSG00000002325	Irf9	182.568	0.703695	0.710911	0.0630165	0.289755
359	ENSMUSG00000002326	Gmpr2	584.543	0.420835	0.394821	0.166018	0.519091
360	ENSMUSG00000002329	Mdp1	499.831	0.116597	0.309262	0.661208	0.928553
361	ENSMUSG00000002332	Dhrs1	567.642	0.219362	0.338888	0.431348	0.80777
362	ENSMUSG00000002341	Ncan	2095.56	-1.30163	0.266912	1.98066e-07	1.24316e-05
363	ENSMUSG00000002342	Tmem161a	260.889	-0.293005	0.445799	0.350275	0.743601
364	ENSMUSG00000002343	Armc6	310.716	-0.971741	0.427333	0.00539118	0.0569932
365	ENSMUSG00000002345	Borcs8	733.048	-0.275777	0.434323	0.374419	0.764955
366	ENSMUSG00000002346	Slc25a42	52.6116	-0.629595	0.758614	0.0876326	0.355942
367	ENSMUSG00000002365	Snx9	211.507	0.892658	0.758543	0.0325223	0.191498
368	ENSMUSG00000002372	Ranbp3	632.383	0.43903	0.363372	0.13383	0.457314
369	ENSMUSG00000002379	Ndufa11	2068.78	-0.10307	0.378658	0.716155	0.947032
370	ENSMUSG00000002384	Bmp8b	288.61	0.184419	0.460138	0.544338	0.878531
371	ENSMUSG00000002393	Nr2f6	185.153	1.05957	0.668119	0.0138156	0.108445
372	ENSMUSG00000002395	Use1	1283.66	0.118745	0.362434	0.670116	0.932011
373	ENSMUSG00000002396	Ocel1	194.233	0.804868	0.517154	0.0284299	0.176368
374	ENSMUSG00000002409	Dyrk1b	57.81	-0.430722	0.693213	0.145445	0.480673
375	ENSMUSG00000002413	Braf	761.963	0.0693894	0.317411	0.798809	0.968589
376	ENSMUSG00000002416	Ndufb2	1142.47	-0.02311	0.351269	0.932	0.988563
377	ENSMUSG00000002428	Hltf	358.3	0.205248	0.435825	0.503668	0.856243
378	ENSMUSG00000002455	Prpf6	996.327	-0.117394	0.305416	0.651511	0.924825
379	ENSMUSG00000002458	Rgs19	603.91	1.14081	0.487263	0.00270997	0.0340625
380	ENSMUSG00000002459	Rgs20	479.406	0.00427202	0.453695	0.994763	0.998632
381	ENSMUSG00000002475	Abhd3	22.6322	0.134372	0.616623	0.00785133	0.0745481
382	ENSMUSG00000002477	Snrpd1	2139.18	-0.256286	0.2948	0.316677	0.714467
383	ENSMUSG00000002486	Tchp	88.6386	-0.0143971	0.462377	0.955833	0.992099
384	ENSMUSG00000002489	Tiam1	604.977	-0.405913	0.409477	0.194653	0.564235
385	ENSMUSG00000002496	Tsc2	1031.18	0.0797292	0.280464	0.749761	0.956171
386	ENSMUSG00000002500	Rpl3l	4.99551	0.0750615	0.598922	0.240237	NA
387	ENSMUSG00000002504	Nherf2	115.782	0.364224	0.497833	0.256788	0.651096
388	ENSMUSG00000002524	Puf60	1171.92	0.0679578	0.318749	0.80413	0.969611
389	ENSMUSG00000002546	Golga2	443.964	0.19976	0.345457	0.485712	0.843948
390	ENSMUSG00000002550	Uck1	237.823	0.227611	0.467542	0.458565	0.826886
391	ENSMUSG00000002578	Ikzf4	172.702	-0.176965	0.436794	0.55856	0.884796
392	ENSMUSG00000002580	Mien1	1443.49	-0.451098	0.461591	0.172898	0.531703
393	ENSMUSG00000002588	Pon1	3.66884	0.0977396	0.598415	0.334293	NA
394	ENSMUSG00000002602	Axl	522.244	2.89181	0.440316	2.32661e-12	5.50999e-10
395	ENSMUSG00000002603	Tgfb1	63.6613	4.84	1.07941	3.31716e-07	1.94392e-05
396	ENSMUSG00000002608	Ccdc97	281.284	0.0872879	0.422719	0.7738	0.963355
397	ENSMUSG00000002617	Zfp40	347.093	-0.177473	0.384868	0.547051	0.879437
398	ENSMUSG00000002625	Akap8l	646.746	-0.0817212	0.343517	0.76917	0.962727
399	ENSMUSG00000002635	Pdcd2l	573.233	-0.180499	0.380325	0.538479	0.875981
400	ENSMUSG00000002658	Gtf2f1	624.352	-0.0912831	0.329754	0.736315	0.953464
401	ENSMUSG00000002660	Clpp	1072.06	-0.42412	0.427833	0.188017	0.555177
402	ENSMUSG00000002661	Alkbh7	320.276	-0.188012	0.415712	0.53285	0.87338
403	ENSMUSG00000002664	Pspn	9.85273	0.0139435	0.584118	0.907675	0.985912
404	ENSMUSG00000002668	Dennd1c	73.7859	0.38664	0.658118	0.168879	0.524397
405	ENSMUSG00000002679	Med6	584.321	0.690146	0.385574	0.0260236	0.167206
406	ENSMUSG00000002688	Prkd1	581.863	-0.0894482	0.469745	0.752539	0.957641
407	ENSMUSG00000002699	Lcp2	907.704	0.156678	0.621015	0.0847075	0.348855
408	ENSMUSG00000002718	Cse1l	1022.79	0.720501	0.472115	0.0375891	0.208022
409	ENSMUSG00000002728	Naa20	776.383	0.234949	0.299101	0.363897	0.756411
410	ENSMUSG00000002731	Prkra	561.716	0.318444	0.318167	0.23742	0.626329
411	ENSMUSG00000002732	Fkbp7	109.29	1.54867	1.01369	0.00584671	0.0604731
412	ENSMUSG00000002733	Plekha3	99.9767	-0.0067277	0.463916	0.976491	0.994423
413	ENSMUSG00000002741	Ykt6	797.28	0.044139	0.316017	0.872627	0.980916
414	ENSMUSG00000002748	Baz1b	929.901	-0.0291942	0.382748	0.915675	0.986921
415	ENSMUSG00000002763	Pex6	243.811	-0.600071	0.425603	0.0679685	0.303583
416	ENSMUSG00000002767	Mrpl2	688.48	-0.0264474	0.396236	0.923427	0.987063
417	ENSMUSG00000002768	Mea1	1218.95	-0.0509558	0.35415	0.853608	0.979027
418	ENSMUSG00000002769	Gnmt	13.8054	-0.143005	0.565735	0.518286	0.864779
419	ENSMUSG00000002771	Grin2d	276.106	0.306432	0.394024	0.310118	0.708067
420	ENSMUSG00000002778	Kdelr1	1024.21	0.354386	0.308748	0.179549	0.541999
421	ENSMUSG00000002781	Tmem143	67.9213	-0.686497	0.885784	0.065199	0.295525
422	ENSMUSG00000002797	Ggct	114.961	0.0257692	0.423423	0.934744	0.988563
423	ENSMUSG00000002799	Jag2	159.637	-0.545149	0.594002	0.126497	0.442297
424	ENSMUSG00000002803	Btbd6	117.228	0.128617	0.575688	0.518947	0.86505
425	ENSMUSG00000002804	Nudt14	293.1	-0.205153	0.458032	0.500339	0.853668
426	ENSMUSG00000002808	Epdr1	147.449	-0.00595274	0.414828	0.980129	0.995077
427	ENSMUSG00000002812	Flii	408.727	-0.308538	0.347926	0.278724	0.675761
428	ENSMUSG00000002814	Top3a	101.339	-0.0572667	0.48228	0.835208	0.975226
429	ENSMUSG00000002820	Atg4d	263.538	-0.3019	0.386355	0.31534	0.713508
430	ENSMUSG00000002825	Qtrt1	318.797	-0.0274849	0.365177	0.920199	0.986921
431	ENSMUSG00000002831	Plin4	5.85208	-0.0198956	0.588041	0.812588	NA
432	ENSMUSG00000002833	Hdgfl2	482.977	-0.257503	0.336531	0.355492	0.748796
433	ENSMUSG00000002835	Chaf1a	745.741	-0.0421454	0.316426	0.871493	0.980574
434	ENSMUSG00000002844	Adprh	598.175	0.238645	0.308908	0.365987	0.757839
435	ENSMUSG00000002845	Tmem39a	373.901	0.832882	0.558163	0.0283315	0.175914
436	ENSMUSG00000002846	Timmdc1	201.471	-0.500523	0.477255	0.138895	0.466681
437	ENSMUSG00000002847	Pla1a	5.93598	0.0502146	0.596878	0.182013	NA
438	ENSMUSG00000002870	Mcm2	666.42	0.2323	0.409466	0.444989	0.818766
439	ENSMUSG00000002871	Tpra1	283.728	0.679802	0.459582	0.0453836	0.233639
440	ENSMUSG00000002881	Nab1	451.62	-0.714155	0.454304	0.039456	0.21514
441	ENSMUSG00000002885	Adgre5	386.117	0.240917	0.666096	0.0125422	0.101917
442	ENSMUSG00000002897	Il17ra	241.282	1.25958	0.710492	0.0067866	0.0674024
443	ENSMUSG00000002900	Lamb1	661.428	0.793128	0.509428	0.0290393	0.178557
444	ENSMUSG00000002908	Kcnn1	119.752	-1.38525	1.10737	0.0145902	0.112699
445	ENSMUSG00000002910	Arrdc2	39.7259	0.0347177	0.570217	0.843131	0.976821
446	ENSMUSG00000002944	Cd36	381.066	3.19133	1.3503	0.000344816	0.00689391
447	ENSMUSG00000002948	Map2k7	134.637	0.19347	0.463875	0.524767	0.867838
448	ENSMUSG00000002949	Timm44	405.193	-0.243692	0.447337	0.430043	0.807007
449	ENSMUSG00000002957	Ap2a2	1316.93	0.060624	0.266043	0.801695	0.969172
450	ENSMUSG00000002963	Pnkp	265.167	-0.034021	0.386307	0.904393	0.985631
451	ENSMUSG00000002968	Med25	616.312	-0.422539	0.386154	0.16598	0.519043
452	ENSMUSG00000002980	Bcam	69.5594	0.449712	0.855172	0.0134704	0.106888
453	ENSMUSG00000002981	Clptm1	1039.58	0.523124	0.43631	0.105938	0.39869
454	ENSMUSG00000002983	Relb	58.4984	0.176647	0.586829	0.399567	0.784326
455	ENSMUSG00000002984	Tomm40	467.196	-0.160798	0.360844	0.574618	0.892633
456	ENSMUSG00000002985	Apoe	24098	2.87883	0.544323	5.84801e-09	5.91808e-07
457	ENSMUSG00000002992	Apoc2	209.751	0.619469	1.14816	0.00972391	0.0862462
458	ENSMUSG00000002996	Hbp1	1069.73	0.0515414	0.288301	0.841159	0.976264
459	ENSMUSG00000002997	Prkar2b	787.107	-0.844765	0.454175	0.0172865	0.126467
460	ENSMUSG00000003031	Cdkn1b	433.617	-0.273856	0.338371	0.327901	0.724943
461	ENSMUSG00000003032	Klf4	86.167	0.683327	0.741325	0.0667	0.299791
462	ENSMUSG00000003033	Ap1m1	1380.33	0.216196	0.278541	0.37996	0.769655
463	ENSMUSG00000003037	Rab8a	1032.15	0.214125	0.277192	0.383853	0.772617
464	ENSMUSG00000003038	Hmgn2	4256.11	-0.121852	0.272123	0.611711	0.91029
465	ENSMUSG00000003039	Fam32a	1158.01	-0.0143527	0.340181	0.954846	0.992099
466	ENSMUSG00000003062	Stard3nl	1228.28	0.101359	0.284534	0.687552	0.937343
467	ENSMUSG00000003068	Stk11	535.346	-0.16384	0.370944	0.572059	0.891396
468	ENSMUSG00000003070	Efna2	162.586	-0.403179	0.474242	0.219491	0.603416
469	ENSMUSG00000003072	Atp5f1d	2172.07	0.109581	0.409293	0.719266	0.948181
470	ENSMUSG00000003099	Ppp5c	585.419	0.229029	0.35767	0.421867	0.800429
471	ENSMUSG00000003119	Cdk12	659.533	-0.436513	0.425677	0.172239	0.530385
472	ENSMUSG00000003123	Lipe	148.851	0.0265528	0.425006	0.933218	0.988563
473	ENSMUSG00000003131	Pafah1b2	1817.87	-0.22236	0.266879	0.349023	0.742615
474	ENSMUSG00000003134	Tbc1d8	414.203	-0.056092	0.329085	0.833847	0.975017
475	ENSMUSG00000003135	Cnot11	219.385	-0.390916	0.426951	0.218251	0.601518
476	ENSMUSG00000003153	Slc2a3	130.68	-0.148733	0.466817	0.61528	0.911994
477	ENSMUSG00000003154	Foxj2	141.096	0.511653	0.526096	0.133261	0.456926
478	ENSMUSG00000003161	Sri	1026.99	0.667028	0.429905	0.04321	0.227196
479	ENSMUSG00000003166	Dgcr2	1376.35	-0.288565	0.416982	0.349509	0.742819
480	ENSMUSG00000003184	Irf3	381.019	0.0879311	0.36272	0.763289	0.961256
481	ENSMUSG00000003190	Bcl2l12	130.943	0.595155	0.562567	0.0933088	0.369695
482	ENSMUSG00000003198	Zfp959	146.03	0.676863	0.974659	0.0437674	0.228957
483	ENSMUSG00000003199	Mpnd	725.067	-0.462086	0.349739	0.110343	0.408507
484	ENSMUSG00000003200	Sh3gl1	781.808	-0.324512	0.297627	0.208765	0.588868
485	ENSMUSG00000003206	Ebi3	237.929	2.39822	0.518359	2.03117e-07	1.27139e-05
486	ENSMUSG00000003208	Yju2	117.571	0.282996	0.505328	0.358562	0.751645
487	ENSMUSG00000003226	Ranbp2	534.97	0.247072	0.446273	0.42375	0.801448
488	ENSMUSG00000003227	Edar	8.88539	0.0820183	0.602084	0.0690647	NA
489	ENSMUSG00000003228	Grk5	388.266	0.256563	0.484721	0.406404	0.789781
490	ENSMUSG00000003233	Dvl3	630.286	-0.141223	0.328066	0.60374	0.906619
491	ENSMUSG00000003234	Abcf3	358.951	-0.0147447	0.361001	0.955576	0.992099
492	ENSMUSG00000003235	Eif2b5	498.829	0.0808887	0.326897	0.770199	0.962727
493	ENSMUSG00000003269	Cyth2	859.155	-0.704874	0.357281	0.0188113	0.134084
494	ENSMUSG00000003271	Sult2b1	109.382	-0.393421	0.486234	0.231244	0.619131
495	ENSMUSG00000003273	Car11	167.852	-0.21967	0.465926	0.472536	0.835055
496	ENSMUSG00000003279	Dlgap1	549.68	-0.0227342	0.418991	0.933567	0.988563
497	ENSMUSG00000003282	Plag1	60.3103	0.384777	0.59705	0.212099	0.593463
498	ENSMUSG00000003283	Hck	1079.27	2.5116	0.799549	6.36413e-05	0.00174342
499	ENSMUSG00000003299	Mrpl4	1011.06	0.0504954	0.30656	0.851091	0.979027
500	ENSMUSG00000003308	Keap1	424.367	0.30213	0.375358	0.305345	0.702884
501	ENSMUSG00000003316	Glg1	1497.47	-0.227007	0.247399	0.310749	0.708919
502	ENSMUSG00000003344	Btbd2	335.672	-0.192305	0.400303	0.520145	0.86579
503	ENSMUSG00000003345	Csnk1g2	273.322	-0.930708	0.467766	0.0110635	0.0940256
504	ENSMUSG00000003346	Abhd17a	712.55	-0.134517	0.35895	0.63682	0.920682
505	ENSMUSG00000003348	Mob3a	429.012	0.535122	0.431393	0.0969382	0.378976
506	ENSMUSG00000003352	Cacnb3	597.514	-0.735323	0.546021	0.0513481	0.252594
507	ENSMUSG00000003354	Ccdc65	18.648	0.434275	0.861247	0.00360512	0.0428437
508	ENSMUSG00000003355	Fkbp11	81.2945	2.53999	1.47086	0.00165468	0.0234783
509	ENSMUSG00000003360	Ddx23	203.184	0.0895793	0.406905	0.767093	0.961816
510	ENSMUSG00000003363	Pld3	1218.49	0.982035	0.349214	0.00105995	0.0166661
511	ENSMUSG00000003378	Grik5	551.03	-0.616784	0.357768	0.0382776	0.210614
512	ENSMUSG00000003379	Cd79a	3.00855	0.0487447	0.596557	0.266653	NA
513	ENSMUSG00000003380	Rabac1	1507.17	-0.143263	0.387279	0.624663	0.915765
514	ENSMUSG00000003382	Etv3	139.446	0.210078	0.490589	0.484851	0.843532
515	ENSMUSG00000003402	Prkcsh	510.307	0.00467511	0.315888	0.989483	0.997142
516	ENSMUSG00000003410	Elavl3	3647.3	-1.47253	0.421015	6.56008e-05	0.00178393
517	ENSMUSG00000003411	Rab3b	121.15	0.291082	0.519352	0.342946	0.738131
518	ENSMUSG00000003418	St8sia6	7.09521	0.0700858	0.596376	0.360421	NA
519	ENSMUSG00000003420	Fcgrt	944.927	2.76134	5.03317	0.00217079	0.0288418
520	ENSMUSG00000003421	Nosip	673.994	0.0953159	0.326186	0.729906	0.951295
521	ENSMUSG00000003423	Pih1d1	688.851	0.0898385	0.347703	0.753798	0.957938
522	ENSMUSG00000003429	Rps11	8005.46	0.00479148	0.301837	0.990545	0.99758
523	ENSMUSG00000003435	Supt5	997.095	-0.181971	0.341095	0.514865	0.863336
524	ENSMUSG00000003436	Dll3	132.528	-0.223355	0.604188	0.30726	0.704921
525	ENSMUSG00000003437	Paf1	1049.65	-0.126377	0.378338	0.670013	0.932011
526	ENSMUSG00000003438	Timm50	1178.03	-0.0702585	0.303679	0.784491	0.96634
527	ENSMUSG00000003444	Med29	360.41	-0.0809803	0.404807	0.781566	0.966014
528	ENSMUSG00000003452	Bicd1	530.622	-0.965943	0.389274	0.0032347	0.0393369
529	ENSMUSG00000003458	Ncstn	1142.16	0.669972	0.329801	0.0166972	0.123771
530	ENSMUSG00000003464	Pex19	455.176	0.0250773	0.403527	0.937463	0.989178
531	ENSMUSG00000003469	Phyhip	8.63676	0.0815762	0.597468	0.339945	NA
532	ENSMUSG00000003484	Cyp4f18	129.395	3.59219	0.899424	2.07615e-06	9.5578e-05
533	ENSMUSG00000003500	Impdh1	161.997	-0.0634908	0.387554	0.8261	0.973107
534	ENSMUSG00000003518	Dusp3	290.717	0.576234	0.911945	0.0471366	0.238305
535	ENSMUSG00000003526	Prodh	752.188	-0.464649	0.389577	0.131391	0.452188
536	ENSMUSG00000003527	Ess2	515.496	-0.399593	0.347636	0.163661	0.514241
537	ENSMUSG00000003528	Slc25a1	671.515	-0.040767	0.381037	0.888036	0.983131
538	ENSMUSG00000003531	Dgcr6	714.368	-0.534591	0.409266	0.0937716	0.370761
539	ENSMUSG00000003534	Ddr1	886.557	-0.647736	0.487484	0.0668096	0.29999
540	ENSMUSG00000003541	Ier3	299.613	2.41187	0.498884	7.50537e-08	5.41562e-06
541	ENSMUSG00000003545	Fosb	43.0433	0.11207	0.55548	0.620683	0.913963
542	ENSMUSG00000003546	Klc4	195.419	-0.883608	0.546761	0.0240839	0.159027
543	ENSMUSG00000003549	Ercc1	516.495	0.441432	0.318195	0.101887	0.389312
544	ENSMUSG00000003559	As3mt	152.39	3.29031	0.924796	1.14497e-05	0.000422866
545	ENSMUSG00000003573	Homer3	397.56	-0.265309	0.394385	0.378553	0.768547
546	ENSMUSG00000003575	Crtc1	847.325	-1.22047	0.464349	0.00140667	0.0207142
547	ENSMUSG00000003581	Rnf215	230.588	-0.0540042	0.441	0.850395	0.979027
548	ENSMUSG00000003585	Sec14l2	22.6416	0.216838	0.643702	0.0823248	0.342727
549	ENSMUSG00000003604	Aven	111.846	-0.251692	0.498015	0.410345	0.792386
550	ENSMUSG00000003617	Cp	254.741	1.34249	0.56985	0.00182951	0.0254096
551	ENSMUSG00000003623	Crot	220.355	0.211837	0.489199	0.482162	0.841479
552	ENSMUSG00000003644	Rps6ka1	484.896	1.44059	0.73887	0.00363751	0.0431393
553	ENSMUSG00000003657	Calb2	64.1551	0.164269	0.600343	0.340743	0.736811
554	ENSMUSG00000003660	Snrnp200	1425.24	0.00839419	0.313967	0.978771	0.995077
555	ENSMUSG00000003662	Ciao1	367.448	0.989232	0.481973	0.00726219	0.0707194
556	ENSMUSG00000003665	Has1	16.3389	-0.00228895	0.568714	0.981021	0.995407
557	ENSMUSG00000003680	Taf6l	136.551	0.116274	0.416642	0.699768	0.941715
558	ENSMUSG00000003721	Insig2	306.767	0.0581306	0.395535	0.844334	0.977408
559	ENSMUSG00000003731	Kpna6	220.732	-0.150231	0.4377	0.616048	0.911994
560	ENSMUSG00000003746	Man1a	296.712	1.09325	0.766292	0.0153725	0.116933
561	ENSMUSG00000003752	Itpkc	72.9141	-0.378149	0.5651	0.239824	0.629796
562	ENSMUSG00000003762	Coq8b	192.643	-0.0229561	0.411084	0.934034	0.988563
563	ENSMUSG00000003778	Brd8	1260.4	0.19093	0.309443	0.472682	0.835055
564	ENSMUSG00000003779	Kif20a	670.473	0.31219	0.387226	0.298031	0.696524
565	ENSMUSG00000003808	Farsa	324.663	0.488339	0.451604	0.134208	0.458049
566	ENSMUSG00000003809	Gcdh	430.681	-0.45178	0.482837	0.177287	0.538709
567	ENSMUSG00000003810	Mast2	1304.94	-0.392452	0.409915	0.214405	0.595996
568	ENSMUSG00000003812	Dnase2a	372.587	-0.0768249	0.317976	0.772248	0.963104
569	ENSMUSG00000003813	Rad23a	776.989	0.00236855	0.334421	0.997247	0.998827
570	ENSMUSG00000003814	Calr	2086.33	0.813672	0.318981	0.00325256	0.039477
571	ENSMUSG00000003824	Syce2	795.386	-0.605756	0.459551	0.075914	0.32499
572	ENSMUSG00000003847	Nfat5	621.236	0.178941	0.393737	0.549093	0.880358
573	ENSMUSG00000003848	Nob1	360.949	-0.381411	0.404648	0.218846	0.602652
574	ENSMUSG00000003849	Nqo1	58.8827	5.51102	1.45568	6.93678e-06	0.000270088
575	ENSMUSG00000003863	Ppfia3	122.128	-0.346309	0.546257	0.274635	0.671875
576	ENSMUSG00000003865	Gys1	209.47	0.128124	0.473349	0.666727	0.930727
577	ENSMUSG00000003868	Ruvbl2	873.91	0.308982	0.342214	0.272573	0.669208
578	ENSMUSG00000003872	Lin7b	11.4208	-0.0843439	0.580049	0.590216	0.90052
579	ENSMUSG00000003873	Bax	1391.06	0.0209187	0.298079	0.939085	0.989253
580	ENSMUSG00000003882	Il7r	9.91302	0.146895	0.620608	0.0190269	0.135088
581	ENSMUSG00000003923	Tfam	367.756	-0.53301	0.380963	0.0821703	0.342207
582	ENSMUSG00000003929	Zfp81	455.92	-0.191873	0.332225	0.484438	0.843394
583	ENSMUSG00000003934	Efnb3	236.743	-0.115187	0.40932	0.696294	0.940258
584	ENSMUSG00000003948	Mmd	710.262	0.0761681	0.294971	0.768715	0.962727
585	ENSMUSG00000003949	Hlf	94.6701	3.24738	1.81595	0.000989502	0.0158293
586	ENSMUSG00000003955	Fam162a	1276.05	0.132466	0.31041	0.620813	0.913973
587	ENSMUSG00000003970	Rpl8	8532.83	0.0204307	0.28421	0.941605	0.989253
588	ENSMUSG00000003974	Grm3	132.958	0.170315	0.511806	0.550735	0.881127
589	ENSMUSG00000003992	Ssbp2	1918.97	-0.0295987	0.34516	0.911646	0.986224
590	ENSMUSG00000004018	Fancl	397.588	-0.0193803	0.351453	0.941767	0.989253
591	ENSMUSG00000004031	Brinp2	305.018	-1.16632	0.631352	0.0093931	0.0841239
592	ENSMUSG00000004032	Gstm5	1356.61	0.0127818	0.361105	0.969812	0.99314
593	ENSMUSG00000004035	Gstm7	389.745	-0.685668	0.534468	0.0626975	0.288635
594	ENSMUSG00000004040	Stat3	532.294	1.61695	0.524647	0.00016482	0.00379763
595	ENSMUSG00000004043	Stat5a	23.6276	-0.0062216	0.546185	0.970681	0.993141
596	ENSMUSG00000004044	Cavin1	34.8834	8.14297	3.01113	5.31373e-06	0.000213404
597	ENSMUSG00000004054	Map3k11	155.154	-0.0384662	0.431303	0.892528	0.984168
598	ENSMUSG00000004056	Akt2	489.229	-0.445312	0.401084	0.15329	0.494785
599	ENSMUSG00000004069	Dnaja3	543.88	0.0136156	0.318256	0.963031	0.992381
600	ENSMUSG00000004070	Hmox2	1385.09	0.383182	0.263574	0.0985742	0.382185
601	ENSMUSG00000004071	Cdip1	1784.01	0.233743	0.254066	0.308746	0.706293
602	ENSMUSG00000004085	Map3k20	205.613	1.57966	0.647487	0.00105535	0.0166165
603	ENSMUSG00000004096	Cwc15	1429.51	-0.0215373	0.279681	0.927607	0.987546
604	ENSMUSG00000004099	Dnmt1	908.261	-0.648696	0.293356	0.0123208	0.100724
605	ENSMUSG00000004100	Ppan	289.503	0.459852	0.475743	0.162312	0.511744
606	ENSMUSG00000004105	Angptl2	312.938	-0.000209774	0.475741	0.993138	0.99808
607	ENSMUSG00000004110	Cacna1e	1148.46	-0.0635087	0.419626	0.834594	0.975112
608	ENSMUSG00000004113	Cacna1b	560.442	-0.608781	0.421801	0.0631995	0.290132
609	ENSMUSG00000004127	Trmt10a	119.711	0.12678	0.446136	0.674397	0.932951
610	ENSMUSG00000004151	Etv1	215.733	0.59734	0.657057	0.0939123	0.370998
611	ENSMUSG00000004187	Kifc2	48.2812	-0.275993	0.575273	0.324961	0.723143
612	ENSMUSG00000004207	Psap	6606.61	2.02271	0.329797	6.38357e-11	9.90834e-09
613	ENSMUSG00000004221	Ikbkg	1136.33	0.501781	0.285665	0.0452131	0.233087
614	ENSMUSG00000004231	Pax2	2.82085	-0.0711896	0.599952	0.228572	NA
615	ENSMUSG00000004233	Wars2	207.864	0.831981	0.648067	0.035799	0.202506
616	ENSMUSG00000004263	Atn1	518.589	-0.344079	0.39679	0.260512	0.655348
617	ENSMUSG00000004264	Phb2	1294.24	0.19293	0.279319	0.43481	0.810685
618	ENSMUSG00000004266	Ptpn6	845.931	2.63677	0.563441	1.33332e-07	8.82683e-06
619	ENSMUSG00000004267	Eno2	141.291	-0.336953	0.516352	0.292323	0.69037
620	ENSMUSG00000004268	Emg1	1427.04	-0.182923	0.263493	0.435556	0.811221
621	ENSMUSG00000004270	Lpcat3	417.512	0.633867	0.420148	0.049734	0.247399
622	ENSMUSG00000004285	Atp6v1f	2854.91	-0.0058459	0.331042	0.978075	0.994891
623	ENSMUSG00000004296	Il12b	4.11432	0.0510361	0.596905	0.21812	NA
624	ENSMUSG00000004317	Clcn5	398.752	-0.04281	0.422231	0.879799	0.982506
625	ENSMUSG00000004319	Clcn3	910.377	-0.200518	0.265828	0.397289	0.782988
626	ENSMUSG00000004328	Hif3a	149.117	0.295462	0.478707	0.345778	0.740689
627	ENSMUSG00000004347	Pde1c	369.62	-0.777231	0.474077	0.0305341	0.184059
628	ENSMUSG00000004356	Utp20	285.447	0.287252	0.463043	0.359222	0.75209
629	ENSMUSG00000004359	Spic	128.072	10.6311	3.00798	1.13782e-10	1.66484e-08
630	ENSMUSG00000004360	9330159F19Rik	617.05	-0.529945	0.411848	0.0975254	0.380172
631	ENSMUSG00000004364	Cul3	1019.68	-0.0235446	0.268585	0.91867	0.986921
632	ENSMUSG00000004366	Sst	46.8791	0.079915	0.550284	0.722491	0.948444
633	ENSMUSG00000004371	Il11	8.6916	0.0883057	0.603392	0.0618846	NA
634	ENSMUSG00000004383	Large1	2012.44	-0.349931	0.35183	0.223943	0.608945
635	ENSMUSG00000004393	Ddx56	270.957	0.49968	0.531291	0.141364	0.472215
636	ENSMUSG00000004394	Tmed4	603.315	0.178024	0.349786	0.532356	0.873084
637	ENSMUSG00000004415	Col26a1	64.0402	0.427229	0.774534	0.0625203	0.288165
638	ENSMUSG00000004446	Bid	279.71	0.897717	0.681011	0.0288655	0.178109
639	ENSMUSG00000004451	Ralb	249.443	1.23585	0.647882	0.00565749	0.0591552
640	ENSMUSG00000004455	Ppp1cc	349.75	-0.21871	0.32467	0.42118	0.800226
641	ENSMUSG00000004460	Dnajb11	489.811	0.596446	0.367514	0.0455565	0.234005
642	ENSMUSG00000004462	Tbccd1	169.946	0.50683	0.540707	0.137049	0.463529
643	ENSMUSG00000004473	Clec11a	18.4868	-0.139651	0.60361	0.308688	0.706292
644	ENSMUSG00000004500	Zfp324	139.427	-0.52408	0.697262	0.123563	0.436086
645	ENSMUSG00000004508	Gab2	887.368	0.138377	0.456847	0.647959	0.923848
646	ENSMUSG00000004530	Coro1c	941.238	-0.15973	0.320513	0.552335	0.881785
647	ENSMUSG00000004535	Tax1bp1	1101.44	-0.12373	0.314829	0.640519	0.921872
648	ENSMUSG00000004552	Ctse	25.1334	0.193821	0.628015	0.148075	0.484556
649	ENSMUSG00000004558	Ndrg2	496.428	0.589868	0.488631	0.0844686	0.348585
650	ENSMUSG00000004561	Mettl17	228.076	-0.38134	0.444899	0.235104	0.623433
651	ENSMUSG00000004562	Arhgef40	327.295	0.0695367	0.326725	0.801913	0.969172
652	ENSMUSG00000004565	Pnpla6	172.137	-0.236537	0.508637	0.430202	0.807007
653	ENSMUSG00000004567	Mcoln1	622.661	-0.737893	0.422309	0.0273796	0.172036
654	ENSMUSG00000004568	Arhgef18	530.616	-0.137747	0.380992	0.636057	0.920466
655	ENSMUSG00000004591	Pkn2	808.32	0.0489967	0.284896	0.847653	0.978458
656	ENSMUSG00000004609	Cd33	561.202	0.222257	0.645955	0.0861488	0.351949
657	ENSMUSG00000004610	Etfb	1752.69	0.626809	0.370621	0.0367663	0.20524
658	ENSMUSG00000004626	Stxbp2	598.458	0.424845	0.343535	0.133637	0.457111
659	ENSMUSG00000004630	Pcp2	57.1764	-0.520414	0.652693	0.133945	0.457407
660	ENSMUSG00000004631	Sgce	609.166	0.234759	0.397082	0.435486	0.811221
661	ENSMUSG00000004633	Chn2	1000.35	-0.24827	0.366276	0.393926	0.780648
662	ENSMUSG00000004637	Wwox	1085.3	0.801704	0.451938	0.0198686	0.13945
663	ENSMUSG00000004642	Slbp	485.993	0.15623	0.339282	0.577709	0.893919
664	ENSMUSG00000004651	Tyr	2.15418	0.0155852	0.583165	0.893164	NA
665	ENSMUSG00000004655	Aqp1	216.924	0.054893	0.597652	0.0119052	0.0984977
666	ENSMUSG00000004661	Arid3b	187.323	0.282877	0.464004	0.365068	0.757355
667	ENSMUSG00000004665	Cnn2	759.656	2.25601	0.792654	0.000185706	0.0041742
668	ENSMUSG00000004667	Polr2e	1730.35	-0.199539	0.340624	0.474735	0.83659
669	ENSMUSG00000004668	Abca13	5.73582	-0.0252893	0.572201	0.866603	NA
670	ENSMUSG00000004677	Myo9b	884.092	-0.205737	0.353456	0.472165	0.834866
671	ENSMUSG00000004698	Hdac9	1031.63	0.360733	0.400094	0.237748	0.626755
672	ENSMUSG00000004707	Ly9	183.6	0.0993285	0.595075	0.416186	0.797085
673	ENSMUSG00000004709	Cd244a	236.62	0.119718	0.602077	0.308534	0.70601
674	ENSMUSG00000004730	Adgre1	1518.56	3.26442	0.589041	1.20931e-09	1.45446e-07
675	ENSMUSG00000004748	Mtfp1	42.2397	0.00574092	0.512828	0.987863	0.996785
676	ENSMUSG00000004768	Rab23	203.232	-0.160451	0.381428	0.58348	0.897082
677	ENSMUSG00000004771	Rab11a	1771.74	0.0661446	0.30785	0.8032	0.969374
678	ENSMUSG00000004788	Eif2b2	304.567	-0.138515	0.399552	0.639598	0.921585
679	ENSMUSG00000004789	Dlst	760.981	-0.155427	0.296905	0.543902	0.878531
680	ENSMUSG00000004791	Pgf	44.589	5.61937	1.55559	2.15261e-05	0.0007077
681	ENSMUSG00000004798	Ulk2	1081.96	-0.315265	0.270131	0.18949	0.556911
682	ENSMUSG00000004814	Ccl24	117.92	0.415071	0.815895	0.0121379	0.0997969
683	ENSMUSG00000004815	Dgkq	267.84	-0.0866439	0.446024	0.766224	0.961816
684	ENSMUSG00000004837	Grap	56.0576	0.299908	0.686009	0.0761674	0.325433
685	ENSMUSG00000004843	Chmp2b	182.802	1.71489	0.739686	0.0012006	0.018436
686	ENSMUSG00000004846	Plod3	334.529	-0.0653879	0.414167	0.821887	0.972631
687	ENSMUSG00000004849	Ap1s1	521.648	-0.466335	0.34168	0.102153	0.390005
688	ENSMUSG00000004864	Mapk13	22.8744	0.154278	0.624009	0.00510035	0.0551784
689	ENSMUSG00000004865	Srpk1	943.639	-0.568533	0.345135	0.0495132	0.246782
690	ENSMUSG00000004880	Lbr	791.554	0.391055	0.369709	0.183532	0.547831
691	ENSMUSG00000004885	Crabp2	115.437	1.22528	1.35608	0.0141017	0.110073
692	ENSMUSG00000004891	Nes	605.832	-0.87262	0.440203	0.0127009	0.102915
693	ENSMUSG00000004892	Bcan	144.619	0.00600429	0.481535	0.988996	0.997059
694	ENSMUSG00000004895	Prcc	260.418	-0.780873	0.61205	0.0488807	0.244212
695	ENSMUSG00000004896	Mettl25b	458.305	-0.0742096	0.308174	0.775462	0.964113
696	ENSMUSG00000004897	Hdgf	1136.74	-0.149264	0.348719	0.595566	0.903386
697	ENSMUSG00000004902	Slc25a18	46.9717	-0.199544	0.552027	0.449657	0.822086
698	ENSMUSG00000004929	Thop1	273.172	-0.408096	0.431731	0.20201	0.577259
699	ENSMUSG00000004931	Apba3	130.117	-0.401861	0.543962	0.223681	0.608945
700	ENSMUSG00000004933	Matk	92.3955	-0.248083	0.517346	0.407595	0.79055
701	ENSMUSG00000004934	Pias4	398.621	-0.798459	0.377757	0.011175	0.0946232
702	ENSMUSG00000004936	Map2k1	466.299	0.290049	0.413397	0.344902	0.739973
703	ENSMUSG00000004937	Sgta	689.131	-0.42225	0.340341	0.136562	0.46263
704	ENSMUSG00000004945	Tmem242	897.409	0.380808	0.284389	0.126697	0.442599
705	ENSMUSG00000004947	Dtx2	128.715	0.0148544	0.446468	0.964488	0.992796
706	ENSMUSG00000004951	Hspb1	29.6684	0.593095	1.13717	0.00460136	0.051287
707	ENSMUSG00000004952	Rasa4	107.408	2.65906	0.845441	6.09014e-05	0.00168212
708	ENSMUSG00000004961	Syt5	369.892	-0.290646	0.432294	0.350965	0.743984
709	ENSMUSG00000004980	Hnrnpa2b1	11435.8	-0.109164	0.254682	0.630815	0.91863
710	ENSMUSG00000004988	Fxyd4	15.3405	-0.0872149	0.590112	0.491171	0.847442
711	ENSMUSG00000004994	Yju2b	205.861	0.106508	0.43479	0.724761	0.949471
712	ENSMUSG00000004996	Mri1	359.458	-0.304413	0.342725	0.28137	0.678525
713	ENSMUSG00000005034	Prkacb	820.717	-0.118289	0.287769	0.636136	0.920466
714	ENSMUSG00000005043	Sgsh	35.9516	-0.051743	0.562119	0.777643	0.964527
715	ENSMUSG00000005045	Chd5	102.866	-1.3361	0.824053	0.0104037	0.0900507
716	ENSMUSG00000005054	Cstb	1474.61	0.756692	0.437145	0.0242297	0.159667
717	ENSMUSG00000005057	Sh2b2	217.494	-0.284272	0.460548	0.365168	0.757355
718	ENSMUSG00000005069	Pex5	376.653	-0.255539	0.37019	0.383272	0.772191
719	ENSMUSG00000005078	Jkamp	1303.97	0.130397	0.375157	0.659089	0.927236
720	ENSMUSG00000005087	Cd44	509.86	3.13142	0.889259	1.3198e-05	0.000477457
721	ENSMUSG00000005089	Slc1a2	316.92	0.79683	0.613353	0.0392913	0.214445
722	ENSMUSG00000005102	Eif2ak4	340.006	-0.559614	0.47654	0.102866	0.391913
723	ENSMUSG00000005103	Wdr1	1710.13	1.26414	0.416844	0.000318983	0.00649042
724	ENSMUSG00000005107	Slc2a9	82.2493	3.10847	1.4738	0.000660931	0.0115197
725	ENSMUSG00000005124	Ccn4	41.989	0.093741	0.5923	0.458232	0.826833
726	ENSMUSG00000005125	Ndrg1	764.188	-1.14581	0.398042	0.000774706	0.0129997
727	ENSMUSG00000005131	4930550C14Rik	2.72466	0.0430728	0.594206	0.455553	NA
728	ENSMUSG00000005142	Man2b1	1043.93	1.81468	0.370945	8.04496e-08	5.73941e-06
729	ENSMUSG00000005148	Klf5	15.0895	0.123981	0.613056	0.0167334	0.12392
730	ENSMUSG00000005150	Wdr83	613.401	0.188357	0.401814	0.532936	0.87338
731	ENSMUSG00000005161	Prdx2	12437.4	-0.4213	0.338547	0.139729	0.468613
732	ENSMUSG00000005198	Polr2a	1202.7	0.109529	0.267324	0.649576	0.924079
733	ENSMUSG00000005204	Senp3	655.271	-0.0772637	0.309991	0.767208	0.961816
734	ENSMUSG00000005225	Plekha8	306.406	-0.098039	0.41213	0.738935	0.953687
735	ENSMUSG00000005233	Spc25	1058.97	0.146233	0.387439	0.624271	0.915765
736	ENSMUSG00000005237	Dnah2	67.654	0.0623756	0.567911	0.737899	0.953687
737	ENSMUSG00000005262	Ufd1	691.425	-0.0451664	0.281121	0.852364	0.979027
738	ENSMUSG00000005267	Zfp287	197.505	-0.644536	0.542421	0.0786181	0.332232
739	ENSMUSG00000005299	Letm1	644.205	0.0274495	0.295772	0.917771	0.986921
740	ENSMUSG00000005312	Ubqln1	972.504	-0.123381	0.27878	0.613988	0.911145
741	ENSMUSG00000005320	Fgfr4	13.2244	-0.132205	0.605124	0.280615	0.677462
742	ENSMUSG00000005338	Cadm3	389.341	-0.813298	0.415523	0.015223	0.116065
743	ENSMUSG00000005354	Txn2	1386.84	0.0469484	0.334335	0.869234	0.980574
744	ENSMUSG00000005357	Slc1a6	11.5228	0.0640067	0.58267	0.645779	0.923195
745	ENSMUSG00000005360	Slc1a3	1401.48	0.298068	0.311975	0.261932	0.656899
746	ENSMUSG00000005362	Crbn	409.777	0.314359	0.359423	0.277318	0.674918
747	ENSMUSG00000005370	Msh6	372.813	-0.248897	0.391681	0.406645	0.789841
748	ENSMUSG00000005371	Fbxo11	1390.73	-0.450453	0.312104	0.092332	0.36671
749	ENSMUSG00000005373	Mlxipl	33.2678	0.0720381	0.587802	0.566995	0.889019
750	ENSMUSG00000005374	Tbl2	240.473	-0.100512	0.378992	0.728343	0.950815
751	ENSMUSG00000005378	Bud23	677.675	-0.0692453	0.289421	0.781306	0.966014
752	ENSMUSG00000005397	Nid1	384.106	0.982808	1.52924	0.017582	0.128098
753	ENSMUSG00000005410	Mcm5	516.764	-0.0526081	0.347092	0.848284	0.978458
754	ENSMUSG00000005413	Hmox1	3755.13	4.27957	0.527377	1.58952e-17	1.4044e-14
755	ENSMUSG00000005417	Mprip	1731.24	-0.323841	0.358211	0.264179	0.658783
756	ENSMUSG00000005442	Cic	419.075	-0.647079	0.509774	0.0715388	0.314039
757	ENSMUSG00000005447	Pafah1b3	2401.25	-0.636319	0.419433	0.0522959	0.25604
758	ENSMUSG00000005469	Prkaca	509.855	-0.37311	0.377209	0.212159	0.593486
759	ENSMUSG00000005470	Asf1b	236.64	0.437812	0.419379	0.163073	0.512814
760	ENSMUSG00000005474	Myl10	8.028	0.0835633	0.602365	0.0729366	NA
761	ENSMUSG00000005481	Ddx39a	1575.43	0.277973	0.31061	0.294819	0.693503
762	ENSMUSG00000005483	Dnajb1	544.148	0.803805	0.400515	0.0124166	0.101186
763	ENSMUSG00000005501	Usp40	588.073	0.103569	0.320991	0.704431	0.942972
764	ENSMUSG00000005505	Kbtbd4	400.304	0.526236	0.441193	0.105732	0.398412
765	ENSMUSG00000005506	Celf1	1839.84	-0.426753	0.25091	0.0603518	0.281732
766	ENSMUSG00000005510	Ndufs3	1236.31	-0.113285	0.343581	0.68333	0.935765
767	ENSMUSG00000005514	Por	435.209	-0.0361155	0.373538	0.896799	0.984504
768	ENSMUSG00000005533	Igf1r	2515.36	-0.189826	0.326893	0.48616	0.844296
769	ENSMUSG00000005534	Insr	940.513	-0.529032	0.43826	0.108152	0.403913
770	ENSMUSG00000005540	Fcer2a	37.5974	0.0315299	0.578342	0.830781	0.974322
771	ENSMUSG00000005553	Atp4a	16.534	0.160859	0.625304	0.0297449	0.181246
772	ENSMUSG00000005566	Trim28	3252.58	-0.20181	0.259948	0.379501	0.769394
773	ENSMUSG00000005575	Ube2m	495.397	0.261567	0.4616	0.398414	0.783727
774	ENSMUSG00000005580	Adcy9	247.272	-0.355964	0.516196	0.271064	0.667261
775	ENSMUSG00000005583	Mef2c	2786.76	0.684092	0.383485	0.0268031	0.170209
776	ENSMUSG00000005609	Ctr9	578.922	0.214405	0.375218	0.465099	0.830741
777	ENSMUSG00000005610	Eif4g2	7203.06	-0.19099	0.232871	0.37065	0.761274
778	ENSMUSG00000005611	Irag1	12.2331	0.323972	0.728573	0.0125388	0.101917
779	ENSMUSG00000005615	Pcyt1a	416.56	-0.103019	0.445707	0.724909	0.949471
780	ENSMUSG00000005621	Zfp592	254.875	-0.294647	0.452267	0.348708	0.742615
781	ENSMUSG00000005625	Psmd4	1471.05	0.178238	0.265075	0.453451	0.824028
782	ENSMUSG00000005628	Tmod4	10.3717	-0.0266413	0.586514	0.779858	0.965503
783	ENSMUSG00000005640	Insrr	24.1869	0.156294	0.624842	0.00448278	0.0502877
784	ENSMUSG00000005656	Snx6	1430.67	0.534417	0.291936	0.0359478	0.202744
785	ENSMUSG00000005667	Mthfd2	145.201	0.228793	0.414914	0.452602	0.823604
786	ENSMUSG00000005672	Kit	858.873	-0.540326	0.399123	0.086332	0.352197
787	ENSMUSG00000005674	Tomm40l	242.942	0.412675	0.429532	0.192346	0.56109
788	ENSMUSG00000005677	Nr1i3	157.416	0.285529	0.464416	0.361056	0.753743
789	ENSMUSG00000005681	Apoa2	8.44581	0.171877	0.630447	0.0165355	NA
790	ENSMUSG00000005682	Pan2	479.812	-0.553595	0.373164	0.0680732	0.303941
791	ENSMUSG00000005683	Cs	1892.02	0.202632	0.254436	0.372519	0.763313
792	ENSMUSG00000005686	Ampd3	39.2465	4.83505	1.50601	5.5711e-05	0.00156837
793	ENSMUSG00000005687	Bcas2	1028.37	-0.0669296	0.31024	0.797065	0.968061
794	ENSMUSG00000005696	Sh2d1a	31.2852	0.0789074	0.517136	0.766819	0.961816
795	ENSMUSG00000005698	Ctcf	869.111	-0.0604196	0.29117	0.808807	0.970761
796	ENSMUSG00000005699	Pard6a	252.618	-0.231269	0.459006	0.452152	0.823503
797	ENSMUSG00000005705	Agrp	384.092	-0.0774849	0.371427	0.785997	0.966599
798	ENSMUSG00000005718	Tfap4	46.9208	-0.0839865	0.518075	0.743504	0.955451
799	ENSMUSG00000005732	Ranbp1	2667.02	-0.0663455	0.286504	0.786752	0.966599
800	ENSMUSG00000005763	Cd247	257.183	-0.264898	0.496264	0.390852	0.778195
801	ENSMUSG00000005774	Rfx5	95.4984	-0.133385	0.544195	0.584974	0.897836
802	ENSMUSG00000005779	Psmb4	2235.27	-0.0683778	0.265332	0.76997	0.962727
803	ENSMUSG00000005802	Slc30a4	111.413	-0.338607	0.48124	0.292169	0.690291
804	ENSMUSG00000005803	Sqor	142.372	0.402673	0.764416	0.0544981	0.262734
805	ENSMUSG00000005804	Bloc1s6	331.219	-0.0761342	0.352058	0.785367	0.966371
806	ENSMUSG00000005813	Metap1	329.603	0.309563	0.461966	0.325374	0.723594
807	ENSMUSG00000005823	Gpr108	211.9	0.476758	0.448272	0.141694	0.472761
808	ENSMUSG00000005846	Rsl1d1	1301.57	-0.198791	0.273617	0.411644	0.793445
809	ENSMUSG00000005871	Apc	2572.86	-0.256204	0.362296	0.376077	0.766501
810	ENSMUSG00000005873	Reep5	1610.29	0.823849	0.348978	0.00529902	0.0564868
811	ENSMUSG00000005881	Ergic3	1616.8	0.55431	0.345407	0.05266	0.256947
812	ENSMUSG00000005882	Uqcc1	393.024	-0.16897	0.377095	0.563284	0.887115
813	ENSMUSG00000005883	Spo11	6.99598	0.0505053	0.596938	0.164933	NA
814	ENSMUSG00000005886	Ncoa2	1210.96	0.0676088	0.279645	0.788115	0.967088
815	ENSMUSG00000005893	Nr2c2	1071.19	-0.222323	0.343534	0.429196	0.806305
816	ENSMUSG00000005897	Nr2c1	143.773	0.260791	0.564851	0.34909	0.742615
817	ENSMUSG00000005899	Smpd4	304.295	0.0637858	0.345199	0.824309	0.973107
818	ENSMUSG00000005907	Pex1	198.246	0.126623	0.393088	0.670996	0.932093
819	ENSMUSG00000005917	Otx1	287.096	-0.731964	0.407164	0.0252213	0.164055
820	ENSMUSG00000005936	Kctd20	489.92	0.113663	0.305812	0.667016	0.930891
821	ENSMUSG00000005947	Itgae	135.442	0.218705	0.483088	0.470701	0.833561
822	ENSMUSG00000005949	Ctns	240.51	0.0438396	0.368652	0.883406	0.983003
823	ENSMUSG00000005950	P2rx5	20.2045	-0.0321075	0.578911	0.80324	0.969374
824	ENSMUSG00000005951	Shpk	15.0947	-0.160112	0.582603	0.433726	0.809881
825	ENSMUSG00000005958	Ephb3	95.7049	0.0178324	0.489026	0.953988	0.991674
826	ENSMUSG00000005968	Tuft1	94.6207	0.820779	0.648709	0.0378573	0.209052
827	ENSMUSG00000005973	Rcn1	348.028	0.747383	0.548435	0.0428991	0.226117
828	ENSMUSG00000005980	Dnase1	12.3434	-0.0110322	0.577392	0.926791	0.987546
829	ENSMUSG00000005981	Trap1	572.168	0.302954	0.360759	0.291167	0.689341
830	ENSMUSG00000005982	Naa60	742.973	0.409292	0.401501	0.183096	0.546932
831	ENSMUSG00000005983	1700037C18Rik	685.793	0.370429	0.387933	0.219231	0.603062
832	ENSMUSG00000005986	Ankrd13d	56.7364	-0.216227	0.526413	0.451971	0.823434
833	ENSMUSG00000006005	Tpr	1831.52	0.325254	0.274653	0.18107	0.544372
834	ENSMUSG00000006010	Odr4	317.166	0.0445805	0.363558	0.88049	0.982592
835	ENSMUSG00000006014	Prg4	54.5445	0.0984137	0.495523	0.729406	0.951176
836	ENSMUSG00000006019	Dhx34	93.5991	-0.181772	0.476526	0.54289	0.877925
837	ENSMUSG00000006021	Kptn	206.481	-0.142039	0.443189	0.634176	0.919373
838	ENSMUSG00000006024	Napa	1748.5	0.0384308	0.257034	0.871546	0.980574
839	ENSMUSG00000006050	Sra1	866.743	0.250762	0.306921	0.340554	0.736579
840	ENSMUSG00000006057	Atp5mc1	1751.46	0.0702082	0.368386	0.813423	0.971384
841	ENSMUSG00000006058	Snf8	453.17	0.31579	0.544566	0.301923	0.699595
842	ENSMUSG00000006095	Tbcb	2289.7	-0.179074	0.378438	0.547089	0.879437
843	ENSMUSG00000006127	Inpp5k	422.45	0.387225	0.45219	0.22589	0.611784
844	ENSMUSG00000006134	Crkl	699.564	-0.395264	0.369398	0.182928	0.546808
845	ENSMUSG00000006154	Eps8l1	49.6799	-0.0374781	0.560123	0.83552	0.975226
846	ENSMUSG00000006169	Clint1	681.291	0.0810297	0.322399	0.767928	0.962193
847	ENSMUSG00000006191	Cdkal1	704.341	-0.027337	0.355449	0.919088	0.986921
848	ENSMUSG00000006205	Htra1	191.823	1.97962	3.48205	0.0042798	0.0485955
849	ENSMUSG00000006215	Zbtb17	540.446	-0.875006	0.546624	0.0253944	0.164761
850	ENSMUSG00000006218	Fam131c	14.6734	-0.134379	0.589236	0.431697	0.808096
851	ENSMUSG00000006219	Fblim1	151.835	0.475958	0.537201	0.157102	0.501453
852	ENSMUSG00000006235	Epor	57.1191	0.173452	0.615284	0.225509	0.611125
853	ENSMUSG00000006241	Ccdc159	18.459	-0.148168	0.595262	0.3806	0.770078
854	ENSMUSG00000006262	Mob1b	307.985	-0.349438	0.412432	0.261176	0.65571
855	ENSMUSG00000006269	Atp6v1b1	6.71267	0.02738	0.590139	0.733957	NA
856	ENSMUSG00000006270	Vax1	5.94537	0.0689877	0.599568	0.122884	NA
857	ENSMUSG00000006273	Atp6v1b2	1905.36	0.815508	0.326204	0.00371479	0.043695
858	ENSMUSG00000006276	Eps15l1	1514.25	-0.29645	0.366786	0.313432	0.711829
859	ENSMUSG00000006281	Tep1	218.156	0.45689	0.722891	0.113588	0.415434
860	ENSMUSG00000006288	Ttc5	667.77	-0.175192	0.305195	0.502178	0.855007
861	ENSMUSG00000006289	Osgep	1049.21	0.198542	0.342775	0.481366	0.840736
862	ENSMUSG00000006299	Aamp	1205.93	0.235802	0.301696	0.365314	0.757355
863	ENSMUSG00000006301	Tmbim1	280.948	2.41251	0.469663	1.53756e-08	1.3585e-06
864	ENSMUSG00000006304	Arpc2	4123.71	0.577934	0.327702	0.0370985	0.206296
865	ENSMUSG00000006307	Kmt2b	363.177	-0.584395	0.424834	0.0745367	0.321209
866	ENSMUSG00000006313	Upk1a	2.12721	-0.0581341	0.595643	0.393672	NA
867	ENSMUSG00000006315	Tmem147	1226.58	0.0486322	0.322271	0.861587	0.979697
868	ENSMUSG00000006333	Rps9	9738.38	-0.108847	0.299479	0.670251	0.932011
869	ENSMUSG00000006335	Tfpt	287.814	-0.478998	0.410794	0.130834	0.451212
870	ENSMUSG00000006342	Susd2	27.1261	-0.111459	0.593342	0.421373	0.800312
871	ENSMUSG00000006344	Ggt5	39.0299	8.31322	3.05564	4.88836e-06	0.000200178
872	ENSMUSG00000006345	Ggt1	11.8378	0.10675	0.607965	0.0314428	0.187417
873	ENSMUSG00000006356	Crip2	1366.59	0.00457831	0.340415	0.990702	0.997587
874	ENSMUSG00000006360	Crip1	505.005	2.95518	0.65103	2.23973e-07	1.38682e-05
875	ENSMUSG00000006362	Cbfa2t3	424.957	-0.638761	0.445872	0.059313	0.278695
876	ENSMUSG00000006369	Fbln1	526.631	0.666318	0.434072	0.0434433	0.228162
877	ENSMUSG00000006373	Pgrmc1	1435.52	-0.100876	0.319956	0.704931	0.943303
878	ENSMUSG00000006378	Gcat	291.561	0.0479231	0.474182	0.873019	0.98102
879	ENSMUSG00000006386	Tek	120.29	0.252441	0.642516	0.169628	0.525586
880	ENSMUSG00000006389	Mpl	9.81399	0.0980967	0.604679	0.11064	0.408949
881	ENSMUSG00000006390	Elovl1	449.061	2.94658	0.382128	6.24421e-16	3.33586e-13
882	ENSMUSG00000006392	Med8	797.769	0.144846	0.396446	0.630151	0.918585
883	ENSMUSG00000006395	Hyi	118.787	-0.02624	0.48058	0.920444	0.986921
884	ENSMUSG00000006398	Cdc20	925.021	0.272027	0.447984	0.382351	0.771775
885	ENSMUSG00000006403	Adamts4	46.3759	-0.195774	0.566151	0.430567	0.80723
886	ENSMUSG00000006411	Nectin4	2.46188	0.0544812	0.597146	0.26904	NA
887	ENSMUSG00000006412	Pfdn2	453.247	-0.0941278	0.300983	0.713567	0.946048
888	ENSMUSG00000006418	Rnf114	880.038	0.23456	0.369488	0.423678	0.801444
889	ENSMUSG00000006423	Steep1	207.376	-0.316098	0.445173	0.316955	0.714813
890	ENSMUSG00000006435	Neurl1a	99.8644	3.03737	0.896253	2.37447e-05	0.000774804
891	ENSMUSG00000006442	Srm	1087.02	-0.347401	0.409012	0.267004	0.661662
892	ENSMUSG00000006445	Epha2	19.7243	0.190226	0.633754	0.072047	0.31513
893	ENSMUSG00000006456	Rbm14	513.023	-0.176421	0.4063	0.555729	0.883352
894	ENSMUSG00000006457	Actn3	16.3763	0.131782	0.615619	0.0128826	0.10362
895	ENSMUSG00000006462	A530013C23Rik	24.762	-0.0249909	0.570918	0.867172	0.980574
896	ENSMUSG00000006463	Zdhhc24	111.443	-0.288115	0.5592	0.327605	0.724943
897	ENSMUSG00000006464	Bbs1	167.391	-0.355465	0.570407	0.256009	0.650413
898	ENSMUSG00000006471	Ndor1	191.548	-0.606402	0.531082	0.0920322	0.365835
899	ENSMUSG00000006476	Nsmf	736.975	-0.673981	0.399966	0.0359824	0.202744
900	ENSMUSG00000006494	Pdk1	225.421	0.744789	0.754412	0.0539103	0.260996
901	ENSMUSG00000006498	Ptbp1	902.623	0.576815	0.426589	0.0751907	0.322736
902	ENSMUSG00000006517	Mvd	176.486	-0.429069	0.592194	0.194038	0.563235
903	ENSMUSG00000006519	Cyba	1696.94	3.39105	0.308726	2.02321e-29	1.54924e-25
904	ENSMUSG00000006526	Stimate	326.808	0.699434	0.412181	0.0294218	0.179994
905	ENSMUSG00000006527	Sfmbt1	501.068	0.110044	0.395545	0.714256	0.946244
906	ENSMUSG00000006538	Ihh	7.89837	-0.0790508	0.601752	0.107804	NA
907	ENSMUSG00000006567	Atp7b	58.4777	0.0531288	0.560369	0.792887	0.96733
908	ENSMUSG00000006574	Slc4a1	36.6232	7.93068	3.27988	4.08231e-05	0.00119918
909	ENSMUSG00000006575	Rundc3a	395.849	-1.3534	0.726255	0.00687186	0.0680432
910	ENSMUSG00000006576	Slc4a3	128.062	-0.113266	0.472394	0.695292	0.940152
911	ENSMUSG00000006585	Cdt1	163.879	-0.093827	0.426138	0.750035	0.956322
912	ENSMUSG00000006586	Runx1t1	2357.12	-0.664254	0.318164	0.0158003	0.119122
913	ENSMUSG00000006589	Aprt	1888.02	0.393708	0.439371	0.215253	0.59732
914	ENSMUSG00000006599	Gtf2h1	415.938	0.0289545	0.37876	0.919689	0.986921
915	ENSMUSG00000006611	Hfe	420.101	0.189621	0.635168	0.0535777	0.259777
916	ENSMUSG00000006638	Abhd1	93.8361	0.0853859	0.554407	0.699321	0.941593
917	ENSMUSG00000006641	Slc5a6	119.328	0.627096	0.784085	0.0735744	0.319209
918	ENSMUSG00000006649	Nphs1	44.69	0.0111848	0.502392	0.971878	0.993209
919	ENSMUSG00000006651	Aplp1	1021.35	-0.603041	0.472417	0.0803343	0.337251
920	ENSMUSG00000006673	Qrich1	1084.72	-0.0718165	0.348079	0.804895	0.969882
921	ENSMUSG00000006675	P4htm	74.2146	-0.315064	0.585749	0.279873	0.676802
922	ENSMUSG00000006676	Usp19	485.381	-0.449035	0.425706	0.161482	0.510601
923	ENSMUSG00000006678	Pola1	684.953	0.192668	0.472609	0.522581	0.866899
924	ENSMUSG00000006699	Cdc42	4806.91	0.394394	0.280617	0.109695	0.407093
925	ENSMUSG00000006705	Pknox1	413.27	0.0508381	0.369873	0.863373	0.980153
926	ENSMUSG00000006711	D130043K22Rik	5.50547	-0.0256147	0.581259	0.830348	NA
927	ENSMUSG00000006715	Gmnn	606.71	0.350525	0.387887	0.243874	0.634941
928	ENSMUSG00000006717	Acot13	711.027	0.555106	0.378731	0.0665734	0.299339
929	ENSMUSG00000006720	Zfp184	260.848	-0.803807	0.52913	0.0338749	0.196106
930	ENSMUSG00000006728	Cdk4	5788.93	-0.0460722	0.258985	0.836595	0.975226
931	ENSMUSG00000006731	B4galnt1	216.363	-0.0160674	0.423054	0.952213	0.99124
932	ENSMUSG00000006732	Mettl1	281.092	0.204897	0.477723	0.49833	0.85252
933	ENSMUSG00000006736	Tspan31	1059.72	0.66042	0.360982	0.0261051	0.167557
934	ENSMUSG00000006740	Kif5b	2097.17	-0.081602	0.248557	0.715107	0.946663
935	ENSMUSG00000006763	Saal1	237.369	0.0493331	0.459402	0.871267	0.980574
936	ENSMUSG00000006764	Tph2	7.37407	-0.0222158	0.584425	0.830154	NA
937	ENSMUSG00000006782	Cnp	1072.02	-0.18723	0.263702	0.426397	0.803675
938	ENSMUSG00000006784	Odad4	39.5441	0.187206	0.634837	0.0433427	0.22779
939	ENSMUSG00000006800	Sulf2	283.87	0.696694	0.852577	0.0565346	0.269331
940	ENSMUSG00000006818	Sod2	1230.48	0.0984819	0.355158	0.724597	0.949419
941	ENSMUSG00000006850	Tmco6	43.2235	-0.201406	0.53948	0.462893	0.829935
942	ENSMUSG00000006906	Stambp	369.109	-0.0996246	0.395516	0.73324	0.95255
943	ENSMUSG00000006920	Ezh1	142	0.962022	1.01426	0.0266635	0.169831
944	ENSMUSG00000006930	Hap1	62.3183	-0.194142	0.524354	0.491267	0.847442
945	ENSMUSG00000006931	P3h4	88.9875	0.675724	1.29669	0.00815726	0.0766102
946	ENSMUSG00000006932	Ctnnb1	4519.75	-0.057803	0.26799	0.805512	0.969882
947	ENSMUSG00000006941	Eif1b	2452.04	-0.398062	0.33815	0.157979	0.503412
948	ENSMUSG00000006948	Klk4	6.88688	0.074151	0.600506	0.0996669	NA
949	ENSMUSG00000006958	Chrd	32.1089	0.0397579	0.572076	0.814515	0.971483
950	ENSMUSG00000006998	Psmd2	1362.41	0.15007	0.267062	0.530838	0.872151
951	ENSMUSG00000007021	Syngr3	202.045	-0.301323	0.45348	0.339494	0.735206
952	ENSMUSG00000007029	Vars1	737.804	-0.410401	0.322425	0.133787	0.457309
953	ENSMUSG00000007030	Vwa7	13.8433	-0.139647	0.592922	0.402285	0.786359
954	ENSMUSG00000007033	Hspa1l	28.6829	-0.0150541	0.564584	0.92325	0.986991
955	ENSMUSG00000007034	Slc44a4	2.05816	0.0265073	0.591126	0.703894	NA
956	ENSMUSG00000007035	Msh5	38.5957	0.46723	0.773262	0.0820065	0.341906
957	ENSMUSG00000007036	Abhd16a	381.467	-0.320139	0.393154	0.291649	0.689893
958	ENSMUSG00000007038	Neu1	338.874	0.254119	0.395379	0.398712	0.78384
959	ENSMUSG00000007039	Ddah2	4008.94	-0.409846	0.39671	0.187509	0.554228
960	ENSMUSG00000007041	Clic1	3519.68	1.01151	0.340595	0.000622712	0.0109532
961	ENSMUSG00000007050	Lsm2	690.89	0.0660169	0.336425	0.81542	0.971627
962	ENSMUSG00000007080	Pole	275.321	0.208998	0.448606	0.494954	0.849892
963	ENSMUSG00000007097	Atp1a2	589.78	2.00437	0.617572	6.56975e-05	0.00178393
964	ENSMUSG00000007107	Atp1a4	3.17999	0.0488756	0.596587	0.259003	NA
965	ENSMUSG00000007122	Casq1	48.7489	-1.07813	1.05301	0.0273779	0.172036
966	ENSMUSG00000007207	Stx1a	253.538	-0.319098	0.448664	0.313363	0.711829
967	ENSMUSG00000007216	Zfp775	116.359	-0.642596	0.647111	0.0888019	0.359051
968	ENSMUSG00000007279	Scube2	2.6403	0.0628243	0.598272	0.228874	NA
969	ENSMUSG00000007338	Mrpl49	555.533	0.140244	0.33132	0.612891	0.910335
970	ENSMUSG00000007379	Dennd2c	124.574	0.565354	0.903083	0.0470918	0.238305
971	ENSMUSG00000007411	Mark3	1105.43	-0.507398	0.352534	0.0811946	0.339407
972	ENSMUSG00000007415	Gatad1	547.453	-0.439535	0.377115	0.145133	0.480129
973	ENSMUSG00000007440	Pcdha10	731.958	-0.269138	0.362616	0.354942	0.748211
974	ENSMUSG00000007458	M6pr	363.5	0.950668	0.440923	0.00628678	0.0636211
975	ENSMUSG00000007476	Lrrc8a	404.39	-0.529197	0.373621	0.0808037	0.338418
976	ENSMUSG00000007480	Mc5r	57.1816	0.201155	0.641416	0.0384128	0.211146
977	ENSMUSG00000007564	Ppp2r1a	2753.47	0.128966	0.251737	0.573704	0.89211
978	ENSMUSG00000007570	Fance	121.724	-0.191354	0.468996	0.525853	0.868308
979	ENSMUSG00000007589	Tinf2	678.805	0.571957	0.386882	0.0602733	0.281631
980	ENSMUSG00000007591	Tssk4	7.3809	-0.167964	0.618031	0.191987	NA
981	ENSMUSG00000007603	Dus3l	265.158	-0.381838	0.493565	0.24376	0.634744
982	ENSMUSG00000007610	Gtpbp3	88.2167	-0.0303293	0.496053	0.906287	0.985774
983	ENSMUSG00000007613	Tgfbr1	1723.04	1.01177	0.355422	0.000900618	0.0146343
984	ENSMUSG00000007617	Homer1	485.999	-0.356516	0.321389	0.190072	0.557358
985	ENSMUSG00000007646	Rad51c	63.2851	-0.854125	0.885011	0.0462648	0.235967
986	ENSMUSG00000007653	Gabrb2	129.159	-0.504858	0.615473	0.14587	0.481178
987	ENSMUSG00000007655	Cav1	114.819	0.620258	0.960448	0.0421511	0.223832
988	ENSMUSG00000007656	Arpp19	1422.65	-0.201262	0.354755	0.489436	0.845895
989	ENSMUSG00000007659	Bcl2l1	936.718	0.193538	0.350809	0.497694	0.851876
990	ENSMUSG00000007670	Khsrp	247.295	-0.199892	0.385945	0.499783	0.853443
991	ENSMUSG00000007682	Dio2	7.05238	0.0578919	0.591806	0.531402	NA
992	ENSMUSG00000007721	Ccdc124	1152.97	-0.222426	0.407806	0.46156	0.829219
993	ENSMUSG00000007739	Cct4	3190.53	0.179489	0.299861	0.490167	0.846625
994	ENSMUSG00000007777	Trappc2b	465.336	-0.0268036	0.421811	0.924101	0.98737
995	ENSMUSG00000007783	Cpt1c	427.193	-0.286548	0.391666	0.342025	0.737581
996	ENSMUSG00000007805	Twist2	9.82071	0.0549695	0.597555	0.120376	0.428924
997	ENSMUSG00000007812	Zfp655	274.14	0.0600808	0.384816	0.840627	0.976124
998	ENSMUSG00000007815	Rhoa	1545.44	1.22555	0.328533	2.90855e-05	0.000909051
999	ENSMUSG00000007817	Zmiz1	2668.1	-0.161139	0.366663	0.578103	0.894232
1000	ENSMUSG00000007827	Ankrd26	329.894	-0.640122	0.502143	0.0731561	0.317984
1001	ENSMUSG00000007833	Aldh16a1	363.052	0.549557	0.537673	0.112485	0.412648
1002	ENSMUSG00000007836	Hnrnpa0	1945.23	-0.702254	0.418722	0.0338838	0.196106
1003	ENSMUSG00000007837	Prrg2	85.3554	0.306912	0.535673	0.315055	0.71347
1004	ENSMUSG00000007850	Hnrnph1	3849.27	-0.414854	0.283054	0.096114	0.376716
1005	ENSMUSG00000007867	Ift43	790.938	-0.281672	0.393987	0.351086	0.744012
1006	ENSMUSG00000007872	Id3	916.273	4.16786	0.46034	4.89249e-21	9.36585e-18
1007	ENSMUSG00000007877	Tcap	5.29998	0.0499964	0.596833	0.194544	NA
1008	ENSMUSG00000007880	Arid1a	1935.49	-0.553697	0.355648	0.0608767	0.2832
1009	ENSMUSG00000007888	Crlf1	12.2934	0.0581636	0.588425	0.601604	0.905761
1010	ENSMUSG00000007891	Ctsd	13957.4	3.11753	0.387318	5.3665e-17	3.92408e-14
1011	ENSMUSG00000007892	Rplp1	5779.16	0.108979	0.320786	0.702244	0.942268
1012	ENSMUSG00000007908	Hmgcll1	111.614	0.650801	0.590944	0.0744872	0.321209
1013	ENSMUSG00000007944	Ttc9b	1079.25	-1.17105	0.629718	0.00909619	0.0822519
1014	ENSMUSG00000007950	Abhd8	187.455	-0.0849851	0.45109	0.769604	0.962727
1015	ENSMUSG00000007987	Ift22	483.785	-0.0574182	0.445137	0.84057	0.976124
1016	ENSMUSG00000007989	Fzd3	1945.78	-0.71245	0.289548	0.00580173	0.0602076
1017	ENSMUSG00000008028	1700008O03Rik	22.1456	-0.105418	0.55732	0.624675	0.915765
1018	ENSMUSG00000008035	Mid1ip1	131.02	0.0897832	0.505257	0.74746	0.955794
1019	ENSMUSG00000008036	Ap2s1	1955.37	0.0391004	0.392908	0.900457	0.985066
1020	ENSMUSG00000008090	Fgfrl1	51.6568	-0.428675	0.634231	0.179431	0.541713
1021	ENSMUSG00000008129	Brme1	80.3516	-0.86399	1.34862	0.0300032	0.181973
1022	ENSMUSG00000008136	Fhl2	118.929	-0.000392941	0.464587	0.993845	0.998147
1023	ENSMUSG00000008140	Emc10	891.438	-0.234244	0.343827	0.405444	0.789445
1024	ENSMUSG00000008153	Clstn3	133.392	-0.86034	0.718436	0.0422991	0.224358
1025	ENSMUSG00000008167	Fbxw9	257.734	0.124293	0.443525	0.68172	0.935422
1026	ENSMUSG00000008200	Fnbp4	615.299	0.278205	0.415446	0.364625	0.756996
1027	ENSMUSG00000008206	Cers4	492.028	0.061022	0.372325	0.831156	0.974322
1028	ENSMUSG00000008226	Scrn3	52.1457	-0.00910895	0.497302	0.968186	0.993106
1029	ENSMUSG00000008301	Phax	888.793	-0.033163	0.313984	0.897476	0.984504
1030	ENSMUSG00000008305	Tle1	730.539	-0.095427	0.300964	0.710693	0.945231
1031	ENSMUSG00000008307	1700109H08Rik	123.09	0.0229682	0.46003	0.941463	0.989253
1032	ENSMUSG00000008318	Relt	88.7907	0.162819	0.557587	0.505052	0.857131
1033	ENSMUSG00000008333	Snrpb2	1125.63	-0.237624	0.36625	0.419418	0.799343
1034	ENSMUSG00000008348	Ubc	1418.25	0.425204	0.266708	0.0743218	0.321063
1035	ENSMUSG00000008373	Prpf31	661.4	0.265061	0.361766	0.356241	0.749547
1036	ENSMUSG00000008384	Sertad1	120.756	0.0529977	0.558522	0.798896	0.968589
1037	ENSMUSG00000008393	Carhsp1	433.761	0.685488	0.372511	0.0239436	0.158328
1038	ENSMUSG00000008398	Elk3	417.938	1.18354	0.999017	0.0149531	0.114524
1039	ENSMUSG00000008429	Herpud2	474.732	-0.407761	0.411844	0.193878	0.562913
1040	ENSMUSG00000008435	Rdh13	229.398	-0.117711	0.464251	0.688009	0.937539
1041	ENSMUSG00000008438	Adam21	11.5615	0.104231	0.607293	0.0339532	0.196167
1042	ENSMUSG00000008450	Nutf2	463.369	0.0752402	0.343116	0.792541	0.96733
1043	ENSMUSG00000008475	Arpc5	1915.21	0.447629	0.254492	0.0508689	0.251034
1044	ENSMUSG00000008482	Rnf151	2.31721	0.0480456	0.596392	0.305757	NA
1045	ENSMUSG00000008489	Elavl2	2239.3	-0.547598	0.345187	0.0582558	0.275134
1046	ENSMUSG00000008496	Pou2f2	506.867	0.57742	0.48947	0.0905632	0.362253
1047	ENSMUSG00000008540	Mgst1	103.171	0.114018	0.556879	0.613706	0.910954
1048	ENSMUSG00000008575	Nfib	19152.6	-0.790022	0.303515	0.00320189	0.0390206
1049	ENSMUSG00000008590	Htr3b	6.48167	0.0504067	0.596915	0.172639	NA
1050	ENSMUSG00000008601	Rab25	4.87508	-0.0723187	0.600372	0.165107	NA
1051	ENSMUSG00000008604	Ubqln4	434.418	-0.37913	0.342309	0.181704	0.545012
1052	ENSMUSG00000008658	Rbfox1	10380.6	-0.515937	0.439834	0.115193	0.418706
1053	ENSMUSG00000008668	Rps18	4477.21	-0.0284108	0.322802	0.91199	0.986224
1054	ENSMUSG00000008682	Rpl10	6391.81	0.109055	0.305616	0.681657	0.935422
1055	ENSMUSG00000008683	Rps15a	3735.87	0.0258128	0.324036	0.926937	0.987546
1056	ENSMUSG00000008690	Ncaph2	947.226	-0.0750105	0.291647	0.764873	0.961695
1057	ENSMUSG00000008730	Hipk1	556.731	-0.0627008	0.381603	0.826208	0.973107
1058	ENSMUSG00000008734	Gprc5b	126.709	-0.0897289	0.473666	0.752863	0.957667
1059	ENSMUSG00000008763	Man1a2	794.633	0.419783	0.38768	0.165447	0.517799
1060	ENSMUSG00000008813	Tppp2	4.09214	0.0494665	0.596719	0.225448	NA
1061	ENSMUSG00000008822	Acyp1	187.848	-0.0827938	0.378795	0.774247	0.963541
1062	ENSMUSG00000008843	Cldn13	5.11518	0.049928	0.596818	0.198547	NA
1063	ENSMUSG00000008845	Cd163	30.7935	0.166009	0.625177	0.0636938	0.291701
1064	ENSMUSG00000008855	Hdac5	472.658	-1.43445	0.444468	0.000171376	0.00392116
1065	ENSMUSG00000008859	Rala	2114.41	-0.265614	0.334078	0.340838	0.736811
1066	ENSMUSG00000008892	Vdac3	1301.33	-0.0655595	0.341359	0.810563	0.971008
1067	ENSMUSG00000008958	Vps72	902.5	-0.865673	0.405626	0.00926749	0.083428
1068	ENSMUSG00000008976	Gabpa	336.814	-0.0696811	0.372559	0.80725	0.970339
1069	ENSMUSG00000008999	Bmp7	334.571	0.146561	0.619769	0.0332697	0.193953
1070	ENSMUSG00000009013	Dynll1	4638.21	-0.239387	0.335149	0.387711	0.77588
1071	ENSMUSG00000009030	Pdcl	415.648	-0.191495	0.37195	0.511085	0.86094
1072	ENSMUSG00000009035	Tmem184b	355.662	-0.179102	0.380231	0.541642	0.877549
1073	ENSMUSG00000009070	Rsph14	132.906	0.285207	0.474665	0.361194	0.753757
1074	ENSMUSG00000009073	Nf2	408.864	-0.787316	0.426765	0.02026	0.141034
1075	ENSMUSG00000009075	Cabp7	155.295	-0.280997	0.479522	0.369945	0.760704
1076	ENSMUSG00000009076	Zmat5	656.496	-0.244144	0.40344	0.419575	0.799474
1077	ENSMUSG00000009079	Ewsr1	2109.17	-0.226098	0.281403	0.360303	0.753223
1078	ENSMUSG00000009090	Ap1b1	1753.99	0.153654	0.280318	0.535811	0.875669
1079	ENSMUSG00000009092	Derl3	17.653	-0.031104	0.570081	0.841946	0.976521
1080	ENSMUSG00000009097	Tbx1	8.28158	0.131177	0.614982	0.0303588	NA
1081	ENSMUSG00000009108	Gnat2	12.4755	-0.12173	0.610038	0.132524	0.455329
1082	ENSMUSG00000009112	Bcl2l13	355.426	0.0863347	0.395081	0.775006	0.963878
1083	ENSMUSG00000009114	2610028H24Rik	26.462	0.20413	0.593344	0.349745	0.742819
1084	ENSMUSG00000009145	Dqx1	24.4851	0.188729	0.573962	0.422938	0.800967
1085	ENSMUSG00000009185	Ccl8	10.8869	0.10238	0.606794	0.0375254	0.207769
1086	ENSMUSG00000009207	Lnpk	258.947	0.0983517	0.358616	0.734257	0.952602
1087	ENSMUSG00000009216	Fam163b	45.8339	0.234781	0.563185	0.382567	0.771775
1088	ENSMUSG00000009246	Trpm5	663.56	-0.440137	0.420746	0.16677	0.520431
1089	ENSMUSG00000009281	Rarres2	76.1589	0.229509	0.579011	0.362955	0.755507
1090	ENSMUSG00000009291	Pttg1ip	618.849	1.57476	0.4358	2.68467e-05	0.000851827
1091	ENSMUSG00000009292	Trpm2	56.1769	0.202674	0.603074	0.316056	0.714398
1092	ENSMUSG00000009293	Ube2g2	343.378	-0.246299	0.419719	0.421188	0.800226
1093	ENSMUSG00000009356	Lpo	6.78398	0.0504514	0.596927	0.168035	NA
1094	ENSMUSG00000009376	Met	21.2109	0.0401278	0.570627	0.815606	0.971627
1095	ENSMUSG00000009378	Slc16a12	64.417	8.87755	3.42716	1.51259e-05	0.000532935
1096	ENSMUSG00000009394	Syn2	482.851	-1.62477	0.430325	1.99697e-05	0.000664845
1097	ENSMUSG00000009406	Elk1	106.641	-0.0645611	0.451229	0.82272	0.972698
1098	ENSMUSG00000009418	Nav1	2934.14	-0.670491	0.312249	0.0137177	0.10803
1099	ENSMUSG00000009470	Tnpo1	1531.51	-0.0958863	0.348132	0.730495	0.951503
1100	ENSMUSG00000009535	Rnmt	672.614	-0.277865	0.33853	0.321061	0.719061
1101	ENSMUSG00000009545	Kcnq1	1502.24	0.101946	0.364368	0.727775	0.95056
1102	ENSMUSG00000009549	Srp14	2580.29	-0.0717648	0.329278	0.793188	0.967356
1103	ENSMUSG00000009551	6330409D20Rik	23.77	0.245999	0.632199	0.204237	0.581423
1104	ENSMUSG00000009555	Cdk9	364.646	0.0546621	0.353583	0.85114	0.979027
1105	ENSMUSG00000009563	Tor2a	325.791	0.289115	0.355637	0.314565	0.712925
1106	ENSMUSG00000009566	Fpgs	108.675	-0.0281548	0.455753	0.918616	0.986921
1107	ENSMUSG00000009569	Mrtfb	663.027	0.235716	0.422182	0.44195	0.816858
1108	ENSMUSG00000009575	Cbx5	2042.17	-0.285957	0.250219	0.206823	0.585928
1109	ENSMUSG00000009585	Apobec3	414.369	1.34497	0.911087	0.00857771	0.0791672
1110	ENSMUSG00000009614	Sardh	7.11522	0.0544117	0.588498	0.613095	NA
1111	ENSMUSG00000009621	Vav2	534.906	0.26203	0.442786	0.398486	0.783734
1112	ENSMUSG00000009628	Tex15	28.7228	0.0512162	0.575382	0.749645	0.956171
1113	ENSMUSG00000009630	Ppp2cb	456.955	-0.172543	0.325594	0.525529	0.868292
1114	ENSMUSG00000009633	G0s2	29.8366	-0.023378	0.566706	0.882974	0.983003
1115	ENSMUSG00000009640	Dmap1	590.281	0.196986	0.37494	0.504679	0.856954
1116	ENSMUSG00000009647	Mcu	218.648	-0.322606	0.437143	0.305845	0.70343
1117	ENSMUSG00000009670	Tex11	3.72202	0.0572941	0.584049	0.655209	NA
1118	ENSMUSG00000009681	Bcr	637.196	-1.15628	0.346051	0.00016804	0.00385251
1119	ENSMUSG00000009687	Fxyd5	811.859	3.196	0.396601	3.49724e-17	2.7703e-14
1120	ENSMUSG00000009731	Kcnd1	35.5686	6.0646	1.75978	9.03633e-05	0.00231677
1121	ENSMUSG00000009733	Tfcp2	176.568	-0.136614	0.404618	0.645214	0.923195
1122	ENSMUSG00000009734	Pou6f2	21.9439	0.106267	0.594753	0.409493	0.791357
1123	ENSMUSG00000009739	Pou6f1	524.371	-1.24328	0.388759	0.000243492	0.00520811
1124	ENSMUSG00000009741	Ubp1	559.885	0.147366	0.351264	0.606378	0.908006
1125	ENSMUSG00000009772	Nuak2	188.748	-0.118359	0.437345	0.689722	0.938752
1126	ENSMUSG00000009828	Cilk1	500.966	0.00621766	0.329307	0.985636	0.996438
1127	ENSMUSG00000009863	Sdhb	3508.87	-0.0322601	0.317769	0.908032	0.985913
1128	ENSMUSG00000009876	Cox4i2	55.5076	0.0905964	0.528959	0.723842	0.949339
1129	ENSMUSG00000009894	Snap47	1383.96	-0.306346	0.396985	0.308043	0.705379
1130	ENSMUSG00000009900	Wnt3a	15.5759	0.127397	0.614156	0.0150078	0.114805
1131	ENSMUSG00000009905	Kdsr	199.98	-0.110762	0.388823	0.704773	0.94325
1132	ENSMUSG00000009907	Vps4b	522.55	0.279632	0.346874	0.326252	0.724192
1133	ENSMUSG00000009927	Rps25	2571.82	-0.0659387	0.30429	0.797961	0.968294
1134	ENSMUSG00000009995	Tafazzin	392.456	0.00148111	0.351917	0.999679	0.999722
1135	ENSMUSG00000010021	Kif19a	25.678	-0.251422	0.629678	0.225394	0.611089
1136	ENSMUSG00000010025	Aldh3a2	238.364	0.323791	0.448844	0.303318	0.701192
1137	ENSMUSG00000010044	Zmynd10	38.5255	0.19158	0.638051	0.027844	0.173624
1138	ENSMUSG00000010045	Tmem115	358.241	0.828552	0.427432	0.0134883	0.106957
1139	ENSMUSG00000010047	Hyal2	688.667	0.274798	0.373002	0.347576	0.741918
1140	ENSMUSG00000010048	Ifrd2	73.9323	-0.0697271	0.523694	0.777574	0.964527
1141	ENSMUSG00000010051	Hyal1	100.045	-0.00176168	0.492269	0.988846	0.997059
1142	ENSMUSG00000010054	Tusc2	368.793	-0.481733	0.611824	0.158315	0.504064
1143	ENSMUSG00000010057	Nprl2	524.259	0.295442	0.317495	0.271794	0.668443
1144	ENSMUSG00000010064	Slc38a3	298.686	0.446664	0.785384	0.064981	0.294834
1145	ENSMUSG00000010066	Cacna2d2	79.1594	0.182305	0.58837	0.388646	0.77635
1146	ENSMUSG00000010067	Rassf1	427.195	0.623241	0.505779	0.0736392	0.319418
1147	ENSMUSG00000010080	Epn3	8.00922	0.0771114	0.601096	0.0834196	NA
1148	ENSMUSG00000010086	Rnf112	111.01	-1.32906	0.765275	0.00882735	0.0804752
1149	ENSMUSG00000010095	Slc3a2	1605.74	1.5539	0.326811	2.0741e-07	1.29473e-05
1150	ENSMUSG00000010097	Nxf1	1111.47	-0.0836614	0.32354	0.755039	0.958447
1151	ENSMUSG00000010110	Stx5a	701.485	0.430579	0.365646	0.142794	0.475383
1152	ENSMUSG00000010136	Cimap3	214.822	0.0548824	0.59765	0.0120133	0.0990104
1153	ENSMUSG00000010142	Tnfrsf13b	90.622	0.451237	0.739393	0.102237	0.390197
1154	ENSMUSG00000010154	Spire2	66.7606	-0.299417	0.625613	0.237359	0.626329
1155	ENSMUSG00000010175	Prox1	53.0984	2.04487	1.52949	0.00391296	0.0453524
1156	ENSMUSG00000010205	Raver1	599.09	-0.137037	0.349777	0.626403	0.916785
1157	ENSMUSG00000010277	Bltp2	672.596	0.119034	0.404092	0.694839	0.939872
1158	ENSMUSG00000010290	AI597479	255.768	0.164512	0.501205	0.571276	0.891396
1159	ENSMUSG00000010307	Tmem86a	585.977	2.21234	0.502325	6.06702e-07	3.31049e-05
1160	ENSMUSG00000010311	Optc	45.3736	0.353088	0.73789	0.0351915	0.200153
1161	ENSMUSG00000010342	Tex14	34.9804	-0.0450868	0.529402	0.847436	0.978458
1162	ENSMUSG00000010358	Ifi35	281.85	3.50214	0.535694	2.53888e-12	5.83232e-10
1163	ENSMUSG00000010362	Rdm1	406.183	0.252538	0.436534	0.413614	0.794708
1164	ENSMUSG00000010376	Nedd8	4315.15	-0.196191	0.319411	0.464332	0.830505
1165	ENSMUSG00000010392	Gosr1	234.774	-0.0837121	0.39537	0.774118	0.963485
1166	ENSMUSG00000010406	Mrpl52	970.749	-0.0286947	0.375356	0.915952	0.986921
1167	ENSMUSG00000010453	Kansl3	403.151	-0.473162	0.45918	0.153586	0.495183
1168	ENSMUSG00000010461	Eya4	176.283	0.319223	0.633559	0.213087	0.594474
1169	ENSMUSG00000010476	Ebf3	53.7346	-0.220624	0.606386	0.301721	0.69948
1170	ENSMUSG00000010492	Uckl1os	254.039	-0.808886	0.524186	0.0325057	0.191467
1171	ENSMUSG00000010505	Myt1	586.695	-0.854625	0.444608	0.0149438	0.114524
1172	ENSMUSG00000010517	Faf1	1152.98	-0.142902	0.324949	0.597535	0.904181
1173	ENSMUSG00000010538	Tsacc	56.618	0.0396962	0.510147	0.885663	0.983003
1174	ENSMUSG00000010554	Mettl16	412.742	-0.0220686	0.413219	0.93577	0.988663
1175	ENSMUSG00000010607	Pigyl	311.71	-0.0445123	0.451267	0.874295	0.981058
1176	ENSMUSG00000010608	Rbm25	2362.47	-0.187238	0.244127	0.398366	0.783724
1177	ENSMUSG00000010609	Psen2	206.452	0.711556	0.669233	0.0605559	0.282257
1178	ENSMUSG00000010651	Acaa1b	11.3688	0.139368	0.589935	0.42137	0.800312
1179	ENSMUSG00000010660	Plcd1	86.7014	1.21443	1.02708	0.0142073	0.110671
1180	ENSMUSG00000010663	Fads1	1092.98	-0.242033	0.313586	0.364684	0.757
1181	ENSMUSG00000010721	Lmbr1	273.005	0.317805	0.469796	0.314513	0.712925
1182	ENSMUSG00000010751	Tnfrsf22	85.0867	0.215257	0.59051	0.350909	0.743984
1183	ENSMUSG00000010755	Cars1	381.201	0.210804	0.421703	0.489076	0.845593
1184	ENSMUSG00000010760	Phlda2	4.65779	0.0578795	0.597814	0.178416	NA
1185	ENSMUSG00000010803	Gabra1	22.1981	-0.132107	0.592467	0.411367	0.793329
1186	ENSMUSG00000010825	Grid2ip	31.9643	-0.396584	0.782592	0.034478	0.197563
1187	ENSMUSG00000010830	Kdelr3	29.8167	0.191319	0.640093	0.00869121	0.0797024
1188	ENSMUSG00000010841	Cfap97d1	2.8523	0.0671165	0.598944	0.20535	NA
1189	ENSMUSG00000010911	Apip	450.108	0.0747368	0.325302	0.786605	0.966599
1190	ENSMUSG00000010914	Pdhx	407.703	0.290713	0.378557	0.327077	0.72477
1191	ENSMUSG00000010936	Vac14	455.389	0.272311	0.427238	0.378085	0.768413
1192	ENSMUSG00000011008	Mcoln2	88.9829	10.0023	2.96506	1.6507e-09	1.90553e-07
1193	ENSMUSG00000011096	Akt1s1	276.233	-0.0776904	0.471528	0.783425	0.966298
1194	ENSMUSG00000011114	Tbrg1	691.398	0.471507	0.355216	0.103827	0.393974
1195	ENSMUSG00000011148	Adss1	36.1685	6.1565	1.72259	6.87935e-05	0.00185484
1196	ENSMUSG00000011154	Cfap161	27.4946	0.170365	0.630872	0.00275474	0.0345237
1197	ENSMUSG00000011158	Brf1	582.199	0.204828	0.315088	0.444956	0.818766
1198	ENSMUSG00000011171	Vipr2	41.5901	0.137237	0.594852	0.390774	0.778161
1199	ENSMUSG00000011179	Odc1	1285.45	-0.109388	0.340659	0.691328	0.938879
1200	ENSMUSG00000011254	Thg1l	115.598	-0.135558	0.49964	0.629623	0.918389
1201	ENSMUSG00000011256	Adam19	261.491	-0.116451	0.443298	0.693478	0.93933
1202	ENSMUSG00000011257	Pabpc4	281.086	-0.0100474	0.361812	0.969531	0.99314
1203	ENSMUSG00000011263	Exoc3l2	24.0791	0.476505	0.901717	0.00865181	0.0794362
1204	ENSMUSG00000011267	Zfp296	13.3644	0.0925841	0.604481	0.0376323	0.20821
1205	ENSMUSG00000011305	Plin5	17.3657	-0.034364	0.585346	0.743319	0.955381
1206	ENSMUSG00000011306	Sugp1	429.6	-0.38123	0.385075	0.208485	0.588567
1207	ENSMUSG00000011382	Dhdh	55.6085	0.0473038	0.521519	0.857351	0.979529
1208	ENSMUSG00000011427	Zfp790	103.271	0.307559	0.492428	0.327319	0.724938
1209	ENSMUSG00000011589	Fsd1	440.027	-0.459445	0.355045	0.115675	0.41933
1210	ENSMUSG00000011658	Fuz	209.116	-0.225175	0.412441	0.458388	0.826886
1211	ENSMUSG00000011751	Sptbn4	63.9272	-0.353102	0.693107	0.130935	0.451339
1212	ENSMUSG00000011752	Pgam1	483.037	0.476803	0.355398	0.0999365	0.385062
1213	ENSMUSG00000011831	Evi5	571.11	-0.032103	0.373983	0.907374	0.985912
1214	ENSMUSG00000011832	Evi5l	742.725	-0.699748	0.382089	0.0255283	0.165194
1215	ENSMUSG00000011837	Snapc2	270.219	-0.00340708	0.396773	0.986378	0.996607
1216	ENSMUSG00000011877	Git1	486.344	-0.561355	0.44663	0.0929855	0.368668
1217	ENSMUSG00000011884	Gltp	371.386	1.57162	0.536188	0.000282537	0.00591654
1218	ENSMUSG00000011958	Bnip2	905.591	0.50502	0.322501	0.0642928	0.293114
1219	ENSMUSG00000011960	Ccnt1	859.904	0.193401	0.301877	0.458632	0.826912
1220	ENSMUSG00000012017	Scarf2	26.8534	0.323323	0.720935	0.0215591	0.147441
1221	ENSMUSG00000012076	Brms1l	500.161	0.0224292	0.374151	0.939119	0.989253
1222	ENSMUSG00000012114	Med15	674.522	0.0799529	0.311779	0.766491	0.961816
1223	ENSMUSG00000012117	Dhdds	497.332	0.178046	0.358233	0.537002	0.875673
1224	ENSMUSG00000012123	Crybg2	2.55338	0.0483181	0.596457	0.290598	NA
1225	ENSMUSG00000012126	Ubxn11	465.296	0.975337	0.507532	0.00964633	0.0856905
1226	ENSMUSG00000012211	Tex22	6.0238	0.0115605	0.584821	0.919969	NA
1227	ENSMUSG00000012296	Tjap1	129.439	0.121457	0.487821	0.676574	0.933424
1228	ENSMUSG00000012405	Rpl15	3485.6	-0.166864	0.307134	0.523498	0.867036
1229	ENSMUSG00000012422	Tmem167	1548.28	0.137603	0.265581	0.564264	0.887705
1230	ENSMUSG00000012429	Mplkip	249.927	-0.197244	0.449221	0.516433	0.863789
1231	ENSMUSG00000012443	Kif11	734.38	0.179712	0.442842	0.55674	0.883924
1232	ENSMUSG00000012483	Rpa3	434.818	-0.217801	0.348897	0.442058	0.816858
1233	ENSMUSG00000012519	Mlkl	35.2245	7.83088	3.30016	5.22315e-05	0.00149423
1234	ENSMUSG00000012535	Tnpo3	927.251	-0.0494562	0.357741	0.858629	0.979697
1235	ENSMUSG00000012609	Ttll5	577.526	-0.0554416	0.389633	0.843226	0.976836
1236	ENSMUSG00000012640	Zfp715	251.775	-0.240333	0.417681	0.432199	0.808441
1237	ENSMUSG00000012819	Cdh23	771.362	2.80166	0.812423	1.99451e-05	0.000664845
1238	ENSMUSG00000012889	Podnl1	8.18318	-0.0813937	0.602226	0.100623	NA
1239	ENSMUSG00000013033	Adgrl1	1566.84	-1.41609	0.460843	0.000297938	0.00618269
1240	ENSMUSG00000013076	Amotl1	580.171	-0.369428	0.353562	0.201412	0.576195
1241	ENSMUSG00000013089	Etv5	260.336	0.427908	0.387348	0.157546	0.502451
1242	ENSMUSG00000013150	Gfod2	350.631	-0.973403	0.503657	0.0113856	0.095806
1243	ENSMUSG00000013155	Enkd1	96.0037	0.489136	0.557311	0.14919	0.486825
1244	ENSMUSG00000013158	4933405L10Rik	5.98004	0.00777946	0.573857	0.964066	NA
1245	ENSMUSG00000013160	Atp6v0d1	1184.35	0.58971	0.361442	0.045783	0.234619
1246	ENSMUSG00000013236	Ptprs	6137.02	-1.17917	0.281637	6.10769e-06	0.00024025
1247	ENSMUSG00000013275	Slc41a1	151.465	0.0543817	0.489241	0.851673	0.979027
1248	ENSMUSG00000013367	Iglon5	90.454	-0.412789	0.587034	0.206087	0.5849
1249	ENSMUSG00000013415	Igf2bp1	645.228	-0.42246	0.354325	0.146265	0.481818
1250	ENSMUSG00000013418	B4galnt2	2.85365	0.0555268	0.592776	0.503634	NA
1251	ENSMUSG00000013419	Zbtb47	149.221	-0.285042	0.528371	0.350831	0.743984
1252	ENSMUSG00000013465	Nelfb	368.843	-0.0319364	0.409329	0.909661	0.985939
1253	ENSMUSG00000013483	Card14	32.1009	-0.0775678	0.556175	0.705999	0.943812
1254	ENSMUSG00000013495	Tmem175	477.749	0.336043	0.379666	0.259122	0.653941
1255	ENSMUSG00000013523	Bcas1	12.3303	0.11108	0.60916	0.0275782	0.17257
1256	ENSMUSG00000013539	Tango2	603.278	0.26618	0.327772	0.332202	0.728279
1257	ENSMUSG00000013584	Aldh1a2	139.647	0.0545867	0.597607	0.0177535	0.129021
1258	ENSMUSG00000013593	Ndufs2	1284.67	-0.00492648	0.340741	0.997265	0.998827
1259	ENSMUSG00000013611	Snx31	5.51198	0.050075	0.596849	0.190136	NA
1260	ENSMUSG00000013622	Atraid	1155.1	0.345798	0.342601	0.220448	0.604815
1261	ENSMUSG00000013629	Cad	342.931	-0.418862	0.481587	0.2056	0.584174
1262	ENSMUSG00000013646	Sh3bp5l	131.794	-0.226656	0.469854	0.45957	0.827564
1263	ENSMUSG00000013662	Atad1	700.938	-0.1056	0.370517	0.715625	0.946707
1264	ENSMUSG00000013663	Pten	935.961	-0.0942344	0.332885	0.733238	0.95255
1265	ENSMUSG00000013698	Pea15a	1624.1	0.130866	0.350877	0.641052	0.921987
1266	ENSMUSG00000013701	Timm23	371.023	-0.206313	0.332634	0.455058	0.824802
1267	ENSMUSG00000013707	Tnfaip8l2	413.519	3.59443	0.565903	8.00184e-12	1.58052e-09
1268	ENSMUSG00000013736	Trnt1	603.21	0.414978	0.426149	0.188337	0.555603
1269	ENSMUSG00000013766	Ly6g6e	164.707	-0.312103	0.532959	0.31586	0.714166
1270	ENSMUSG00000013787	Ehmt2	667.811	-0.450193	0.336203	0.110386	0.408537
1271	ENSMUSG00000013822	Elof1	1229.1	0.115032	0.391647	0.698389	0.941072
1272	ENSMUSG00000013833	Med16	427.363	-0.508871	0.360886	0.0858716	0.351407
1273	ENSMUSG00000013846	St3gal1	572.821	-0.782055	0.510157	0.0349364	0.199218
1274	ENSMUSG00000013858	Tmem259	442.375	-0.292579	0.390629	0.331905	0.728155
1275	ENSMUSG00000013878	Rnf170	161.011	0.073419	0.402382	0.807991	0.97057
1276	ENSMUSG00000013921	Clip3	1329.75	-0.501062	0.324809	0.0700111	0.310182
1277	ENSMUSG00000013928	1700020L13Rik	2.8645	0.0486193	0.596528	0.273745	NA
1278	ENSMUSG00000013936	Myl2	18.8749	-0.140559	0.607769	0.259157	0.653941
1279	ENSMUSG00000013973	Dedd	244.047	0.105499	0.380579	0.721953	0.948444
1280	ENSMUSG00000013974	Mcemp1	4.66399	0.049742	0.596779	0.209433	NA
1281	ENSMUSG00000013997	Nit1	445.641	0.234402	0.38757	0.430082	0.807007
1282	ENSMUSG00000014039	Prdm15	269.961	-0.119411	0.410899	0.686655	0.937093
1283	ENSMUSG00000014074	Rnf168	219.125	-0.00694106	0.422579	0.976672	0.994445
1284	ENSMUSG00000014075	Dynlt2b	314.783	0.100508	0.364198	0.730431	0.951503
1285	ENSMUSG00000014077	Chp1	457.322	-0.250074	0.382469	0.400121	0.78461
1286	ENSMUSG00000014158	Trpv4	21.5688	6.91796	3.22938	0.000162379	0.00376025
1287	ENSMUSG00000014164	Klhl3	116.324	0.744011	0.718644	0.0543543	0.262261
1288	ENSMUSG00000014177	Tvp23b	230.553	-0.122964	0.353778	0.663679	0.929594
1289	ENSMUSG00000014195	Dnajc7	1447.2	-0.154018	0.257055	0.504484	0.856921
1290	ENSMUSG00000014198	Zfp385c	2.45352	0.0407846	0.593853	0.484224	NA
1291	ENSMUSG00000014226	Cacybp	1650.68	-0.0731452	0.324783	0.783668	0.966298
1292	ENSMUSG00000014232	Cluap1	320.271	-0.0907718	0.349806	0.745407	0.955712
1293	ENSMUSG00000014243	Zswim7	104.529	1.07254	0.669546	0.0132045	0.105507
1294	ENSMUSG00000014245	Pigl	151.27	-0.0281666	0.416024	0.920304	0.986921
1295	ENSMUSG00000014294	Ndufa2	2331.91	-0.0583131	0.364489	0.838801	0.97609
1296	ENSMUSG00000014301	Pam16	519.738	-0.3128	0.436636	0.319248	0.717813
1297	ENSMUSG00000014303	Glis2	687.288	-0.446779	0.385303	0.143683	0.477054
1298	ENSMUSG00000014313	Cox6c	3073.75	-0.0637221	0.349372	0.823826	0.973107
1299	ENSMUSG00000014329	Bicc1	136.384	0.518262	0.80398	0.075697	0.324384
1300	ENSMUSG00000014349	Ube2z	254.649	0.572829	0.547985	0.101884	0.389312
1301	ENSMUSG00000014353	Tmem87b	390.896	0.328107	0.401889	0.279918	0.676802
1302	ENSMUSG00000014355	Anapc1	1393.15	-0.0736155	0.369225	0.794976	0.967687
1303	ENSMUSG00000014361	Mertk	736.792	0.354888	0.736156	0.0423847	0.224553
1304	ENSMUSG00000014402	Tsg101	1462.11	-0.206221	0.319811	0.444015	0.818153
1305	ENSMUSG00000014418	Hps5	173.631	-0.114881	0.454501	0.695868	0.940258
1306	ENSMUSG00000014426	Map3k4	379.295	-0.223452	0.349897	0.431663	0.808096
1307	ENSMUSG00000014444	Piezo1	238.413	2.58585	1.82006	0.00211304	0.0282214
1308	ENSMUSG00000014470	Rnf166	253.694	0.0322916	0.406719	0.917778	0.986921
1309	ENSMUSG00000014496	Ankrd28	632.595	-0.414858	0.435455	0.196578	0.56739
1310	ENSMUSG00000014498	Ankrd52	752.096	-0.274709	0.313142	0.303076	0.701064
1311	ENSMUSG00000014503	Pkd2l2	172.675	-0.0513354	0.434503	0.858432	0.979692
1312	ENSMUSG00000014504	Srp19	913.619	-0.027892	0.306995	0.911601	0.986224
1313	ENSMUSG00000014547	Wdfy2	613.365	0.802891	0.521833	0.0289712	0.178451
1314	ENSMUSG00000014550	Rbsn	263.442	0.0435374	0.38215	0.885487	0.983003
1315	ENSMUSG00000014551	Mrps25	792.278	-0.313843	0.347686	0.272317	0.668983
1316	ENSMUSG00000014554	Dguok	411.397	-0.296579	0.420957	0.338498	0.734484
1317	ENSMUSG00000014592	Camta1	1595.5	-0.582654	0.286272	0.0215416	0.147441
1318	ENSMUSG00000014599	Csf1	81.2243	3.79161	0.950099	2.22273e-06	0.00010111
1319	ENSMUSG00000014601	Strip1	957.951	-0.363659	0.305865	0.167353	0.521702
1320	ENSMUSG00000014602	Kif1a	1340.78	-1.39414	0.372543	2.82578e-05	0.000888013
1321	ENSMUSG00000014603	Alx3	13.2527	0.143002	0.618231	0.046882	0.237564
1322	ENSMUSG00000014606	Slc25a11	1091.07	0.326872	0.3592	0.256939	0.651204
1323	ENSMUSG00000014633	Cmc2	368.79	0.060356	0.357083	0.836191	0.975226
1324	ENSMUSG00000014668	Chfr	569.422	-0.275401	0.366115	0.345824	0.740689
1325	ENSMUSG00000014747	Ankrd53	7.40812	-0.104489	0.599547	0.333142	NA
1326	ENSMUSG00000014748	Tex261	864.718	0.145471	0.272139	0.549396	0.880597
1327	ENSMUSG00000014763	Fam120b	814.291	-0.222281	0.289234	0.378172	0.768453
1328	ENSMUSG00000014767	Tbp	957.692	-0.486558	0.314415	0.0716841	0.314283
1329	ENSMUSG00000014769	Psmb1	4360.96	0.0131873	0.296351	0.963283	0.992467
1330	ENSMUSG00000014771	Pdcd2	323.631	-0.196132	0.406018	0.51396	0.862834
1331	ENSMUSG00000014773	Dll1	95.8936	-0.169254	0.583756	0.416774	0.797769
1332	ENSMUSG00000014776	Nol3	165.991	-0.179083	0.457666	0.552363	0.881785
1333	ENSMUSG00000014778	Fhod1	124.796	-0.102213	0.46186	0.725246	0.949471
1334	ENSMUSG00000014782	Plekhg4	5.4996	0.0500713	0.596848	0.190294	NA
1335	ENSMUSG00000014786	Slc9a5	77.6033	-0.590294	0.848062	0.0761669	0.325433
1336	ENSMUSG00000014791	Elmo3	24.7997	-0.242852	0.619362	0.257028	0.651248
1337	ENSMUSG00000014813	Stc1	48.2404	0.0997839	0.524394	0.70359	0.942881
1338	ENSMUSG00000014837	Matcap1	317.083	-0.347697	0.441897	0.274017	0.670896
1339	ENSMUSG00000014846	Tppp3	92.9861	0.901368	1.259	0.0243913	0.160367
1340	ENSMUSG00000014850	Msh3	355.973	-0.36618	0.431085	0.247743	0.639434
1341	ENSMUSG00000014856	Tmem208	1275.59	0.0469702	0.371013	0.876289	0.981865
1342	ENSMUSG00000014859	E2f4	308.875	-0.55356	0.479916	0.107132	0.401737
1343	ENSMUSG00000014867	Surf4	1427.81	0.985973	0.397441	0.00270307	0.0340556
1344	ENSMUSG00000014873	Surf2	336.548	-0.277308	0.407303	0.364146	0.756459
1345	ENSMUSG00000014905	Dnajb9	257.886	0.281651	0.478977	0.367127	0.758693
1346	ENSMUSG00000014907	Naf1	200.85	0.0538541	0.461471	0.858904	0.979697
1347	ENSMUSG00000014932	Yes1	232.975	-0.0682795	0.436821	0.813962	0.971384
1348	ENSMUSG00000014956	Ppp1cb	1399.03	-0.247596	0.266275	0.296483	0.695123
1349	ENSMUSG00000014959	Gorasp2	665.956	0.105955	0.324278	0.699562	0.941593
1350	ENSMUSG00000014980	Tsen15	218.936	-0.0587239	0.412362	0.839425	0.97609
1351	ENSMUSG00000015002	Efr3a	538.559	0.815791	0.411347	0.0125196	0.101864
1352	ENSMUSG00000015013	Trappc2l	1451	0.0704834	0.362248	0.810723	0.971008
1353	ENSMUSG00000015016	Acsf3	134.209	-0.168345	0.458732	0.575222	0.892823
1354	ENSMUSG00000015023	Ddx19a	214.776	-0.0664131	0.376011	0.816338	0.971704
1355	ENSMUSG00000015027	Galns	196.216	1.64787	1.301	0.00627516	0.0635876
1356	ENSMUSG00000015083	C8g	29.8746	-0.00782043	0.514226	0.970697	0.993141
1357	ENSMUSG00000015085	Entpd2	19.6744	-0.146183	0.621162	0.0122198	0.100219
1358	ENSMUSG00000015087	Rabl6	764.384	-0.270031	0.315362	0.313637	0.711829
1359	ENSMUSG00000015090	Ptgds	872.168	0.351444	0.750171	0.0128239	0.103333
1360	ENSMUSG00000015092	Edf1	2079.93	-0.0181076	0.319801	0.944859	0.989343
1361	ENSMUSG00000015093	Clic3	12.1488	0.0307388	0.58859	0.743777	0.955621
1362	ENSMUSG00000015094	Npdc1	1167.21	-0.844531	0.348682	0.0047884	0.0528842
1363	ENSMUSG00000015095	Fbxw5	662.357	-0.17498	0.298582	0.496507	0.850922
1364	ENSMUSG00000015112	Slc25a13	191.7	0.0289123	0.46104	0.926407	0.987546
1365	ENSMUSG00000015120	Ube2i	1413.37	0.0203764	0.308823	0.944024	0.98933
1366	ENSMUSG00000015126	Tsr3	260.923	-0.188125	0.393386	0.527132	0.869294
1367	ENSMUSG00000015127	Unkl	149.524	-0.231162	0.457434	0.452753	0.823748
1368	ENSMUSG00000015133	Lrrk1	175.645	0.376506	0.734098	0.0717892	0.314542
1369	ENSMUSG00000015134	Aldh1a3	5.72398	0.0501451	0.596864	0.185966	NA
1370	ENSMUSG00000015143	Actn1	330.189	-0.0103572	0.451354	0.96603	0.992985
1371	ENSMUSG00000015149	Sirt2	917.174	0.397591	0.316019	0.138497	0.465888
1372	ENSMUSG00000015165	Hnrnpl	1291.97	-0.22086	0.416606	0.471606	0.834584
1373	ENSMUSG00000015176	Nolc1	620.816	0.00844641	0.33062	0.977784	0.994847
1374	ENSMUSG00000015189	Casd1	478.619	0.27326	0.386825	0.358436	0.751645
1375	ENSMUSG00000015202	Cnksr3	122.142	0.839758	0.761651	0.0389721	0.21321
1376	ENSMUSG00000015214	Mtmr1	270.397	-0.518473	0.474352	0.126202	0.441677
1377	ENSMUSG00000015217	Hmgb3	861.753	-0.467323	0.295756	0.0704421	0.311466
1378	ENSMUSG00000015222	Map2	5852.56	-0.704127	0.29823	0.00746923	0.0721018
1379	ENSMUSG00000015224	Cyp2j9	46.2173	-0.219582	0.607061	0.299746	0.698142
1380	ENSMUSG00000015243	Abca1	1703.69	2.25174	0.82946	0.00027572	0.00579427
1381	ENSMUSG00000015247	Nipsnap3b	575.523	0.0719958	0.305753	0.787055	0.966601
1382	ENSMUSG00000015289	Lage3	384.548	-0.264856	0.477791	0.394068	0.780795
1383	ENSMUSG00000015290	Ubl4a	719.955	0.432317	0.400588	0.160105	0.507861
1384	ENSMUSG00000015291	Gdi1	3138	-0.383331	0.265915	0.107044	0.401483
1385	ENSMUSG00000015305	Sash1	368.642	2.15603	0.615851	2.44319e-05	0.000792724
1386	ENSMUSG00000015312	Gadd45b	101.336	3.13817	0.94842	2.98079e-05	0.000925333
1387	ENSMUSG00000015314	Slamf6	32.6995	7.71648	3.26858	5.56817e-05	0.00156837
1388	ENSMUSG00000015316	Slamf1	7.23362	0.0462421	0.589967	0.621782	NA
1389	ENSMUSG00000015335	Zdhhc12	239.322	0.204592	0.529343	0.470223	0.833421
1390	ENSMUSG00000015337	Endog	267.35	0.152297	0.378042	0.605783	0.907453
1391	ENSMUSG00000015340	Cybb	576.52	3.72496	0.534295	1.18113e-13	4.11103e-11
1392	ENSMUSG00000015341	Golga7	527.744	-0.354699	0.345348	0.212987	0.594474
1393	ENSMUSG00000015342	Xk	66.8558	0.0300401	0.546405	0.897876	0.984505
1394	ENSMUSG00000015354	Pcolce2	34.2398	0.237088	0.661362	0.0262724	0.168302
1395	ENSMUSG00000015355	Cd48	430.396	2.86426	0.583469	3.95555e-08	3.05949e-06
1396	ENSMUSG00000015357	Clpx	340.829	0.0280921	0.326376	0.921272	0.986921
1397	ENSMUSG00000015363	Trabd	355.618	-0.178315	0.38819	0.54647	0.879396
1398	ENSMUSG00000015377	Dennd6b	188.291	-0.417287	0.504055	0.210867	0.59182
1399	ENSMUSG00000015396	Cd83	422.282	0.140207	0.611787	0.183643	0.547946
1400	ENSMUSG00000015401	Cltrn	4.66399	0.049742	0.596779	0.209433	NA
1401	ENSMUSG00000015452	Ager	21.9244	0.156401	0.570408	0.482116	0.841479
1402	ENSMUSG00000015461	Atf6b	754.768	-0.540361	0.405367	0.0889319	0.359092
1403	ENSMUSG00000015467	Egfl8	38.1349	0.0570084	0.560298	0.777429	0.964527
1404	ENSMUSG00000015468	Notch4	94.0139	0.169573	0.568696	0.467243	0.832402
1405	ENSMUSG00000015474	Ppt2	168.321	0.0573165	0.461555	0.849502	0.978711
1406	ENSMUSG00000015476	Prrt1	31.0506	0.141085	0.554427	0.55427	0.882744
1407	ENSMUSG00000015478	Rnf5	849.097	0.268035	0.346504	0.344679	0.739925
1408	ENSMUSG00000015484	Fam163a	14.5391	-0.00720304	0.579559	0.944852	0.989343
1409	ENSMUSG00000015488	Cacfd1	798.71	0.204782	0.324511	0.453405	0.824028
1410	ENSMUSG00000015501	Hivep2	2027.15	-0.375047	0.424485	0.238821	0.6282
1411	ENSMUSG00000015522	Arnt	397.536	-0.018919	0.433394	0.943664	0.989319
1412	ENSMUSG00000015533	Itga2	25.6785	0.270833	0.67073	0.0742504	0.321063
1413	ENSMUSG00000015536	Mocs2	668.968	-0.370312	0.429692	0.242392	0.633185
1414	ENSMUSG00000015542	Nat9	167.817	0.595591	0.49775	0.0836987	0.346562
1415	ENSMUSG00000015568	Lpl	1433.16	2.42582	0.40745	1.51233e-10	2.12906e-08
1416	ENSMUSG00000015575	Atp6v0e	2480.74	0.358001	0.37819	0.229977	0.617609
1417	ENSMUSG00000015597	Zfp318	355.902	-0.394867	0.443819	0.220027	0.604168
1418	ENSMUSG00000015599	Ttbk1	212.075	-0.756258	0.577151	0.0507362	0.250648
1419	ENSMUSG00000015605	Srf	91.8125	-0.0131508	0.468361	0.958692	0.992381
1420	ENSMUSG00000015619	Gata3	3.69771	0.0492438	0.596669	0.238508	NA
1421	ENSMUSG00000015647	Lama5	132.528	-0.0475295	0.534161	0.833515	0.974932
1422	ENSMUSG00000015652	Steap1	59.6768	0.0231554	0.537334	0.927323	0.987546
1423	ENSMUSG00000015653	Steap2	148.526	-0.165323	0.516507	0.552529	0.88189
1424	ENSMUSG00000015656	Hspa8	7517.43	0.325116	0.27148	0.178012	0.539627
1425	ENSMUSG00000015659	Serac1	112.801	-0.0438666	0.455094	0.876543	0.981865
1426	ENSMUSG00000015668	Pdzd11	834.09	0.155495	0.309544	0.558755	0.884796
1427	ENSMUSG00000015671	Psma2	4565.64	-0.279425	0.306971	0.288933	0.686809
1428	ENSMUSG00000015672	Mrpl32	602.369	-0.224493	0.357174	0.43422	0.810234
1429	ENSMUSG00000015697	Setdb1	635.638	0.00219549	0.307235	0.99706	0.998827
1430	ENSMUSG00000015702	Anxa9	18.0565	-0.264817	0.65043	0.160727	0.509062
1431	ENSMUSG00000015709	Arnt2	1074.93	-0.858113	0.372539	0.00629055	0.0636313
1432	ENSMUSG00000015711	Prune1	186.388	0.0232092	0.434539	0.942407	0.989253
1433	ENSMUSG00000015714	Cers2	616.049	1.2447	0.523346	0.00203919	0.0275555
1434	ENSMUSG00000015733	Capza2	2523.82	0.841107	0.327362	0.00296179	0.0366191
1435	ENSMUSG00000015745	Plekho1	789.991	0.247181	0.304112	0.344525	0.739736
1436	ENSMUSG00000015747	Vps45	454.8	0.164766	0.339907	0.557438	0.884041
1437	ENSMUSG00000015748	Prpf3	319.61	-0.0258502	0.412768	0.926299	0.987546
1438	ENSMUSG00000015749	Anp32e	1155.35	-0.221192	0.307094	0.399315	0.784089
1439	ENSMUSG00000015750	Aph1a	598.361	0.226308	0.344015	0.422299	0.800747
1440	ENSMUSG00000015755	Tab2	960.03	0.224867	0.336223	0.419799	0.799487
1441	ENSMUSG00000015757	Ppil4	713.431	-0.372735	0.306484	0.1576	0.502502
1442	ENSMUSG00000015759	Cnih1	882.315	-0.0272494	0.36586	0.920315	0.986921
1443	ENSMUSG00000015766	Eps8	157.087	3.00873	0.859212	1.5692e-05	0.000549505
1444	ENSMUSG00000015776	Med22	875.621	-0.276868	0.316572	0.302673	0.700414
1445	ENSMUSG00000015790	Surf1	737.173	-0.0632447	0.315013	0.809301	0.970826
1446	ENSMUSG00000015804	Med28	1723.47	-0.0768562	0.328664	0.775408	0.964113
1447	ENSMUSG00000015806	Qdpr	533.842	0.121286	0.350584	0.671859	0.932168
1448	ENSMUSG00000015812	Gnrh1	20.5319	0.203216	0.641638	0.0463919	0.236353
1449	ENSMUSG00000015829	Tnr	509.575	-0.656947	0.531442	0.0725474	0.316596
1450	ENSMUSG00000015837	Sqstm1	760.256	0.348468	0.369145	0.235939	0.624551
1451	ENSMUSG00000015839	Nfe2l2	742.924	2.69001	0.575127	1.29731e-07	8.63821e-06
1452	ENSMUSG00000015846	Rxra	198.987	0.384738	0.528972	0.233645	0.621476
1453	ENSMUSG00000015850	Adamtsl4	31.5485	-3.03789	1.59339	0.0021996	0.0291739
1454	ENSMUSG00000015852	Fcrl2	4403.4	3.64488	0.620572	1.46563e-10	2.09248e-08
1455	ENSMUSG00000015854	Cd5l	622.644	0.246821	0.672271	0.00305097	0.0375801
1456	ENSMUSG00000015869	Prpsap1	1327.08	0.14466	0.29224	0.572916	0.891702
1457	ENSMUSG00000015879	Fam184b	65.4983	-0.312499	0.573348	0.292703	0.690636
1458	ENSMUSG00000015880	Ncapg	531.537	-0.109289	0.401617	0.709971	0.945011
1459	ENSMUSG00000015882	Lcorl	1206.36	0.0929262	0.321599	0.735252	0.95309
1460	ENSMUSG00000015889	Lta4h	625.547	0.328073	0.352269	0.251949	0.644252
1461	ENSMUSG00000015932	Dstn	1790.9	-0.0563449	0.306828	0.828494	0.973618
1462	ENSMUSG00000015937	Macroh2a1	2917.5	-0.474898	0.293629	0.064429	0.293239
1463	ENSMUSG00000015942	Gtf2ird2	565.957	1.18853	0.951848	0.0142813	0.111057
1464	ENSMUSG00000015943	Bola1	727.412	-0.134014	0.433646	0.652091	0.92497
1465	ENSMUSG00000015944	Castor2	709.281	-0.638959	0.484655	0.0694065	0.308336
1466	ENSMUSG00000015947	Fcgr1	1098.91	2.45144	0.692857	1.77261e-05	0.000601484
1467	ENSMUSG00000015950	Ncf1	681.173	0.216422	0.634694	0.155276	0.498718
1468	ENSMUSG00000015961	Adss2	408.562	-0.0573822	0.374346	0.839792	0.97609
1469	ENSMUSG00000015962	Spmip3	17.9363	-0.241546	0.653012	0.106701	0.400724
1470	ENSMUSG00000015966	Il17rb	7.76452	-0.153498	0.619711	0.106261	NA
1471	ENSMUSG00000015968	Cacna1d	814.563	0.0560381	0.410255	0.853744	0.979027
1472	ENSMUSG00000015970	Chdh	24.2379	-0.153585	0.576829	0.464173	0.830428
1473	ENSMUSG00000015971	Actr8	370.815	-0.468382	0.385973	0.126624	0.442538
1474	ENSMUSG00000015980	Lrrc27	24.2901	0.184236	0.615449	0.23849	0.628019
1475	ENSMUSG00000015981	Stk32c	15.6021	0.434146	0.858391	0.00508686	0.0550685
1476	ENSMUSG00000015994	Fnta	530.21	-0.0906671	0.32261	0.735396	0.95309
1477	ENSMUSG00000016018	Mtrex	662.258	0.0555999	0.349699	0.84811	0.978458
1478	ENSMUSG00000016024	Lbp	82.1413	9.73598	3.07226	5.57065e-08	4.15484e-06
1479	ENSMUSG00000016028	Celsr1	1862.66	-1.53602	0.409294	2.35412e-05	0.000769258
1480	ENSMUSG00000016087	Fli1	752.539	0.234991	0.657453	0.0454979	0.233922
1481	ENSMUSG00000016128	Stard13	259.596	1.0591	1.11338	0.0206816	0.143317
1482	ENSMUSG00000016150	Tenm1	244.734	0.20726	0.407919	0.493135	0.848422
1483	ENSMUSG00000016179	Camk1g	94.3516	0.180219	0.537063	0.505047	0.857131
1484	ENSMUSG00000016181	Utp25	256.46	0.0838862	0.413713	0.78219	0.966035
1485	ENSMUSG00000016194	Hsd11b1	5.42827	0.106712	0.607492	0.0692224	NA
1486	ENSMUSG00000016200	Syt14	325.519	-0.404191	0.437642	0.208242	0.58818
1487	ENSMUSG00000016206	H2-M3	123.422	1.07124	2.0865	0.011748	0.0978606
1488	ENSMUSG00000016239	Lonrf3	59.2142	0.143641	0.538997	0.577283	0.893575
1489	ENSMUSG00000016252	Atp5f1e	2260.75	0.0895298	0.369549	0.762153	0.961098
1490	ENSMUSG00000016253	Nelfcd	414.99	-0.530403	0.352594	0.0697017	0.309289
1491	ENSMUSG00000016256	Ctsz	5313.13	2.60719	0.340646	8.79745e-16	4.491e-13
1492	ENSMUSG00000016257	Prelid3b	567.712	-0.0694227	0.407683	0.816854	0.971961
1493	ENSMUSG00000016262	Sertad4	109.837	-0.609117	0.549571	0.0944559	0.372569
1494	ENSMUSG00000016283	H2-M2	7.57046	0.0506434	0.596965	0.157146	NA
1495	ENSMUSG00000016308	Ube2a	1074.68	0.131992	0.314898	0.624118	0.915765
1496	ENSMUSG00000016319	Slc25a5	4192.9	0.115177	0.30836	0.666125	0.930509
1497	ENSMUSG00000016344	Ppdpf	1992.7	-0.50594	0.451731	0.128156	0.446158
1498	ENSMUSG00000016346	Kcnq2	1074.42	-1.12888	0.450844	0.00229131	0.0300605
1499	ENSMUSG00000016349	Eef1a2	36.9301	0.0887159	0.53989	0.714351	0.946262
1500	ENSMUSG00000016356	Col20a1	63.0047	-0.0178153	0.553853	0.920317	0.986921
1501	ENSMUSG00000016382	Pls3	194.381	0.420518	0.544323	0.199722	0.573429
1502	ENSMUSG00000016386	Mpped2	3380.48	-0.568257	0.341495	0.0480709	0.241479
1503	ENSMUSG00000016409	Nkap	358.902	-0.0492809	0.40083	0.863501	0.980171
1504	ENSMUSG00000016427	Ndufa1	1179.56	0.0929155	0.430009	0.758699	0.959811
1505	ENSMUSG00000016477	E2f3	459.133	-0.0451413	0.360892	0.871056	0.980574
1506	ENSMUSG00000016481	Cr1l	381.591	0.665719	0.538772	0.0637237	0.29178
1507	ENSMUSG00000016487	Ppfibp1	176.317	1.1319	1.24023	0.0171997	0.125992
1508	ENSMUSG00000016493	Cd46	78.0557	0.154815	0.531225	0.563915	0.887461
1509	ENSMUSG00000016494	Cd34	252.444	3.62612	1.40246	0.000171157	0.00392006
1510	ENSMUSG00000016495	Plgrkt	831.827	0.0542368	0.335134	0.848463	0.978458
1511	ENSMUSG00000016496	Cd274	29.2764	-0.0177034	0.568988	0.90507	0.985631
1512	ENSMUSG00000016498	Pdcd1lg2	10.4719	0.0924405	0.604377	0.047861	0.240846
1513	ENSMUSG00000016503	Gtf3a	777.831	-0.00966079	0.281079	0.965764	0.992985
1514	ENSMUSG00000016520	Lnx2	242.104	-0.789634	0.45768	0.0251945	0.163957
1515	ENSMUSG00000016526	Dyrk3	120.734	-0.517851	0.63415	0.137518	0.464091
1516	ENSMUSG00000016528	Mapkapk2	1094.96	0.534844	0.429844	0.0968123	0.378613
1517	ENSMUSG00000016529	Il10	5.57292	-0.0563874	0.573492	0.724476	NA
1518	ENSMUSG00000016534	Lamp2	1541.7	2.2413	0.39294	7.2245e-10	9.01964e-08
1519	ENSMUSG00000016541	Atxn10	3512.09	-0.245215	0.263581	0.308304	0.705747
1520	ENSMUSG00000016552	Foxred2	231.136	-1.56723	0.680458	0.0021594	0.0287071
1521	ENSMUSG00000016554	Eif3d	1575.61	-0.504136	0.278769	0.0416718	0.222096
1522	ENSMUSG00000016559	H3f3b	7504.58	-0.119049	0.277186	0.624072	0.915765
1523	ENSMUSG00000016619	Nup50	434.674	-0.135718	0.344697	0.627237	0.917219
1524	ENSMUSG00000016624	Phf21b	722.709	-1.39103	0.426035	0.000162307	0.00376025
1525	ENSMUSG00000016637	Ift27	701.212	-0.52139	0.467423	0.122391	0.432993
1526	ENSMUSG00000016664	Pacsin2	541.01	0.738151	0.744653	0.0552735	0.265193
1527	ENSMUSG00000016756	Cmah	20.9968	0.0993787	0.584348	0.528369	0.870272
1528	ENSMUSG00000016757	Ttll12	354.741	-0.384611	0.375884	0.199168	0.572069
1529	ENSMUSG00000016758	Bik	18.7192	-0.0240848	0.578589	0.847992	0.978458
1530	ENSMUSG00000016763	Scube1	505.094	-1.05671	0.515674	0.00785332	0.0745481
1531	ENSMUSG00000016831	Tox4	763.666	0.0240203	0.289525	0.927618	0.987546
1532	ENSMUSG00000016833	Mrps18c	796.648	-0.0315716	0.364951	0.908258	0.985913
1533	ENSMUSG00000016918	Sulf1	1017.46	0.086281	0.602485	0.102875	0.391913
1534	ENSMUSG00000016921	Srsf6	1719.39	0.0773184	0.33744	0.786678	0.966599
1535	ENSMUSG00000016933	Plcg1	1758.4	-0.867687	0.287372	0.000810509	0.0134725
1536	ENSMUSG00000016940	Kctd2	220.31	0.0985895	0.376931	0.738764	0.953687
1537	ENSMUSG00000016942	Tmprss6	26.6532	-0.254393	0.621349	0.251999	0.644252
1538	ENSMUSG00000016946	Kctd5	455.694	-0.0329118	0.377588	0.905897	0.985631
1539	ENSMUSG00000016984	Etaa1	220.462	-0.445628	0.414618	0.159506	0.506382
1540	ENSMUSG00000017002	Slpi	5.08798	0.0499161	0.596816	0.19921	NA
1541	ENSMUSG00000017009	Sdc4	187.366	2.85475	0.746007	4.95209e-06	0.000202059
1542	ENSMUSG00000017057	Il13ra1	179.482	2.75444	1.12285	0.000363394	0.00719025
1543	ENSMUSG00000017119	Nbr1	1126.25	-0.195054	0.327477	0.476264	0.837653
1544	ENSMUSG00000017132	Cyth1	544.09	-0.356546	0.37302	0.230501	0.618223
1545	ENSMUSG00000017144	Rnd3	592.692	-0.592951	0.440588	0.0760334	0.325198
1546	ENSMUSG00000017146	Brca1	274.799	-0.304156	0.43364	0.331108	0.72738
1547	ENSMUSG00000017165	Gast	4.29675	0.0495717	0.596742	0.219352	NA
1548	ENSMUSG00000017167	Cntnap1	4.94898	0.00818373	0.58593	0.941071	NA
1549	ENSMUSG00000017176	Nt5c3b	606.825	-0.351713	0.329893	0.203937	0.58103
1550	ENSMUSG00000017188	Coa3	1334.42	-0.203634	0.350405	0.472581	0.835055
1551	ENSMUSG00000017210	Med24	268.556	0.404345	0.414197	0.1938	0.562808
1552	ENSMUSG00000017221	Psmd3	641.644	-0.501191	0.360814	0.0903932	0.362177
1553	ENSMUSG00000017264	Exosc10	791.91	-0.187468	0.402332	0.530648	0.871933
1554	ENSMUSG00000017286	Glod4	1596.77	-0.0444449	0.256607	0.844361	0.977408
1555	ENSMUSG00000017288	Vps53	727.569	0.187893	0.374825	0.523766	0.867263
1556	ENSMUSG00000017291	Taok1	1538.44	-0.257181	0.267131	0.279606	0.67655
1557	ENSMUSG00000017299	Dnttip1	392.477	-0.0342881	0.401497	0.903664	0.985491
1558	ENSMUSG00000017300	Tnnc2	4.1247	0.0494859	0.596723	0.224376	NA
1559	ENSMUSG00000017307	Acot8	239.61	-0.00424306	0.414895	0.983971	0.996425
1560	ENSMUSG00000017309	Cd300lg	6.26559	-0.0416939	0.587054	0.685464	NA
1561	ENSMUSG00000017314	Mpp2	87.3408	-0.904005	0.953175	0.0404783	0.218734
1562	ENSMUSG00000017344	Vtn	576.353	0.200139	0.64266	0.0217866	0.148555
1563	ENSMUSG00000017376	Nlk	638.36	-0.152548	0.353175	0.59025	0.90052
1564	ENSMUSG00000017386	Traf4	538.34	-0.430838	0.45588	0.188192	0.555512
1565	ENSMUSG00000017390	Aldoc	811.799	0.154315	0.45589	0.608303	0.90875
1566	ENSMUSG00000017400	Stac2	10.4404	-0.0990529	0.587902	0.493168	0.848422
1567	ENSMUSG00000017404	Rpl19	5671.65	-0.0630904	0.29107	0.800088	0.96898
1568	ENSMUSG00000017405	Nek8	34.218	-0.030317	0.568184	0.848676	0.978597
1569	ENSMUSG00000017412	Cacnb4	488.125	-0.403529	0.398692	0.191771	0.55991
1570	ENSMUSG00000017417	Plxdc1	52.8873	0.230511	0.557022	0.396569	0.782173
1571	ENSMUSG00000017418	Arl5b	1148.95	-0.332891	0.378662	0.265806	0.660566
1572	ENSMUSG00000017421	Zfp207	2915.28	-0.162411	0.306119	0.533183	0.87338
1573	ENSMUSG00000017428	Psmd11	1279.58	0.0433032	0.297155	0.870042	0.980574
1574	ENSMUSG00000017446	C1qtnf1	27.6015	0.311906	0.725289	0.000355934	0.00706699
1575	ENSMUSG00000017453	Pipox	28.0681	0.0496543	0.582031	0.715224	0.946707
1576	ENSMUSG00000017466	Timp2	1062.24	0.929189	0.422973	0.00602781	0.0617347
1577	ENSMUSG00000017478	Zc3h18	292.57	-0.729325	0.409936	0.0263351	0.168424
1578	ENSMUSG00000017485	Top2b	2511.43	-0.673404	0.297378	0.010251	0.0893347
1579	ENSMUSG00000017491	Rarb	249.162	0.449905	0.815353	0.0426342	0.225407
1580	ENSMUSG00000017493	Igfbp4	548.224	1.56221	0.606681	0.000761188	0.0128385
1581	ENSMUSG00000017499	Cdc6	213.108	0.163124	0.475518	0.586041	0.898078
1582	ENSMUSG00000017548	Suz12	506.904	-0.318722	0.360471	0.273865	0.670896
1583	ENSMUSG00000017550	Atad5	260.775	0.139156	0.431663	0.646986	0.923742
1584	ENSMUSG00000017561	Crlf3	270.989	0.380882	0.479196	0.237343	0.626329
1585	ENSMUSG00000017607	Tns4	57.5738	9.16645	2.97491	1.18963e-07	8.03771e-06
1586	ENSMUSG00000017615	Tnfaip1	923.504	0.0856622	0.349135	0.765595	0.961816
1587	ENSMUSG00000017631	Abr	1100.18	0.111342	0.32456	0.686131	0.936911
1588	ENSMUSG00000017639	Rab11fip4	506.988	-1.30632	0.40967	0.000231608	0.00499577
1589	ENSMUSG00000017652	Cd40	103.475	4.12477	1.63512	0.000185383	0.00417103
1590	ENSMUSG00000017664	Slc35c2	319.788	-0.339372	0.453106	0.287316	0.685272
1591	ENSMUSG00000017667	Zfp334	223.707	-0.13266	0.369315	0.645475	0.923195
1592	ENSMUSG00000017670	Elmo2	925.932	0.346458	0.359695	0.232156	0.619549
1593	ENSMUSG00000017677	Wsb1	1452.05	-0.0312646	0.292955	0.897456	0.984504
1594	ENSMUSG00000017679	Ttpal	333.696	0.171282	0.477529	0.568477	0.889884
1595	ENSMUSG00000017686	Rhot1	485.774	0.106583	0.332001	0.701691	0.94226
1596	ENSMUSG00000017688	Hnf4g	5.60941	-0.0841872	0.601448	0.184212	NA
1597	ENSMUSG00000017692	Rhbdl3	334.001	-0.746579	0.418546	0.0250559	0.163287
1598	ENSMUSG00000017697	Ada	68.5762	-0.0340227	0.546429	0.867303	0.980574
1599	ENSMUSG00000017707	Serinc3	2043.36	1.54008	0.656357	0.00138047	0.0204974
1600	ENSMUSG00000017713	Tha1	38.7864	-0.0374764	0.531333	0.869853	0.980574
1601	ENSMUSG00000017715	Pgs1	407.152	0.111702	0.392194	0.707511	0.9445
1602	ENSMUSG00000017716	Birc5	1351.25	0.465833	0.366929	0.111046	0.409858
1603	ENSMUSG00000017718	Afmid	31.853	0.0518702	0.552375	0.811013	0.971121
1604	ENSMUSG00000017720	Trp53tg5	11.8785	0.112499	0.60738	0.125277	0.439772
1605	ENSMUSG00000017721	Pigt	633.955	-0.133102	0.370426	0.644317	0.922996
1606	ENSMUSG00000017723	Wfdc2	82.4394	0.247777	0.535507	0.393786	0.780438
1607	ENSMUSG00000017724	Etv4	12.4094	0.117839	0.598417	0.354399	0.747796
1608	ENSMUSG00000017734	Dbndd2	198.579	0.291971	0.631758	0.220018	0.604168
1609	ENSMUSG00000017737	Mmp9	97.2669	10.1331	2.99917	1.85069e-09	2.11513e-07
1610	ENSMUSG00000017740	Slc12a5	25.4542	-0.181418	0.579321	0.41814	0.798729
1611	ENSMUSG00000017747	Ghdc	64.8658	0.207405	0.614696	0.262686	0.657436
1612	ENSMUSG00000017754	Pltp	420.035	3.16168	0.645575	3.75145e-08	2.91143e-06
1613	ENSMUSG00000017756	Slc12a7	514.044	0.160281	0.438807	0.599052	0.904509
1614	ENSMUSG00000017760	Ctsa	2753.67	2.67279	0.316775	1.76097e-18	2.1291e-15
1615	ENSMUSG00000017764	Zswim1	143.732	0.221104	0.484659	0.466453	0.831678
1616	ENSMUSG00000017765	Slc12a4	100.962	0.557435	0.907029	0.0437124	0.228957
1617	ENSMUSG00000017767	Spata25	56.2673	0.0994859	0.516115	0.712378	0.946048
1618	ENSMUSG00000017774	Myo1c	159.916	1.0559	0.562738	0.00882803	0.0804752
1619	ENSMUSG00000017776	Crk	823.293	-0.0528538	0.281925	0.828402	0.973618
1620	ENSMUSG00000017778	Cox7c	1133.22	0.0255117	0.374892	0.93512	0.988563
1621	ENSMUSG00000017781	Pitpna	994.121	0.601344	0.369996	0.0448886	0.232143
1622	ENSMUSG00000017801	Mlx	483.558	0.151426	0.388063	0.611741	0.91029
1623	ENSMUSG00000017802	Retreg3	408.956	0.381771	0.403505	0.211736	0.592851
1624	ENSMUSG00000017830	Dhx58	137.077	5.71602	0.847328	8.6159e-13	2.24914e-10
1625	ENSMUSG00000017831	Rab5a	282.935	0.283705	0.440477	0.36119	0.753757
1626	ENSMUSG00000017837	Nkiras2	506.856	0.130892	0.350651	0.64679	0.923742
1627	ENSMUSG00000017843	Ppp2r5c	1341.42	0.465002	0.359209	0.111142	0.410015
1628	ENSMUSG00000017858	Ift52	319.301	0.149048	0.389105	0.61729	0.912489
1629	ENSMUSG00000017861	Mybl2	126.26	-0.123302	0.466924	0.673236	0.93256
1630	ENSMUSG00000017868	Sgk2	3.1726	0.0488702	0.596586	0.259321	NA
1631	ENSMUSG00000017897	Eya2	51.1772	0.377129	0.711661	0.105362	0.397939
1632	ENSMUSG00000017929	B4galt5	173.559	0.161203	0.534927	0.546716	0.879432
1633	ENSMUSG00000017943	Gdap1l1	551.43	-0.759762	0.479292	0.0346481	0.198287
1634	ENSMUSG00000017950	Hnf4a	2.88369	0.00681206	0.584947	0.952098	NA
1635	ENSMUSG00000017969	Ptgis	11.3057	0.20123	0.637889	0.0760599	0.325251
1636	ENSMUSG00000017978	Cadps2	67.7565	0.194833	0.596601	0.345967	0.740755
1637	ENSMUSG00000017999	Ddx27	240.295	-0.520449	0.41039	0.10219	0.39008
1638	ENSMUSG00000018001	Cyth3	304.566	-0.0672406	0.413877	0.817317	0.972092
1639	ENSMUSG00000018008	Cyth4	562.374	3.34411	0.762351	3.81686e-07	2.21977e-05
1640	ENSMUSG00000018012	Rac3	484.543	-0.0945933	0.439334	0.746624	0.955794
1641	ENSMUSG00000018040	Rrp7a	530.334	0.971923	0.474716	0.00757858	0.0727822
1642	ENSMUSG00000018042	Cyb5r3	566.508	0.486475	0.406213	0.117422	0.422846
1643	ENSMUSG00000018068	Ints2	666.478	-0.19437	0.39967	0.515712	0.863451
1644	ENSMUSG00000018076	Med13l	1612.55	-0.512944	0.396962	0.101322	0.388189
1645	ENSMUSG00000018102	H2bc4	532.918	0.464731	0.461188	0.15501	0.498304
1646	ENSMUSG00000018126	Baiap2l2	2.30082	0.0480254	0.596388	0.30684	NA
1647	ENSMUSG00000018143	Mafk	40.0418	-0.104729	0.540489	0.661077	0.928426
1648	ENSMUSG00000018160	Med1	695.365	-0.295837	0.330217	0.284033	0.68137
1649	ENSMUSG00000018167	Stard3	285.596	0.709441	0.559001	0.0533841	0.259214
1650	ENSMUSG00000018168	Ikzf3	3.60399	0.0491796	0.596655	0.24197	NA
1651	ENSMUSG00000018169	Mfng	426.871	-0.928138	0.567245	0.0213144	0.146512
1652	ENSMUSG00000018171	Vmp1	864.462	0.666372	0.307241	0.0123055	0.100706
1653	ENSMUSG00000018189	Uchl5	583.207	0.269777	0.387815	0.368149	0.75933
1654	ENSMUSG00000018196	Glrx2	660.243	-0.347275	0.366952	0.238621	0.628096
1655	ENSMUSG00000018199	Ro60	614.487	-0.846732	0.350013	0.00480167	0.0529798
1656	ENSMUSG00000018209	Stk4	524.515	0.293812	0.365786	0.311115	0.709515
1657	ENSMUSG00000018217	Pmp22	314.2	3.10413	0.966903	3.84781e-05	0.0011535
1658	ENSMUSG00000018238	Gdf9	36.4588	8.07934	3.13933	1.52225e-05	0.000535513
1659	ENSMUSG00000018239	Zcchc10	115.506	0.0647133	0.488787	0.822385	0.972631
1660	ENSMUSG00000018263	Tbx5	10.0327	0.0807848	0.60187	0.0639429	0.292302
1661	ENSMUSG00000018286	Psmb6	4760.72	-0.166605	0.343111	0.565978	0.88854
1662	ENSMUSG00000018287	Spag7	1342.53	-0.179974	0.333278	0.514168	0.86297
1663	ENSMUSG00000018293	Pfn1	5233.62	1.18895	0.286113	5.41344e-06	0.000216274
1664	ENSMUSG00000018322	Tomm34	371.011	-0.115807	0.34177	0.675921	0.933168
1665	ENSMUSG00000018326	Ywhab	2719.62	0.00718582	0.232903	0.976175	0.994355
1666	ENSMUSG00000018334	Ksr1	229.282	-0.140071	0.418283	0.638671	0.921383
1667	ENSMUSG00000018339	Gpx3	1311.08	3.169	0.48509	3.01287e-12	6.78545e-10
1668	ENSMUSG00000018340	Anxa6	675.515	1.41076	0.492568	0.000446341	0.00845985
1669	ENSMUSG00000018341	Il12rb2	115.176	0.118244	0.508311	0.671858	0.932168
1670	ENSMUSG00000018347	Zkscan6	174.022	-0.190761	0.466675	0.52727	0.869398
1671	ENSMUSG00000018362	Kpna2	1229.13	0.256137	0.435171	0.408035	0.790949
1672	ENSMUSG00000018363	Smurf2	842.273	-0.0975107	0.351134	0.728981	0.951054
1673	ENSMUSG00000018372	Cep95	331.398	0.0942432	0.341574	0.739234	0.953687
1674	ENSMUSG00000018377	Vezf1	955.723	-0.478599	0.291547	0.0612906	0.284259
1675	ENSMUSG00000018378	Cuedc1	267.022	-0.243034	0.423796	0.428021	0.804993
1676	ENSMUSG00000018379	Srsf1	2041.52	-0.46061	0.315312	0.0880052	0.356994
1677	ENSMUSG00000018381	Abi3	344.022	2.04626	0.457337	5.0627e-07	2.84353e-05
1678	ENSMUSG00000018387	Shroom1	14.4934	-0.0308984	0.570685	0.841745	0.976521
1679	ENSMUSG00000018395	Kif3a	1166.32	-0.146986	0.300123	0.567816	0.889662
1680	ENSMUSG00000018398	Septin8	423.617	-0.0266599	0.368259	0.923694	0.987165
1681	ENSMUSG00000018401	Mtmr4	601.533	-0.281933	0.391638	0.34927	0.742634
1682	ENSMUSG00000018405	Mrm1	49.1235	0.136846	0.591074	0.420256	0.799487
1683	ENSMUSG00000018411	Mapt	3929.2	-0.713473	0.336083	0.0130962	0.104857
1684	ENSMUSG00000018412	Kansl1	1767.87	0.00816324	0.338562	0.977335	0.994787
1685	ENSMUSG00000018415	Gid4	300.115	-0.903746	0.435407	0.00973536	0.0862811
1686	ENSMUSG00000018417	Myo1b	820.189	0.0123043	0.387143	0.971625	0.993209
1687	ENSMUSG00000018425	Dhx40	523.605	-0.0344612	0.315695	0.894155	0.984417
1688	ENSMUSG00000018427	Ypel2	215.949	-0.707589	0.553199	0.0598114	0.280235
1689	ENSMUSG00000018428	Akap1	218.905	-0.503808	0.609526	0.147692	0.483962
1690	ENSMUSG00000018433	Nol11	410.44	-0.256849	0.392766	0.392624	0.779748
1691	ENSMUSG00000018442	Derl2	426.944	0.278616	0.36595	0.338964	0.73487
1692	ENSMUSG00000018446	C1qbp	1333.5	-0.495809	0.352397	0.0893046	0.359562
1693	ENSMUSG00000018449	Rpain	373.689	0.521966	0.399004	0.0924064	0.366942
1694	ENSMUSG00000018451	6330403K07Rik	3545.72	-0.746103	0.397882	0.0209616	0.144742
1695	ENSMUSG00000018459	Slc13a3	187.408	0.824881	1.29256	0.0232127	0.154891
1696	ENSMUSG00000018470	Kcnab3	49.9837	-0.2569	0.632722	0.218167	0.601432
1697	ENSMUSG00000018474	Chd3	1867.22	-1.65137	0.324831	4.90224e-08	3.72895e-06
1698	ENSMUSG00000018476	Kdm6b	1081.03	-1.08318	0.37836	0.000895919	0.014603
1699	ENSMUSG00000018479	Chct1	3.00811	0.0344821	0.592669	0.586757	NA
1700	ENSMUSG00000018481	Appbp2	1072.04	0.0670857	0.283303	0.790695	0.967325
1701	ENSMUSG00000018500	Adora2b	15.9301	0.190688	0.64005	0.00484884	0.0532445
1702	ENSMUSG00000018501	Ncor1	2647.99	-0.18823	0.31375	0.478572	0.838706
1703	ENSMUSG00000018507	Trpv2	207.018	1.86441	0.829473	0.00116486	0.0180076
1704	ENSMUSG00000018509	Cenpv	1114.06	-1.06586	0.579666	0.0113431	0.0956036
1705	ENSMUSG00000018537	Pcgf2	376.22	-0.20948	0.378057	0.476415	0.837653
1706	ENSMUSG00000018541	Cwc25	268.283	-0.463126	0.396437	0.136195	0.461861
1707	ENSMUSG00000018543	Spmap1	4.80067	-0.00734455	0.587945	0.92186	NA
1708	ENSMUSG00000018547	Pip4k2b	345.897	-0.0204407	0.332673	0.939422	0.989253
1709	ENSMUSG00000018548	Trim37	830.825	-0.265734	0.324131	0.329507	0.725739
1710	ENSMUSG00000018554	Ybx2	7.75668	0.197532	0.627244	0.162512	NA
1711	ENSMUSG00000018559	Ctdnep1	191.955	0.101109	0.434785	0.738688	0.953687
1712	ENSMUSG00000018565	Elp5	1368.6	-0.0963361	0.375204	0.745952	0.955794
1713	ENSMUSG00000018566	Slc2a4	53.918	-0.218695	0.607683	0.297151	0.695919
1714	ENSMUSG00000018567	Gabarap	6197.02	0.263062	0.33315	0.348554	0.742615
1715	ENSMUSG00000018570	2810408A11Rik	143.009	-0.34259	0.526435	0.284603	0.682067
1716	ENSMUSG00000018572	Phf23	497.801	0.0451445	0.344183	0.875888	0.981668
1717	ENSMUSG00000018574	Acadvl	430.483	0.0736926	0.43802	0.809052	0.970796
1718	ENSMUSG00000018581	Dnah11	67.3184	0.165025	0.57877	0.443632	0.817864
1719	ENSMUSG00000018583	G3bp1	1496.52	-0.0973721	0.28252	0.692449	0.939213
1720	ENSMUSG00000018585	Atox1	1663.27	0.20086	0.387498	0.501888	0.854918
1721	ENSMUSG00000018589	Glra2	227.931	-0.124508	0.411101	0.674549	0.932951
1722	ENSMUSG00000018593	Sparc	2832.58	2.68297	0.840225	5.1747e-05	0.00148406
1723	ENSMUSG00000018595	Glra4	20.298	-0.0183226	0.575326	0.889851	0.983614
1724	ENSMUSG00000018599	Mief2	91.6917	-0.18346	0.479227	0.53867	0.875994
1725	ENSMUSG00000018634	Crhr1	32.4631	-0.00820695	0.572039	0.947362	0.989883
1726	ENSMUSG00000018648	Dusp14	308.245	-0.33366	0.567072	0.27658	0.674388
1727	ENSMUSG00000018651	Tada2a	380.085	-0.463131	0.424775	0.149173	0.486825
1728	ENSMUSG00000018654	Ikzf1	835.244	2.59149	0.857783	8.76786e-05	0.00226564
1729	ENSMUSG00000018659	Pnpo	147.714	0.291575	0.616008	0.250315	0.64247
1730	ENSMUSG00000018661	Cog1	680.804	-0.0833443	0.355572	0.766497	0.961816
1731	ENSMUSG00000018666	Cbx1	1693.06	-0.27944	0.293439	0.273647	0.670686
1732	ENSMUSG00000018669	Cdk5rap3	481.868	-0.313225	0.35735	0.279451	0.676389
1733	ENSMUSG00000018672	Copz2	118.293	0.379316	0.76583	0.0266663	0.169831
1734	ENSMUSG00000018677	Slc25a39	1207.75	1.08515	0.460413	0.00293051	0.0362714
1735	ENSMUSG00000018678	Sp2	208.919	0.0738451	0.422957	0.808551	0.970761
1736	ENSMUSG00000018697	Aatf	539.03	0.0351423	0.352391	0.905491	0.985631
1737	ENSMUSG00000018698	Lhx1	9.28722	0.189227	0.638572	0.0115643	NA
1738	ENSMUSG00000018707	Dync1h1	3075.44	-0.578378	0.33304	0.0408719	0.219833
1739	ENSMUSG00000018727	Cpsf4l	24.3754	0.163148	0.560424	0.496674	0.851017
1740	ENSMUSG00000018733	Pex12	106.739	0.629782	0.582279	0.0812023	0.339407
1741	ENSMUSG00000018736	Ndel1	444.981	0.101773	0.352939	0.722518	0.948444
1742	ENSMUSG00000018740	Slc25a35	354.205	-0.0187741	0.383617	0.944563	0.989343
1743	ENSMUSG00000018750	Zbtb4	200.706	0.335629	0.505469	0.289978	0.687802
1744	ENSMUSG00000018752	Tnfsfm13	61.9148	0.534534	0.774575	0.0871438	0.354637
1745	ENSMUSG00000018761	Mpdu1	713.126	0.57544	0.358402	0.0498239	0.247578
1746	ENSMUSG00000018765	Fxr2	358.022	-0.0744547	0.341519	0.786533	0.966599
1747	ENSMUSG00000018770	Atp5mc3	2865.74	-0.00271415	0.364823	0.987001	0.996613
1748	ENSMUSG00000018774	Cd68	1343.18	3.98208	0.490058	1.56328e-17	1.4044e-14
1749	ENSMUSG00000018776	Slc35g3	8.64522	0.0804435	0.601761	0.0730977	NA
1750	ENSMUSG00000018796	Acsl1	93.6911	2.52362	1.00542	0.000386849	0.00753748
1751	ENSMUSG00000018800	Abca5	74.4657	0.0266602	0.503835	0.926537	0.987546
1752	ENSMUSG00000018809	Smyd4	187.431	-0.553865	0.517376	0.115163	0.418706
1753	ENSMUSG00000018819	Lsp1	347.637	3.39274	1.01511	2.15649e-05	0.0007077
1754	ENSMUSG00000018820	Zfyve27	336.339	-0.147429	0.422715	0.621832	0.914458
1755	ENSMUSG00000018821	Avpi1	134.688	0.110299	0.483287	0.705837	0.94369
1756	ENSMUSG00000018822	Sfrp5	4.53311	0.0514799	0.596981	0.205236	NA
1757	ENSMUSG00000018830	Myh11	2.45733	-0.0800343	0.595697	0.40054	NA
1758	ENSMUSG00000018841	Rad51d	95.8679	0.215976	0.564536	0.406374	0.789781
1759	ENSMUSG00000018844	Fndc8	17.9285	-0.00679689	0.569587	0.95814	0.992308
1760	ENSMUSG00000018845	Unc45b	2.0821	0.037526	0.593489	0.523206	NA
1761	ENSMUSG00000018846	Pank3	481.997	-0.137618	0.368691	0.63411	0.919373
1762	ENSMUSG00000018848	Rars1	820.407	0.27746	0.412708	0.365171	0.757355
1763	ENSMUSG00000018849	Wwc1	1127.13	-0.812517	0.344372	0.00601259	0.0616062
1764	ENSMUSG00000018858	Mrpl58	967.976	-0.0308181	0.343335	0.908528	0.985913
1765	ENSMUSG00000018861	Fdxr	141.994	-0.230981	0.504421	0.441406	0.816671
1766	ENSMUSG00000018865	Sult4a1	246.772	-1.81891	0.599274	0.000236665	0.00508159
1767	ENSMUSG00000018882	Mrpl45	742.843	0.0706219	0.329969	0.800836	0.969017
1768	ENSMUSG00000018893	Mb	2.73205	0.0400103	0.594058	0.470745	NA
1769	ENSMUSG00000018899	Irf1	131.451	1.64267	1.30598	0.00640134	0.0644681
1770	ENSMUSG00000018900	Slc22a5	108.657	-0.243153	0.500339	0.423394	0.801314
1771	ENSMUSG00000018906	P4ha2	39.3777	-0.294409	0.643752	0.201323	0.576081
1772	ENSMUSG00000018909	Arrb1	373.869	0.145462	0.393374	0.628239	0.917593
1773	ENSMUSG00000018920	Cxcl16	403.311	1.30465	0.861421	0.00886724	0.080748
1774	ENSMUSG00000018921	Pelp1	278.944	-0.420412	0.449359	0.196081	0.566729
1775	ENSMUSG00000018923	Med11	424.781	0.235848	0.346846	0.405536	0.789458
1776	ENSMUSG00000018925	Heatr9	5.57152	-0.0725172	0.600447	0.151894	NA
1777	ENSMUSG00000018927	Ccl6	370.737	3.42192	0.650407	5.19743e-09	5.33015e-07
1778	ENSMUSG00000018930	Ccl4	1046.36	4.96264	0.628132	8.38039e-17	5.83376e-14
1779	ENSMUSG00000018931	Natd1	430.755	-0.829432	0.468113	0.0214662	0.147207
1780	ENSMUSG00000018932	Map2k3	274.401	0.620591	0.684092	0.0852091	0.349915
1781	ENSMUSG00000018965	Ywhah	673.766	0.217328	0.310297	0.413403	0.794708
1782	ENSMUSG00000018974	Sart3	756.505	0.0640262	0.312248	0.813074	0.971384
1783	ENSMUSG00000018983	E2f2	137.943	-0.085949	0.508243	0.74483	0.955621
1784	ENSMUSG00000018995	Nars2	253.682	-0.223884	0.473943	0.463063	0.829935
1785	ENSMUSG00000018999	Slc35b4	392.813	0.542317	0.510305	0.112942	0.413863
1786	ENSMUSG00000019027	Dnah1	105.358	3.2639	0.807694	1.8894e-06	8.8218e-05
1787	ENSMUSG00000019039	Dalrd3	856.545	-0.0199634	0.309934	0.936116	0.988837
1788	ENSMUSG00000019054	Fis1	2612.66	0.0729852	0.335736	0.794405	0.967556
1789	ENSMUSG00000019055	Plod1	608.209	3.43442	0.50303	3.37441e-13	1.01996e-10
1790	ENSMUSG00000019066	Rab3d	289.323	-0.522033	0.556076	0.137901	0.464876
1791	ENSMUSG00000019080	Mfsd3	57.0499	-0.325533	0.616256	0.241665	0.632293
1792	ENSMUSG00000019082	Slc25a22	191.401	-0.371165	0.452444	0.248751	0.640799
1793	ENSMUSG00000019087	Atp6ap1	1587.26	0.969517	0.34489	0.00110804	0.0172543
1794	ENSMUSG00000019088	Dnase1l1	117.208	2.43758	0.855566	0.00016613	0.003817
1795	ENSMUSG00000019102	Aldh3a1	2.33199	0.0480635	0.596397	0.304789	NA
1796	ENSMUSG00000019122	Ccl9	500.039	2.96151	0.537641	1.55047e-09	1.81722e-07
1797	ENSMUSG00000019124	Scrn1	1041.54	-0.776156	0.319229	0.00538016	0.0569029
1798	ENSMUSG00000019132	BC005537	1629.75	0.0646919	0.254116	0.781338	0.966014
1799	ENSMUSG00000019139	Isyna1	287.681	0.0703584	0.461617	0.815544	0.971627
1800	ENSMUSG00000019143	Hars2	190.892	0.113846	0.390123	0.702952	0.942774
1801	ENSMUSG00000019146	Cacng2	118.786	-0.38056	0.581959	0.23099	0.618809
1802	ENSMUSG00000019158	Tmem160	654.157	-0.125483	0.385768	0.667949	0.931161
1803	ENSMUSG00000019173	Rab5c	901.693	0.303302	0.29954	0.241141	0.631785
1804	ENSMUSG00000019178	Styxl1	28.8683	0.106106	0.597728	0.364196	0.756459
1805	ENSMUSG00000019179	Mdh2	2572.19	0.160557	0.333021	0.557018	0.883924
1806	ENSMUSG00000019188	H13	1418.1	-0.192613	0.261317	0.410252	0.79235
1807	ENSMUSG00000019189	Rnf145	483.654	0.233293	0.340259	0.405304	0.789417
1808	ENSMUSG00000019194	Scn1b	26.5445	0.160589	0.586086	0.419436	0.799343
1809	ENSMUSG00000019210	Atp6v1e1	2374.74	0.0197214	0.305627	0.944898	0.989343
1810	ENSMUSG00000019214	Chtf18	52.1564	0.24766	0.623211	0.238694	0.628096
1811	ENSMUSG00000019230	Lhx9	72.6897	0.104793	0.536868	0.675516	0.933168
1812	ENSMUSG00000019235	Rps6kl1	118.942	-0.445985	0.609342	0.178789	0.540699
1813	ENSMUSG00000019254	Ppp1r12c	445.918	0.0901013	0.350313	0.753641	0.957938
1814	ENSMUSG00000019256	Ahr	27.703	0.0849428	0.579524	0.601999	0.905761
1815	ENSMUSG00000019261	Map1s	249.712	-0.359211	0.392627	0.239115	0.628629
1816	ENSMUSG00000019295	Tmem129	161.208	0.0522954	0.502949	0.852485	0.979027
1817	ENSMUSG00000019297	Nop9	343.392	-0.0183532	0.325535	0.942958	0.989274
1818	ENSMUSG00000019302	Atp6v0a1	970.926	0.0627871	0.345653	0.826666	0.973107
1819	ENSMUSG00000019303	Psmc3ip	670.186	-0.427805	0.346941	0.136309	0.462116
1820	ENSMUSG00000019320	Noxo1	15.8753	-0.147875	0.574398	0.482141	0.841479
1821	ENSMUSG00000019338	Zfp687	236.12	-0.0458774	0.362839	0.869533	0.980574
1822	ENSMUSG00000019359	Gdpd2	22.3598	0.0663025	0.587932	0.582307	0.896385
1823	ENSMUSG00000019362	D8Ertd738e	1046.08	0.0875504	0.365074	0.759346	0.960115
1824	ENSMUSG00000019370	Calm3	2724.14	-0.357036	0.310005	0.179153	0.54137
1825	ENSMUSG00000019373	Cops3	1283.26	-0.240754	0.296667	0.348575	0.742615
1826	ENSMUSG00000019428	Fkbp8	1076.53	-0.66624	0.334352	0.0196461	0.138227
1827	ENSMUSG00000019432	Ddx39b	2697.93	0.0302059	0.249966	0.897174	0.984504
1828	ENSMUSG00000019433	Gipc1	623.763	0.1774	0.346677	0.531542	0.872434
1829	ENSMUSG00000019437	Tlcd1	1643.98	0.0748166	0.288879	0.770151	0.962727
1830	ENSMUSG00000019461	Plscr3	370.335	0.024929	0.341242	0.932528	0.988563
1831	ENSMUSG00000019464	Ptger1	195.722	-0.166209	0.446237	0.580693	0.895882
1832	ENSMUSG00000019467	Arhgef25	393.986	-0.52634	0.388506	0.0894252	0.359768
1833	ENSMUSG00000019470	Xab2	552.432	-0.134259	0.394915	0.648411	0.923848
1834	ENSMUSG00000019471	Cdc37	717.47	0.18668	0.295486	0.467736	0.832417
1835	ENSMUSG00000019478	Rab4a	232.562	-0.240969	0.422745	0.43214	0.808441
1836	ENSMUSG00000019487	Trip10	26.4537	0.242319	0.603774	0.296029	0.694632
1837	ENSMUSG00000019494	Cops6	2223.13	0.0804786	0.2432	0.72083	0.948444
1838	ENSMUSG00000019505	Ubb	6163.57	-0.122818	0.314412	0.641992	0.922315
1839	ENSMUSG00000019518	Ap4m1	276.823	-0.134575	0.422257	0.651261	0.92476
1840	ENSMUSG00000019528	Gyg1	440.911	0.970906	0.464031	0.00689772	0.0682404
1841	ENSMUSG00000019539	Rcn3	662.1	0.944322	0.621301	0.020043	0.140203
1842	ENSMUSG00000019558	Slc6a8	251.758	-0.818672	0.52426	0.0308578	0.185373
1843	ENSMUSG00000019564	Arid3a	237.456	0.589734	0.627566	0.0978774	0.381027
1844	ENSMUSG00000019577	Pdk4	2.30805	0.0380816	0.593604	0.508536	NA
1845	ENSMUSG00000019578	Ubxn6	741.921	-0.248405	0.332053	0.367941	0.75933
1846	ENSMUSG00000019579	Mydgf	1030.42	0.258749	0.36544	0.375633	0.766005
1847	ENSMUSG00000019590	Cyb561	98.8678	0.421482	0.723033	0.109893	0.407501
1848	ENSMUSG00000019647	Sema6a	764.094	0.396766	0.375324	0.182196	0.545258
1849	ENSMUSG00000019659	Ccdc12	1051.93	0.285462	0.307187	0.278209	0.675574
1850	ENSMUSG00000019689	Fmc1	290.265	-0.0614996	0.424624	0.831874	0.974491
1851	ENSMUSG00000019699	Akt3	3737.76	-0.402884	0.294406	0.115355	0.418961
1852	ENSMUSG00000019710	Mrpl24	1065.88	0.0816054	0.327713	0.76895	0.962727
1853	ENSMUSG00000019715	Gle1	471.313	-0.141183	0.348644	0.615611	0.911994
1854	ENSMUSG00000019718	L3hypdh	76.8191	0.0574189	0.550797	0.79629	0.968061
1855	ENSMUSG00000019726	Lyst	307.458	0.162977	0.464895	0.587937	0.899258
1856	ENSMUSG00000019731	Slc35e1	160.658	0.10871	0.487093	0.708381	0.944637
1857	ENSMUSG00000019732	Calr3	47.6121	-0.130711	0.558791	0.560055	0.885328
1858	ENSMUSG00000019734	Tmc4	25.1931	3.92686	2.51551	0.00198602	0.026948
1859	ENSMUSG00000019737	Syne4	13.3694	0.051923	0.555079	0.803824	0.969611
1860	ENSMUSG00000019738	Polr2i	1021.41	-0.292862	0.400564	0.33592	0.731743
1861	ENSMUSG00000019761	Krt10	196.539	-0.278577	0.495032	0.371085	0.761871
1862	ENSMUSG00000019763	Rmnd1	394.643	-0.138735	0.432566	0.641803	0.922315
1863	ENSMUSG00000019767	Ccdc170	27.6383	-0.0137984	0.565742	0.927748	0.987546
1864	ENSMUSG00000019768	Esr1	3.7936	0.0575416	0.591982	0.523649	NA
1865	ENSMUSG00000019773	Fbxo5	440.73	-0.173608	0.394608	0.558589	0.884796
1866	ENSMUSG00000019774	Mtrf1l	112.921	-0.108322	0.470596	0.707852	0.944579
1867	ENSMUSG00000019775	Rgs17	181.18	-0.913979	0.68574	0.0328684	0.192468
1868	ENSMUSG00000019777	Hdac2	1605.79	-0.447353	0.394574	0.148031	0.484481
1869	ENSMUSG00000019779	Frk	35.5313	5.64949	2.21719	0.00053241	0.00967563
1870	ENSMUSG00000019782	Rwdd1	804.581	-0.289907	0.383422	0.332128	0.728279
1871	ENSMUSG00000019785	Clvs2	22.7621	-0.0821187	0.582903	0.574494	0.892613
1872	ENSMUSG00000019787	Trdn	2.30902	0.0500954	0.596612	0.296836	NA
1873	ENSMUSG00000019789	Hey2	20.7665	0.18567	0.623042	0.173249	0.532496
1874	ENSMUSG00000019790	Stxbp5	392.279	0.232865	0.347328	0.411639	0.793445
1875	ENSMUSG00000019791	Hint3	134.319	0.0149709	0.429338	0.964286	0.992796
1876	ENSMUSG00000019792	Trmt11	200.913	-0.178027	0.428344	0.555781	0.883373
1877	ENSMUSG00000019794	Katna1	379.547	0.010955	0.377203	0.974405	0.994006
1878	ENSMUSG00000019795	Pcmt1	1464.44	-0.261455	0.310015	0.323336	0.721345
1879	ENSMUSG00000019796	Lrp11	267.359	-0.975622	0.535293	0.0140065	0.10952
1880	ENSMUSG00000019797	Mtres1	383.986	0.0274713	0.370517	0.927118	0.987546
1881	ENSMUSG00000019802	Sec63	753.833	-0.178051	0.298125	0.488633	0.845522
1882	ENSMUSG00000019803	Nr2e1	399.262	0.0594892	0.434084	0.846657	0.97839
1883	ENSMUSG00000019804	Snx3	1924.8	0.731562	0.277344	0.00311461	0.0381594
1884	ENSMUSG00000019806	Aig1	635.828	-0.267848	0.316231	0.317928	0.716148
1885	ENSMUSG00000019808	Adat2	58.2185	0.122074	0.511456	0.659051	0.927236
1886	ENSMUSG00000019809	Pex3	269.058	0.374038	0.46479	0.24282	0.633557
1887	ENSMUSG00000019810	Fuca2	438.539	2.72861	0.482132	7.38362e-10	9.16846e-08
1888	ENSMUSG00000019813	Cep57l1	246.093	0.232011	0.419627	0.447535	0.821017
1889	ENSMUSG00000019814	Ltv1	243.453	0.731082	0.529532	0.0442264	0.230132
1890	ENSMUSG00000019817	Plagl1	1086.37	-0.679798	0.331667	0.0168345	0.124348
1891	ENSMUSG00000019818	Cd164	1479.93	1.83453	0.294623	4.02724e-11	6.60812e-09
1892	ENSMUSG00000019820	Utrn	506.712	0.791088	0.392263	0.01263	0.102486
1893	ENSMUSG00000019822	Smpd2	211.146	0.255546	0.39428	0.394871	0.781089
1894	ENSMUSG00000019823	Mical1	107.781	-0.520589	0.588307	0.140029	0.469361
1895	ENSMUSG00000019826	Zbtb24	90.3704	-0.150334	0.498614	0.597868	0.904388
1896	ENSMUSG00000019828	Grm1	160.312	-0.197743	0.465422	0.513847	0.862745
1897	ENSMUSG00000019831	Wasf1	509.752	-0.942911	0.380642	0.00341757	0.0409751
1898	ENSMUSG00000019832	Rab32	633.624	4.87242	0.378663	2.9185e-39	6.70437e-35
1899	ENSMUSG00000019837	Gtf3c6	777.762	-0.112733	0.283435	0.648556	0.923848
1900	ENSMUSG00000019838	Slc16a10	432.872	3.03034	1.2288	0.000300713	0.00622901
1901	ENSMUSG00000019841	Rev3l	1098.39	-0.184533	0.385884	0.527751	0.869916
1902	ENSMUSG00000019842	Traf3ip2	443.673	-0.583237	0.448724	0.0827672	0.344132
1903	ENSMUSG00000019843	Fyn	1960.27	-0.264992	0.360616	0.359498	0.752336
1904	ENSMUSG00000019845	Tube1	99.5367	0.264208	0.513713	0.38251	0.771775
1905	ENSMUSG00000019846	Lama4	278.082	0.29251	0.618973	0.245424	0.636789
1906	ENSMUSG00000019848	Popdc3	3.49032	0.0306181	0.591788	0.653278	NA
1907	ENSMUSG00000019849	Prep	628.722	-0.129349	0.320157	0.629505	0.918275
1908	ENSMUSG00000019850	Tnfaip3	107.945	6.1641	1.20993	1.71014e-08	1.48246e-06
1909	ENSMUSG00000019851	Perp	45.444	0.136342	0.608278	0.229625	0.617148
1910	ENSMUSG00000019852	Arfgef3	265.616	-1.61343	0.502654	0.000156612	0.00365248
1911	ENSMUSG00000019853	Hebp2	62.8422	0.418308	0.778332	0.0520646	0.255234
1912	ENSMUSG00000019854	Reps1	545.163	-0.255454	0.426318	0.406336	0.789781
1913	ENSMUSG00000019856	Fam184a	105.975	-0.0803412	0.483726	0.773488	0.963319
1914	ENSMUSG00000019857	Asf1a	722.555	-0.079306	0.36613	0.782195	0.966035
1915	ENSMUSG00000019861	Gopc	191.115	0.0477924	0.45432	0.881657	0.983003
1916	ENSMUSG00000019863	Qrsl1	177.289	0.442363	0.643061	0.159187	0.505783
1917	ENSMUSG00000019864	Rtn4ip1	143.48	-0.0134228	0.466081	0.957517	0.992304
1918	ENSMUSG00000019865	Nmbr	44.4724	0.183127	0.531062	0.506224	0.857776
1919	ENSMUSG00000019866	Crybg1	13.6436	0.0265646	0.578358	0.854018	0.979027
1920	ENSMUSG00000019868	Vta1	974.906	-0.309458	0.34285	0.273904	0.670896
1921	ENSMUSG00000019872	Smpdl3a	229.448	2.43087	0.580239	1.41974e-06	6.90982e-05
1922	ENSMUSG00000019873	Reep3	890.05	0.458034	0.343761	0.107784	0.403261
1923	ENSMUSG00000019874	Fabp7	4454.74	0.178899	0.361383	0.538304	0.875926
1924	ENSMUSG00000019876	Pkib	124.787	2.17079	2.43719	0.00384252	0.0448072
1925	ENSMUSG00000019877	Serinc1	1540.59	0.0215791	0.336557	0.942076	0.989253
1926	ENSMUSG00000019878	Hsf2	585.567	-0.919238	0.332048	0.00157922	0.0226878
1927	ENSMUSG00000019880	Rspo3	1009.01	-0.0946619	0.376405	0.745073	0.955621
1928	ENSMUSG00000019883	Echdc1	534.283	0.12817	0.355291	0.650702	0.924366
1929	ENSMUSG00000019888	Mgat4c	248.902	0.580755	0.609837	0.101774	0.389203
1930	ENSMUSG00000019889	Ptprk	1410.53	-0.215318	0.384575	0.46234	0.829935
1931	ENSMUSG00000019890	Nts	22.3754	0.155522	0.624495	0.00514734	0.0554397
1932	ENSMUSG00000019891	Dcbld1	211.041	-0.0190851	0.412048	0.944529	0.989343
1933	ENSMUSG00000019892	Lrriq1	118.27	0.715994	1.41389	0.00782419	0.0744254
1934	ENSMUSG00000019894	Slc6a15	789.7	0.84208	1.02515	0.034281	0.196905
1935	ENSMUSG00000019897	Ccdc59	429.393	-0.121989	0.308438	0.641503	0.922035
1936	ENSMUSG00000019899	Lama2	115.177	0.30847	0.684452	0.0961704	0.376861
1937	ENSMUSG00000019906	Lin7a	41.2715	-1.1682	1.26804	0.0231578	0.154691
1938	ENSMUSG00000019907	Ppp1r12a	1468.03	-0.133291	0.325099	0.621833	0.914458
1939	ENSMUSG00000019909	Fam162b	21.7306	0.286232	0.686664	0.0453745	0.233639
1940	ENSMUSG00000019916	P4ha1	550.35	0.968722	0.476693	0.00788338	0.0747636
1941	ENSMUSG00000019917	Septin10	332.341	0.290927	0.519778	0.343846	0.738925
1942	ENSMUSG00000019920	Lims1	1285.96	0.462139	0.376925	0.123492	0.435905
1943	ENSMUSG00000019923	Zwint	1687.31	0.0226964	0.256392	0.925106	0.987546
1944	ENSMUSG00000019927	Ube2d1	918.346	-0.474275	0.356914	0.105871	0.398502
1945	ENSMUSG00000019929	Dcn	1019.06	0.065828	0.599278	0.0229693	0.153655
1946	ENSMUSG00000019933	Mrln	11.9955	0.184687	0.623453	0.165314	0.517523
1947	ENSMUSG00000019935	Slc17a8	4.68896	0.0582736	0.59787	0.176383	NA
1948	ENSMUSG00000019936	Epyc	10.0669	0.0924332	0.604363	0.0497223	0.247395
1949	ENSMUSG00000019942	Cdk1	1653.5	0.354184	0.4599	0.266573	0.661095
1950	ENSMUSG00000019943	Atp2b1	1781.34	0.357614	0.317186	0.183695	0.548032
1951	ENSMUSG00000019944	Rhobtb1	138.223	0.104489	0.429906	0.730312	0.951503
1952	ENSMUSG00000019945	Cabcoco1	10.6717	0.0969761	0.605448	0.0427713	0.225768
1953	ENSMUSG00000019947	Arid5b	513.726	1.56856	0.716404	0.0018771	0.0258983
1954	ENSMUSG00000019948	Actr6	251.748	-0.164599	0.404865	0.581181	0.895973
1955	ENSMUSG00000019951	Bltp3b	646.548	-0.0685802	0.30427	0.791334	0.967325
1956	ENSMUSG00000019952	Poc1b	426.807	-0.0903461	0.324646	0.737214	0.953687
1957	ENSMUSG00000019960	Dusp6	306.921	0.633287	0.488106	0.0665238	0.299339
1958	ENSMUSG00000019961	Tmpo	1701.04	-0.341811	0.29439	0.182192	0.545258
1959	ENSMUSG00000019966	Kitl	300.117	0.108578	0.480906	0.718956	0.948144
1960	ENSMUSG00000019969	Psen1	654.15	0.581518	0.3667	0.0507136	0.250609
1961	ENSMUSG00000019970	Sgk1	167.605	1.51524	1.20282	0.0076959	0.0736626
1962	ENSMUSG00000019971	Cep290	317.488	-0.0283894	0.357821	0.915775	0.986921
1963	ENSMUSG00000019975	Ikbip	117.425	0.520125	0.522473	0.127285	0.444105
1964	ENSMUSG00000019977	Hbs1l	581.193	-0.231179	0.316308	0.38827	0.776063
1965	ENSMUSG00000019978	Epb41l2	1533.72	1.40486	0.598296	0.0016785	0.0237122
1966	ENSMUSG00000019979	Apaf1	236.978	0.441711	0.533157	0.183019	0.546853
1967	ENSMUSG00000019982	Myb	46.6579	-0.25587	0.572252	0.34874	0.742615
1968	ENSMUSG00000019984	Med23	436.453	0.0556895	0.38773	0.849534	0.978711
1969	ENSMUSG00000019986	Ahi1	772.231	-0.0610285	0.364047	0.827658	0.973556
1970	ENSMUSG00000019987	Arg1	16.4594	-0.0383319	0.577136	0.781999	0.966035
1971	ENSMUSG00000019988	Nedd1	244.208	0.329888	0.443473	0.293917	0.692428
1972	ENSMUSG00000019989	Enpp3	46.2793	0.584615	0.842879	0.0665595	0.299339
1973	ENSMUSG00000019990	Pde7b	217.612	2.07597	1.43351	0.00328686	0.0398236
1974	ENSMUSG00000019992	Mtfr2	68.6902	-0.0778153	0.565563	0.676623	0.933424
1975	ENSMUSG00000019996	Map7	77.3016	-0.109712	0.496507	0.693302	0.939233
1976	ENSMUSG00000019997	Ccn2	22.6422	6.99504	3.24917	0.000154116	0.00360158
1977	ENSMUSG00000019998	Stx7	921.159	0.238307	0.343134	0.398357	0.783724
1978	ENSMUSG00000020000	Moxd1	27.886	0.109894	0.586869	0.487924	0.845178
1979	ENSMUSG00000020003	Pex7	277.779	0.174303	0.444936	0.567558	0.88954
1980	ENSMUSG00000020009	Ifngr1	723.938	3.15184	0.62291	1.61528e-08	1.41626e-06
1981	ENSMUSG00000020010	Vnn3	15.2336	0.28517	0.69751	0.0110089	0.0936657
1982	ENSMUSG00000020014	Cfap54	77.9219	7.44322	1.62012	1.76971e-06	8.34778e-05
1983	ENSMUSG00000020015	Cdk17	1008.07	0.583823	0.416766	0.0678651	0.303307
1984	ENSMUSG00000020018	Snrpf	1351.45	-0.172057	0.357355	0.546701	0.879432
1985	ENSMUSG00000020019	Ntn4	141.594	-0.382275	0.537034	0.242451	0.633196
1986	ENSMUSG00000020020	Usp44	21.5152	-0.199298	0.633203	0.130909	0.451335
1987	ENSMUSG00000020021	Fgd6	119.526	2.77219	1.30343	0.000736737	0.0125365
1988	ENSMUSG00000020022	Ndufa12	1259.02	0.00290027	0.326149	0.997306	0.998827
1989	ENSMUSG00000020023	Tmcc3	481.548	3.03667	0.681953	3.22137e-07	1.89747e-05
1990	ENSMUSG00000020024	Cep83	337.237	0.210515	0.368248	0.470916	0.833813
1991	ENSMUSG00000020027	Socs2	535.499	0.12349	0.365334	0.67212	0.932308
1992	ENSMUSG00000020029	Nudt4	853.863	0.791997	0.529326	0.0317161	0.188428
1993	ENSMUSG00000020032	Nuak1	1198.82	-0.891802	0.380602	0.00531644	0.0565675
1994	ENSMUSG00000020034	Tcp11l2	168.404	0.372221	0.504579	0.247943	0.639545
1995	ENSMUSG00000020037	Rfx4	212.515	0.127678	0.458216	0.67156	0.932093
1996	ENSMUSG00000020038	Cry1	122.612	0.217855	0.458031	0.477553	0.838224
1997	ENSMUSG00000020042	Abtb3	833.871	-0.33841	0.391902	0.265372	0.659897
1998	ENSMUSG00000020044	Timp3	447.694	1.15406	0.618365	0.00724649	0.0706036
[truncated: 29,533 more rows]

## Sheet: GSEA_KOvsCtrl
GSEA of KO vs Control
	ID	Description	setSize	enrichmentScore	NES	pvalue	p.adjust	qvalue	rank	leading_edge	core_enrichment
GO:0002376	GO:0002376	immune system process	2060	0.75147	1.59951	2.91838e-62	1.88382e-58	1.33478e-58	3062	tags=30%, list=10%, signal=29%	Il1b/Il2rg/Icam1/C6/Trim30d/Cd248/Mmp9/Mcoln2/Cd200r1/Ctsk/Myo1g/Ccl7/Lbp/Map3k8/Endod1/Pilrb1/Nlrc5/Prdm1/Ifit1/Ccrl2/H2-DMb1/Tlr8/Gbp2/Samd9l/Gpnmb/Mr1/Nlrc3/Ifi209/Osm/Pik3r6/Ear2/Cd28/Slc4a1/Tnfrsf14/Ifi211/C3/Slamf6/Tspan32/Cmklr1/Icos/N4bp3/Madcam1/Gimap1/Ccdc88b/C5ar2/Trim5/Gch1/Trim12a/Adora3/Ticam2/Trpv4/Oas2/Nbl1/C1rl/Trim34a/Dnase1l3/Il34/Oasl2/Tnfaip3/Nod1/Gbp9/Ifitm1/Lox/Tnfsf13b/Pdg…
GO:0006952	GO:0006952	defense response	1370	0.778471	1.65684	7.97172e-55	2.57287e-51	1.82301e-51	3059	tags=31%, list=10%, signal=29%	Il1b/Metrnl/Icam1/Trim30d/Mcoln2/Cd200r1/Ccl7/Lbp/Endod1/Nlrc5/Prdm1/Ifit1/Ccrl2/Tlr8/Gbp2/Ptgs2/Mr1/Iigp1c/Ggt5/Nlrc3/Ifi209/Osm/Sigirr/Pik3r6/Ear2/Cd28/Tnfrsf14/Ifi211/Mlkl/C3/Slamf6/Tspan32/Htr2c/Cmklr1/N4bp3/Ccdc88b/C5ar2/Trim5/Gch1/Trim12a/Adora3/Ticam2/Trpv4/Oas2/C1rl/Trim34a/Dnase1l3/Il34/Oasl2/Tnfaip3/Nod1/Gbp9/Ifitm1/Igf1/Fpr1/Tril/Cela1/Cd74/Gbp8/Dhx58/Frk/Nqo1/Casp1/Clec10a/Cd300lf/Tlr…
GO:0006955	GO:0006955	immune response	1295	0.782439	1.66501	7.58469e-53	1.63197e-49	1.15633e-49	3060	tags=33%, list=10%, signal=31%	Il1b/Icam1/C6/Trim30d/Mcoln2/Ctsk/Myo1g/Ccl7/Lbp/Endod1/Nlrc5/Prdm1/Ifit1/Ccrl2/H2-DMb1/Tlr8/Gbp2/Mr1/Nlrc3/Ifi209/Osm/Pik3r6/Ear2/Cd28/Tnfrsf14/Ifi211/C3/Slamf6/Cmklr1/N4bp3/C5ar2/Trim5/Gch1/Trim12a/Adora3/Ticam2/Oas2/C1rl/Trim34a/Dnase1l3/Il34/Oasl2/Tnfaip3/Nod1/Gbp9/Ifitm1/Tnfsf13b/Fpr1/Tril/Cd74/Gbp8/Dhx58/Frk/Mill2/Nqo1/Lpxn/Casp1/Cd300lf/Tlr4/Cgas/Oasl1/Tlr1/C4b/Zc3hav1/Clec4n/Ccl4/Tgfb1/Ce…
GO:0009605	GO:0009605	response to external stimulus	2088	0.733028	1.5602	2.18619e-51	3.52797e-48	2.49974e-48	3066	tags=27%, list=10%, signal=27%	Rgs1/Il1b/Metrnl/Tent5a/Trim30d/Mmp9/Mcoln2/Cd200r1/Ccl7/Lbp/Endod1/Nlrc5/Prdm1/Ifit1/Ccrl2/Tlr8/Gbp2/Ptgs2/Mr1/Nlrc3/Gstp2/Ifi209/Osm/Asgr1/Pik3r6/Ear2/Cd28/Tnfrsf14/Ifi211/Mlkl/C3/Slamf6/Tspan32/Fam20a/Htr2c/Cmklr1/N4bp3/Ccdc88b/C5ar2/Trim5/Gch1/Trim12a/Adora3/Cubn/Ticam2/Trpv4/Oas2/Nbl1/C1rl/Smoc2/Adamts9/Trim34a/Dnase1l3/Pemt/Il34/Oasl2/Tnfaip3/Nod1/Gbp9/Ifitm1/Lox/Hpn/Pdgfd/Igf1/Fpr1/Tril/Cd…
GO:0051707	GO:0051707	response to other organism	1155	0.781298	1.662	1.76794e-47	2.28241e-44	1.6172e-44	3059	tags=32%, list=10%, signal=30%	Rgs1/Il1b/Tent5a/Trim30d/Mcoln2/Ccl7/Lbp/Endod1/Nlrc5/Prdm1/Ifit1/Tlr8/Gbp2/Ptgs2/Mr1/Nlrc3/Ifi209/Pik3r6/Ear2/Tnfrsf14/Ifi211/Mlkl/C3/Slamf6/Tspan32/Fam20a/N4bp3/Ccdc88b/Trim5/Gch1/Trim12a/Cubn/Ticam2/Oas2/C1rl/Adamts9/Trim34a/Il34/Oasl2/Tnfaip3/Nod1/Gbp9/Ifitm1/Tril/Cd74/Gbp8/Dhx58/Frk/Nqo1/Casp1/Cd300lf/Tlr4/Cgas/Oasl1/Bank1/Tlr1/Zc3hav1/Clec4n/Ccl4/Tgfb1/Ceacam1/Cxcl10/Il1a/Clec5a/Irgm2/Unc13…
GO:0044419	GO:0044419	biological process involved in interspecies interaction between organisms	1277	0.771533	1.64163	2.78176e-47	2.99271e-44	2.12048e-44	3059	tags=31%, list=10%, signal=29%	Rgs1/Il1b/Icam1/Tent5a/Trim30d/Mcoln2/Ccl7/Lbp/Endod1/Nlrc5/Prdm1/Ifit1/Tlr8/Gbp2/Ptgs2/Mr1/Nlrc3/Ifi209/Asgr1/Pik3r6/Ear2/Tnfrsf14/Ifi211/Mlkl/C3/Slamf6/Tspan32/Fam20a/N4bp3/Ccdc88b/Trim5/Gch1/Trim12a/Cubn/Ticam2/Oas2/C1rl/Adamts9/Trim34a/Il34/Oasl2/Tnfaip3/Nod1/Gbp9/Ifitm1/Hpn/Tril/Cd74/Gbp8/Dhx58/Frk/Nqo1/Casp1/Clec10a/Cd300lf/Tlr4/Cgas/Oasl1/Bank1/Tlr1/Zc3hav1/Clec4n/Ccl4/Tgfb1/Ceacam1/Cxcl10…
GO:0002682	GO:0002682	regulation of immune system process	1324	0.75271	1.60189	1.24067e-39	7.28049e-37	5.15859e-37	3060	tags=29%, list=10%, signal=28%	Il1b/Il2rg/Icam1/C6/Trim30d/Mmp9/Cd200r1/Myo1g/Ccl7/Lbp/Pilrb1/Nlrc5/Prdm1/H2-DMb1/Tlr8/Gbp2/Gpnmb/Mr1/Nlrc3/Ifi209/Pik3r6/Cd28/Slc4a1/Tnfrsf14/Ifi211/C3/Slamf6/Tspan32/Cmklr1/Icos/Madcam1/Ccdc88b/C5ar2/Trim5/Trim12a/Adora3/Ticam2/Trpv4/Nbl1/C1rl/Dnase1l3/Il34/Tnfaip3/Nod1/Lox/Tnfsf13b/Pdgfd/Igf1/Fpr1/Tril/Cd74/Dhx58/Rasal3/Pgf/Capn1/Mill2/Lpxn/Casp1/Cd300lf/Tlr4/Cgas/Oasl1/Bank1/Tlr1/C4b/Zc3hav1…
GO:0032101	GO:0032101	regulation of response to external stimulus	948	0.757665	1.61139	4.06858e-30	1.45904e-27	1.0338e-27	3059	tags=31%, list=10%, signal=29%	Il1b/Metrnl/Trim30d/Cd200r1/Ccl7/Lbp/Nlrc5/Tlr8/Gbp2/Ptgs2/Nlrc3/Gstp2/Ifi209/Osm/Pik3r6/Cd28/Ifi211/C3/Slamf6/Tspan32/Cmklr1/C5ar2/Trim5/Trim12a/Adora3/Ticam2/Trpv4/Nbl1/Smoc2/Dnase1l3/Il34/Tnfaip3/Nod1/Pdgfd/Igf1/Tril/Cd74/Plaur/Dhx58/Pgf/Casp1/Cd300lf/Tlr4/Cgas/Oasl1/Tlr1/Zc3hav1/Clec4n/Elf4/Tgfb1/Ceacam1/Cxcl10/Irgm2/Dysf/Adam8/Tnfrsf1b/Pf4/Tnfrsf1a/Ccl2/Trem2/Plau/Ccl3/Ccr1/Adamts12/Siglece/…
GO:0070887	GO:0070887	cellular response to chemical stimulus	2209	0.681438	1.45038	9.73489e-30	3.3073e-27	2.34338e-27	3069	tags=25%, list=10%, signal=24%	Il1b/Il2rg/Icam1/Trim30d/Col1a2/Hspb8/Mmp9/Ramp1/Ccl7/Lbp/Heyl/Calcrl/Nlrc5/Ifit1/Ccrl2/Gbp2/Ptgs2/Iigp1c/Gstp2/Ifi209/Osm/Sigirr/Osmr/Ifi211/Cmklr1/Fmo5/C5ar2/Trim5/Gch1/Trim12a/Ticam2/Trpv4/Oas2/Nbl1/Smoc2/Il34/Oasl2/Hk3/Tnfaip3/Nod1/Gbp9/Ifitm1/Lox/Tnfsf13b/Pdgfd/Igf1/Cd74/Gbp8/Pgf/Capn1/Nqo1/Casp1/Cd300lf/Tlr4/Cgas/Oasl1/Spp1/Atf3/Zc3hav1/Fos/Ccl4/Syt12/Tgfb1/Ceacam1/Cxcl10/Il1a/Irgm2/Dysf/Sp…
GO:0050776	GO:0050776	regulation of immune response	748	0.776175	1.65116	4.62462e-29	1.42152e-26	1.00722e-26	3060	tags=32%, list=10%, signal=30%	Il1b/C6/Trim30d/Myo1g/Lbp/Nlrc5/H2-DMb1/Tlr8/Gbp2/Mr1/Nlrc3/Ifi209/Pik3r6/Cd28/Tnfrsf14/Ifi211/C3/Slamf6/Cmklr1/C5ar2/Trim5/Trim12a/Ticam2/C1rl/Tnfaip3/Nod1/Tnfsf13b/Fpr1/Tril/Cd74/Dhx58/Mill2/Lpxn/Casp1/Cd300lf/Tlr4/Cgas/Oasl1/Tlr1/C4b/Zc3hav1/Clec4n/Tgfb1/Ceacam1/Irgm2/Adam8/Tnfrsf1b/Lgals3/Sash3/Pf4/Trem2/Nfkbid/Ccr1/Cd40/Lilrb4a/Cd86/Colec12/C1qc/Lgr4/Scimp/Tlr2/H2-K1/Hcst/Igtp/Tlr7/Cd37/Rab2…
GO:0001817	GO:0001817	regulation of cytokine production	701	0.77733	1.65399	4.11236e-28	1.15414e-25	8.17768e-26	2560	tags=29%, list=8%, signal=27%	Il1b/Mcoln2/Cd200r1/Lbp/Tlr8/Ptgs2/Gpnmb/Nlrc3/Gstp2/Ifi209/Osm/Sigirr/Cd28/Tnfrsf14/Ifi211/C3/Slamf6/Cmklr1/Ccdc88b/C5ar2/Ticam2/Trpv4/Oas2/Tnfaip3/Nod1/Igf1/Tril/Cd74/Dhx58/Casp1/Tlr4/Cgas/Bank1/Tlr1/Zc3hav1/Clec4n/Elf4/Ccl4/Tgfb1/Ceacam1/Il1a/Clec5a/Irgm2/Adam8/Tnfrsf1b/Egr1/Sash3/Cd300ld/Tnfrsf1a/Ccl2/Trem2/Hmox1/Ccl3/Cd40/Lilrb4a/Lgr4/Scimp/Gpsm3/Tlr2/H2-K1/Zfp36/Cybb/Igtp/Tlr7/Siglec1/Ccr5/…
GO:0001816	GO:0001816	cytokine production	767	0.772602	1.64368	4.62321e-28	1.24345e-25	8.81046e-26	2780	tags=30%, list=9%, signal=28%	Il1b/Mcoln2/Cd200r1/Lbp/Tlr8/Ptgs2/Gpnmb/Mr1/Nlrc3/Gstp2/Ifi209/Osm/Sigirr/Cd28/Tnfrsf14/Ifi211/C3/Slamf6/Cmklr1/Ccdc88b/C5ar2/Ticam2/Trpv4/Oas2/Tnfaip3/Nod1/Tnfsf13b/Igf1/Tril/Cd74/Dhx58/Nqo1/Casp1/Tlr4/Cgas/Bank1/Tlr1/Zc3hav1/Clec4n/Elf4/Ccl4/Tgfb1/Ceacam1/Il1a/Clec5a/Irgm2/Dysf/Adam8/Tnfrsf1b/Egr1/Sash3/Cd300ld/Tnfrsf1a/Ccl2/Trem2/Hmox1/Ccl3/Cd40/Lilrb4a/Lgr4/Scimp/Gpsm3/Tlr2/H2-K1/Zfp36/Enpp1…
GO:0001775	GO:0001775	cell activation	962	0.740616	1.57575	7.95809e-26	1.74158e-23	1.234e-23	3032	tags=31%, list=10%, signal=29%	Il1b/Il2rg/Icam1/Lbp/Pilrb1/Prdm1/H2-DMb1/Gpnmb/Mr1/Nlrc3/Pik3r6/Cd28/Slc4a1/Tnfrsf14/Slamf6/Tspan32/Icos/Gimap1/Ccdc88b/Adora3/Ccn2/Ticam2/Dnase1l3/Tnfaip3/Tnfsf13b/Igf1/Cd74/Rasal3/Casp1/Cd300lf/Tlr4/Cgas/Bank1/Tlr1/Elf4/Tgfb1/Ceacam1/Cxcl10/Il1a/Dysf/Unc13d/Adam8/Tnfrsf1b/Lgals3/Egr1/Sash3/Fcrl1/Pf4/Ccl2/Trem2/Nfkbid/Hmox1/Zc3h12d/Cd40/Lilrb4a/Itgal/Cd86/Tgfbr2/Tlr2/H2-K1/Enpp1/Igtp/Cd37/Tnfai…
GO:0007165	GO:0007165	signal transduction	4424	0.615381	1.31035	1.62682e-25	3.38745e-23	2.40018e-23	3221	tags=21%, list=10%, signal=22%	Rgs1/Il1b/Il2rg/Icam1/Cthrc1/Trim30d/Trabd2b/Col1a2/Fgfbp1/Mmp9/Tbx18/Ctsk/Ramp1/Myo1g/Ccl7/Lbp/Map3k8/Gprc5c/Heyl/Calcrl/Nlrc5/Ccrl2/Tlr8/Gbp2/Ptgs2/Gpnmb/Dusp5/Nlrc3/Csrnp1/Gstp2/Ifi209/Osm/Rspo1/Sigirr/Pik3r6/Kctd12b/Npy1r/Osmr/Cd28/Dlx5/Ifi211/Or5v1b/Mlkl/C3/Igfbp6/Tspan32/Htr2c/Cmklr1/Madcam1/Rph3al/Adgrg5/Tpbgl/C5ar2/Trim5/Col6a3/Trim12a/Adora3/Ccn2/Ticam2/Trpv4/Oas2/Nbl1/Smoc2/Trim34a/Zic3…
GO:0045321	GO:0045321	leukocyte activation	857	0.743945	1.58312	5.33563e-24	9.56708e-22	6.77874e-22	3032	tags=32%, list=10%, signal=29%	Il1b/Il2rg/Icam1/Lbp/Pilrb1/Prdm1/H2-DMb1/Gpnmb/Mr1/Nlrc3/Pik3r6/Cd28/Slc4a1/Tnfrsf14/Slamf6/Tspan32/Icos/Gimap1/Ccdc88b/Adora3/Ticam2/Dnase1l3/Tnfaip3/Tnfsf13b/Igf1/Cd74/Rasal3/Casp1/Cd300lf/Tlr4/Cgas/Bank1/Tlr1/Elf4/Tgfb1/Ceacam1/Il1a/Dysf/Unc13d/Adam8/Tnfrsf1b/Lgals3/Egr1/Sash3/Fcrl1/Pf4/Ccl2/Trem2/Nfkbid/Hmox1/Zc3h12d/Cd40/Lilrb4a/Itgal/Cd86/Tgfbr2/Tlr2/H2-K1/Enpp1/Igtp/Cd37/Tnfaip8l2/Rab29/I…
GO:0050900	GO:0050900	leukocyte migration	311	0.836936	1.78229	1.86877e-23	3.09305e-21	2.19158e-21	2188	tags=38%, list=7%, signal=35%	Il1b/Icam1/Mmp9/Mcoln2/Cd200r1/Myo1g/Ccl7/Lbp/Tnfrsf14/Cmklr1/Madcam1/C5ar2/Adora3/Trpv4/Nbl1/Il34/Pdgfd/Cd74/Pgf/Capn1/Spp1/Ccl4/Tgfb1/Cxcl10/Il1a/Dysf/Adam8/Lgals3/Pf4/Ccl2/Trem2/Ccl3/Ccr1/Itgal/Lgmn/Gpsm3/Tlr2/Csf1/Enpp1/Cd34/Rac2/Cd300a/Ccl6/Emp2/Fcgr3/F11r/Spi1/Nckap1l/Dock8/C5ar1/Itgb2/Pla2g7/Eps8/Ccl9/Ptk2b/Slamf9/Gcnt1/Ripor2/Fcer1g/Csf1r/Wnt5a/Gas6/Foxj1/Cx3cr1/Ptafr/Ccl12/Aif1/Tnf/Mpp1/…
GO:0007154	GO:0007154	cell communication	4953	0.602452	1.28286	7.53624e-23	1.21616e-20	8.6171e-21	3221	tags=21%, list=10%, signal=22%	Rgs1/Il1b/Il2rg/Icam1/Cthrc1/Trim30d/Trabd2b/Col1a2/Fgfbp1/Mmp9/Tbx18/Ctsk/Ramp1/Myo1g/Ccl7/Lbp/Map3k8/Gprc5c/Heyl/Calcrl/Nlrc5/Ccrl2/Tlr8/Gbp2/Ptgs2/Gpnmb/Dusp5/Nlrc3/Csrnp1/Gstp2/Ifi209/Osm/Rspo1/Sigirr/Gdf9/Asgr1/Pik3r6/Kctd12b/Npy1r/Osmr/Cd28/Dlx5/Ifi211/Or5v1b/Mlkl/C3/Igfbp6/Tspan32/Htr2c/Cmklr1/Madcam1/Rph3al/Adgrg5/Tpbgl/Myo5b/C5ar2/Trim5/Col6a3/Trim12a/Adora3/Ccn2/Ticam2/Trpv4/Oas2/Nbl1/S…
GO:0023052	GO:0023052	signaling	4869	0.601954	1.28181	1.48528e-22	2.28274e-20	1.61743e-20	3221	tags=20%, list=10%, signal=22%	Rgs1/Il1b/Il2rg/Icam1/Cthrc1/Trim30d/Trabd2b/Col1a2/Fgfbp1/Mmp9/Tbx18/Ctsk/Ramp1/Myo1g/Ccl7/Lbp/Map3k8/Gprc5c/Heyl/Calcrl/Nlrc5/Ccrl2/Tlr8/Gbp2/Ptgs2/Gpnmb/Dusp5/Nlrc3/Csrnp1/Gstp2/Ifi209/Osm/Rspo1/Sigirr/Gdf9/Pik3r6/Kctd12b/Npy1r/Osmr/Cd28/Dlx5/Ifi211/Or5v1b/Mlkl/C3/Igfbp6/Tspan32/Htr2c/Cmklr1/Madcam1/Rph3al/Adgrg5/Tpbgl/Myo5b/C5ar2/Trim5/Col6a3/Trim12a/Adora3/Ccn2/Ticam2/Trpv4/Oas2/Nbl1/Smoc2/T…
GO:0032501	GO:0032501	multicellular organismal process	6188	0.577898	1.23092	8.6268e-19	1.01247e-16	7.17387e-17	3405	tags=20%, list=11%, signal=22%	Il1b/Il2rg/Vamp5/Metrnl/Icam1/Tent5a/Cthrc1/C6/Spic/Cd248/Col1a2/Fgfbp1/Mmp9/Mcoln2/Cd200r1/Tbx18/Ctsk/Ramp1/Lbp/Pilrb1/Gprc5c/Heyl/Calcrl/Prdm1/H2-DMb1/Tlr8/Thbd/Samd9l/Ptgs2/Meig1/Kel/Gpnmb/Mr1/Dusp5/Nlrc3/Csrnp1/Gstp2/Ifi209/Osm/Rspo1/Dnai3/Sigirr/Gdf9/Pik3r6/Npy1r/Cd28/Slc4a1/Tnfrsf14/Kcnj2/Dlx5/Ifi211/Or5v1b/C3/Slamf6/Tspan32/Htr2c/Cmklr1/Icos/N4bp3/Cfap54/Cryba4/Gimap1/Bnc2/Myo5b/Ccdc88b/C5…
GO:0008283	GO:0008283	cell population proliferation	1813	0.655904	1.39607	2.55586e-18	2.79628e-16	1.9813e-16	3221	tags=24%, list=10%, signal=22%	Il1b/Cthrc1/Cd248/Fgfbp1/Mmp9/Tbx18/Calcrl/Prdm1/H2-DMb1/Samd9l/Ptgs2/Gpnmb/Nlrc3/Gstp2/Osm/Rspo1/Gdf9/Osmr/Cd28/Slc4a1/Tnfrsf14/Dlx5/Slamf6/Tspan32/Ccdc88b/Adora3/Ccn2/Osgin1/Pemt/Il34/Tnfaip3/Ifitm1/Hpn/Tnfsf13b/Pdgfd/Igf1/Cela1/Cd74/Rasal3/Pgf/Tlr4/Atf3/Elf4/Tgfb1/Ceacam1/Cxcl10/Il1a/Dysf/Tnfrsf1b/Lgals3/Dab2/Egr1/Sash3/Ccl2/Trem2/Hmox1/Plau/Gpc3/Zc3h12d/Mks1/Cd40/Lilrb4a/Itgal/Cd86/Lgr4/Lgmn/…
GO:0045088	GO:0045088	regulation of innate immune response	398	0.791076	1.68395	4.10646e-18	4.27536e-16	3.0293e-16	3041	tags=34%, list=10%, signal=31%	Trim30d/Lbp/Nlrc5/Tlr8/Gbp2/Nlrc3/Ifi209/Pik3r6/Ifi211/Slamf6/Trim5/Trim12a/Ticam2/Tnfaip3/Nod1/Tril/Cd74/Dhx58/Casp1/Cd300lf/Tlr4/Cgas/Oasl1/Tlr1/Zc3hav1/Clec4n/Tgfb1/Ceacam1/Irgm2/Adam8/Trem2/Ccr1/Cd86/Colec12/Lgr4/Scimp/Tlr2/H2-K1/Igtp/Tlr7/Ifi35/Cd300a/Isg15/Cyba/Spi1/Plcg2/Cd36/Btk/Cd14/Ddx60/Rsad2/Tyrobp/Ifi207/Tlr13/H2-D1/Nfkbiz/Pik3ap1/Apoe/Cfh/Wnt5a/Clec7a/H2-Q4/Rftn1/Nfe2l2/Oas1a/Grn/Tn…
GO:0002685	GO:0002685	regulation of leukocyte migration	196	0.852987	1.81012	6.76186e-18	6.71505e-16	4.75794e-16	2155	tags=39%, list=7%, signal=36%	Il1b/Icam1/Mmp9/Cd200r1/Ccl7/Lbp/Tnfrsf14/Cmklr1/Madcam1/C5ar2/Adora3/Trpv4/Nbl1/Il34/Pdgfd/Cd74/Pgf/Capn1/Tgfb1/Cxcl10/Il1a/Dysf/Adam8/Lgals3/Ccl2/Trem2/Ccr1/Lgmn/Gpsm3/Tlr2/Csf1/Rac2/Cd300a/Spi1/Nckap1l/Dock8/C5ar1/Pla2g7/Ptk2b/Gcnt1/Ripor2/Csf1r/Wnt5a/Gas6/Cx3cr1/Ptafr/Ccl12/Aif1/Mpp1/C3ar1/P2rx4/Adam17/Myo1f/Cnn2/Cd81/Myd88/Cd9/Rin3/Ninj1/Itga4/Msn/Pawr/Dusp1/Pycard/Rhoa/Coro1a/Ptprj/Emilin1/…
GO:0040011	GO:0040011	locomotion	1119	0.69105	1.47023	4.17074e-17	3.90176e-15	2.76459e-15	2944	tags=27%, list=9%, signal=25%	Il1b/Icam1/Fgfbp1/Mmp9/Cd200r1/Ccl7/Lbp/Ccrl2/Ptgs2/Gpnmb/Gstp2/Cavin1/Dnai3/Ear2/Tnfrsf14/Cmklr1/Madcam1/C5ar2/Adora3/Osgin1/Trpv4/Nbl1/Smoc2/Adamts9/Il34/Synpo2/Ifitm1/Lox/Pdgfd/Igf1/Fpr1/Cd74/Pgf/Capn1/Dock5/Tlr4/Spp1/Ccl4/Tgfb1/Ceacam1/Cxcl10/Il1a/Dysf/Adam8/Lgals3/Dab2/Egr1/Pf4/Ccl2/Trem2/Hmox1/Plau/Ccl3/Ccr1/Cd40/Lgr4/Lgmn/Gpsm3/Tgfbr2/Tlr2/Csf1/Ccr5/Bin2/Trf/Rac2/Cd300a/Pdgfra/Anxa5/Mitf/C…
GO:0060326	GO:0060326	cell chemotaxis	254	0.823107	1.75141	4.69459e-17	4.26811e-15	3.02416e-15	1598	tags=30%, list=5%, signal=29%	Il1b/Mmp9/Ccl7/Lbp/Ccrl2/Gstp2/Cmklr1/C5ar2/Trpv4/Nbl1/Smoc2/Il34/Lox/Pdgfd/Cd74/Pgf/Spp1/Ccl4/Cxcl10/Dysf/Adam8/Lgals3/Pf4/Ccl2/Ccl3/Ccr1/Lgmn/Gpsm3/Csf1/Ccr5/Bin2/Rac2/Pdgfra/Ccl6/Fcgr3/Spi1/Nckap1l/C5ar1/Itgb2/Pla2g7/Enpp2/Ccl9/Ptk2b/Slamf9/Ripor2/Fcer1g/Csf1r/Wnt5a/Gas6/Tpbg/Cx3cr1/Ccl12/Aif1/Mpp1/C3ar1/P2rx4/Rhog/Adam17/Mmp2/Csf3r/Saa3/Nr4a1/Rin3/Ninj1/Syk/Plec/Pdgfb/Vcam1/Slc12a2/Cxcl16/Dus…
GO:0141124	GO:0141124	intracellular signaling cassette	1602	0.654185	1.39237	1.72699e-15	1.32711e-13	9.40321e-14	3062	tags=25%, list=10%, signal=23%	Il1b/Icam1/Trim30d/Col1a2/Ccl7/Ccrl2/Tlr8/Gpnmb/Dusp5/Nlrc3/Gstp2/Osm/Pik3r6/Cd28/C3/Igfbp6/Htr2c/Cmklr1/Trim5/Col6a3/Trim12a/Adora3/Ccn2/Ticam2/Trpv4/Trim34a/Il34/Tnfaip3/Nod1/Lox/Pdgfd/Igf1/Cd74/Rasal3/Capn1/Cdc42ep5/Dock5/Casp1/Tlr4/Cgas/Atf3/Bank1/Tlr1/Zc3hav1/Clec4n/Fos/Ccl4/Tgfb1/Ceacam1/Il1a/Irgm2/Spry4/Adam8/Dab2/Gpr65/Tnfrsf1a/Ccl2/Trem2/Nfkbid/Hmox1/Ccl3/Ccr1/Cd40/Lilrb4a/Itgal/Dennd3/C…
GO:0001568	GO:0001568	blood vessel development	687	0.714569	1.52033	2.81817e-14	1.76614e-12	1.2514e-12	3221	tags=31%, list=10%, signal=28%	Il1b/C6/Col1a2/Fgfbp1/Mmp9/Ramp1/Calcrl/Prdm1/Ptgs2/Pik3r6/C3/Ccn2/Smoc2/Adamts9/Lox/Col27a1/Pdgfd/Cela1/Angptl4/Pgf/Tgfb1/Ceacam1/Cxcl10/Il1a/Dysf/Adam8/Lgals3/Egr1/Tnfrsf1a/Ccl2/Hmox1/Plau/Gpc3/Cd40/Tgfbr2/Anpep/Enpp1/Cybb/Foxo1/Anxa2/Cd34/Pdgfra/Emp2/Hpgd/Anxa3/S100a1/Spi1/Cysltr1/Ctsh/C5ar1/Itgb2/Ptk2b/Tal1/Apoe/Cfh/Wnt5a/Tgfbr3/Hhex/Sp100/Ang/Cx3cr1/Htatip2/Nfe2l2/Sparc/Ccl12/Grn/Lipa/Tnf/Jc…
GO:0031325	GO:0031325	positive regulation of cellular metabolic process	2931	0.600605	1.27847	5.93604e-14	3.42117e-12	2.42407e-12	3420	tags=21%, list=11%, signal=21%	Il1b/Il2rg/Icam1/Tent5a/Trim30d/Spic/Hspb8/Mmp9/Mcoln2/Tbx18/Ramp1/Lbp/Heyl/Nlrc5/Prdm1/Tlr8/Ptgs2/Gpnmb/Csrnp1/Ifi209/Osm/Rspo1/Pik3r6/Cd28/Tnfrsf14/Dlx5/Ifi211/C3/Slamf6/Fam20a/Htr2c/Ccdc88b/Trim5/Gch1/Trim12a/Ccn2/Ticam2/Trpv4/Oas2/Smoc2/Trim34a/Pemt/Zic3/Il34/Nod1/Hpn/Pdgfd/Igf1/Cela1/Deptor/Cd74/Plaur/Dhx58/Pgf/Casp1/Tlr4/Cgas/Spp1/Atf3/Bank1/Tlr1/Zc3hav1/Niban1/Clec4n/Elf4/Fos/Ccl4/Tgfb1/Ce…
GO:0007159	GO:0007159	leukocyte cell-cell adhesion	350	0.769055	1.63818	9.02632e-14	5.11095e-12	3.62136e-12	2314	tags=29%, list=7%, signal=27%	Il1b/Il2rg/Icam1/H2-DMb1/Gpnmb/Pik3r6/Cd28/Slc4a1/Tnfrsf14/Tspan32/Icos/Madcam1/Ccdc88b/Tnfsf13b/Igf1/Cd74/Rasal3/Capn1/Tgfb1/Ceacam1/Il1a/Adam8/Lgals3/Sash3/Pf4/Ccl2/Nfkbid/Zc3h12d/Lilrb4a/Itgal/Cd86/Tgfbr2/H2-K1/Cd37/Tnfaip8l2/Il15/Rac2/Cd300a/F11r/Lgals8/Nckap1l/Laptm5/B2m/Dock8/Cd44/Itgb2/Lgals1/Cebpb/H2-D1/Nfkbiz/Gcnt1/Ripor2/Cfh/Sdc4/Rhoh/H2-Q4/Foxj1/Cx3cr1/Ptafr/Vsir/Aif1/Ptpn6/Tnf/Fermt3/…
GO:0044281	GO:0044281	small molecule metabolic process	1466	0.648748	1.38078	1.68486e-13	9.06315e-12	6.42169e-12	3150	tags=23%, list=10%, signal=22%	Il1b/Hmgcs2/Car13/Ttr/Slc16a12/Ptgs2/Slc16a9/Ggt5/Gstp2/Npy1r/Slc4a1/C3/Cbr2/Car9/Fmo5/Gch1/Cubn/Art2a/Pemt/Oasl2/Hk3/Adss1/Igf1/Cd74/Nqo1/Tlr4/Spp1/Cyp27a1/Atf3/Agmo/Tgfb1/Ampd3/Ceacam1/Dysf/Myof/Naprt/Dab2/Egr1/Tnfrsf1a/Trem2/Apoc1/Ugt1a1/Npl/Tlr2/Enpp1/Foxo1/Cyp4f18/Pla2g4a/Ptgs1/Hpgd/Alox5ap/Clybl/Man2b2/As3mt/Entpd1/Plcg2/Lpcat2/Pltp/Slc2a9/Pmp22/Cryl1/P2rx7/Pla2g7/Naaa/Renbp/Elovl1/Dse/Apoe…
GO:0006935	GO:0006935	chemotaxis	365	0.766119	1.6312	1.79559e-13	9.42965e-12	6.68137e-12	2563	tags=32%, list=8%, signal=30%	Il1b/Mmp9/Ccl7/Lbp/Ccrl2/Gstp2/Ear2/Cmklr1/C5ar2/Trpv4/Nbl1/Smoc2/Il34/Lox/Pdgfd/Fpr1/Cd74/Pgf/Spp1/Ccl4/Tgfb1/Cxcl10/Dysf/Adam8/Lgals3/Pf4/Ccl2/Trem2/Ccl3/Ccr1/Lgr4/Lgmn/Gpsm3/Csf1/Ccr5/Bin2/Rac2/Pdgfra/Ccl6/Lsp1/Fcgr3/Spi1/Nckap1l/Cysltr1/C5ar1/Itgb2/Pla2g7/Enpp2/Ccl9/Ptk2b/Slamf9/Dock2/Ripor2/Fcer1g/Csf1r/Wnt5a/Gas6/Tpbg/Cx3cr1/Ptafr/Ccl12/Aif1/Mpp1/C3ar1/P2rx4/Rhog/Adam17/Mmp2/Csf3r/Ecscr/Saa…
GO:0042330	GO:0042330	taxis	365	0.766119	1.6312	1.79559e-13	9.42965e-12	6.68137e-12	2563	tags=32%, list=8%, signal=30%	Il1b/Mmp9/Ccl7/Lbp/Ccrl2/Gstp2/Ear2/Cmklr1/C5ar2/Trpv4/Nbl1/Smoc2/Il34/Lox/Pdgfd/Fpr1/Cd74/Pgf/Spp1/Ccl4/Tgfb1/Cxcl10/Dysf/Adam8/Lgals3/Pf4/Ccl2/Trem2/Ccl3/Ccr1/Lgr4/Lgmn/Gpsm3/Csf1/Ccr5/Bin2/Rac2/Pdgfra/Ccl6/Lsp1/Fcgr3/Spi1/Nckap1l/Cysltr1/C5ar1/Itgb2/Pla2g7/Enpp2/Ccl9/Ptk2b/Slamf9/Dock2/Ripor2/Fcer1g/Csf1r/Wnt5a/Gas6/Tpbg/Cx3cr1/Ptafr/Ccl12/Aif1/Mpp1/C3ar1/P2rx4/Rhog/Adam17/Mmp2/Csf3r/Ecscr/Saa…
GO:0046651	GO:0046651	lymphocyte proliferation	288	0.788765	1.67925	2.21976e-13	1.14629e-11	8.122e-12	2188	tags=31%, list=7%, signal=29%	Il1b/H2-DMb1/Gpnmb/Cd28/Slc4a1/Tnfrsf14/Slamf6/Tspan32/Ccdc88b/Tnfsf13b/Igf1/Cd74/Rasal3/Tlr4/Elf4/Tgfb1/Ceacam1/Il1a/Tnfrsf1b/Lgals3/Sash3/Zc3h12d/Cd40/Lilrb4a/Itgal/Cd86/Tgfbr2/H2-K1/Cd37/Il15/Rac2/Cd300a/Emp2/Nckap1l/Laptm5/Slfn2/Dock8/Btk/Cd44/Slc11a1/P2rx7/Itgb2/Lst1/Tyrobp/Cebpb/H2-D1/Dock2/Nfkbiz/Ripor2/Csf1r/Sdc4/H2-Q4/Foxj1/Cdkn1a/Vsir/Aif1/Ptpn6/Lipa/Ebi3/Gja1/Cd81/Pnp/Il18/Myd88/Ptprc/…
GO:0002366	GO:0002366	leukocyte activation involved in immune response	250	0.796391	1.69489	9.42955e-13	4.54237e-11	3.21849e-11	1604	tags=31%, list=5%, signal=29%	Icam1/Lbp/H2-DMb1/Cd28/Slamf6/Adora3/Dnase1l3/Tnfaip3/Cd74/Tlr4/Tgfb1/Dysf/Unc13d/Lgals3/Pf4/Trem2/Nfkbid/Hmox1/Cd40/Lilrb4a/Itgal/Enpp1/Rac2/Ifi35/Cd300a/Anxa3/Spi1/Lgals8/Itm2a/Nckap1l/Plcg2/Slfn2/Dock10/Btk/Vamp8/Slc11a1/Itgb2/Lgals1/Tyrobp/Ptk2b/Dock2/Nfkbiz/Cd84/Fcer1g/Milr1/Clec7a/Ptafr/Ptpn6/Grn/Tnf/Il6ra/Il4ra/Myo1f/Fcgr4/Pld2/Cd81/Irf8/Il18/Myd88/Snap23/Ptprc/Nmi/Lcp1/Cd180/Fes/Icosl/Sem…
GO:0001906	GO:0001906	cell killing	170	0.830617	1.76162	1.0572e-12	5.05496e-11	3.58169e-11	2199	tags=31%, list=7%, signal=29%	Gbp2/Mr1/Pik3r6/C3/Slamf6/Dnase1l3/Mill2/Tgfb1/Ceacam1/Cxcl10/Irgm2/Unc13d/Lgals3/Ccl2/H2-K1/Igtp/Ccr5/Lyz2/Ctsc/Emp2/Fcgr3/Spi1/Nckap1l/B2m/Ctsh/P2rx7/Tyrobp/H2-D1/Cfh/Clec7a/H2-Q4/Cx3cr1/Ptpn6/Fcgr1/Fcgr4/Pnp/Il18/Myd88/Ptprc/Raet1e/Ninj1/Syk/H60b/Lamp1/Coro1a/H2-M3/Prdx1/Cyrib/Fadd/Hprt1/Ulbp1/Itgam/Cr1l
GO:1901564	GO:1901564	organonitrogen compound metabolic process	5186	0.566503	1.20629	1.07219e-12	5.08894e-11	3.60576e-11	3702	tags=21%, list=12%, signal=22%	Il1b/Icam1/Trim30d/Trabd2b/Mmp9/Hmgcs2/Ctsk/Ramp1/Map3k8/Ttr/Prdm1/H2-DMb1/Tlr8/Ptpn7/Slc16a12/Samd9l/Ptgs2/Kel/Gpnmb/Adamts15/Dusp5/Galnt6/Slc16a9/Ggt5/Nlrc3/Gstp2/Ifi209/Osm/Rspo1/Pik3r6/Slc4a1/Tnfrsf14/Ifi211/Fbxl8/Rnf144b/Mlkl/C3/Cbr2/Fam20a/Htr2c/Fmo5/Bace2/Trim5/Gch1/Trim12a/Ccn2/Cubn/C1rl/Art2a/Adamts9/Trim34a/Pemt/Il34/Oasl2/Hk3/Tnfaip3/Adss1/Synpo2/Nod1/Lox/Hpn/Pdgfd/Igf1/Cela1/Deptor/Cd…
GO:0030097	GO:0030097	hemopoiesis	902	0.684222	1.45516	2.03607e-12	9.25551e-11	6.55798e-11	3023	tags=26%, list=10%, signal=25%	Il1b/Il2rg/Pilrb1/Prdm1/Samd9l/Mr1/Ifi209/Pik3r6/Cd28/Slc4a1/Ifi211/Slamf6/Gimap1/Il34/Tnfaip3/Lox/Tnfsf13b/Cd74/Cd300lf/Tlr4/Fos/Tgfb1/Ceacam1/Il1a/Clec5a/Adam8/Dab2/Egr1/Sash3/Pf4/Trem2/Nfkbid/Gpc3/Ccl3/Ccr1/Lilrb4a/C1qc/Tgfbr2/Tlr2/Csf1/Zfp36/Enpp1/Igtp/Thsd1/Cd34/Il15/Trf/Rac2/Pdgfra/Nrros/Maf/Isg15/Heph/Mitf/Spi1/Lgals8/Itm2a/Nckap1l/Laptm5/B2m/Plcg2/Dock10/Btk/Cd44/Rsad2/Lgals1/Tyrobp/Ifi20…
GO:0044237	GO:0044237	cellular metabolic process	8277	0.544755	1.16046	4.27146e-12	1.82598e-10	1.2938e-10	3886	tags=20%, list=12%, signal=23%	Il1b/Il2rg/Icam1/Tent5a/Trim30d/Spic/Hspb8/Mmp9/Mcoln2/Cd200r1/Hmgcs2/Tbx18/Ctsk/Ramp1/Lbp/Map3k8/Heyl/Car13/Ttr/Nlrc5/Prdm1/H2-DMb1/Tlr8/Ptpn7/Slc16a12/Ptgs2/Kel/Gpnmb/Mr1/Dusp5/Galnt6/Slc16a9/Ggt5/Nlrc3/Csrnp1/Gstp2/Ifi209/Osm/Rspo1/Cavin1/Sigirr/Pik3r6/Cd28/Slc4a1/Tnfrsf14/Dlx5/Ifi211/Mlkl/C3/Slamf6/Cbr2/Fam20a/Htr2c/Cmklr1/Car9/Jdp2/Fmo5/Gm14443/Bnc2/Zfp268/Ppp1r3d/Bace2/Ccdc88b/C5ar2/Trim5/G…
GO:0002700	GO:0002700	regulation of production of molecular mediator of immune response	177	0.817381	1.73396	2.04122e-11	7.79648e-10	5.52419e-10	1650	tags=30%, list=5%, signal=29%	Il1b/Cd28/Tnfrsf14/Ticam2/Tnfaip3/Nod1/Tril/Cd74/Casp1/Tlr4/Cgas/Tgfb1/Tnfrsf1b/Sash3/Hmox1/Cd40/Lilrb4a/Cd86/Scimp/Tlr2/H2-K1/Tlr7/Cd37/Laptm5/B2m/Plcg2/Cd36/Btk/Bst2/P2rx7/Rsad2/H2-D1/Axl/Fcer1g/Wnt5a/Acp5/Clec7a/H2-Q4/Vsir/Tnf/Lacc1/Il4ra/Cd81/Il18/Myd88/Ptprc/Mavs/Syk/Tmbim6/Pycard/Litaf/Smad7/Gpi1
GO:0012501	GO:0012501	programmed cell death	1858	0.617425	1.3141	3.90458e-11	1.44851e-09	1.02634e-09	3702	tags=25%, list=12%, signal=24%	Il1b/Icam1/C6/Cd248/Mmp9/Ctsk/Gbp2/Ptgs2/Csrnp1/Gstp2/Ifi209/Osm/Cd28/Ifi211/Rnf144b/Mlkl/Col6a3/Gch1/Ccn2/Osgin1/Dnase1l3/Hk3/Tnfaip3/Nod1/Lox/Hpn/Igf1/Zfp385b/Deptor/Cd74/Plaur/Angptl4/Capn1/Nqo1/Casp1/Tlr4/Spp1/Atf3/Tgfb1/Cxcl10/Il1a/Clec5a/Adam8/Tnfrsf1b/Lgals3/Dab2/Egr1/Gpr65/Tnfrsf1a/Trem2/Nfkbid/Hmox1/Ccl3/Emp3/Id3/Cd40/Lgmn/Tgfbr2/Zfp36/Enpp1/Foxo1/Siglec1/Ccr5/Anxa2/Tnfaip8l2/Pla2g4a/Anx…
GO:0048646	GO:0048646	anatomical structure formation involved in morphogenesis	1087	0.655247	1.39391	4.2441e-11	1.56547e-09	1.10921e-09	3394	tags=26%, list=11%, signal=24%	Il1b/Cthrc1/C6/Fgfbp1/Mmp9/Tbx18/Ramp1/Heyl/Calcrl/Ptgs2/Adamts15/Dusp5/Pik3r6/Dlx5/C3/Fam20a/Ccn2/Smoc2/Tnnt1/Adamts9/Zic3/Tnfaip3/Ifitm1/Col27a1/Tnfsf13b/Cela1/Angptl4/Pgf/Dock5/Casp1/Tgfb1/Ceacam1/Cxcl10/Il1a/Dysf/Unc13d/Adam8/Lgals3/Tnfrsf1a/Ccl2/Trem2/Hmox1/Plau/Mks1/Cd40/Tgfbr2/Tlr2/Wls/Anpep/Enpp1/Cybb/Anxa2/Cd34/Pdgfra/Tm4sf1/Emp2/Anxa3/S100a1/Ptpn18/Cd36/Cysltr1/Ctsh/C5ar1/Cd44/Pmp22/Itg…
GO:0002367	GO:0002367	cytokine production involved in immune response	138	0.836982	1.76516	8.05387e-11	2.84086e-09	2.01289e-09	1517	tags=34%, list=5%, signal=33%	Il1b/Mr1/Tnfrsf14/Ticam2/Nod1/Tril/Cd74/Casp1/Tlr4/Tgfb1/Tnfrsf1b/Sash3/Hmox1/Lilrb4a/Scimp/Tlr2/H2-K1/Tlr7/Laptm5/B2m/Plcg2/Cd36/Bst2/Slc11a1/P2rx7/Rsad2/H2-D1/Slamf9/Axl/Fcer1g/Wnt5a/Acp5/Clec7a/Gas6/H2-Q4/Vsir/Tnf/Lacc1/Cd81/Il18/Myd88/Mavs/Syk/Pycard/Litaf/Gba1/Smad7
GO:0001932	GO:0001932	regulation of protein phosphorylation	894	0.662918	1.41017	1.30299e-10	4.34457e-09	3.07834e-09	3687	tags=27%, list=12%, signal=25%	Il1b/Icam1/Mmp9/Tlr8/Ptgs2/Gpnmb/Gstp2/Osm/Rspo1/Pik3r6/Tnfrsf14/C3/Fam20a/Ccn2/Il34/Tnfaip3/Synpo2/Lox/Pdgfd/Igf1/Deptor/Cd74/Plaur/Pgf/Tlr4/Bank1/Tlr1/Niban1/Clec4n/Tgfb1/Ceacam1/Irgm2/Spry4/Dab2/Tnfrsf1a/Trem2/Cd40/Lilrb4a/Cd86/Csf1/Enpp1/Igtp/Tlr7/Anxa2/Il15/Cd300a/Pdgfra/Mob3c/Emp2/Lilra5/Plcg2/Cd36/Nherf1/C5ar1/Gadd45b/Cd44/Pmp22/Slc11a1/P2rx7/Itgb2/Neurl1a/Enpp2/Ehd4/Ptk2b/Rgs2/Apoe/Csf1r/…
GO:0006909	GO:0006909	phagocytosis	197	0.800617	1.69893	1.69252e-10	5.51779e-09	3.90963e-09	2188	tags=39%, list=7%, signal=37%	Il2rg/Myo1g/Lbp/Timd4/C3/Ticam2/Cd300lf/Tlr4/Msr1/Tgfb1/Dysf/Unc13d/Ccl2/Trem2/Siglece/Itgal/Colec12/Tlr2/Bin2/Il15/Cd300a/Cyba/Anxa3/Fcgr3/Nckap1l/Plcg2/Cd36/Btk/Slc11a1/P2rx7/Itgb2/Cd302/Tyrobp/Marco/Dock2/Axl/Fcer1g/Clec7a/Gas6/Aif1/P2ry6/Hck/Fcgr1/Ncf2/Gsn/Cnn2/Abca1/Sirpa/Rab20/Irf8/Myd88/Pld4/Cfp/Ptprc/Rab7b/Syk/Itgav/Pear1/Scarb1/Myo7a/Pycard/Rab31/Gulp1/Slc48a1/Coro1a/Prkcg/Ptprj/Itgb1/An…
GO:0051247	GO:0051247	positive regulation of protein metabolic process	1189	0.644484	1.37143	3.0914e-10	9.83005e-09	6.96508e-09	3420	tags=24%, list=11%, signal=22%	Il1b/Icam1/Trabd2b/Mmp9/Ctsk/Ramp1/Ptgs2/Gpnmb/Ifi209/Osm/Rspo1/Pik3r6/Tnfrsf14/Ifi211/C3/Fam20a/Ccn2/Pemt/Il34/Tnfaip3/Nod1/Hpn/Pdgfd/Igf1/Cd74/Plaur/Pgf/Casp1/Tlr4/Bank1/Tlr1/Niban1/Clec4n/Tgfb1/Ceacam1/Irgm2/Adam8/Tnfrsf1b/Dab2/Egr1/Rilp/Tnfrsf1a/Trem2/Gpc3/Cd40/Cd86/Lgmn/Csf1/Igtp/Foxo1/Anxa2/Il15/Cd300a/Pdgfra/Ctsc/Mob3c/Emp2/Pld1/Lilra5/Laptm5/Plcg2/Cd36/Ctss/Ifngr1/Ctsh/Cd44/Ctsd/Slc11a1/P…
GO:0032502	GO:0032502	developmental process	5530	0.554279	1.1804	4.15545e-10	1.29582e-08	9.18151e-09	3405	tags=19%, list=11%, signal=21%	Il1b/Il2rg/Vamp5/Metrnl/Icam1/Tent5a/Cthrc1/C6/Spic/Cd248/Col1a2/Fgfbp1/Mmp9/Tbx18/Ctsk/Ramp1/Ccl7/Pilrb1/Heyl/Calcrl/Prdm1/Thbd/Samd9l/Ptgs2/Meig1/Kel/Adamts15/Mr1/Dusp5/Csrnp1/Ifi209/Osm/Dnai3/Gdf9/Pik3r6/Npy1r/Cd28/Slc4a1/Dlx5/Ifi211/C3/Slamf6/Fam20a/Htr2c/Cmklr1/Car9/Icos/N4bp3/Jdp2/Madcam1/Cfap54/Cryba4/Gimap1/Bnc2/Myo5b/Cfap221/Ccn2/Crispld1/Cubn/Osgin1/Trpv4/Oas2/Nbl1/Smoc2/Tnnt1/Adamts9/S…
GO:0043067	GO:0043067	regulation of programmed cell death	1456	0.627778	1.33619	5.65929e-10	1.71506e-08	1.2152e-08	3431	tags=25%, list=11%, signal=23%	Il1b/Icam1/C6/Cd248/Mmp9/Ctsk/Gbp2/Ptgs2/Gstp2/Osm/Rnf144b/Gch1/Ccn2/Osgin1/Hk3/Tnfaip3/Nod1/Lox/Hpn/Igf1/Deptor/Cd74/Plaur/Angptl4/Capn1/Nqo1/Casp1/Tlr4/Spp1/Atf3/Tgfb1/Cxcl10/Clec5a/Adam8/Tnfrsf1b/Lgals3/Dab2/Egr1/Tnfrsf1a/Trem2/Nfkbid/Hmox1/Ccl3/Id3/Cd40/Lgmn/Zfp36/Foxo1/Siglec1/Ccr5/Tnfaip8l2/Pla2g4a/Anxa5/Ctsc/Mitf/Hpgd/Cast/Nckap1l/Laptm5/Plcg2/Dock8/Ctss/Taf9b/Steap3/Nherf1/Ctsh/C5ar1/Gadd…
GO:0001909	GO:0001909	leukocyte mediated cytotoxicity	110	0.835959	1.74916	6.93912e-09	1.73613e-07	1.23013e-07	2004	tags=35%, list=6%, signal=33%	Mr1/Pik3r6/Slamf6/Dnase1l3/Mill2/Tgfb1/Ceacam1/Unc13d/Ccl2/H2-K1/Ctsc/Emp2/Fcgr3/Spi1/Nckap1l/B2m/Ctsh/P2rx7/Tyrobp/H2-D1/H2-Q4/Cx3cr1/Ptpn6/Fcgr1/Fcgr4/Pnp/Il18/Myd88/Ptprc/Raet1e/H60b/Lamp1/Coro1a/H2-M3/Prdx1/Cyrib/Fadd/Hprt1/Ulbp1
GO:0048525	GO:0048525	negative regulation of viral process	102	0.844859	1.76053	7.12589e-09	1.77597e-07	1.25836e-07	2197	tags=37%, list=7%, signal=35%	Trim30d/Ifi209/Ifi211/Trim5/Trim12a/Oas2/Oasl2/Ifitm1/Cd74/Oasl1/Zc3hav1/Ifitm3/Zfp36/Isg15/Bst2/Rsad2/Ifi207/Sp100/Oas1a/Tnf/Ifi203/Gsn/Shfl/Stat1/Prox1/Ly6e/Mavs/Fam111a/Eif2ak2/Apobec3/Ifitm2/Rnasel/Trim25/Plscr1/Trim14/Snx3/Zfp809/Fbln1
GO:0010557	GO:0010557	positive regulation of macromolecule biosynthetic process	2191	0.592627	1.26126	1.22057e-08	2.96195e-07	2.09869e-07	3285	tags=19%, list=10%, signal=19%	Il1b/Il2rg/Tent5a/Spic/Mcoln2/Tbx18/Ramp1/Lbp/Heyl/Nlrc5/Prdm1/Tlr8/Ptgs2/Csrnp1/Ifi209/Osm/Cd28/Tnfrsf14/Dlx5/Ifi211/C3/Slamf6/Ccdc88b/Gch1/Ccn2/Ticam2/Trpv4/Oas2/Smoc2/Zic3/Il34/Nod1/Hpn/Igf1/Cela1/Cd74/Dhx58/Casp1/Tlr4/Cgas/Spp1/Atf3/Tlr1/Zc3hav1/Niban1/Clec4n/Elf4/Fos/Ccl4/Tgfb1/Il1a/Clec5a/Lmx1a/Adam8/Dab2/Egr1/Sash3/Tnfrsf1a/Ccl2/Trem2/Ccl3/Id3/Cd40/Cd86/Lgr4/Scimp/Gpsm3/Tlr2/Csf1/H2-K1/Zfp…
GO:0050921	GO:0050921	positive regulation of chemotaxis	127	0.824644	1.73324	1.70049e-08	4.05042e-07	2.86992e-07	2127	tags=35%, list=7%, signal=32%	Il1b/Ccl7/Lbp/Cmklr1/Trpv4/Smoc2/Il34/Pdgfd/Cd74/Pgf/Tgfb1/Cxcl10/Dysf/Ccl2/Trem2/Ccr1/Lgmn/Gpsm3/Csf1/Rac2/Pdgfra/Spi1/Nckap1l/C5ar1/Pla2g7/Ptk2b/Ripor2/Csf1r/Wnt5a/Gas6/Tpbg/Cx3cr1/Aif1/C3ar1/P2rx4/Adam17/Pdgfb/Fn1/Ptprj/Calr/Slit2/S1pr1/Vegfc/Wnk1
GO:0050870	GO:0050870	positive regulation of T cell activation	215	0.764671	1.62325	2.05449e-08	4.87563e-07	3.45462e-07	2314	tags=28%, list=7%, signal=26%	Il1b/Il2rg/H2-DMb1/Pik3r6/Cd28/Slc4a1/Tnfrsf14/Icos/Ccdc88b/Tnfsf13b/Igf1/Cd74/Rasal3/Tgfb1/Il1a/Adam8/Sash3/Ccl2/Nfkbid/Lilrb4a/Itgal/Cd86/Tgfbr2/H2-K1/Il15/Lgals8/Nckap1l/B2m/Dock8/Lgals1/H2-D1/Nfkbiz/Rhoh/H2-Q4/Vsir/Aif1/Il4ra/Runx1/Sirpa/Cd81/Pnp/Il18/Ptprc/Icosl/Syk/Irf1/Vcam1/Pycard/Rhoa/Coro1a/Il6st/H2-DMa/Tyk2/Cyrib/Fadd/Cyld/Lilrb4b/Xbp1/Smarcd2/Hes1/Cav1
GO:0019724	GO:0019724	B cell mediated immunity	128	0.816144	1.71571	2.34173e-08	5.49667e-07	3.89466e-07	1829	tags=30%, list=6%, signal=29%	Cd28/C3/C1rl/Cd74/C4b/Tgfb1/Trem2/Cd40/C1qc/H2-K1/Enpp1/Fcgr3/C1qa/Csf2rb/Btk/H2-D1/Nfkbiz/Fcer1g/Cfh/C1qb/H2-Q4/Foxj1/Ptpn6/Tnf/Pirb/Fcgr1/Il4ra/Fcgr4/Csf3r/Csf2rb2/Cd81/Myd88/Ptprc/Icosl/Tcirg1/Batf/Irf7/H2-DMa/Trex1
GO:1902105	GO:1902105	regulation of leukocyte differentiation	304	0.721715	1.53637	5.14963e-08	1.16227e-06	8.23524e-07	1517	tags=21%, list=5%, signal=20%	Il2rg/Pilrb1/Prdm1/Pik3r6/Cd28/Il34/Cd74/Fos/Tgfb1/Ceacam1/Adam8/Sash3/Pf4/Trem2/Nfkbid/Ccl3/Ccr1/Lilrb4a/C1qc/Tgfbr2/Csf1/Il15/Mitf/Spi1/Nckap1l/Cd44/Tyrobp/Cebpb/Ccl9/Nfkbiz/Tal1/Axl/Csf1r/Rhoh/Gas6/Foxj1/Evi2/Vsir/Ptpn6/Tnf/Ikzf1/Pirb/Casp8/Il4ra/Tnfrsf11a/Tmem176a/Runx1/Pnp/Il18/Inpp4b/Ptprc/Ubash3b/Evi2b/Fes/Ninj1/Syk/Irf1/Mafb/Zfp36l2/Zfp36l1/Tmem176b/Rhoa/Tcf7/Smad7
GO:0000375	GO:0000375	RNA splicing, via transesterification reactions	277	-0.484671	-1.82687	5.65745e-08	1.25494e-06	8.89189e-07	6167	tags=43%, list=20%, signal=35%	Ddx20/Luc7l/Dhx8/Snrpg/Ddx46/Zcrb1/Magoh/Lsm3/Snrpf/Rbm3/Slirp/Srsf10/Lsm7/Luc7l3/Rbm14/Lsm6/Nol3/Dyrk1a/Prmt7/Lsm4/Snrpert/Rbm25/Exosc10/Snrpd3/Mettl14/Htatsf1/Scnm1/Cdk13/Gemin4/Tra2b/Clns1a/Hnrnpa3/Rbm19/Hnrnpl/Phf5a/Eftud2/Snrpb2/Snrpe/Usp4/Celf2/Wbp4/Hnrnpc/Snrpd1/Rbm15b/Hnrnpul2/Fmr1/Rbmx/Prpf18/Ddx42/Lsm8/Snrnp35/Rbm15/Snu13/Cwc22/Srsf4/Rnps1/Magohb/Sf3a1/Ddx41/Snrpd2/Prpf39/Paxbp1/Srsf3/M…
GO:0000377	GO:0000377	RNA splicing, via transesterification reactions with bulged adenosine as nucleophile	277	-0.484671	-1.82687	5.65745e-08	1.25494e-06	8.89189e-07	6167	tags=43%, list=20%, signal=35%	Ddx20/Luc7l/Dhx8/Snrpg/Ddx46/Zcrb1/Magoh/Lsm3/Snrpf/Rbm3/Slirp/Srsf10/Lsm7/Luc7l3/Rbm14/Lsm6/Nol3/Dyrk1a/Prmt7/Lsm4/Snrpert/Rbm25/Exosc10/Snrpd3/Mettl14/Htatsf1/Scnm1/Cdk13/Gemin4/Tra2b/Clns1a/Hnrnpa3/Rbm19/Hnrnpl/Phf5a/Eftud2/Snrpb2/Snrpe/Usp4/Celf2/Wbp4/Hnrnpc/Snrpd1/Rbm15b/Hnrnpul2/Fmr1/Rbmx/Prpf18/Ddx42/Lsm8/Snrnp35/Rbm15/Snu13/Cwc22/Srsf4/Rnps1/Magohb/Sf3a1/Ddx41/Snrpd2/Prpf39/Paxbp1/Srsf3/M…
GO:0000398	GO:0000398	mRNA splicing, via spliceosome	277	-0.484671	-1.82687	5.65745e-08	1.25494e-06	8.89189e-07	6167	tags=43%, list=20%, signal=35%	Ddx20/Luc7l/Dhx8/Snrpg/Ddx46/Zcrb1/Magoh/Lsm3/Snrpf/Rbm3/Slirp/Srsf10/Lsm7/Luc7l3/Rbm14/Lsm6/Nol3/Dyrk1a/Prmt7/Lsm4/Snrpert/Rbm25/Exosc10/Snrpd3/Mettl14/Htatsf1/Scnm1/Cdk13/Gemin4/Tra2b/Clns1a/Hnrnpa3/Rbm19/Hnrnpl/Phf5a/Eftud2/Snrpb2/Snrpe/Usp4/Celf2/Wbp4/Hnrnpc/Snrpd1/Rbm15b/Hnrnpul2/Fmr1/Rbmx/Prpf18/Ddx42/Lsm8/Snrnp35/Rbm15/Snu13/Cwc22/Srsf4/Rnps1/Magohb/Sf3a1/Ddx41/Snrpd2/Prpf39/Paxbp1/Srsf3/M…
GO:0019058	GO:0019058	viral life cycle	222	0.75353	1.60037	7.12703e-08	1.5284e-06	1.08295e-06	2090	tags=24%, list=7%, signal=23%	Icam1/Trim30d/Ifi209/Ifi211/Trim5/Trim12a/Oas2/Trim34a/Oasl2/Ifitm1/Cd74/Oasl1/Zc3hav1/Ifitm3/Siglec1/Isg15/Bst2/Vamp8/Rsad2/Lgals1/Ifi207/Axl/Apoe/Ctsb/Gas6/Oas1a/Tnf/Ifi203/Gsn/Shfl/Prox1/Ly6e/Mavs/Chmp2b/Itgav/Slc3a2/Fam111a/Eif2ak2/Apobec3/P4hb/Ifitm2/Rnasel/Trim25/Npc1/Bsg/Tmem39a/Stom/Plscr1/Smpd1/Snx3/Chmp6/Mvb12a/Zfp809/Rab43
GO:0006629	GO:0006629	lipid metabolic process	1119	0.622276	1.32391	1.63347e-07	3.28475e-06	2.32741e-06	3759	tags=27%, list=12%, signal=24%	Il1b/Hmgcs2/Ptgs2/Ggt5/Gstp2/C3/Htr2c/Fmo5/Cubn/Pemt/Igf1/Cd74/Angptl4/Sgms2/Dgka/Spp1/Cyp27a1/Agmo/Ceacam1/Il1a/Dab2/Egr1/A4galt/Tnfrsf1a/Trem2/Apoc1/Ugt1a1/Enpp1/Cyp4f18/Pla2g4a/Ptgs1/Pdgfra/Dhrs3/Hsd3b6/Pld1/Hpgd/Alox5ap/Plcg2/Lpcat2/Pmp22/Cryl1/P2rx7/Pla2g7/Naaa/Ccdc3/Enpp2/Elovl1/Apoe/Dhrs11/Ltc4s/Ang/Decr1/Cebpa/Ptgr1/Lipa/Tnf/Acsl1/Pnpla7/Ugt1a7c/Ugt1a9/Smpdl3a/Lpl/Plek/Hexa/Plbd1/Pld2/Abc…
GO:0019752	GO:0019752	carboxylic acid metabolic process	753	0.649205	1.38109	1.99178e-07	3.91979e-06	2.77737e-06	3062	tags=23%, list=10%, signal=21%	Il1b/Ptgs2/Ggt5/Gstp2/Slc4a1/C3/Pemt/Hk3/Adss1/Igf1/Cd74/Tlr4/Cyp27a1/Ceacam1/Tnfrsf1a/Apoc1/Ugt1a1/Npl/Tlr2/Enpp1/Cyp4f18/Pla2g4a/Ptgs1/Hpgd/Alox5ap/As3mt/Cryl1/P2rx7/Naaa/Renbp/Elovl1/Dse/Slc7a11/Nupr1/Ltc4s/Pon3/Decr1/Ptgr1/Lipa/Acsl1/Ugt1a8/Ugt1a7c/Ugt1a9/Lpl/Gnpda1/Ier3/Hexa/Ucp2/Cyp4v3/Ugt1a6b/Ugt1a6a/Prox1/Atp1a2/Asah1/Gatm/Bpgm/Hexb/Ugt1a2/Cpt1a/Hacd4/Ugt1a5/Sord/Acadm/Ptgr2/Syk/Acsl5/Prx…
GO:0050764	GO:0050764	regulation of phagocytosis	97	0.823671	1.71035	2.71237e-07	5.19535e-06	3.68116e-06	2115	tags=42%, list=7%, signal=40%	Il2rg/Lbp/C3/Cd300lf/Tgfb1/Dysf/Ccl2/Trem2/Siglece/Tlr2/Il15/Cd300a/Cyba/Fcgr3/Nckap1l/Plcg2/Cd36/Btk/Slc11a1/Dock2/Fcer1g/Clec7a/Gas6/Hck/Fcgr1/Cnn2/Sirpa/Cfp/Ptprc/Syk/Itgav/Scarb1/Pycard/Rab31/Prkcg/Ptprj/Calr/Snx3/Appl2/Myh9/Lman2
GO:0001910	GO:0001910	regulation of leukocyte mediated cytotoxicity	78	0.841975	1.72406	4.53646e-07	8.3905e-06	5.94508e-06	2959	tags=42%, list=9%, signal=38%	Mr1/Pik3r6/Slamf6/Dnase1l3/Mill2/Tgfb1/Ceacam1/Ccl2/H2-K1/Spi1/Nckap1l/B2m/P2rx7/Tyrobp/H2-D1/H2-Q4/Cx3cr1/Pnp/Ptprc/Raet1e/H60b/Lamp1/H2-M3/Cyrib/Fadd/Ulbp1/Itgam/Arrb2/Lgals9/H2-T23/Havcr2/Ap1g1/Stat5b
GO:0050868	GO:0050868	negative regulation of T cell activation	122	0.796378	1.6728	5.15458e-07	9.42573e-06	6.67859e-06	1517	tags=26%, list=5%, signal=25%	Gpnmb/Tnfrsf14/Tspan32/Cd74/Tgfb1/Ceacam1/Lgals3/Pf4/Nfkbid/Zc3h12d/Lilrb4a/Cd86/H2-K1/Cd37/Tnfaip8l2/Cd300a/Laptm5/Cd44/Cebpb/H2-D1/Ripor2/Sdc4/H2-Q4/Foxj1/Vsir/Ptpn6/Il4ra/Runx1/Dusp22/Irf1/Pawr/Smad7
GO:0060759	GO:0060759	regulation of response to cytokine stimulus	142	0.778979	1.64385	5.54067e-07	1.00182e-05	7.09839e-06	3052	tags=38%, list=10%, signal=35%	Nlrc5/Sigirr/Ticam2/Cd74/Casp1/Cd300lf/Tlr4/Irgm2/Tnfrsf1a/Trem2/Tlr2/Csf1/Igtp/Isg15/Laptm5/Ccdc3/Axl/Wnt5a/Gas6/Oas1a/Adam17/Naip2/Ptprc/Mavs/Naip5/Syk/Pycard/Samhd1/Irf7/Parp9/Il6st/Sharpin/Ecm1/Trex1/Fadd/Cyld/Slit2/Rnf113a1/Trim41/Klf4/Vrk2/Cav1/Eif4e2/Ifih1/Gigyf2/Ripk2/Sh2b3/Rigi/Naip6/Angpt1/Smim30/Irgm1/Zbp1/Pias3
GO:0006468	GO:0006468	protein phosphorylation	1302	0.607833	1.29355	7.62028e-07	1.35881e-05	9.62783e-06	3698	tags=24%, list=12%, signal=23%	Il1b/Icam1/Mmp9/Map3k8/Tlr8/Ptgs2/Gpnmb/Gstp2/Osm/Rspo1/Pik3r6/Tnfrsf14/Mlkl/C3/Fam20a/Ccn2/Il34/Tnfaip3/Synpo2/Lox/Pdgfd/Igf1/Deptor/Cd74/Plaur/Frk/Pgf/Tlr4/Bank1/Tlr1/Niban1/Clec4n/Tgfb1/Ceacam1/Irgm2/Spry4/Dab2/Tnfrsf1a/Trem2/Cd40/Lilrb4a/Cd86/Tgfbr2/Tlr2/Csf1/Enpp1/Hcst/Igtp/Tlr7/Anxa2/Il15/Cd300a/Pdgfra/Mob3c/Emp2/Lilra5/Plcg2/Cd36/Btk/Nherf1/C5ar1/Gadd45b/Cd44/Pmp22/Slc11a1/P2rx7/Itgb2/Neur…
GO:0015718	GO:0015718	monocarboxylic acid transport	127	0.79939	1.68016	9.09127e-07	1.59902e-05	1.13299e-05	2343	tags=24%, list=7%, signal=23%	Il1b/Slc22a8/Slc16a12/Ptgs2/Slc16a9/Slco1a4/Ceacam1/Il1a/Plin2/Pla2g4a/Cd36/Nherf1/P2rx7/Slco2b1/Apoe/Tnf/Slco1c1/Acsl1/Tnfrsf11a/Slc16a6/Syk/Acsl5/Emb/Slc16a13/Crabp2/Slc10a3/Abcg2/Slc2a1/Slc5a6/Slc16a3/Abcd1
GO:0003018	GO:0003018	vascular process in circulatory system	211	0.747476	1.58656	9.75455e-07	1.70639e-05	1.20906e-05	2568	tags=28%, list=8%, signal=26%	Icam1/Ptgs2/Dusp5/Npy1r/Htr2c/Gch1/Trpv4/Capn1/Dock5/Ccl4/Tgfb1/Ceacam1/Ptgs1/Cd36/Cysltr1/Rgs2/Abcb1b/Apoe/Tgfbr3/Abcg3/Tnf/P2rx4/Mmp2/Klf2/Gja1/Il18/Atp1a2/Scpep1/Avpr2/Nr3c1/Itga4/Plec/Pdgfb/Add3/Ednrb/Rhoa/Ramp2/Shc1/Gpx1/Ptprj/Cdh5/Npr1/Abcg2/Itgb1/Ece1/Ptprm/Slc2a1/Slit2/Vstm4/Adrb2/Slc5a6/Cav1/Gclc/Itga1/Itga9/Ext2/Dock4/Ppard/G6pdx
GO:0006869	GO:0006869	lipid transport	354	0.700363	1.49179	1.44747e-06	2.43953e-05	1.72853e-05	3444	tags=27%, list=11%, signal=25%	Il1b/Lbp/Slc22a8/Ptgs2/Gdf9/Slc4a1/Slco1a4/Msr1/Spp1/Ceacam1/Il1a/Dab2/Trem2/Apoc1/Plin2/Anxa2/Pla2g4a/Ecrg4/Abca9/Cd36/Pltp/P2rx7/Abcb1b/Slco2b1/Apoe/Lipa/Slco1c1/Acsl1/Tnfrsf11a/Tmem97/Runx1/Abca1/Stard5/Tspo/Psap/Nfkbia/Gm2a/Syk/Abcg1/Acsl5/Osbpl11/Itgav/Gltp/Scarb1/Soat1/Sigmar1/Crabp2/Gulp1/Npc1/Npc2/Esyt1/Surf4/Slc10a3/Slc43a3/Abcg2/Slc66a2/Pip4k2a/Plscr1/Comt/Slc2a1/Wnk4/Stard3/Atg2b/Sgpp1…
GO:0039531	GO:0039531	regulation of cytoplasmic pattern recognition receptor signaling pathway	112	0.794001	1.66289	2.20385e-06	3.52999e-05	2.50117e-05	2455	tags=31%, list=8%, signal=29%	Gbp2/Nlrc3/Ifi209/Ifi211/Tnfaip3/Dhx58/Tlr4/Cgas/Oasl1/Zc3hav1/Irgm2/Trem2/Igtp/Plcg2/Cd36/Btk/Ddx60/Rsad2/Ifi207/Ifi203/Lamp2/Myd88/Mavs/Rab7b/Wdfy1/Eif2ak2/Flot1/Gpatch3/Trex1/Aurkb/Tasl/Nagk/Cav1/Erbin/Nek7
GO:0002714	GO:0002714	positive regulation of B cell mediated immunity	51	0.869544	1.72912	2.48597e-06	3.8949e-05	2.75972e-05	1068	tags=27%, list=3%, signal=27%	Cd28/C3/Tgfb1/Trem2/Cd40/H2-K1/Fcgr3/Btk/H2-D1/Fcer1g/H2-Q4/Tnf/Fcgr1/Ptprc
GO:0002891	GO:0002891	positive regulation of immunoglobulin mediated immune response	51	0.869544	1.72912	2.48597e-06	3.8949e-05	2.75972e-05	1068	tags=27%, list=3%, signal=27%	Cd28/C3/Tgfb1/Trem2/Cd40/H2-K1/Fcgr3/Btk/H2-D1/Fcer1g/H2-Q4/Tnf/Fcgr1/Ptprc
GO:0007596	GO:0007596	blood coagulation	139	0.776319	1.63751	2.66281e-06	4.12192e-05	2.92058e-05	3195	tags=36%, list=10%, signal=32%	Thbd/Slc4a1/Tspan32/Plaur/Tlr4/Ceacam1/Plau/F13a1/Lilrb4a/Anxa2/Pla2g4a/Pdgfra/Anxa5/F11r/Entpd1/Cd36/Axl/Fcer1g/Apoe/Cfh/Slc7a11/Gas6/Nfe2l2/Ptpn6/Il6ra/Fermt3/Plek/Serpine2/Cd9/Ubash3b/Syk/Pdgfb/Pear1/Ptprj/Pdia3/Pdia4/Fbln1/Fzd6/Cav1/Emilin2/Vkorc1/Pdgfa/Prkcd/Sh2b3/Dtnbp1/F8/Lyn/Pdpn/Tmx1/Gnas
GO:0141085	GO:0141085	regulation of inflammasome-mediated signaling pathway	52	0.865384	1.72247	2.71865e-06	4.18828e-05	2.9676e-05	1386	tags=33%, list=4%, signal=31%	Gbp2/Nlrc3/Ifi209/Ifi211/Tlr4/Irgm2/Trem2/Igtp/Plcg2/Cd36/Btk/Ifi207/Ifi203/Lamp2/Myd88/Mavs/Eif2ak2
GO:0045595	GO:0045595	regulation of cell differentiation	1484	0.588171	1.25192	5.08094e-06	7.57448e-05	5.36689e-05	3225	tags=21%, list=10%, signal=20%	Il1b/Il2rg/Metrnl/Tent5a/Cthrc1/Mmp9/Pilrb1/Heyl/Prdm1/Ptgs2/Dnai3/Pik3r6/Cd28/Dlx5/Htr2c/Cmklr1/Jdp2/Myo5b/Ccn2/Trpv4/Nbl1/Adamts9/Il34/Ifitm1/Lox/Hpn/Igf1/Cela1/Cd74/Msr1/Vwc2/Fos/Tgfb1/Ceacam1/Cxcl10/Il1a/Lmx1a/Adam8/Tnfrsf1b/Dab2/Sash3/Pf4/Tnfrsf1a/Trem2/Nfkbid/Ccl3/Ccr1/Id3/Adamts12/Lilrb4a/C1qc/Tgfbr2/Tlr2/Wls/Csf1/Zfp36/Enpp1/Foxo1/Ccr5/Anxa2/Cd34/Il15/Trf/Pdgfra/Maf/Isg15/Mitf/Emp2/F11r/S…
GO:0044409	GO:0044409	symbiont entry into host	80	0.81874	1.6799	5.34745e-06	7.93512e-05	5.62242e-05	2391	tags=35%, list=8%, signal=32%	Trim30d/Trim5/Trim12a/Trim34a/Ifitm1/Cd74/Ifitm3/Siglec1/Vamp8/Lgals1/Axl/Ctsb/Gas6/Fuca2/Gsn/Ly6e/Naip5/Itgav/Slc3a2/P4hb/Ifitm2/Trim25/Npc1/Bsg/Smpd1/Snx3/Cav1/Tpcn2
GO:0072521	GO:0072521	purine-containing compound metabolic process	496	0.662069	1.40944	5.70309e-06	8.36669e-05	5.92821e-05	3166	tags=22%, list=10%, signal=20%	Hmgcs2/Ttr/Slc16a9/Slc4a1/Cbr2/Fmo5/Art2a/Pemt/Oasl2/Hk3/Adss1/Igf1/Nqo1/Spp1/Tgfb1/Ampd3/Naprt/Trem2/Enpp1/Entpd1/Slc2a9/P2rx7/Cfh/Abcg3/Nupr1/Slc37a2/Oas1a/Guca1a/Lipa/Acsl1/Lacc1/Ier3/Ncf2/Nudt13/Ucp2/Nadsyn1/Pnp/Tspo/Atp1a2/Bpgm/Acsl5/Stat3/Adcy7/Prxl2c/Aldoa/Ppcs/Oxsm/Pgd/Dpyd/Prps2/Rhoa/Samhd1/Icmt/Dnajc30/Nt5c2/Gpi1/Hsd17b4/Acaa2/Npr1/Abcg2/Tpi1/Mcee/Dcxr/Trex1/Eno1/Rhoq/Pgm2/Pid1/Atp6v1b2…
GO:0051092	GO:0051092	positive regulation of NF-kappaB transcription factor activity	121	0.776962	1.63205	7.12106e-06	0.000102375	7.25379e-05	2780	tags=30%, list=9%, signal=27%	Il1b/Trim30d/Trim5/Trim12a/Ticam2/Trim34a/Nod1/Tlr4/Cd40/Tlr2/Plcg2/Cd36/Cd84/Wnt5a/Tgfbr3/Clec7a/Tnf/Tnfrsf11a/Il18/Myd88/Rab7b/Cib1/Eif2ak2/Traf5/Pycard/Trim25/Cat/Trim14/Prkch/Lrrfip1/Cflar/Prdx3/Ripk2/Capn3/Ikbkg/Clu
GO:0035150	GO:0035150	regulation of tube size	155	0.752489	1.59309	7.2866e-06	0.000103484	7.33236e-05	2984	tags=29%, list=9%, signal=26%	Icam1/Ptgs2/Dusp5/Npy1r/Htr2c/Gch1/Dock5/Ptgs1/Cysltr1/Rgs2/Apoe/Tgfbr3/Tnf/P2rx4/Mmp2/Klf2/Gja1/Atp1a2/Scpep1/Avpr2/Itga4/Pdgfb/Add3/Ednrb/Rhoa/Shc1/Gpx1/Npr1/Itgb1/Ece1/Ptprm/Vstm4/Adrb2/Cav1/Gclc/Itga1/Itga9/Ext2/Dock4/Ppard/G6pdx/Kcnj8/Gucy1a1/Atg5/Foxc1
GO:0035296	GO:0035296	regulation of tube diameter	155	0.752489	1.59309	7.2866e-06	0.000103484	7.33236e-05	2984	tags=29%, list=9%, signal=26%	Icam1/Ptgs2/Dusp5/Npy1r/Htr2c/Gch1/Dock5/Ptgs1/Cysltr1/Rgs2/Apoe/Tgfbr3/Tnf/P2rx4/Mmp2/Klf2/Gja1/Atp1a2/Scpep1/Avpr2/Itga4/Pdgfb/Add3/Ednrb/Rhoa/Shc1/Gpx1/Npr1/Itgb1/Ece1/Ptprm/Vstm4/Adrb2/Cav1/Gclc/Itga1/Itga9/Ext2/Dock4/Ppard/G6pdx/Kcnj8/Gucy1a1/Atg5/Foxc1
GO:0097746	GO:0097746	blood vessel diameter maintenance	155	0.752489	1.59309	7.2866e-06	0.000103484	7.33236e-05	2984	tags=29%, list=9%, signal=26%	Icam1/Ptgs2/Dusp5/Npy1r/Htr2c/Gch1/Dock5/Ptgs1/Cysltr1/Rgs2/Apoe/Tgfbr3/Tnf/P2rx4/Mmp2/Klf2/Gja1/Atp1a2/Scpep1/Avpr2/Itga4/Pdgfb/Add3/Ednrb/Rhoa/Shc1/Gpx1/Npr1/Itgb1/Ece1/Ptprm/Vstm4/Adrb2/Cav1/Gclc/Itga1/Itga9/Ext2/Dock4/Ppard/G6pdx/Kcnj8/Gucy1a1/Atg5/Foxc1
GO:0009593	GO:0009593	detection of chemical stimulus	54	0.858164	1.71242	7.63422e-06	0.000107361	7.60708e-05	1369	tags=22%, list=4%, signal=21%	Lbp/Or5v1b/Tlr4/Tlr1/Trem2/Tlr2/Clec7a/Ly96/Nr4a1/Stim1/Itgav/Scarb1
GO:0008088	GO:0008088	axo-dendritic transport	86	-0.614775	-2.01249	9.70803e-06	0.000134475	9.52821e-05	6538	tags=62%, list=21%, signal=49%	Flot2/Kif3a/Rabgef1/Dst/Terf2/Myo5a/Ap3m2/Agbl4/Sybu/Hap1/Fbxw11/Spg7/Klc1/Trak2/Ap3s2/Hdac6/Fmr1/Agtpbp1/Ap3s1/Actr10/Stau2/Trim46/Mapk8ip3/Arl8a/Map6/Pafah1b1/App/Madd/Nefm/Spg11/Sfpq/Kif1b/Ap3b2/Tmem108/Borcs5/Trak1/Dync1h1/Klc2/Fez1/Uchl1/Map2/Mapt/Mecp2/Spast/Ank3/Kif5c/Map1a/Wasf1/Cnih2/Bsn/Klc3/Kif1a/Kif5a
GO:0141084	GO:0141084	inflammasome-mediated signaling pathway	58	0.850832	1.70666	9.69557e-06	0.000134475	9.52821e-05	1472	tags=31%, list=5%, signal=30%	Gbp2/Nlrc3/Ifi209/Ifi211/Tlr4/Irgm2/Trem2/Igtp/Plcg2/Cd36/Btk/Ifi207/Ifi203/Lamp2/Myd88/Mavs/Eif2ak2/Pycard
GO:0030154	GO:0030154	cell differentiation	3806	0.541374	1.15246	1.10457e-05	0.000151059	0.000107033	3031	tags=17%, list=10%, signal=17%	Il1b/Il2rg/Vamp5/Metrnl/Icam1/Tent5a/Cthrc1/Spic/Mmp9/Tbx18/Pilrb1/Heyl/Prdm1/Samd9l/Ptgs2/Meig1/Kel/Adamts15/Mr1/Ifi209/Dnai3/Gdf9/Pik3r6/Cd28/Slc4a1/Dlx5/Ifi211/C3/Slamf6/Htr2c/Cmklr1/Jdp2/Madcam1/Cfap54/Gimap1/Myo5b/Cfap221/Ccn2/Osgin1/Trpv4/Nbl1/Tnnt1/Adamts9/Spef2/Dnase1l3/Zic3/Il34/Tnfaip3/Ifitm1/Lox/Col27a1/Hpn/Tnfsf13b/Igf1/Cela1/Mxra8/Cd74/Plaur/Frk/Pgf/Dock5/Casp1/Cd300lf/Tlr4/Msr1/Vwc2…
GO:0048869	GO:0048869	cellular developmental process	3806	0.541374	1.15246	1.10457e-05	0.000151059	0.000107033	3031	tags=17%, list=10%, signal=17%	Il1b/Il2rg/Vamp5/Metrnl/Icam1/Tent5a/Cthrc1/Spic/Mmp9/Tbx18/Pilrb1/Heyl/Prdm1/Samd9l/Ptgs2/Meig1/Kel/Adamts15/Mr1/Ifi209/Dnai3/Gdf9/Pik3r6/Cd28/Slc4a1/Dlx5/Ifi211/C3/Slamf6/Htr2c/Cmklr1/Jdp2/Madcam1/Cfap54/Gimap1/Myo5b/Cfap221/Ccn2/Osgin1/Trpv4/Nbl1/Tnnt1/Adamts9/Spef2/Dnase1l3/Zic3/Il34/Tnfaip3/Ifitm1/Lox/Col27a1/Hpn/Tnfsf13b/Igf1/Cela1/Mxra8/Cd74/Plaur/Frk/Pgf/Dock5/Casp1/Cd300lf/Tlr4/Msr1/Vwc2…
GO:0140895	GO:0140895	cell surface toll-like receptor signaling pathway	65	0.83106	1.68015	1.20256e-05	0.000162395	0.000115065	1540	tags=34%, list=5%, signal=32%	Lbp/Ticam2/Tnfaip3/Tril/Tlr4/Tlr1/Trem2/Scimp/Tlr2/Ifi35/Cyba/Cd14/Pik3ap1/Oas1a/Ly96/Myd88/Nfkbia/Nmi/Ninj1/Rab7b/Wdfy1/Tnip2
GO:0044283	GO:0044283	small molecule biosynthetic process	479	0.650942	1.38589	1.77325e-05	0.000229386	0.000162531	3559	tags=25%, list=11%, signal=23%	Il1b/Hmgcs2/Ptgs2/Ggt5/Gstp2/Gch1/Cd74/Spp1/Cyp27a1/Atf3/Ceacam1/Dab2/Egr1/Apoc1/Foxo1/Pla2g4a/Ptgs1/Alox5ap/Plcg2/Pltp/Elovl1/Dse/Apoe/Ltc4s/Ptafr/Lipa/Tnf/P2ry6/Lpl/Gnpda1/Plek/Acer3/Pnp/Ugt1a6a/Prox1/Asah1/Gatm/Nr3c1/Ebp/Hacd4/Sord/Acadm/Syk/Abcg1/Prxl2b/Erlin1/Acadl/Glul/Aldoa/Oxsm/Rdh10/Pgd/Mtr/Gba1/Plcd1/Erlin2/Slc39a14/Pcbd2/Gpi1/Phgdh/Tcf7l2/Sephs2/Akr1a1/Qki/Srd5a3/Tpi1/Eno1/Pgm2/Gsto1/S…
GO:0030003	GO:0030003	intracellular monoatomic cation homeostasis	468	0.645976	1.37483	2.35991e-05	0.00029579	0.000209582	3832	tags=30%, list=12%, signal=26%	Kel/Npy1r/Atp6ap1l/Slc4a1/Htr2c/Trpv4/Spp1/Tgfb1/Cxcl10/Il1a/Ccl2/Hmox1/Ccr1/Cd40/Ccr5/Trf/Cyba/B2m/Plcg2/Steap3/Slc11a1/P2rx7/Ptk2b/Slc40a1/Apoe/Wnt5a/Mt1/Cdh23/Ptpn6/Grn/Lacc1/Slc9a9/Creg1/Lamp2/Itpr2/Rab20/Mt2/Inpp4b/Ptprc/Ubash3b/Atp1a2/Camk2d/Slc24a3/Hexb/Atp1b3/Stim1/Bcap31/Tcirg1/Frrs1/Itgav/Sgk1/Ppt1/Lamp1/Tmbim6/Fth1/Anxa6/Slc12a2/Cp/1600014C10Rik/Plch1/Atp6ap2/Plcd1/Coro1a/Slc30a1/Slc24…
GO:0045807	GO:0045807	positive regulation of endocytosis	172	0.731564	1.55132	3.27242e-05	0.000401587	0.000284544	2886	tags=33%, list=9%, signal=30%	Il2rg/Lbp/C3/Cd300lf/Dab2/Ccl2/Trem2/Gpc3/Anxa2/Il15/Trf/Cyba/Fcgr3/Nckap1l/B2m/Plcg2/Cd36/Btk/Cd14/Slc11a1/Dock2/Axl/Fcer1g/Apoe/Wnt5a/Clec7a/Gas6/Cd63/Fcgr1/Pld2/Sirpa/Cfp/Ptprc/Syk/Ppt1/Flot1/Pycard/Rab31/Cd151/Ptprj/Bin1/Itgb1/Ankfy1/Calr/Smpd1/Appl2/Myh9/Lman2/Cav1/Actn4/Arrb2/Rap1a/Clu/Dtnbp1/Cd47/Cln3/Angpt1
GO:1905954	GO:1905954	positive regulation of lipid localization	98	0.787395	1.6367	3.4697e-05	0.000423382	0.000299987	1369	tags=26%, list=4%, signal=24%	Il1b/C3/Msr1/Spp1/Il1a/Dab2/Trem2/Plin2/Anxa2/Pla2g4a/Ecrg4/Cd36/Pltp/P2rx7/Apoe/Acsl1/Lpl/Tnfrsf11a/Runx1/Abca1/Nfkbia/Abcg1/Acsl5/Osbpl11/Scarb1
GO:0019915	GO:0019915	lipid storage	87	0.794322	1.63942	3.63634e-05	0.000440387	0.000312035	3031	tags=39%, list=10%, signal=35%	Il1b/C3/Msr1/Dysf/Trem2/Plin2/Enpp1/Cd36/Apoe/Lipa/Tnf/Lpl/Hexa/Nfkbia/Gm2a/Hexb/Abcg1/Osbpl11/Itgav/Scarb1/Soat1/Gba1/Ldaf1/Mest/Npc1/Npc2/Plin3/Cav1/Nrip1/Ppard/Vstm2a/Rnf213/Stat5b/Nr1h3
GO:0035418	GO:0035418	protein localization to synapse	98	-0.561252	-1.8702	3.67637e-05	0.0004444	0.000314879	3916	tags=47%, list=12%, signal=42%	Stx1b/Adam22/Magi2/Snap47/Neto2/Nlgn2/Gsk3b/Stau2/Grip1/Homer1/Mapk8ip3/Hras/Gphn/Cacng2/Nsg1/Gpc4/Mapk10/Lgi1/Snap25/Vamp2/Nbea/Git1/Pclo/Kalrn/Lrrc7/Cnih3/Lrrtm1/Tnik/Grin1/Mapt/Baiap2/Nlgn3/Nptx1/Cacng7/Arhgap44/Dlg4/Nrxn2/Clstn1/Clstn3/Kif5c/Map1a/Bsn/Prkcz/Scrib/Shank1/Lhfpl4/Kif5a
GO:0006809	GO:0006809	nitric oxide biosynthetic process	76	0.805528	1.64649	3.69691e-05	0.000445216	0.000315457	2818	tags=38%, list=9%, signal=35%	Il1b/Icam1/Ptgs2/Igf1/Tlr4/Tlr2/Cd36/Itgb2/Ptk2b/Acp5/Clec7a/Cx3cr1/Aif1/Tnf/P2rx4/Klf2/Sirpa/Tspo/H2-M3/Mtarc2/Ulbp1/Klf4/Asl/Cav1/Gla/Clu/Cyb5r3/Rac1/Cd47
GO:0002269	GO:0002269	leukocyte activation involved in inflammatory response	49	0.840369	1.66497	4.73094e-05	0.000558285	0.000395572	1042	tags=35%, list=3%, signal=34%	Casp1/Tlr4/Tlr1/Trem2/Tlr2/Enpp1/Ctsc/C1qa/Ifngr1/C5ar1/Tyrobp/Csf1r/Cx3cr1/Aif1/Grn/Tnf/Myd88
GO:0046456	GO:0046456	icosanoid biosynthetic process	35	0.876299	1.68646	6.00542e-05	0.000693471	0.000491358	1225	tags=29%, list=4%, signal=27%	Il1b/Ptgs2/Ggt5/Cd74/Pla2g4a/Ptgs1/Alox5ap/Ltc4s/Syk/Prxl2b
GO:0099024	GO:0099024	plasma membrane invagination	60	0.824941	1.65764	6.24388e-05	0.000718436	0.000509047	2492	tags=55%, list=8%, signal=51%	Lbp/Timd4/C3/Msr1/Trem2/Siglece/Bin2/Cd300a/Fcgr3/Nckap1l/Plcg2/Cd36/Itgb2/Marco/Fcer1g/Clec7a/Aif1/Fcgr1/Gsn/Abca1/Sirpa/Rab31/Rhoa/Gulp1/Snx18/Snx9/Aurkb/Elmo1/Appl2/Myh9/Itgam/Alkbh4/Sh3bp1
GO:0141060	GO:0141060	disruption of anatomical structure in another organism	60	0.823416	1.65458	6.68885e-05	0.000765542	0.000542424	1216	tags=17%, list=4%, signal=16%	Gbp2/Cxcl10/Irgm2/Lgals3/Igtp/Lyz2/Clec7a/Myd88/Ninj1/Syk
GO:0141086	GO:0141086	negative regulation of inflammasome-mediated signaling pathway	27	0.892777	1.67429	7.06956e-05	0.000806254	0.000571271	987	tags=33%, list=3%, signal=32%	Nlrc3/Ifi209/Ifi211/Irgm2/Trem2/Igtp/Ifi207/Ifi203/Lamp2
GO:0140888	GO:0140888	interferon-mediated signaling pathway	73	0.808775	1.64808	8.34087e-05	0.000928281	0.000657733	3041	tags=41%, list=10%, signal=37%	Nlrc5/Oas2/Ifitm1/Irgm2/Ifitm3/Igtp/Isg15/Ifngr1/Wnt5a/Oas1a/Stat1/Myd88/Mavs/Irf1/Ifnar2/Ifitm2/Samhd1/Irf7/Parp9/Tyk2/Trex1/Fadd/Trim41/Eif4e2/Ifih1/Gigyf2/Smim30/Irgm1/Jak1/Zbp1
GO:0050684	GO:0050684	regulation of mRNA processing	129	-0.509984	-1.75432	8.5126e-05	0.000945763	0.000670119	5913	tags=45%, list=19%, signal=37%	Rbm3/Slirp/Srsf10/Dyrk1a/Rbm25/Exosc10/Sltm/Tra2b/Clns1a/Cdc73/Hnrnpl/Celf2/Rbm15b/Fmr1/Rbmx/Rbm15/Srsf4/Rnps1/Supt6/Srsf3/Tra2a/Obi1/Ddx17/Rbm24/Khdrbs2/Khdrbs3/U2af2/Safb/Celf1/Pabpn1/Tia1/Cirbp/Acin1/C1qbp/Upf3b/Rbfox1/Dhx36/Rbfox2/Ncbp1/Rbm10/Dhx9/Srpk1/Rbm4/Srpk2/Wtap/Rbm42/Safb2/Sfswap/Khdrbs1/Adarb1/Celf5/Dazap1/Srrm4/Celf3/Celf4/Nova2/Rbfox3/Pcbp4
GO:0031640	GO:0031640	killing of cells of another organism	58	0.827169	1.6592	8.8959e-05	0.000978246	0.000693135	1216	tags=17%, list=4%, signal=17%	Gbp2/Cxcl10/Irgm2/Lgals3/Igtp/Lyz2/Clec7a/Myd88/Ninj1/Syk
GO:0141061	GO:0141061	disruption of cell in another organism	58	0.827169	1.6592	8.8959e-05	0.000978246	0.000693135	1216	tags=17%, list=4%, signal=17%	Gbp2/Cxcl10/Irgm2/Lgals3/Igtp/Lyz2/Clec7a/Myd88/Ninj1/Syk
GO:0006911	GO:0006911	phagocytosis, engulfment	51	0.833434	1.65731	8.93621e-05	0.000981007	0.000695092	2188	tags=53%, list=7%, signal=49%	Lbp/Timd4/C3/Msr1/Trem2/Siglece/Bin2/Cd300a/Fcgr3/Nckap1l/Plcg2/Cd36/Itgb2/Marco/Fcer1g/Clec7a/Aif1/Fcgr1/Gsn/Abca1/Sirpa/Rab31/Gulp1/Elmo1/Appl2/Myh9/Itgam
GO:0008217	GO:0008217	regulation of blood pressure	160	0.720765	1.52643	0.000112932	0.00121329	0.000859675	3195	tags=31%, list=10%, signal=28%	Col1a2/Ptgs2/Npy1r/Gch1/Pgf/Hmox1/Ptgs1/Emp2/Cyba/F11r/Gas6/Ptafr/Tnf/C3ar1/P2rx4/Ier3/Ncf2/Gja1/Atp1a2/Scpep1/Avpr2/Agtrap/Snx5/Pdgfb/Prcp/Nr2f2/Atp6ap2/Ednrb/Rhoa/Ramp2/Atp1a1/Emilin1/Npr1/Rnpep/Ece1/Tpm1/Comt/Wnk4/Vegfc/Wnk1/Adrb2/Kcnk6/Ext2/G6pdx/Pik3r1/Kcnj8/Gucy1a1/Slc2a5/Acvrl1/Gnas
GO:0016358	GO:0016358	dendrite development	316	-0.37795	-1.46646	0.000120151	0.00127562	0.000903838	3033	tags=33%, list=10%, signal=30%	Grip1/Lrp4/Bbs1/Trappc4/Map1s/Gsk3a/Map6/Mink1/Pafah1b1/Kidins220/Nrp1/App/Pqbp1/Tbc1d24/Tet1/Nfatc4/Crkl/Chrnb2/Tiam1/Igf2bp1/Dab1/D16Ertd472e/Mapk8/Mfn2/Hdac2/Obsl1/Mark1/Ube3a/Ctnna2/Camsap2/Ctnnd2/Dclk1/Epha4/Afdn/Pbrm1/Dhx36/Rbfox2/Crebbp/Parp6/Trak1/Dab2ip/Git1/Kalrn/Ppp1r9b/Lrp8/Cdkl5/Nck2/Dip2a/Epha5/Nsmf/Itsn1/Nedd4l/Cpeb3/Prex1/Map2/Cyth2/Tnik/Grin1/Mecp2/Baiap2/Nlgn3/Arhgap44/Map1b/Fat…
GO:0045428	GO:0045428	regulation of nitric oxide biosynthetic process	63	0.814627	1.64409	0.000121982	0.00129081	0.000914601	2818	tags=41%, list=9%, signal=38%	Il1b/Icam1/Ptgs2/Igf1/Tlr4/Tlr2/Cd36/Itgb2/Ptk2b/Acp5/Clec7a/Cx3cr1/Aif1/Tnf/Klf2/Sirpa/Tspo/H2-M3/Ulbp1/Klf4/Asl/Cav1/Gla/Clu/Rac1/Cd47
GO:0021952	GO:0021952	central nervous system projection neuron axonogenesis	32	-0.72642	-1.96295	0.000124798	0.00131415	0.00093114	3082	tags=53%, list=10%, signal=48%	Szt2/Sptbn4/Pafah1b1/Nin/Chrnb2/Spg11/Dclk1/Epha4/Draxin/Plxna4/Adarb1/Wdr47/Nfib/Prdm8/Ephb2/Dcx/Gli2
GO:0022618	GO:0022618	protein-RNA complex assembly	174	-0.43946	-1.55541	0.000126139	0.00132033	0.000935518	6167	tags=39%, list=20%, signal=32%	Ddx20/Luc7l/Snrpg/Ddx46/Dhx30/Rps14/Snrpf/Srsf10/Luc7l3/Ptges3/Nol3/Prmt7/Lsm4/Snrpert/Znhit3/Snrpd3/Tarbp2/Ckap5/Htatsf1/Eif5/Gemin4/Clns1a/Cdc73/Ramacl/Ramac/Snrpe/Usp4/Celf2/Mcts1/Snrpd1/Rrs1/Ruvbl1/Brix1/Rbmx/Prpf18/Ddx42/Snu13/Taf9/Nudt21/Znhit6/Sf3a1/Snrpd2/Prpf39/Mrpl20/Isy1/Xrcc5/Mcts2/Snrpc/U2af2/Bop1/Celf1/Nopchap1/Srsf1/Cpsf6/Ptbp2/Tssc4/Eif3d/Ncbp1/Dhx9/Srpk1/Psip1/Srpk2/Sfswap/Ago1/C…
GO:0042445	GO:0042445	hormone metabolic process	150	0.733032	1.54988	0.000140041	0.00142638	0.00101066	3690	tags=33%, list=12%, signal=29%	Ctsk/Hpn/Igf1/Spp1/Dab2/Egr1/Ugt1a1/Enpp1/Pdgfra/Hsd3b6/Cpq/Slc16a10/Ctsb/Slco1c1/Ugt1a7c/Ctsl/Nr3c1/Scarb1/Rdh10/P4hb/Atp6ap2/Ednrb/Crabp2/Atp1a1/Hsd17b4/Ghr/Tcf7l2/Hsp90b1/Ece1/Sgpl1/Comt/Stard3/Dkk3/Ide/Retsat/Zmpste24/Cyp46a1/Tiparp/Plekha1/Stat5b/Naglu/Scp2/Adam10/Rbp1/Slc16a2/Reln/Crym/Dhrs7/Rdh14
GO:0043299	GO:0043299	leukocyte degranulation	66	0.808956	1.63784	0.000170384	0.00165637	0.00117362	3123	tags=50%, list=10%, signal=45%	Adora3/Unc13d/Hmox1/Rac2/Cd300a/Anxa3/Spi1/Nckap1l/Btk/Vamp8/Itgb2/Cd84/Fcer1g/Milr1/Ptafr/Il4ra/Myo1f/Fcgr4/Pld2/Snap23/Fes/Syk/Lamp1/Lat2/Coro1a/D6Wsu163e/Itgam/Lgals9/Fgr/Ap1g1/Lyn/Stx4a/Stxbp2
GO:0030198	GO:0030198	extracellular matrix organization	280	0.665087	1.41585	0.00027647	0.00252778	0.00179106	2669	tags=23%, list=8%, signal=21%	Col1a2/Mmp9/Adamts15/Ccn2/Smoc2/Adamts9/Lox/Col27a1/Hpn/Tgfb1/Tnfrsf1b/Lgals3/Tnfrsf1a/Adamts12/Anxa2/Pdgfra/Col16a1/Ctss/Pmp22/Hmcn1/Tgfbi/Tgfbr3/Loxl1/Adamts19/Tnf/Col23a1/Mmp2/Mmp11/Col4a6/Serpinh1/Lcp1/B4galt1/Cst3/Fn1/Flot1/Spint2/Colgalt1/Col9a3/Ccn1/Ramp2/Tgfbr1/Nid1/P4ha1/Emilin1/Itgb1/Efemp2/Adamtsl1/Lamb1/Crtap/Lamc1/Sulf2/Egflam/P3h4/Fbln1/Prdm5/Pbxip1/Cav1/Aplp2/Prdx4/Cflar/Myo1e/Foxf…
GO:0045229	GO:0045229	external encapsulating structure organization	280	0.665087	1.41585	0.00027647	0.00252778	0.00179106	2669	tags=23%, list=8%, signal=21%	Col1a2/Mmp9/Adamts15/Ccn2/Smoc2/Adamts9/Lox/Col27a1/Hpn/Tgfb1/Tnfrsf1b/Lgals3/Tnfrsf1a/Adamts12/Anxa2/Pdgfra/Col16a1/Ctss/Pmp22/Hmcn1/Tgfbi/Tgfbr3/Loxl1/Adamts19/Tnf/Col23a1/Mmp2/Mmp11/Col4a6/Serpinh1/Lcp1/B4galt1/Cst3/Fn1/Flot1/Spint2/Colgalt1/Col9a3/Ccn1/Ramp2/Tgfbr1/Nid1/P4ha1/Emilin1/Itgb1/Efemp2/Adamtsl1/Lamb1/Crtap/Lamc1/Sulf2/Egflam/P3h4/Fbln1/Prdm5/Pbxip1/Cav1/Aplp2/Prdx4/Cflar/Myo1e/Foxf…
GO:0001794	GO:0001794	type IIa hypersensitivity	16	0.925728	1.64002	0.000300627	0.00272167	0.00192843	960	tags=50%, list=3%, signal=49%	C3/H2-K1/Fcgr3/H2-D1/Fcer1g/H2-Q4/Fcgr1/Fcgr4
GO:0002445	GO:0002445	type II hypersensitivity	16	0.925728	1.64002	0.000300627	0.00272167	0.00192843	960	tags=50%, list=3%, signal=49%	C3/H2-K1/Fcgr3/H2-D1/Fcer1g/H2-Q4/Fcgr1/Fcgr4
GO:0007204	GO:0007204	positive regulation of cytosolic calcium ion concentration	147	0.727432	1.53731	0.000342538	0.00306245	0.00216989	1477	tags=16%, list=5%, signal=15%	Il1b/Ccrl2/Cmklr1/C5ar2/Trpv4/Fpr1/Ccl3/Ccr1/Ccr5/Plcg2/Cd36/C5ar1/P2rx7/Ptk2b/Cx3cr1/C3ar1/P2rx4/Gja1/Cd52/Bcap31/Itgav/Tmbim6/Ednrb
GO:0060078	GO:0060078	regulation of postsynaptic membrane potential	126	-0.483238	-1.66485	0.000344011	0.00307136	0.00217621	3428	tags=35%, list=11%, signal=31%	Nlgn2/Stx1a/Sh3gl1/Gsk3b/Unc13b/Nos1/App/Tbc1d24/Gabrg2/Ntsr1/Gria3/Slc8a2/Gabrb3/Prkar1b/Gabrb2/Tmem108/Afdn/Gabra3/Gria1/Pclo/Grik5/Rims2/Gabbr1/Slc8a3/Grin1/Mecp2/Baiap2/Nlgn3/Adora1/Cacnb3/Dlg4/Chrna7/Grin2b/Mpp2/Cux2/Insyn1/Dbn1/Prkcz/Dgki/Mapk8ip2/Shank1/Celf4/Sez6/Slc17a7
GO:0043300	GO:0043300	regulation of leukocyte degranulation	41	0.845316	1.65106	0.000352969	0.00313399	0.00222059	3123	tags=61%, list=10%, signal=55%	Adora3/Unc13d/Hmox1/Rac2/Cd300a/Spi1/Nckap1l/Vamp8/Itgb2/Cd84/Fcer1g/Ptafr/Il4ra/Pld2/Fes/Syk/Lamp1/D6Wsu163e/Itgam/Lgals9/Fgr/Ap1g1/Lyn/Stx4a/Stxbp2
GO:0032370	GO:0032370	positive regulation of lipid transport	78	0.770082	1.57685	0.000374044	0.00328497	0.00232756	1224	tags=23%, list=4%, signal=22%	Il1b/Spp1/Il1a/Dab2/Trem2/Anxa2/Pla2g4a/Ecrg4/Pltp/P2rx7/Apoe/Acsl1/Tnfrsf11a/Runx1/Abca1/Nfkbia/Abcg1/Acsl5
GO:0071826	GO:0071826	protein-RNA complex organization	184	-0.427572	-1.51954	0.000433728	0.00371808	0.00263444	6167	tags=39%, list=20%, signal=31%	Ddx20/Luc7l/Dhx8/Snrpg/Ddx46/Dhx30/Rps14/Snrpf/Srsf10/Luc7l3/Ptges3/Nol3/Prmt7/Lsm4/Snrpert/Znhit3/Snrpd3/Tarbp2/Ckap5/Htatsf1/Eif5/Gemin4/Clns1a/Cdc73/Ramacl/Ramac/Klc1/Snrpe/Usp4/Celf2/Mcts1/Snrpd1/Rrs1/Ruvbl1/Brix1/Rbmx/Prpf18/Ddx42/Snu13/Taf9/Nudt21/Znhit6/Sf3a1/Snrpd2/Prpf39/Mrpl20/Isy1/Xrcc5/Mcts2/Snrpc/U2af2/Bop1/Celf1/Nopchap1/Srsf1/Cpsf6/Ptbp2/Tssc4/Eif3d/Dyrk3/Ncbp1/Dhx9/Srpk1/Psip1/Srp…
GO:0140970	GO:0140970	AIM2 inflammasome complex assembly	18	0.912788	1.63627	0.000465505	0.00394335	0.00279406	865	tags=33%, list=3%, signal=32%	Gbp2/Ifi209/Ifi211/Casp1/Ifi207/Ifi203
GO:0099565	GO:0099565	chemical synaptic transmission, postsynaptic	110	-0.50162	-1.69857	0.000474439	0.00400327	0.00283652	3428	tags=38%, list=11%, signal=34%	Nlgn2/Stx1a/Sh3gl1/Gsk3b/Unc13b/App/Tbc1d24/Gabrg2/Anks1b/Ntsr1/Gria3/Slc8a2/Gabrb3/Prkar1b/Gabrb2/Tmem108/Afdn/Pclo/Grik5/Rims2/Gabbr1/Slc8a3/Grin1/Mecp2/Baiap2/Nlgn3/Adora1/Cacnb3/Dlg4/Chrna7/Grin2b/Mpp2/Cux2/Insyn1/Dbn1/Prkcz/Dgki/Mapk8ip2/Shank1/Celf4/Sez6/Slc17a7
GO:0030212	GO:0030212	hyaluronan metabolic process	35	0.85059	1.63698	0.000504497	0.00422925	0.00299663	1553	tags=29%, list=5%, signal=27%	Il1b/Tgfb1/Itih5/Il15/Gusb/Cd44/Hexa/Hexb/Pdgfb/Ccnd3
GO:0043303	GO:0043303	mast cell degranulation	45	0.826524	1.62559	0.000524733	0.00436489	0.00309274	1846	tags=38%, list=6%, signal=36%	Adora3/Unc13d/Hmox1/Rac2/Cd300a/Btk/Vamp8/Cd84/Fcer1g/Milr1/Il4ra/Pld2/Snap23/Fes/Syk/Lat2/D6Wsu163e
GO:0099560	GO:0099560	synaptic membrane adhesion	36	-0.695261	-1.91181	0.000567088	0.00467504	0.00331249	3276	tags=61%, list=10%, signal=55%	Lrfn5/Magi2/Lrfn3/Itga3/Lrrc4/Pcdh8/Cdh6/Lrrc4c/Gpc4/Flrt3/Cdh10/Nrg1/Lrfn4/Mdga2/Epha3/Ntng2/Taok2/Ptprf/Lrrc4b/Ptprs/Slitrk1/Mdga1
GO:0042403	GO:0042403	thyroid hormone metabolic process	20	0.901908	1.63985	0.000585985	0.00479408	0.00339684	973	tags=35%, list=3%, signal=34%	Ctsk/Hpn/Cpq/Slc16a10/Ctsb/Slco1c1/Ctsl
GO:0099054	GO:0099054	presynapse assembly	54	-0.61688	-1.8404	0.000611879	0.00498697	0.00353351	3428	tags=43%, list=11%, signal=38%	Nlgn2/Lrfn3/Lrp4/Ntrk3/App/Gpc4/Eif4g1/Nrg1/Lrfn4/Pclo/Mdga2/Efnb2/Lrrtm1/Nlgn3/Ntng2/Clstn3/Efnb1/Bsn/Lrrc4b/Ptprs/Slitrk1/Lrrtm3/Mdga1
GO:0044703	GO:0044703	multi-organism reproductive process	136	0.714269	1.50569	0.000653734	0.00526823	0.0037328	2774	tags=24%, list=9%, signal=22%	Mmp9/Prdm1/Thbd/Ptgs2/Pla2g4a/Emp2/Hpgd/Pmp22/Ctsb/Arhgdib/Ptafr/Grn/Mmp2/Ctsl/Serpine2/Junb/Nr2f2/Igfbp5/Abcg2/Tppp3/Calr/Lamb1/Comt/Aplf/Vmp1/Cr1l/Maged2/Prdx3/Lgals9/Ppard/Epn1/Havcr2
GO:0002396	GO:0002396	MHC protein complex assembly	18	0.908158	1.62797	0.000673905	0.00538373	0.00381464	1904	tags=50%, list=6%, signal=47%	H2-DMb1/H2-K1/B2m/H2-D1/H2-Q4/Tapbp/Pdia3/H2-DMa/Calr
GO:0002501	GO:0002501	peptide antigen assembly with MHC protein complex	18	0.908158	1.62797	0.000673905	0.00538373	0.00381464	1904	tags=50%, list=6%, signal=47%	H2-DMb1/H2-K1/B2m/H2-D1/H2-Q4/Tapbp/Pdia3/H2-DMa/Calr
GO:2001280	GO:2001280	positive regulation of unsaturated fatty acid biosynthetic process	10	0.946482	1.60089	0.000695698	0.00554373	0.00392801	510	tags=40%, list=2%, signal=39%	Il1b/Ptgs2/Cd74/Pla2g4a
GO:0031668	GO:0031668	cellular response to extracellular stimulus	240	0.666849	1.41801	0.000704174	0.0055704	0.0039469	3045	tags=27%, list=10%, signal=24%	Mmp9/Ifi209/Asgr1/Ifi211/Angptl4/Atf3/Fos/Cd68/Plin2/Foxo1/Folr2/Pld1/P2rx7/Ifi207/Axl/Rnase4/Gas6/Cdkn1a/Nfe2l2/Ifi203/Lpl/Lamp2/Ptprc/Fes/Itga4/Plec/Vcam1/Sipa1/Gsdmd/Glul/Tfeb/Eif2ak2/Ralb/Gba1/Rragc/Itga6/Sh3glb1/Pdia3/Tcf7l2/Hspa5/Wipi1/Plin3/Slc1a2/Comt/Slc2a1/Elapor1/Rrp8/Prkch/Xbp1/Kank2/Gpr155/Dap/Gas2l1/Ppard/Sec13/Ldha/Lamtor1/Mndal/Ppan/Jun/Atg5/Slc38a3/Map3k5/Nudt1
GO:0043304	GO:0043304	regulation of mast cell degranulation	28	0.86881	1.63935	0.000750805	0.00587088	0.0041598	1216	tags=43%, list=4%, signal=41%	Adora3/Unc13d/Hmox1/Rac2/Cd300a/Vamp8/Cd84/Fcer1g/Il4ra/Pld2/Fes/Syk
GO:0001796	GO:0001796	regulation of type IIa hypersensitivity	14	0.931244	1.63169	0.000753073	0.00587088	0.0041598	905	tags=50%, list=3%, signal=49%	C3/H2-K1/Fcgr3/H2-D1/Fcer1g/H2-Q4/Fcgr1
GO:0001798	GO:0001798	positive regulation of type IIa hypersensitivity	14	0.931244	1.63169	0.000753073	0.00587088	0.0041598	905	tags=50%, list=3%, signal=49%	C3/H2-K1/Fcgr3/H2-D1/Fcer1g/H2-Q4/Fcgr1
GO:0002892	GO:0002892	regulation of type II hypersensitivity	14	0.931244	1.63169	0.000753073	0.00587088	0.0041598	905	tags=50%, list=3%, signal=49%	C3/H2-K1/Fcgr3/H2-D1/Fcer1g/H2-Q4/Fcgr1
GO:0002894	GO:0002894	positive regulation of type II hypersensitivity	14	0.931244	1.63169	0.000753073	0.00587088	0.0041598	905	tags=50%, list=3%, signal=49%	C3/H2-K1/Fcgr3/H2-D1/Fcer1g/H2-Q4/Fcgr1
GO:0000302	GO:0000302	response to reactive oxygen species	172	0.692076	1.46758	0.000784752	0.00609576	0.00431914	2649	tags=21%, list=8%, signal=19%	Mmp9/Slc4a1/Gch1/Hk3/Tnfaip3/Capn1/Nqo1/Fos/Hmox1/Pdgfra/Cd36/Btk/Ptk2b/Axl/Nfe2l2/Mmp2/Ucp2/Pld2/Sirpa/Psap/Pawr/Gpx1/Prdx1/Cat/Trex1/Prdx5/Akr1b1/Adam9/Rhob/Pex12/Prdx3/Ddr2/Cryab/Plekha1/Lig1/Prkcd
GO:0007015	GO:0007015	actin filament organization	438	0.621202	1.322	0.00080148	0.00617369	0.00437436	3800	tags=32%, list=12%, signal=29%	Icam1/Myo1g/Dnai3/Myo5b/Ccn2/Trpv4/Synpo2/Capn1/Cdc42ep5/Gpr65/Micall2/Gmfg/Tlr2/Vill/Trf/Rac2/Emp2/F11r/Rflnb/Nckap1l/Eps8/Ptk2b/Sdc4/Rhoh/Itgb5/Tpm2/Aif1/Arpc1b/Rhoc/Rhog/Plek/Gja1/Gsn/Myo1f/Cnn2/Sirpa/Arhgap28/Prox1/Lcp1/Map3k1/Svil/Myadm/Tagln2/Plec/Zyx/Add3/Pawr/Arhgap17/Pdlim4/Twf2/Myo7a/Wdr1/Rnh1/Pycard/Rhoa/Pfn1/Wasf2/Arhgap18/Coro1a/Iqgap1/Msrb2/Rnd1/Myo1c/Cotl1/Bin1/Tgfbr1/Id1/Cald1/Act…
GO:0140253	GO:0140253	cell-cell fusion	55	0.802857	1.60487	0.00088427	0.00669948	0.00474691	2928	tags=42%, list=9%, signal=38%	Adamts15/Dock5/Casp1/Cxcl10/Adam8/Trem2/Cd44/Tyrobp/Dock2/Ripor2/Il4ra/Cd81/Stat1/Cd9/Camk1/Flot1/Myh9/Adam9/Nfatc2/Cflar/Mapk14/Sh3pxd2a/Cd53
GO:0030195	GO:0030195	negative regulation of blood coagulation	31	0.853427	1.62315	0.000945683	0.00709812	0.00502937	1235	tags=35%, list=4%, signal=34%	Plaur/Ceacam1/Plau/Anxa2/Pdgfra/Anxa5/Apoe/Serpine2/Cd9/Ubash3b/Pdgfb
GO:0044706	GO:0044706	multi-multicellular organism process	134	0.714966	1.50641	0.000955613	0.00715601	0.00507038	2774	tags=25%, list=9%, signal=23%	Mmp9/Prdm1/Thbd/Ptgs2/Pla2g4a/Emp2/Hpgd/Ctsb/Arhgdib/Ptafr/Grn/Mmp2/Ctsl/Serpine2/Hexb/B4galt1/Junb/Nr2f2/Igfbp5/Abcg2/Tppp3/Calr/Lamb1/Comt/Aplf/Vmp1/Cr1l/Maged2/Prdx3/Lgals9/Ppard/Epn1/Havcr2
GO:0032310	GO:0032310	prostaglandin secretion	17	0.904695	1.61499	0.000985991	0.00735789	0.00521342	944	tags=35%, list=3%, signal=34%	Il1b/Ptgs2/Il1a/Pla2g4a/P2rx7/Tnfrsf11a
GO:1900225	GO:1900225	regulation of NLRP3 inflammasome complex assembly	38	0.84022	1.6316	0.000997566	0.00743567	0.00526853	1386	tags=32%, list=4%, signal=30%	Nlrc3/Tlr4/Irgm2/Trem2/Igtp/Plcg2/Cd36/Btk/Lamp2/Myd88/Mavs/Eif2ak2
GO:0034368	GO:0034368	protein-lipid complex remodeling	17	0.904175	1.61406	0.00105216	0.00776197	0.00549973	1369	tags=41%, list=4%, signal=39%	Apoc1/Pltp/Pla2g7/Apoe/Lpl/Abcg1/Scarb1
GO:0034369	GO:0034369	plasma lipoprotein particle remodeling	17	0.904175	1.61406	0.00105216	0.00776197	0.00549973	1369	tags=41%, list=4%, signal=39%	Apoc1/Pltp/Pla2g7/Apoe/Lpl/Abcg1/Scarb1
GO:0140632	GO:0140632	canonical inflammasome complex assembly	44	0.819455	1.60985	0.00114532	0.00830678	0.00588576	1472	tags=30%, list=5%, signal=28%	Nlrc3/Tlr4/Irgm2/Trem2/Igtp/Plcg2/Cd36/Btk/Lamp2/Myd88/Mavs/Eif2ak2/Pycard
GO:0140971	GO:0140971	regulation of AIM2 inflammasome complex assembly	16	0.910756	1.6135	0.00118758	0.00853653	0.00604855	865	tags=31%, list=3%, signal=30%	Gbp2/Ifi209/Ifi211/Ifi207/Ifi203
GO:0048665	GO:0048665	neuron fate specification	26	-0.715798	-1.85565	0.00122685	0.00876998	0.00621396	3387	tags=62%, list=11%, signal=55%	Gli3/Dmrta2/Ascl1/Dll1/Sox1/Nfia/Ntrk3/Ehmt2/Pou3f2/Sufu/Fkbp8/Nfib/Smad4/Myt1l/Nfix/Gli2
GO:0043117	GO:0043117	positive regulation of vascular permeability	18	0.896719	1.60746	0.00138076	0.00971286	0.00688204	1037	tags=33%, list=3%, signal=32%	Trpv4/Capn1/Ccl4/Tgfb1/Apoe/Il18
GO:1905153	GO:1905153	regulation of membrane invagination	18	0.896511	1.60709	0.00140706	0.00985912	0.00698567	1489	tags=56%, list=5%, signal=53%	Lbp/C3/Trem2/Siglece/Cd300a/Nckap1l/Plcg2/Cd36/Fcgr1/Rab31
GO:0097435	GO:0097435	supramolecular fiber organization	733	0.588728	1.25253	0.00140823	0.00985912	0.00698567	3883	tags=29%, list=12%, signal=26%	Icam1/Col1a2/Myo1g/Dnai3/Myo5b/Ccdc88b/Ccn2/Trpv4/Tnnt1/Synpo2/Lox/Col27a1/Capn1/Cdc42ep5/Dysf/Gpr65/Trem2/Micall2/Adamts12/Gmfg/Tlr2/Anxa2/Vill/Trf/Rac2/Pdgfra/Emp2/F11r/Rflnb/Nckap1l/B2m/Cd36/Eps8/Ptk2b/Apoe/Sdc4/Rhoh/Itgb5/Loxl1/Tpm2/Aif1/Arpc1b/Rhoc/Rhog/Plek/Gja1/Gsn/Myo1f/Cnn2/Sirpa/Arhgap28/Mmp11/Serpinh1/Prox1/Myl9/Lcp1/Fes/Map3k1/Svil/Myadm/Tagln2/Cib1/Plec/Cst3/Zyx/Sgk1/Add3/Pawr/Arhgap…
GO:0034728	GO:0034728	nucleosome organization	81	-0.523142	-1.69269	0.00142354	0.00994476	0.00704635	4917	tags=44%, list=16%, signal=38%	H1f3/Baz1a/Smarcb1/Tspyl2/H1f0/Smarce1/Daxx/Cebpg/Rbbp4/Nap1l2/Supt6/Mcm3ap/Atrx/Nap1l1/Brd2/Kat6a/Cabin1/Macroh2a2/H2ac25/Supt16/Smarca5/Kat6b/Smarca2/Macroh2a1/Chd1/Smarcc2/Rsf1/Arid1a/Set/Smarcc1/H1f5/Hira/Smarcd1/Smarcd3/Smarca4/Nap1l5
GO:0061045	GO:0061045	negative regulation of wound healing	53	0.793319	1.58139	0.00142673	0.00995383	0.00705278	1374	tags=25%, list=4%, signal=23%	Plaur/Ceacam1/Plau/Anxa2/Pdgfra/Anxa5/Apoe/Tnf/Serpine2/Cd9/Ubash3b/Pdgfb/Slc12a2
GO:0045840	GO:0045840	positive regulation of mitotic nuclear division	39	0.82221	1.59757	0.00150464	0.0104547	0.00740768	1235	tags=15%, list=4%, signal=15%	Il1b/Cd28/Igf1/Il1a/Tnf/Pdgfb
GO:0006026	GO:0006026	aminoglycan catabolic process	30	0.853696	1.61796	0.00153848	0.0106555	0.00754992	1437	tags=30%, list=5%, signal=29%	Tgfb1/Ctbs/Gusb/Cd44/Hexa/Hexb/Galns/Gns/Arsb
GO:0140894	GO:0140894	endolysosomal toll-like receptor signaling pathway	45	0.81265	1.59831	0.00155446	0.0107431	0.007612	2432	tags=47%, list=8%, signal=43%	Tlr8/Tnfaip3/Cd86/Colec12/Scimp/Tlr7/Rsad2/Tlr13/Pik3ap1/Rftn1/Oas1a/Tnf/Myd88/Rab7b/Irf1/Wdfy1/Flot1/Tnip2/Tasl/Cav1/Irf2
GO:0001660	GO:0001660	fever generation	12	0.930861	1.59843	0.00168438	0.0115177	0.00816083	1477	tags=58%, list=5%, signal=56%	Il1b/Ptgs2/Il1a/Ccr5/Tnf/Tnfrsf11a/Ednrb
GO:0050911	GO:0050911	detection of chemical stimulus involved in sensory perception of smell	16	0.904127	1.60175	0.00182051	0.0123309	0.00873708	122	tags=6%, list=0%, signal=6%	Or5v1b
GO:1901292	GO:1901292	nucleoside phosphate catabolic process	166	0.683878	1.44903	0.00182611	0.0123559	0.00875479	2923	tags=25%, list=9%, signal=23%	Slc4a1/Art2a/Hk3/Igf1/Ampd3/Enpp1/Entpd1/P2rx7/Nupr1/Lipa/Smpdl3a/Ier3/Ncf2/Nudt13/Ucp2/Pnp/Bpgm/Stat3/Dera/Prxl2c/Aldoa/Dpyd/Samhd1/Nt5c2/Gpi1/Tpi1/Trex1/Eno1/Hk2/Hprt1/Nudt4/Mlycd/Enpp5/Abcd1/Galt/Enpp3/Psen1/Galk1/Pgam1/Eno1b/Pgk1
GO:0072523	GO:0072523	purine-containing compound catabolic process	147	0.694435	1.46758	0.00184068	0.0124371	0.00881227	3148	tags=27%, list=10%, signal=24%	Slc4a1/Art2a/Hk3/Igf1/Ampd3/Enpp1/Entpd1/P2rx7/Nupr1/Lipa/Ier3/Ncf2/Nudt13/Ucp2/Pnp/Bpgm/Stat3/Prxl2c/Aldoa/Dpyd/Samhd1/Nt5c2/Gpi1/Tpi1/Trex1/Eno1/Hk2/Hprt1/Nudt4/Mlycd/Abcd1/Galt/Psen1/Galk1/Pgam1/Eno1b/Pgk1/Nudt1/Gmpr2
GO:0034446	GO:0034446	substrate adhesion-dependent cell spreading	96	0.733698	1.52254	0.00190678	0.0128211	0.00908438	3364	tags=38%, list=11%, signal=34%	Parvg/Lpxn/Dock5/Spry4/Unc13d/Dab2/Micall2/Enpp2/Axl/Fermt3/Rreb1/Myadm/Itga4/Cib1/Itgav/Fn1/P4hb/Akip1/Rhoa/Vamp3/Ilk/Calr/Lamb1/Lamc1/Fndc3b/Fbln1/S100a10/Actn4/Arpc2/Rac1/Parva/Lims1/Pdpn/Lamb2/Cdc42/Pxn
GO:0051785	GO:0051785	positive regulation of nuclear division	57	0.777009	1.55678	0.00193182	0.0129625	0.00918454	1235	tags=14%, list=4%, signal=14%	Il1b/Cd28/Igf1/Il1a/Wnt5a/Tnf/Gja1/Pdgfb
GO:1990138	GO:1990138	neuron projection extension	198	-0.410885	-1.47372	0.00193869	0.0129816	0.00919808	3196	tags=40%, list=10%, signal=37%	Syt1/Gsk3b/Trim46/Ntrk3/Pafah1b1/Nrp1/Sema4b/Gdi1/Fxn/Syt2/Bmpr2/Rnf157/Tiam1/Auts2/Sema6d/Rtn4/Spg11/Flrt3/Shtn1/Rufy3/Syt4/Slit1/Dclk1/Tmem108/Afdn/Emx1/Unc13a/Sema3f/Kdm1a/Adnp/Eif2ak4/Sema4c/Olfm1/Plaa/Adcy10/Cdkl5/Draxin/Plxna1/L1cam/Limk1/Rims2/Ddr1/Tnr/Cdh4/Ulk1/Plxna4/Nedd4l/Sema4g/Map2/Cyfip2/Mapt/Mecp2/Nlgn3/Cacng7/Map1b/Clasp2/Ttc3/Islr2/Arhgap32/Sema5a/Pak1/Dscam/Lhx2/Clstn3/Dcx/Mgll/…
GO:0030855	GO:0030855	epithelial cell differentiation	532	0.603656	1.28471	0.0019998	0.0133257	0.0094419	3394	tags=23%, list=11%, signal=21%	Il1b/Icam1/Mmp9/Prdm1/Ptgs2/Dlx5/Madcam1/Col27a1/Igf1/Plaur/Tgfb1/Ceacam1/Il1a/Dab2/Tnfrsf1a/Id3/Zfp36/Ptgs1/Maf/Tdrd7/F11r/Nherf1/Cebpb/Abcb1b/Nfkbiz/Ripor2/Csf1r/Wnt5a/Cdh23/Hhex/Foxj1/Cdkn1a/Cebpa/Lipa/Tnf/Cd63/Klf2/Gja1/Txnip/Myd88/Prox1/Psap/Asah1/Erbb4/Map3k1/B4galt1/Myadm/Tagln2/Plec/Pdgfb/Sipa1/Mafb/Msn/Zfp36l1/Spint2/Nr2f2/Myo7a/Ednrb/Rhoa/Il6st/Gpx1/Ncoa3/Cdh5/Tgfbr1/Hsd17b4/Sharpin/Id1…
GO:0097479	GO:0097479	synaptic vesicle localization	61	-0.560354	-1.71759	0.00204578	0.0135881	0.00962787	3852	tags=38%, list=12%, signal=33%	Magi2/Ap3s1/Nlgn2/Dnm1/Trim46/Dpysl2/Snap91/Ctbp1/Madd/Spg11/Ap3b2/Syt4/Rab3a/Borcs5/Pclo/Map2/Nlgn3/Kif5c/Cnih2/Bsn/Lin7a/Syn2/Kif5a
GO:0045724	GO:0045724	positive regulation of cilium assembly	30	-0.680973	-1.8167	0.00209547	0.0138588	0.00981967	5611	tags=53%, list=18%, signal=44%	Tmem67/Hap1/Fuz/Dynll1/Bbs4/Ppp1r35/Gsk3b/Pqbp1/Mark4/Dzip1/Ccdc88a/Tapt1/Ttbk2/Kctd17/Arhgap35/Crocc
GO:0060324	GO:0060324	face development	59	0.773977	1.55272	0.00238068	0.0153366	0.0108668	2645	tags=27%, list=8%, signal=25%	Csrnp1/Dlx5/Crispld1/Zic3/Tgfb1/Pdgfra/Wnt5a/Mmp2/Itga4/Rras/Arid5b/Tcf7l2/Sgpl1/Asph/Tiparp/Plekha1
GO:0051641	GO:0051641	cellular localization	3247	0.523022	1.11351	0.00239976	0.0154134	0.0109211	3746	tags=21%, list=12%, signal=20%	Il1b/Vamp5/Trim30d/Mcoln2/Ramp1/Myo1g/Calcrl/Tns4/Gbp2/Ptgs2/Meig1/Kel/Cavin1/Npy1r/Slc4a1/Htr2c/Madcam1/Cfap54/Rph3al/Myo5b/Ccdc88b/Trim5/Trim12a/Adora3/Cfap221/Cubn/Nbl1/Trim34a/Spef2/Tnfaip3/Igf1/Cd74/Rab37/Sft2d2/Tlr4/Msr1/Rab32/Syt12/Tgfb1/Cxcl10/Il1a/Irgm2/Unc13d/Ak7/Lgals3/Dab2/Rilp/Tnfrsf1a/Ccl2/Trem2/Hmox1/Gpc3/Micall2/Rab36/Lilrb4a/Itgal/Dennd3/Cd68/Tlr2/Wls/Zfp36/Enpp1/Igtp/Foxo1/Ccr5/…
GO:0014015	GO:0014015	positive regulation of gliogenesis	81	0.745623	1.5326	0.00248353	0.0158725	0.0112464	2297	tags=26%, list=7%, signal=24%	Il1b/Il34/Igf1/Tgfb1/Tnfrsf1b/Tlr2/Trf/Cysltr1/Enpp2/Csf1r/Tnf/Serpine2/Tspo/Il6st/Bin1/Actr3/Qki/Vegfc/Prkch/Vim/Hes1
GO:0021987	GO:0021987	cerebral cortex development	118	-0.481789	-1.65078	0.00255407	0.016195	0.0114749	3176	tags=37%, list=10%, signal=34%	Mkks/Gsk3b/Akirin2/Trappc9/Bbs1/Pafah1b1/Sun1/Pax6/Crkl/Dab1/Sun2/Celf1/Rtn4/Tuba1a/Nsun5/Tfap2c/Plcb1/Afdn/Dixdc1/Emx1/Dab2ip/Lrp8/Pou3f2/Fat4/Adgrg1/Tbr1/Grin1/Phactr1/Wdr47/Tubb2b/Lhx2/Dcx/Pou3f3/Foxg1/Atp1a3/Socs7/Syne2/Cdk5r1/Nfix/Zbtb18/Ptprs/Eomes/Mdga1/Kif26a
GO:0060560	GO:0060560	developmental growth involved in morphogenesis	272	-0.359135	-1.36573	0.0026271	0.0165282	0.011711	2853	tags=33%, list=9%, signal=30%	Pafah1b1/Nin/Nrp1/App/Sema4b/Ppp2r3a/Gdi1/Fxn/Syt2/Bmpr2/Rnf157/Tiam1/Auts2/Sema6d/Sfrp1/Rtn4/Spg11/Flrt3/Notch1/Shtn1/Rufy3/Syt4/Slit1/Tfap2c/Dclk1/Tmem108/Afdn/Emx1/Unc13a/Sema3f/Kdm1a/Adnp/Eif2ak4/Sema4c/Olfm1/Plaa/Adcy10/Cdkl5/Draxin/Kdm5b/Plxna1/L1cam/Limk1/Rims2/Ddr1/Tnr/Cdh4/Ulk1/Plxna4/Nedd4l/Lzts2/Sema4g/Map2/Cyfip2/Mapt/Mecp2/Nlgn3/Cacng7/Map1b/Clasp2/Vangl2/Ttc3/Islr2/Arhgap32/Sema5a/P…
GO:1901950	GO:1901950	dense core granule transport	14	-0.807475	-1.80609	0.00270203	0.0169066	0.0119791	3101	tags=64%, list=10%, signal=58%	Trim46/Mapk8/Kif1b/Syt4/Map2/Mecp2/Ppfia2/Kif1a/Kif5a
GO:0090009	GO:0090009	primitive streak formation	11	0.929165	1.58722	0.00270744	0.0169066	0.0119791	1038	tags=36%, list=3%, signal=35%	Zic3/Wnt5a/Hhex/Ets2
GO:0007040	GO:0007040	lysosome organization	98	0.727183	1.51154	0.00274725	0.0170843	0.0121051	3808	tags=46%, list=12%, signal=40%	Irgm2/Igtp/Laptm5/P2rx7/Grn/Lipa/Creg1/Hexa/Tpp1/Abca1/Lamp2/Rab20/Hexb/Rab7b/Chmp2b/Ppt1/Lamp1/Tfeb/Laptm4b/Myo7a/Atp6ap2/Gba1/Coro1a/Trex1/Cln6/Atp6v0c/Acp2/Tasl/Chmp6/Cln8/Tpcn2/Lyset/Rab7/Lamtor1/Cln3/Irgm1/Naglu/Tmem9/Fnip1/Gm6377/Aktip/Gaa/Arf1/Tmem175/Ap3b1
GO:0080171	GO:0080171	lytic vacuole organization	98	0.727183	1.51154	0.00274725	0.0170843	0.0121051	3808	tags=46%, list=12%, signal=40%	Irgm2/Igtp/Laptm5/P2rx7/Grn/Lipa/Creg1/Hexa/Tpp1/Abca1/Lamp2/Rab20/Hexb/Rab7b/Chmp2b/Ppt1/Lamp1/Tfeb/Laptm4b/Myo7a/Atp6ap2/Gba1/Coro1a/Trex1/Cln6/Atp6v0c/Acp2/Tasl/Chmp6/Cln8/Tpcn2/Lyset/Rab7/Lamtor1/Cln3/Irgm1/Naglu/Tmem9/Fnip1/Gm6377/Aktip/Gaa/Arf1/Tmem175/Ap3b1
GO:0009948	GO:0009948	anterior/posterior axis specification	49	0.7882	1.56161	0.0029063	0.017918	0.0126958	1038	tags=16%, list=3%, signal=15%	Tbx18/Zic3/Gpc3/Wls/Tdrd7/Wnt5a/Hhex/Ets2
GO:0021954	GO:0021954	central nervous system neuron development	87	-0.492763	-1.61439	0.00302674	0.018484	0.0130969	3082	tags=32%, list=10%, signal=29%	Szt2/Gba2/Sptbn4/Pafah1b1/Nin/Nrp1/Chrnb2/Spg11/Ptk2/Dclk1/Epha4/Draxin/Plxna1/Neurog2/Plxna4/Adarb1/Wdr47/Nfib/Prdm8/Ephb2/Arhgap35/Dcx/Slc4a10/Foxg1/Fezf2/Nova2/Gli2/Plxna3
GO:0006940	GO:0006940	regulation of smooth muscle contraction	60	0.764238	1.53566	0.00304912	0.018568	0.0131564	2563	tags=25%, list=8%, signal=23%	Calcrl/Ptgs2/Dock5/Ptgs1/Rgs2/Ptafr/Atp1a2/Pawr/Rhoa/Shc1/Cald1/Adrb2/Cav1/Setd3/Dock4
GO:0031620	GO:0031620	regulation of fever generation	10	0.928378	1.57027	0.00326531	0.0196986	0.0139575	1477	tags=60%, list=5%, signal=57%	Il1b/Ptgs2/Ccr5/Tnf/Tnfrsf11a/Ednrb
GO:0030029	GO:0030029	actin filament-based process	750	0.57662	1.22668	0.00339966	0.0202837	0.014372	3572	tags=28%, list=11%, signal=25%	Icam1/Myo1g/Dnai3/Kcnj2/Parvg/Myo5b/Ccn2/Trpv4/Tnnt1/Synpo2/Capn1/Cdc42ep5/Tgfb1/Il1a/Gpr65/Micall2/Gmfg/Tlr2/Vill/Trf/Rac2/Pdgfra/Emp2/F11r/Rflnb/Wipf1/Nckap1l/Plek2/Nherf1/Bst2/Pmp22/Tyrobp/Eps8/Ptk2b/Dock2/Pdlim5/Hmcn1/Csf1r/Sdc4/Rhoh/Itgb5/Tpm2/Foxj1/Fmnl1/Aif1/Arpc1b/Tnf/Hck/Rhoc/Rhog/Plek/Stard8/Gja1/Gsn/Myo1f/Cnn2/Sirpa/Arhgap28/Prox1/Atp1a2/Camk2d/Myl9/Lcp1/Map3k1/Svil/Myadm/Tagln2/Plec/P…
GO:0072539	GO:0072539	T-helper 17 cell differentiation	27	0.84831	1.59089	0.00352388	0.0208494	0.0147728	1517	tags=33%, list=5%, signal=32%	Slamf6/Tgfb1/Pf4/Nfkbid/Nfkbiz/Il6ra/Batf/Stat3/Smad7
GO:0048521	GO:0048521	negative regulation of behavior	22	-0.712393	-1.78119	0.00361727	0.0212268	0.0150402	3782	tags=36%, list=12%, signal=32%	Drd1/Ceacam2/Napepld/Insr/Mecp2/Adora1/Dbn1/Mc4r
GO:0048312	GO:0048312	intracellular distribution of mitochondria	12	-0.819617	-1.78306	0.00369936	0.0215908	0.0152981	3449	tags=58%, list=11%, signal=52%	Synj2bp/S2bpcox16/Mfn2/Cluh/Kat2a/Armc1/Mapt
GO:0044458	GO:0044458	motile cilium assembly	68	0.750085	1.52162	0.00399113	0.0229613	0.0162692	811	tags=12%, list=3%, signal=11%	Meig1/Cfap54/Cfap221/Spef2/Mks1/Dnah1/Neurl1a/Foxj1
GO:0140962	GO:0140962	multicellular organismal-level chemical homeostasis	65	0.751607	1.51952	0.0040201	0.0230051	0.0163002	3548	tags=32%, list=11%, signal=29%	Trpv4/Tgfb1/Hmox1/Pla2g4a/B2m/Ctsh/Slc11a1/Slc40a1/Oas1a/Lipa/Erbb4/Rcn3/Akr1b1/Fech/Ext2/Adgrf5/Picalm/Naglu/Slc11a2/Inpp5k/Oas1g
GO:0099172	GO:0099172	presynapse organization	62	-0.538201	-1.64762	0.00421671	0.0238123	0.0168722	3428	tags=42%, list=11%, signal=37%	Nlgn2/Lrfn3/Lrp4/Ntrk3/App/Snap91/Gpc4/Eif4g1/Chd4/Nrg1/Lrfn4/Pclo/Mdga2/Efnb2/Lrrtm1/Nlgn3/Ntng2/Arhgef7/Clstn3/Efnb1/Bsn/Lrrc4b/Ptprs/Slitrk1/Lrrtm3/Mdga1
GO:0071276	GO:0071276	cellular response to cadmium ion	23	0.85545	1.57587	0.00433311	0.0242586	0.0171884	1048	tags=30%, list=3%, signal=29%	Mmp9/Fos/Hmox1/Slc11a1/Mt1/Gsn/Mt2
GO:0018958	GO:0018958	phenol-containing compound metabolic process	99	0.714368	1.48548	0.00443459	0.0247196	0.017515	2188	tags=19%, list=7%, signal=18%	Ctsk/Htr2c/Gch1/Hpn/Cpq/Slc16a10/Slc7a11/Wnt5a/Ctsb/Slco1c1/Ctsl/Ly6e/Aldh2/Npr1/Hprt1/Comt/Akr1b1/Dct/Itgam
GO:0002467	GO:0002467	germinal center formation	15	0.893176	1.57448	0.00459872	0.025415	0.0180078	2148	tags=53%, list=7%, signal=50%	Tnfaip3/Tnfsf13b/Unc13d/Foxj1/Adam17/Klhl6/H2-DMa/Mef2c
GO:1990849	GO:1990849	vacuolar localization	78	0.733164	1.50125	0.00467442	0.0257892	0.0182729	3123	tags=31%, list=10%, signal=28%	Adora3/Unc13d/Hmox1/Rac2/Cd300a/Btk/Vamp8/Cd84/Fcer1g/Milr1/Il4ra/Pld2/Snap23/Fes/Syk/Tfeb/Lat2/D6Wsu163e/Myh9/Fgr/Lamtor1/Plekhm1/Lyn/Stxbp2
GO:0071827	GO:0071827	plasma lipoprotein particle organization	31	0.821818	1.56303	0.0046871	0.0258371	0.0183069	2281	tags=35%, list=7%, signal=33%	Apoc1/Pltp/Pla2g7/Apoe/Lpl/Abca1/Abcg1/Scarb1/Soat1/Fech/Lpcat3
GO:0120316	GO:0120316	sperm flagellum assembly	45	0.783882	1.54172	0.00472367	0.02595	0.0183869	679	tags=13%, list=2%, signal=13%	Meig1/Cfap54/Cfap221/Spef2/Dnah1/Neurl1a
GO:0141087	GO:0141087	positive regulation of inflammasome-mediated signaling pathway	24	0.848149	1.56764	0.00522438	0.0279862	0.0198296	1077	tags=29%, list=3%, signal=28%	Gbp2/Tlr4/Plcg2/Cd36/Btk/Myd88/Mavs
GO:0032801	GO:0032801	receptor catabolic process	29	0.82618	1.56338	0.00524901	0.0280655	0.0198858	2064	tags=34%, list=7%, signal=32%	Capn1/Tgfb1/Lgmn/Anxa2/Laptm5/Apoe/Dtx3l/Sh3glb1/Mylip/Mvb12a
GO:0099174	GO:0099174	regulation of presynapse organization	42	-0.607768	-1.72829	0.00531122	0.0283024	0.0200537	3428	tags=48%, list=11%, signal=42%	Lrfn5/Cbln1/Nlgn2/Lrfn3/Ntrk3/App/Snap91/Gpc4/Eif4g1/Nrg1/Lrfn4/Mdga2/Lrrtm1/Nlgn3/Ntng2/Clstn3/Lrrc4b/Slitrk1/Lrrtm3/Mdga1
GO:0070934	GO:0070934	CRD-mediated mRNA stabilization	10	-0.820118	-1.71958	0.00541656	0.0286824	0.0203229	5228	tags=90%, list=17%, signal=75%	Igf2bp3/Ybx1/Igf2bp2/Csde1/Hnrnpd/Igf2bp1/Syncrip/Dhx9/Paip1
GO:0034638	GO:0034638	phosphatidylcholine catabolic process	13	0.904005	1.56963	0.0055291	0.0290792	0.0206041	1484	tags=54%, list=5%, signal=51%	Apoc1/Pla2g4a/Pla2g7/Enpp2/Pnpla7/Scarb1/Pla2g15
GO:0006879	GO:0006879	intracellular iron ion homeostasis	60	0.751727	1.51052	0.0055336	0.0290792	0.0206041	3314	tags=45%, list=11%, signal=40%	Hmox1/Trf/B2m/Steap3/Slc11a1/Slc40a1/Frrs1/Fth1/Cp/Slc39a14/Atp6ap1/Ftl1/Atp6v0a2/Alas2/Aco1/Atp6v0d1/Atp6v1a/Cyb561a3/Iscu/Nubp1/Picalm/Naglu/Slc39a8/Cyb561/Ncoa4/Ttc7/Slc11a2
GO:0006096	GO:0006096	glycolytic process	97	0.707117	1.46833	0.00571429	0.029867	0.0211622	2923	tags=25%, list=9%, signal=23%	Slc4a1/Hk3/Igf1/Enpp1/P2rx7/Nupr1/Lipa/Ier3/Ucp2/Bpgm/Stat3/Prxl2c/Aldoa/Gpi1/Tpi1/Trex1/Eno1/Hk2/Galt/Psen1/Galk1/Pgam1/Eno1b/Pgk1
GO:0031632	GO:0031632	positive regulation of synaptic vesicle fusion to presynaptic active zone membrane	13	-0.800963	-1.76399	0.0059886	0.0309499	0.0219295	4105	tags=77%, list=13%, signal=67%	Syt9/Erc1/Syt7/Doc2a/Syt1/Syt2/Erc2/Cacna1b/Rims2/Rimbp2
GO:0099502	GO:0099502	calcium-dependent activation of synaptic vesicle fusion	13	-0.800963	-1.76399	0.0059886	0.0309499	0.0219295	4105	tags=77%, list=13%, signal=67%	Syt9/Erc1/Syt7/Doc2a/Syt1/Syt2/Erc2/Cacna1b/Rims2/Rimbp2
GO:0034453	GO:0034453	microtubule anchoring	24	-0.690729	-1.77266	0.00605927	0.0311793	0.0220921	4433	tags=54%, list=14%, signal=47%	Bbs4/Gcc2/Clasp1/Gsk3b/Map1s/Nin/Cep20/Dctn1/Ninl/Clasp2/Ccdc120/Bicd1/Camsap3
GO:0021801	GO:0021801	cerebral cortex radial glia-guided migration	28	-0.67406	-1.76924	0.00608226	0.0311793	0.0220921	2853	tags=54%, list=9%, signal=49%	Bmerb1/Pafah1b1/Sun1/Dab1/Sun2/Rtn4/Dab2ip/Lrp8/Adgrg1/Wdr47/Dcx/Foxg1/Socs7/Syne2/Cdk5r1
GO:0022030	GO:0022030	telencephalon glial cell migration	28	-0.67406	-1.76924	0.00608226	0.0311793	0.0220921	2853	tags=54%, list=9%, signal=49%	Bmerb1/Pafah1b1/Sun1/Dab1/Sun2/Rtn4/Dab2ip/Lrp8/Adgrg1/Wdr47/Dcx/Foxg1/Socs7/Syne2/Cdk5r1
GO:0032060	GO:0032060	bleb assembly	12	0.907852	1.55892	0.00609947	0.0311793	0.0220921	1935	tags=58%, list=6%, signal=55%	Emp3/Emp2/Pmp22/P2rx7/Emp1/Actr3/Anln
GO:0003351	GO:0003351	epithelial cilium movement involved in extracellular fluid movement	51	0.769777	1.53073	0.00624422	0.0318125	0.0225407	647	tags=12%, list=2%, signal=12%	Cfap54/Cfap221/Spef2/Ak7/Dnah1/Nherf1
GO:0050770	GO:0050770	regulation of axonogenesis	181	-0.395996	-1.40488	0.00627307	0.031884	0.0225914	3176	tags=41%, list=10%, signal=37%	Gsk3b/Trim46/Lrp4/Ntrk3/Map6/Pafah1b1/Nin/Nrp1/Sema4b/Snap91/Gdi1/Fxn/Bmpr2/Robo2/Tiam1/Nefm/Lrrc4c/Sema6d/Dab1/Rtn4/Chn1/Shtn1/Rufy3/Slit1/Ptk2/Epha4/Dixdc1/Sema3f/Trak1/Adnp/Sema4c/Adcy10/Cdkl5/Draxin/Plxna1/Pou3f2/L1cam/Limk1/Tnr/Cdh4/Ulk1/Plxna4/Sema4g/Map2/Grin1/Mapt/Mark2/Map1b/Ttc3/Islr2/Ephb2/Arhgap32/Arhgap35/Sema5a/Pak1/Dscam/Pak3/Dcx/Dbn1/Sema7a/Brsk2/Plxna2/Plxnb1/Tiam2/Sema5b/Ptprs/S…
GO:0002418	GO:0002418	immune response to tumor cell	26	0.837403	1.56455	0.00631081	0.0320254	0.0226915	2004	tags=31%, list=6%, signal=29%	Mr1/Tgfb1/Ceacam1/H2-K1/H2-D1/H2-Q4/Adam15/Ulbp1
GO:2000767	GO:2000767	positive regulation of cytoplasmic translation	12	-0.797663	-1.7353	0.00637472	0.0322989	0.0228854	4899	tags=75%, list=16%, signal=63%	Ybx1/Csde1/Eef2/Hnrnpd/Igf2bp1/Syncrip/Dhx36/Dhx9/Paip1
GO:0015697	GO:0015697	quaternary ammonium group transport	16	0.880965	1.56072	0.00644594	0.0326342	0.0231229	85	tags=12%, list=0%, signal=12%	Slc22a8/Slc16a9
GO:0048143	GO:0048143	astrocyte activation	19	0.863003	1.55764	0.00646885	0.0326989	0.0231687	854	tags=37%, list=3%, signal=36%	Il1b/Trem2/C1qa/Ifngr1/C5ar1/Csf1r/Grn
GO:0072522	GO:0072522	purine-containing compound biosynthetic process	219	0.640734	1.36081	0.0065445	0.0330037	0.0233848	4412	tags=26%, list=14%, signal=23%	Oasl2/Adss1/Spp1/Tgfb1/Ampd3/Naprt/Trem2/Entpd1/Oas1a/Guca1a/Lipa/Acsl1/Nadsyn1/Pnp/Acsl5/Stat3/Adcy7/Aldoa/Ppcs/Prps2/Dnajc30/Npr1/Eno1/Pgm2/Pid1/Hprt1/Sdha/Pdk1/Nadk/Gmpr/Antkmt/Ppcdc/Pdk3/Mlycd/Gart/G6pdx/Adcy2/Eno1b/Gucy1a1/Impdh2/Ndufa9/Nme4/Gmpr2/Atp5f1a/Aprt/Snca/Pdha1/Ak3/Sdhd/Ak2/Mmut/Adal/Uqcc3/Kynu/Pdhx/Map2k1/Myc/Vdac1
GO:0098840	GO:0098840	protein transport along microtubule	16	-0.765854	-1.77297	0.00658256	0.0330553	0.0234213	3123	tags=50%, list=10%, signal=45%	Cep131/Mapk8ip3/Clip3/Kif5c/Map1a/Kif1a/Kif5a/Camsap3
GO:0099118	GO:0099118	microtubule-based protein transport	16	-0.765854	-1.77297	0.00658256	0.0330553	0.0234213	3123	tags=50%, list=10%, signal=45%	Cep131/Mapk8ip3/Clip3/Kif5c/Map1a/Kif1a/Kif5a/Camsap3
GO:0055074	GO:0055074	calcium ion homeostasis	300	0.623542	1.32745	0.00661256	0.0330628	0.0234266	3004	tags=21%, list=10%, signal=19%	Kel/Npy1r/Fam20a/Htr2c/Trpv4/Spp1/Tgfb1/Cxcl10/Ccl2/Ccr1/Cd40/Enpp1/Ccr5/Cyba/Plcg2/P2rx7/Ptk2b/Apoe/Wnt5a/Cdh23/Ptpn6/Itpr2/Inpp4b/Ptprc/Ubash3b/Camk2d/Slc24a3/Hexb/Stim1/Bcap31/Tcirg1/Itgav/Tmbim6/Anxa6/1600014C10Rik/Plch1/Plcd1/Coro1a/Slc30a1/Slc24a2/Mcur1/Cdh5/Herpud1/Gsto1/Wnk4/Tmtc4/Plcb2/Psen2/Afg3l2/Sri/Asph/Cav1/Tpcn2/Psen1/Capn3/Atp2c1/Cln3/Bak1/Prkcb/Atg5/Atp2a2/Lyn
GO:0140972	GO:0140972	negative regulation of AIM2 inflammasome complex assembly	13	0.899102	1.56112	0.00706497	0.0348806	0.0247146	865	tags=31%, list=3%, signal=30%	Ifi209/Ifi211/Ifi207/Ifi203
GO:1903587	GO:1903587	regulation of blood vessel endothelial cell proliferation involved in sprouting angiogenesis	15	0.88085	1.55275	0.00712061	0.034975	0.0247815	859	tags=20%, list=3%, signal=19%	Fgfbp1/Hmox1/Jcad
GO:0060325	GO:0060325	face morphogenesis	38	0.791069	1.53615	0.00742273	0.0361886	0.0256414	3380	tags=42%, list=11%, signal=38%	Csrnp1/Dlx5/Crispld1/Tgfb1/Pdgfra/Mmp2/Rras/Arid5b/Tcf7l2/Sgpl1/Asph/Tiparp/Plekha1/Lef1/Ski/Stra6
GO:0042359	GO:0042359	vitamin D metabolic process	10	0.916031	1.54939	0.0075102	0.0365048	0.0258654	857	tags=30%, list=3%, signal=29%	Cyp27a1/Enpp1/Tnf
GO:0042953	GO:0042953	lipoprotein transport	20	0.857452	1.55902	0.00764526	0.0371054	0.026291	2319	tags=50%, list=7%, signal=46%	Cubn/Msr1/Cd36/Tmem97/Apobec1/Lsr/Surf4/Vmp1/Apoc2/Apoc2l
GO:0044872	GO:0044872	lipoprotein localization	21	0.851518	1.55533	0.00770395	0.0372223	0.0263738	2319	tags=48%, list=7%, signal=44%	Cubn/Msr1/Cd36/Tmem97/Apobec1/Lsr/Surf4/Vmp1/Apoc2/Apoc2l
GO:0006970	GO:0006970	response to osmotic stress	76	0.723177	1.47817	0.00783801	0.0378134	0.0267927	2873	tags=32%, list=9%, signal=29%	Ptgs2/Trpv4/Casp1/Dysf/Serpinb6b/Ptk2b/Abcb1b/Rcsd1/Serpinb6a/Mknk1/Zfp36l1/Slc12a2/Lrrc8c/Pycard/Atp1a1/Akr1b1/Slc12a6/Mlc1/Wnk1/Ybx3/Capn3/Rac1/Tsc22d2/Cln3
GO:0048011	GO:0048011	neurotrophin TRK receptor signaling pathway	31	-0.635014	-1.70173	0.00806452	0.0386462	0.0273827	3295	tags=48%, list=10%, signal=43%	Lmtk2/Zdhhc17/Ddit4/Sort1/Bex1/Tmem108/Bcar1/Sos1/Ulk1/Cyfip2/Casp3/Ppp2r5b/Src/Wasf1/Ptprf
GO:2000781	GO:2000781	positive regulation of double-strand break repair	84	-0.469255	-1.5246	0.00810546	0.0387848	0.0274809	5664	tags=50%, list=18%, signal=41%	Ing3/Arid1b/Spire1/Kmt5b/Mrgbp/Fmn2/Smarcb1/Slf1/Smarce1/Ube2n/Hdgfl2/Ruvbl1/Sirt6/Meaf6/Ercc6/Parp1/Blm/Spire2/Actl6a/Fus/Rif1/Setmar/Dpf1/Trrap/Ep400/Epc1/Sirt1/Smarca2/Kmt5c/Pbrm1/Epc2/Smarcc2/Arid1a/Mbtd1/Smarcc1/Smarcd1/Smarcd3/Smarca4/Pias4/Actl6b/Vps72/Bcl7a
GO:0030641	GO:0030641	regulation of cellular pH	85	0.706547	1.45594	0.00847821	0.0402953	0.0285512	3786	tags=35%, list=12%, signal=31%	Atp6ap1l/Slc4a1/Slc11a1/Grn/Lacc1/Slc9a9/Creg1/Lamp2/Rab20/Tcirg1/Ppt1/Lamp1/Atp6ap2/Atp6ap1/Cln6/Atp6v0c/Hvcn1/Atp6v1b2/Tasl/Atp6v0a2/Tpcn2/Atp6v0d1/Rab7/Cln3/Tmem9/Gm6377/Slc4a2/Trp53/Rnasek/Tmem175
GO:0019430	GO:0019430	removal of superoxide radicals	17	0.868496	1.55037	0.00866927	0.0410265	0.0290693	1625	tags=29%, list=5%, signal=28%	Gch1/Nqo1/Cd36/Nfe2l2/Prdx1
GO:0070234	GO:0070234	positive regulation of T cell apoptotic process	15	0.876727	1.54548	0.00890076	0.0417546	0.0295852	751	tags=33%, list=2%, signal=33%	Adam8/Nfkbid/Siglec1/P2rx7/Wnt5a
GO:0098883	GO:0098883	synapse pruning	14	0.883045	1.54724	0.00905114	0.0422452	0.0299328	2188	tags=57%, list=7%, signal=53%	C3/Trem2/C1qc/C1qa/C1qb/Cx3cr1/Itgb1/Itgam
GO:2000831	GO:2000831	regulation of steroid hormone secretion	21	0.846146	1.54552	0.00935479	0.0434114	0.0307591	1027	tags=29%, list=3%, signal=28%	Gdf9/Spp1/Dab2/Ecrg4/Runx1/Tspo
GO:0141091	GO:0141091	transforming growth factor beta receptor superfamily signaling pathway	308	0.616024	1.31193	0.00941412	0.0435926	0.0308875	2604	tags=20%, list=8%, signal=18%	Col1a2/Dlx5/Nbl1/Lox/Lpxn/Vwc2/Fos/Tgfb1/Dab2/Egr1/Ccl2/Gpc3/Tgfbr2/Zcchc12/Nrros/Hpgd/Spi1/Wnt5a/Tgfbr3/Itgb5/Bambi/Vsir/Adam17/Tmem53/Dusp22/Htra1/Map3k1/Tgif1/Stat3/Zyx/Smad7/Ccn1/Fut8/Cdh5/Tgfbr1/Ilk/Id1/Fstl1/Tcf7l2/Hspa5/Emilin1/Rbbp7/Sdcbp/Pals1/Gcnt2/Appl2/Adam9/Rbpj/Hes5/Xbp1/Hes1/Cav1/Ldlrad4/Gpr155/Elapor2/Il17rd/Tgfb1i1/Arrb2/Snx1/Lgals9/Snx6
GO:0006885	GO:0006885	regulation of pH	96	0.69605	1.44441	0.0095339	0.0439581	0.0311465	3893	tags=33%, list=12%, signal=29%	Atp6ap1l/Slc4a1/Slc11a1/Grn/Lacc1/Slc9a9/Creg1/Lamp2/Rab20/Tcirg1/Ppt1/Lamp1/Atp6ap2/Ednrb/Atp6ap1/Cln6/Atp6v0c/Hvcn1/Atp6v1b2/Tasl/Atp6v0a2/Tpcn2/Atp6v0d1/Rab7/Cln3/Tmem9/Gm6377/Slc4a2/Trp53/Rnasek/Tmem175/Rhcg
GO:0070278	GO:0070278	extracellular matrix constituent secretion	14	0.881191	1.54399	0.00965455	0.0444084	0.0314655	398	tags=21%, list=1%, signal=21%	Ccn2/Tnfrsf1b/Tnfrsf1a
GO:0021871	GO:0021871	forebrain regionalization	24	-0.66374	-1.7034	0.00985416	0.0450167	0.0318965	2689	tags=67%, list=9%, signal=61%	Ttc21b/Emx2/Wnt2b/Gli3/Dmrta2/Bhlhe22/Tra2b/Nr2f1/Pax6/Pgap1/Emx1/Adgrg1/Lhx2/Fezf2/Eomes/Wnt7b
GO:0030574	GO:0030574	collagen catabolic process	31	0.803793	1.52875	0.0100076	0.0455565	0.032279	1771	tags=39%, list=6%, signal=37%	Mmp9/Ctsk/Ctss/Ctsb/Vsir/Mmp2/Ctsl/Mmp11/Cst3/Retreg1/Adam15/Itgb1
GO:0010755	GO:0010755	regulation of plasminogen activation	15	0.874031	1.54073	0.0100875	0.0457893	0.032444	2850	tags=53%, list=9%, signal=49%	Hpn/Plaur/Plau/Ctsz/Serpine2/Eno1/S100a10/Eno1b
GO:1904646	GO:1904646	cellular response to amyloid-beta	34	0.79419	1.52256	0.0103427	0.0466867	0.0330798	1236	tags=26%, list=4%, signal=25%	Icam1/Igf1/Tlr4/Trem2/Lgmn/Cd36/Gja1/Itga4/Vcam1
GO:0006775	GO:0006775	fat-soluble vitamin metabolic process	23	0.83661	1.54116	0.0104265	0.0469667	0.0332782	857	tags=26%, list=3%, signal=25%	Nqo1/Cyp27a1/Enpp1/Pltp/Lipa/Tnf
GO:0072111	GO:0072111	cell proliferation involved in kidney development	17	0.864223	1.54274	0.0106921	0.0478955	0.0339363	1235	tags=35%, list=4%, signal=34%	Pdgfd/Egr1/Gpc3/Il6ra/C3ar1/Pdgfb
GO:0031113	GO:0031113	regulation of microtubule polymerization	54	-0.540017	-1.61109	0.011151	0.0493687	0.0349801	3029	tags=46%, list=10%, signal=42%	Gba2/Nav3/Eml2/Stmn1/Cdk5rap2/Camsap1/Togaram1/Slain1/Mapk8/Slain2/Camsap2/Clip3/Dctn1/Mapre3/Git1/Akap9/Map2/Mapt/Mecp2/Map1b/Stmn2/Clasp2/Arhgef7/Pak1/Camsap3
GO:0007612	GO:0007612	learning	170	-0.38176	-1.35005	0.0111744	0.0494045	0.0350055	2123	tags=32%, list=7%, signal=30%	Tuba1a/Slc8a2/Ube3a/Ppp1r1b/Gabrb3/Ctnnd2/Deaf1/B4galt2/Cacna1c/Kit/Snap25/Amph/Eif2ak4/Git1/Hmgcr/Kalrn/Kmt2a/Clstn2/Pde1b/Cic/Tnr/Tbr1/Slc8a3/Grin1/Mecp2/Nlgn3/Ndrg4/Foxp2/Ephb2/Jph4/Chrna7/Pak1/Grin2b/Prkar2b/Nrxn2/Peg13/Clstn3/Pak5/Map1a/Atp1a3/Elavl4/Meis2/Dgki/Nfix/B3gat1/Kcnq2/Mapk8ip2/Shank1/Asic1/Syngap1/Jph3/Neurod2/Abcc8/Brsk1
